# Supplementary material for: RNA-Seq analysis of isolate- and growth phase-specific differences in the global transcriptomes of enteropathogenic Escherichia coli prototype isolates
Source: Front Microbiol. 2015 Jun 12;6:569. doi: 10.3389/fmicb.2015.00569 (PMC4464170; doi:10.3389/fmicb.2015.00569)
Supplement: Supplementary file 2 [file DataSheet2.FASTA]

>cluster_1
ATGGTACTTTCTGATTGTTATTCATGGGCTAACGAGCAGTTTGGACATGCCCGTCTCGGTGATCCGCGTCGTACACGACGCCTTGTGTCACTGGCCTCTTCTCTCGCTCAGCATGCAGGTCTTTCTATTGTGAAATCATCCCAGTCCACTGCTCAGGTTGAAGGTGCGTACCGCCTGATACGTAACCCGTCTGTGTCCCCGCAAGCCATTGCCGAAGCCGGATTTACCGCCACTGTAAGGGCATGTGAGGCTCATCCGCTGCTCCTCGCGCTGGAAGACACCACCACCATTAACTTCAGTCACAGTACGGCATCTGATGACCTGGGGAATACCACCACTAACCCGAAGACGCGCGGGCTGCTGGCTCACTCTGTCCTGATGTACGCCCCCGACAGCGCCCTGCCAGTCGGTCTTATCGAACAGCAGCGCTGGAGTCGTGCCACGGACACCTACGGTGTTAAGCACCAGCGAAAAGAACGTCCCTATGAAGAAAAAGAAAGTTACCGCTGGCAGCAGGCTTCGGAGCGCATGGCCGAACGGCTGGGGGAGATACAGAAACGGGTAATCACTGTCTGTGACCGGGAAGCGGATATCTGGCATTACCTGCATTATAAAGTCAGCCACGGGCAGCGCTTCGTGGTGCGTGCAGCACAGAATCGCCGGCTGGAAGAAGCACCCGGCAAGCTCTTCGAACTGCCGGAAGTCCTGGCAACCGCGGGAAGCCACACGCTGAATGTGATGCAAAAAGGCGGGCGGGCAGCCCGCCAGGCCCGGATGTTCATCAGTTACAGCGAAGTCAGCATAAAAAATCCCGACAACAGCGGCCAGGCGCTCCCGCTCACGTATGTCTGTTGCCGGGAGCAGGCAGAGGACGGCGCCTGCTGGCATCTGCTGACGTCAGAAAAAGTGGCGAGTGCCGCCGATGCGCGACGTATCGTCAGCCATTACGAGCGACGCTGGCTGATAGAGGAATACCACAAGGCGTGGAAAAGTGGTGGTACATGTGTGGAATCGCTGCGAATGCAGACCCGGGATAACCTCGAGCGCATGGTGGTTATCAAGGCGTTTATCGCGGTGCGGGTGCTGGGCCTGCGGCAGGGCGGTATCAGTGAAGAAACACAAAATGACAGCTGTGAGAAAATACTGACGCCGACAGAGTGGAAACTGCTGTGGGTTAAGCTGGAAGGAAAACCGCTTCCGTCACAGATGCCGACACTGAAATGGGCCTGTCTGAAACTGGCGAAACTGGGGCGATGGCATGACAGCAAACGCACCGGTCGCCCCGGTTGGGTAGTCATGTGGGATGGCTGGTTCAGACTTCAGGATATGGTTGAGGGTTACCTGGTGATGAAGTCTCTTGATCAGGAGATCTGA
>cluster_2
ATGGAACATGAACTTCATTATATCGGTATCGACACCGCTAAAGAGAAACTGGATGTCGATGTGTTGCGTCCTGATGGTCGTCATCGCACCAAAAAATTCGCTAACACCACTAAAGGGCACGATGAGCTGGTGAGCTGGCTGAAAGGTCACAAGATTGACCATGCGCATATCTGCATCGAAGCGACCGGCACCTATATGGAACCTGTCGCTGAGTGCCTTTACGATGCTGGCTACATAGTGTCAGTCATTAATCCTGCGCTGGGTAAAGCTTTCGCTCAGAGTGAAGGACTGCGTAACAAGACTGATACCGTGGATGCGCGCATGCTGGCAGAGTTCTGTCGTCAGAAGCGCCCTGCAGCCTGGGAAGCGCCTCACCCGCTTGAACGCGCGTTGCGTGCCCTGGTAGTCCGCCACCAGGCGCTGACAGATATGCACACGCAGGAACTGAATCGCACTGAAACGGCGCGGGAAGTCCAGAGACCGAGCATTGATGCTCACCTTCTGTGGCTTGAAGCAGAGCTGAAGCGTCTTGAGAAGCAGATAAAAGACCTGACAGACGATGATCCGGATATGAAACACCGCAGGAAACTGCTGGAAAGCATCCCGGGTATCGGAGAGAAAACATCTGCGGTATTGCTGGCTTATATCGGTCTGAAGGACCGCTTCGCCCATGCCAGACAGTTCGCCGCTTTTGCGGGTCTGACACCACGGCGTTATGAATCAGGTAGCAGTGTGAGAGGGGCGAGCCGGATGAGTAAGGCCGGACATGTGTCGCTTCGCAGGGCGTTGTATATGCCCGCAATGGTAGCCACCAGTAAGACTGAGTGGGGACGGGCGTTCCGCGACCGTCTGGCGGCTAATGGCAAGAAAGGAAAGGTGATTCTCGGCGCGATGATGCGCAAGCTGGCACAGGTGGCGTATGGAGTGCTGAAGTCAGGCGTGCCGTTCGATGCGTCACGGCATAATCCGGTAGCGGCGTAA
>cluster_3
ATGATTGATGTCTTAGGGCCGGAGAAACGCAGACGGCGTACCACACAGGAAAAGATCGCAATTGTTCAGCAGAGCTTTGAACCGGGGATGACGGTCTCTCTCGTTGCCCGGCAACATGGTGTAGCAGCCAGCCAGTTATTTCTCTGGCGTAAGCAATACCAGGAAGGAAGTCTTACCGCTGTCGCCGCCGGAGAACAGGTTGTTCCTGCCTCTGAACTTGTTGCCGCCATGAAGCAGATTAAAGAACTCCAGCGCCTGCTCGGCAAGAAAACGATGGAAAATGAACTCCTCAAAGAAGCCGTTGAATATGGACGGGCAAAAAAGTGGATAGCGCACGCGCCCTTATTGCCCGGGGATGGGGAGTAA
>cluster_4
ATGACAAAAACAGTATCAACCAGTAAAAAACCCCGTAAACAGCATTCGCCTGAATTTCGCAGTGAAGCCCTGAAGCTTGCTGAACGCATCGGTGTTACTGCCGCAGCCCGTGAACTCAGCCTGTATGAATCACAGCTCTACAACTGGCGCAGTAAACAGCAAAATCAGCAGACGTCTTCTGAACGTGAACTGGAGATGTCTACCGAGATTGCACGTCTCAAACGCCAGCTGGCAGAACGGGATGAAGAGCTGGCTATCCTCCAAAAGGCCGCGACATACTTCGCGAAGCGCCTGAAATGA
>cluster_5
TTGATCCCATTACCATCAGGGACAAAGATCTGGCTGGTCGCTGGCATCACCGATATGAGAAACGGCTTCAACGGCCTGGCGGCAAAGGTGCAGACGACGCTGAAAGACGATCCGATGTCAGGTCACGTTTTTATCTTCCGTGGGCGTAATGGCAGTCAGGTAAAGCTCCTCTGGTCTACCGGCGATGGACTGTGTCTGCTGACCAAACGGCTGGAGCGCGGCCGCTTCGCCTGGCCGTCAGCCCGGGATGGCAAAGTGTTCCTCACACCGGCACAGCTGGCGATGCTGCTGGAAGGTATCGACTGGCGGCAGCCTAAAAGACTGCTTACGTCCCTGACTATGTTGTAA
>cluster_6
ATGGGGAACGAAAAGAGCTTAGCGCACACCCGATGGAACTGTAAATATCACATAGTATTTGCGCCAAAATACCGAAGACAGGTGTTCTACAGAGAGAAGCGTAGAGCAATAGGCTGTATTTTGAGAAAGCTGTGTGAGTGGAAAAGTGTACGGATTCTGGAAGCTGAATGCTGTGCAGATCATATCCATATGCTTGTGGAGATCCCGCCCAAAATGAGCGTATCCGGCTTTATGGGATATCTGAAAGGGAAAAGCAGTCTGATGCTTTACGAGCAGTTTGGTGATTTGAAATTCAAGTACAGGAACAGGGAGTTCTGGTGCAGAGGGTATTACGTCGATACGGTGGGTAAGAACACGGCGAAGATACAGGATTACATAAAGCACCAGCTTGAAGAGGATAAAATGGGAGAGCAGTTATCGATTCCCTATCCGGGCAGCCCGTTTACGGGCCGTAAGTAA
>cluster_7
ATGACTAAAAATACTCGTTTTTCCCCTGAAGTCCGTCAACGGGCAGTCCGTATGGTTCTGGAAAGTCAGGGCGAATATGACTCACAATGGGCGACAATTTGTTCCATTGCTCCAAAGATTGGCTGTACGCCGGAGACTCTGCGTGTCTGGGTTCGCCAGCATGAGCGGGATACCGGGGGCGGTGATGGAGGGCTCACCACCGCTGAACGTCAGCGTCTGAAAGAGCTGGAGCGTGAAAATCGTGAACTGCGCCGCAGTAACGATATCCTTCGCCAGGCTTCCGCTTATTTTGCGAAGGCGGAGTTCGACCGCCTCTGGAAAAAATGA
>cluster_8
ATGAAATCATTAACCGCAGTGCGTAAAAAAAGCCCTAATTATCCCGTTGAGTTCAAAATCAAAATGGTTGAACTCTCGCATCGACCAGAGATCTCCGTAGCGCAACTCGCTCGTGAGCATGGGATCAACGATAATTTGCTGTTCAAGTGGCGCCAGTACTGGCGCGAAGGAAAACTACGTCCTCCTTCAACAACAGAAAACAACGTGCCTGAGCTGCTCCCGATAACACTTGATGCCGAAGATGTTGTCCCTACAACCTCCCCCCGGTCACAACCTGTAGCTGCTGCGACACCTGAATCACTCAATATCAGCTGTGAAGTGACGTTCCGGCACGGATCACTCCGTCTGAATGGTGCCATCAGCGAAAATATCCTGAACCTGCTGATACGGGAGCTCAAACGTTGA
>cluster_9
ATGAATGCACGAAAAGCGGTACTGGCAGATAATCCAGAATTGATCCTGCGTGTGCTACAGCTGAGATTTGACGAGTCACTGTCGTACCCGCGCATTTCTGCGCAGACTGGTGTCAGCAAAACCGCCATTTTTTCTCTGGTGAGGCGATTTCACCAGGTATTCACTGACTGGCCTCTTTCCGGTGAATATTCCTGCGGGCAACTGGCCCGGGCTCTTTTCCCGGGGCGATACCCTTCAGCCCCGACCGTGACTCAGCCTGTGAAAGCAGAGAAACCCCGCCGGAACCGATTTTCACCGGAGTTTAAATGGAGACTGGTTCAGCAAACTCTTTTACCCGGTGCCTGTGTCGCACAAATAGCTCGAGAGAATGGAATTAACGATAACCTGCTCTTTAACTGGCGGCATCTCTGGCGTAACGGTGGCCTGCAACCGCCCGGCGAACATGAAACATCGCTACTTCCCGTGACGTTAACTCCGGAGCCGGATAATAAAATCCCGGCACCAGTGCAGATACCTGAACAGATAAATACACTGCCAGACAGTCTGTGCTGCGAGCTGGTTCTGCCGGCCGGAACTCTCAGGCTGAAAGGTGAACTGACACCGGCGTTATTACAGACACTTATCCGCGAAATGAAAGGGAGCAGCCACTGA
>cluster_10
ATGCCACTGCTGGATAAGCTGCGTGAGCAGTACGGGGTCGGACCGCTATGCAGCGAACTGCATATTGCCCCGTCAACGTATTACCACTGTCAGCAACAGCGACATCATCCGGATAAACGCAGTGCCCGTGCGCAGCGCGATGACTGGCTGAAGAAAGAGATACAGCGCGTATACGATGAAAATCACAAGGTATACGGTGTGCGTAAAGTCTGGCGTCAGTTGTTACGGGAAGGTATCAGAGTGGCCAGATGCACTGTGGCACGTCTCATGGCGGTTATGGGACTTGCCGGTGTTCTCCGGGGTAAAAAGGTCCGTACGACCATCAGCCGGAAAGCCGTTGCCGCAGGCGACCGCGTAAACCGTCAGTTCGTGGCAGAACGACCTGACCAGCTGTGGGTGGCTGATTTTACTTACGTCAGCACATGGCAGGGCTTCGTCTATGTGGCGTTCATCATTGATGTGTTTGCCGGATACATTGTGGGGTGGCGGGTCTCACCGTCCATGGAGACGACATTCGTGCTGGATGCACTGGAGCAGGCGTTATGGGCCCGTCGACCGTCCGGCACGGTCCATCACAGTGATAAAGGTTCTCAGTATGTATCGCTGGCCTACACACAGCGGCTTAAGGAAGCCGGATTACTGGCATCAACAGGAAGTACAGGCGACTCGTATGACAACGCGATGGCGGAGAGCATCAATGGTCTTTACAAAGCGGAGGTAATACACCGTAAGAGCTGGAAAAACCGTGCAGAAGTGGAACTGGCCACACTCACGTGGGTGGACTGGTATAACAATCGACGATTGCTGGAAAGGCTGGGCCATACTCCTCCGGCAGAAGCAGAAAAAGCTTATTATGCTTCCATCGGAAACGATGATCTGGCAGCCTGA
>cluster_11
ATGACGTCAAGTCATCATGGCCCTTACGACCAGGGCTACACACGTGCTACAATGGCGCATACAAAGAGAAGCGACCTCGCGAGAGCAAGCGGACCTCATAAAGTGCGTCGTAGTCCGGATTGGAGTCTGCAACTCGACTCCATGAAGTCGGAATCGCTAGTAATCGTGGATCAGAATGCCACGGTGAATACGTTCCCGGGCCTTGTACACACCGCCCGTCACACCATGGGAGTGGGTTGCAAAAGAAGTAGGTAG
>cluster_12
ATGGACGAACAGTGGGGATACGTCGGGGCTAAATCGCGCCAGCGCTGGCTGTTTTACGCGTATGACAGGCTCCGGAAGACGGTTGTTGCGCACGTATTCGGTGAACGCACTATGGCGACGCTGGGGCGTCTTATGAGCCTGCTGTCACCCTTTGACGTGGTGATATGGATGACGGATGGCTGGCCGCTGTATGAATCCCGCCTGAAGGGAAAGCTGCACGTAATCAGCAAGCGATATACGCAGCGAATTGAGCGGCATAACCTGAATCTGAGGCAGCACCTGGCACGGCTGGGACGGAAGTCGCTGTCGTTCTCAAAATCGGTGGAGCTGCATGACAAAGTCATCGGGCATTATCTGAACATAAAACACTATCAATAA
>cluster_13
ATGAAGTATGTCTTTATTGAAAAACATCAGGCTGAGTTCAGCATCAAAGCAATGTGCCGCGTGCTCCGGGTGGCCCGCAGCGGCTGGTATACGTGGTGTCAGCGGCGGACAAGGATAAGCACGCGTCAGCAGTTCCGCCAACACTGCGACAGCGTTGTCCTCGCGGCTTTTACCCGGTCAAAACAGCGTTACGGTGCCCCACGCCTGACGGATGAACTGCGTGCTCAGGGTTACCCCTTTAACGTAAAAACCGTGGCGGCAAGCCTGCGCCGTCAGGGACTGAGGGCAAAGGCCTCCCGGAAGTTCAGCCCGGTCAGCTACCGCGCACACGGCCTGCCTGTGTCAGAAAATCTGTTGGAGCAGGATTTTTACGCCAGTGGCCCGAACCAGAAGTGGGCAGGAGACATCACGTACTTACGTACAGATGAAGGCTGGCTGTATCTGGCAGTGGTCATTGACCTGTGGTCACGTGCCGTTATTGGCTGGTCAATGTCGCCACGCATGACGGCGCAACTGGCCTGCGATGCCCTGCAGATGGCGCTGTGGCGGCGTAAGAGGCCCCGGAACGTTATCGTTCACACGGACCGTGGAGGCCAGTACTGTTCAGCAGATTATCAGGCGCAACTGAAGCGGCATAATCTGCGTGGAAGTATGAGCGCAAAAGGTTGCTGCTACGATAATGCCTGCGTGGAAAGCTTCTTTCATTCGCTGAAAGTGGAATGTATCCATGGAGAACACTTTATCAGCCGGGAAATAATGCGGGCAACGGTGTTTAATTATATCGAATGTGATTACAATCGGTGGCGGCGGCACAGTTGGTGTGGCGGCCTCAGTCCGGAACAATTTGAAAACCAGAACCTCGCTTAG
>cluster_14
ATGGCGGAAAATCGTGTTGAGGCCAACGCCCATAATGCGGGCGGTTGCCCGGCATCCAACGCCATTCATGGCCATATCAATGATTTTCTGGTGCGTACCGGGTTGAGAAGCGGTGTAAGTGAACTGCAGTTGCCATGTTTTACGGCAGTGAGAGCAGAGATAGCGCTGATGTCCGGCGGTGCTTTTGCCGTTACGCACCACCCCGTCAGTAGCTGA
>cluster_15
ATGGTCATCTGGAGCTTACAGGTGGCCATTCGTGGGACAGTATCCCTGACAGCCTACAAAACGCAATTGAAGAACGCGAGGCATCGTCTTAACGAGGCACCGAGGCGTCGCATTCTTCAGATGGTTCAACCCTTAAGTTAG
>cluster_16
ATGAAACACCGGACCTGGATCACTGAAGCTTTACGTCTTCACTTTGAAGAACATTTACCCCGGGTTGTGGCCGGGCGTCGCCTGAGTGTACCAAAATCAACAGTTTGTAGTATGTTCGTGCGCTTTCGGAGAGCTGGCCTTTCGTGGCCTTTGCCCGCAGGCATGTCGGAGCAGGAACTTGATGCCTGCCTTTACGGACAATTTTCCACGGTACCAGTCGTACGTCCTGAAAGCACCGTTATATCCGAAGCCCCCGTGGTAAAAAAACGTCCCCGGCGGCCCAACTTCCCTTATGAGTTTAAAATCGCCTTAGTGGAGCAGTCACTACAGCCCGGAGCCTGTGTGGCGCAGATCGCCCGGGAAAACGGAATCAACGATAACCTGCTCTTCAACTGGCGCCATCAATACCGGAAAGGTGGCCTGCTGCCTTCCGGAAAAAATATGCCGGCACTGCTTCCCGTGACGTTAACGCCGGAGCCGGATAATAAAATCCCGGCCCCCGCACAGGAACCAGAGCAGATAAATACACCGTCCGACAGTCTGTGTTGTGAGCTGGTTCTGCCGGCCGGAACTCTCAGGCTTAAAGGTAAACTGACGCCGGCGTTATTACAGACACTTATCCGCGAAATAAAAGGGAGCAGCCACTGA
>cluster_17
ATGATATCTCTCCCTGCCGGTTCGCGTATCTGGCTGGTTGCCGGTATCACCGATATGCGAAATGGCTTTAACGGCCTGGCCTCAAAAGTTCAGAACGTCCTGAAGGATGACCCGTTCTCCGGGCATCTGTTCATCTTCCGCGGACGCCGGGGTGACCAGATAAAAGTGCTGTGGGCTGACAGTGACGGACTGTGCCTCTTCACCAAACGCCTGGAGCGGGGCCGCTTCGTCTGGCCGGTCACCCGCGATGGAAAGGTTCACCTTACTCCGGCTCAGTTGTCCATGCTTCTCGAAGGCATCGACTGGAAGCACCCGAAACGAACGGAACGCGCTGGCATCCGCATATAA
>cluster_18
ATGGTAACTATTCGTTTAGCACGTCACGGCGCTAAAAAGCGTCCGTTCTACCAGGTTGTTGTCGCTGACAGCCGTAATGCACGCAACGGTCGCTTCATCGAGCGCGTTGGTTTCTTCAACCCAATCGCTAGCGAAAAAGAAGAAGGCACTCGCCTGGATCTGGATCGCATCGCTCACTGGGTTGGCCAGGGCGCAACTATTTCTGATCGCGTTGCTGCGCTGATCAAAGAAGTAAACAAAGCAGCTTAA
>cluster_19
ATGCCACGTCGTCGCGTCATTGGTCAGCGTAAAATTCTGCCGGATCCGAAGTTCGGATCAGAACTGCTGGCTAAATTTGTAAATATCCTGATGGTAGATGGTAAAAAATCTACTGCTGAATCTATCGTATACAGCGCGCTGGAGACCCTGGCTCAGCGCTCTGGTAAATCTGAACTGGAAGCATTCGAAGTAGCTCTCGAAAACGTGCGCCCGACTGTAGAAGTTAAGTCTCGCCGCGTTGGTGGTTCTACTTATCAGGTACCAGTTGAAGTCCGTCCGGTTCGTCGTAATGCTCTGGCAATGCGTTGGATCGTTGAAGCTGCTCGTAAACGCGGTGATAAATCCATGGCTCTGCGCCTGGCGAACGAACTTTCTGATGCTGCAGAAAACAAAGGTACTGCAGTTAAGAAACGTGAAGACGTTCACCGTATGGCCGAAGCCAACAAGGCGTTCGCACACTACCGTTGGTAA
>cluster_20
ATGAATTACTCTCACGATAACTGGTCAGCAATTCTGGCCCATATTGGTAAGCCCGAAGAACTGGATACTTCGGCACGTAATGCCGGGGCTCTAACCCGCCGCCGCGAAATTCGTGATGCTGCAACTCTGCTACGTCTGGGGCTGGCTTACGGCCCCGGGGGGATGTCATTACGTGAAGTCACTGCATGGGCTCAGCTCCATGACGTTGCAACATTATCTGACGTGGCTCTCCTGAAGCGGCTGCGGAATGCCGCCGACTGGTTTGGCATACTTGCCGCACAAACACTTGCTATACGCGCCGCAGTTACGGGTTGTACAAGCGGAAAGAGATTGCGTCTTGTCGATGGAACAGCAATCAGTGCGCCCGGGGGCGGCAGCGCTGAATGGCGACTACATATGGGATATGATCCTCATACCTGTCAGTTCACTGATTTTGAGCTAACCGACAGCAGAGACGCTGAACGGCTGGACCGATTTGCGCAAACGGCAGACGAGATACGCATTGCTGACCGGGGATTCGGTTCGCGTCCCGAATGTATCCGCTCACTTGCTTTTGGAGAAGCTGATTATATCGTCCGGGTTCACTGGCGAGGATTGCGCTGGTTAACTGCAGAAGGAATGCGCTTTGACATGATGGGTTTTCTGCGCGGGCTGGATTGCGGTAAGAACGGTGAAACCACTGTAATGATAGGCAATTCAGGTAATAAAAAAGCCGGAGCTCCCTTTCCGGCACGTCTCATTGCCGTATCACTTCCTCCCGAAAAAGCATTAATCAGTAAAACCCGACTGCTCAGCGAGAATCGTCGAAAAGGACGAGTAGTTCAGGCGGAAACGCTGGAAGCAGCGGGCCATGTGCTATTGCTAACATCATTACCGGAAGATGAATATTCAGCAGAGCAAGTGGCTGATTGTTACCGTCTGCGATGGCAAATTGAACTGGCTTTTAAGCGGCTCAAAAGTTTGCTGCACCTGGATGCTTTGCGTGCAAAGGAACCTGAACTCGCGAAAGCGTGGATATTTGCTAATCTACTCGCCGCATTTTTAATTGACGACATAATCCAGCCATCGCTGGATTTCCCCCCCAGAAGTGCCGGATCCGAAAAGAAGAACTAA
>cluster_21
ATGAAAACCAAACTTAACGAACTGCTTGAATTCCCTACTCCTTTTACTTACAAAGTTATGGGGCAGGCGTTACCTGAGCTGGTTGATCAGGTGGTTGAAGTGGTACAGCGCCATGCGCCAGGTGACTACACCCCAACGGTAAAACCAAGCAGCAAAGGCAACTACCACTCGGTATCTATCACTATCAACGCCACTCATATCGAGCAGGTTGAAACACTGTATGAAGAACTGGGCAAAATCGATATTGTCCGCATGGTTCTGTAA
>cluster_22
ATGAGTACGCCTGATTTTTCTACTGCCGAGAATAATCAAGAACTGGCAAATGAAGTCTCCTGCCTGAAAGCGATGCTGACGCTGATGCTGCAGGCGATGGGACAAGCTGACGCGGGCCGCGTGATGTTAAAGATGGAAAAACAGCTTGCGCTGATCGAAGACGAAACCCAGGCTGCAGTATTTTCCAAAACGGTTAAGCAAATTAAACAAGCCTACCGTCAGTAA
>cluster_23
ATGGAAAAGGGTACTGTTAAGTGGTTCAACAATGCCAAAGGGTTTGGTTTCATCTGCCCTGAAGGCGGCGGCGAAGATATTTTCGCTCATTATTCCACCATTCAGATGGATGGTTACAGAACGCTAAAAGCTGGACAATCCGTTCAGTTTGATGTCCACCAGGGGCCAAAAGGCAATCACGCCAGTGTTATTGTGCCCGTCGAAGTAGAAGCGGCAGTCGCATAG
>cluster_24
ATGGACATTAACAACAAAGCCCGCATTCATTGGGCATGCCGCCGTGGTATGCGCGAACTCGATATTTCAATCATGCCGTTTTTCGAACATGAGTACGACAGCTTAAGCGATGACGAAAAACGCATCTTTATTCGTCTGCTGGAATGTGACGATCCGGACCTGTTTAACTGGCTGATGAATCACGGTAAACCGGCCGATGCAGAACTGGAAATGATGGTCCGACTCATCCAGACACGGAACCGGGAACGTGGTCCTGTGGCAATCTGA
>cluster_25
ATGTCTCTAAGTACTGAAGCAACAGCTAAAATCGTTTCTGAGTTTGGTCGTGACGCAAACGACACCGGTTCTACCGAAGTTCAGGTAGCACTGCTGACTGCACAGATCAACCACCTGCAGGGCCACTTTGCAGAGCACAAAAAAGATCACCACAGCCGTCGTGGTCTGCTGCGCATGGTTTCTCAGCGTCGTAAACTGCTCGACTACCTGAAACGTAAAGACGTAGCACGTTACACCCAGCTCATCGAGCGCCTGGGTCTGCGTCGCTAA
>cluster_26
ATGAATATTCGTCCATTGCATGATCGCGTGATCGTCAAGCGTAAAGAAGTTGAAACTAAATCTGCTGGCGGCATCGTTCTGACCGGCTCTGCAGCGGCTAAATCCACCCGCGGCGAAGTGCTGGCTGTCGGCAATGGCCGTATCCTTGAAAATGGCGAAGTGAAGCCGCTGGATGTGAAAGTTGGCGACATCGTTATTTTCAACGATGGCTACGGTGTGAAATCTGAGAAGATCGACAATGAAGAAGTGTTGATCATGTCCGAAAGCGACATTCTGGCAATTGTTGAAGCGTAA
>cluster_27
ATGCCGGTAATTAAAGTACGTGAAAACGAGCCGTTCGACGTAGCTCTGCGTCGCTTCAAGCGTTCCTGCGAAAAAGCAGGTGTTCTGGCGGAAGTTCGTCGTCGTGAGTTCTATGAAAAACCGACTACCGAACGTAAGCGCGCTAAAGCTTCTGCAGTGAAACGTCACGCGAAGAAACTGGCTCGCGAAAACGCACGCCGCACTCGTCTGTACTAA
>cluster_28
ATGAAAAAAGATATTCACCCGAAATACGAAGAAATTACTGCTAGCTGCTCTTGCGGTAACGTAATGAAAATCCGCTCCACCGTTGGTCATGACCTGAACCTCGACGTGTGCAGCAAGTGCCACCCGTTCTTCACTGGCAAACAGCGTGATGTTGCTACCGGTGGCCGTGTTGACCGCTTCAACAAGCGTTTCAACATCCCGGGCAGCAAATAA
>cluster_29
ATGATTCTCGCCAACGACTTTCTTGAATACCTGCTCAACACAGAACGTGATCTTGCCGCTCGCGTGCGTGATCGTTATGACATGTACCTGAAATCCCTGCCTGTACCGCAGCTCGCTGACGGAAAGATTGTTATTGATGGTCGCTACATGATTGACAGCCACGAGGGAAATTACAGGCTTTACCGCATTGAAGGTGGCACCCCGTCCGTTATTGGCATTTACCAGCGCCCATCCTCTGCAATCGTCGATGTGATTGCCGACAGCATCCGCATCACACATCGCCATGCCGACACAGAAGACACCGTGCTGGAAATTCAGCGGCTGGCTACAGTCTGCCGCGACACCCTGAATGGCATGACGAAGTAA
>cluster_30
ATGGCAAAGATCCGATATCTGCAGGGCACGCATGATGCCCGGGCCGGGGATATCCGTGATGTGGCACAGCCGTGTGCGGAGGTGCTGGTTCGCCTGGGGAAGGCGGAGTACATCACAGTGCGACGTCCGGCAGGTCAGAAAAAGAAACGTGATGCGGAGCATGGCGAATGTGGAACCTTTTGCGGCGAACCCGAAAAAACCAGAAATCAGGACGTGATGTAA
>cluster_31
ATGAGCAACATTATTAAGCAACTTGAACAAGAGCAGATGAAGCAGGACGTACCTTCCTTCCGTCCGGGTGATACCGTGGAAGTGAAAGTATGGGTTGTTGAAGGTTCCAAAAAACGTCTGCAGGCATTCGAGGGCGTGGTTATCGCTATTCGTAACCGCGGTCTGCACTCTGCATTCACTGTTCGTAAAATTTCCAACGGCGAAGGCGTTGAGCGTGTCTTCCAGACTCACTCTCCGGTAGTTGACAGCATTTCTGTCAAACGTCGTGGTGCTGTTCGTAAAGCTAAACTGTACTACCTGCGTGAGCGTACTGGTAAGGCTGCTCGTATCAAAGAGCGTCTTAACTAA
>cluster_32
ATGTTAGAGTTATTAAAAAGTCTGGTATTCGCCGTAATCATGGTACCTGTCGTGATGGCCATCATCCTGGGTCTGATTTACGGTCTTGGTGAAGTATTCAACATCTTTTCTGGTGTTGGTAAAAAAGACCAGCCCGGACAAAATCATTGA
>cluster_33
ATGAACAAGAAAACCAAACGAACCTTCACCCCTGAGTTCAGGCTGGAATGTGCACAGCTGATTGTTGATAAGGGCTACTCATATCGACAGGCCAGTGAAGCGATGAATGTCGGTTCAACCACGCTTGAGAGCTGGGTACGCCAGCTCAGGCGAGAGCGCCAGGGTATTACGCCCTCTGCCACACCCATTACTCCAGACCAGCAACGTATCCGCGAGCTGGAAAAGCAAGTTCGCCGTCTGGAGGAACAAAATACGATATTAAAAAAGGCTACCGCGCTCTTAATGTCCGACTCGCTGAACGGTTCACGATAG
>cluster_34
ATGGCAAAGACTATTAAAATTACTCAAACCCGCAGTGCAATCGGTCGTCTGCCGAAACACAAGGCAACGCTGCTTGGCCTGGGTCTGCGTCGTATTGGTCACACCGTAGAGCGCGAGGATACTCCTGCTATTCGCGGTATGATCAACGCGGTTTCCTTCATGGTTAAAGTTGAGGAGTAA
>cluster_35
ATGTTTGGTAAAGGCGGTCTGGGTAACCTGATGAAGCAAGCCCAGCAGATGCAAGAAAAAATGCAGAAAATGCAGGAAGAGATCGCGCAGCTGGAAGTCACCGGCGAATCTGGCGCAGGTCTGGTAAAAGTGACCATCAACGGTGCACACAACTGCCGTCGCGTAGAGATCGACCCGAGCCTGCTGGAAGACGACAAAGAGATGCTGGAAGACCTGGTGGCTGCAGCATTCAACGACGCAGCACGTCGTATTGAAGAAACGCAGAAAGAAAAAATGGCCTCTGTATCCTCCGGAATGCAGCTGCCGCCTGGCTTTAAGATGCCGTTCTGA
>cluster_36
ATGGCGCTTACAAAAGCTGAAATGTCAGAATATCTGTTTGATAAGCTTGGGCTTAGCAAGCGGGATGCCAAAGAACTGGTTGAACTGTTTTTCGAAGAGATCCGTCGCGCTCTGGAAAACGGCGAACAGGTGAAACTCTCTGGTTTTGGTAACTTCGATCTGCGTGATAAGAATCAACGCCCGGGACGTAACCCGAAAACGGGCGAGGATATTCCCATTACAGCACGGCGCGTGGTGACCTTCAGACCCGGGCAGAAGTTAAAAAGCCGGGTCGAAAACGCTTCGCCCAAAGACGAGTAA
>cluster_37
ATGGAAAACCTGAATATGGATCTGCTGTACATGGCTGCCGCTGTGATGATGGGTCTGGCGGCAATCGGTGCTGCGATCGGTATCGGCATCCTCGGGGGTAAATTCCTGGAAGGCGCAGCGCGTCAACCTGATCTGATTCCTCTGCTGCGTACTCAGTTCTTTATCGTTATGGGTCTGGTGGATGCTATCCCGATGATCGCTGTAGGTCTGGGTCTGTACGTGATGTTCGCTGTCGCGTAG
>cluster_38
ATGAAAGTTCGTGCTTCCGTCAAGAAATTATGCCGTAACTGCAAAATCGTTAAGCGTGATGGTGTCATCCGTGTGATTTGCAGTGCCGAGCCGAAGCATAAACAGCGCCAAGGCTGA
>cluster_39
ATGAATCTGAGTACTAAACAAAAACAGCACCTGAAAGGTCTGGCACATCCGCTCAAGCCAGTTGTTCTGCTTGGCAGTAATGGTTTGACCGAAGGGGTGCTGGCCGAGATTGAACAAGCGTTAGAGCACCATGAACTCATCAAGGTGAAAATCGCCACCGAAGATCGCGAAACTAAAACCTTGATCGTGGAAGCTATCGTGCGCGAAACCGGCGCCTGTAATGTACAGGTCATCGGTAAAACGCTGGTGCTTTATCGCCCAACTAAAGAACGTAAAATCTCGCTGCCACGCTAA
>cluster_40
ATGCGTCATTACGAAATCGTTTTTATGGTCCATCCTGACCAGAGCGAACAGGTTCCGGGCATGATCGAGCGCTACACTGCTGCCATCACTGGTGCAGAAGGCAAGATCCACCGTCTGGAAGACTGGGGCCGCCGTCAGCTGGCTTACCCGATCAACAAACTGCACAAAGCACACTACGTTCTGATGAACGTTGAAGCTCCGCAGGAAGTGATCGATGAGCTGGAAACTACCTTCCGCTTCAACGATGCCGTTATCCGCAGCATGGTTATGCGTACCAAGCACGCTGTTACCGAAGCATCTCCGATGGTTAAAGCGAAAGACGAGCGCCGTGAGCGTCGCGATGATTTCGCAAACGAAACCGCTGATGATGCTGAAGCTGGGGATTCTGAAGAGTAA
>cluster_41
ATGGCACGCGTAACTGTTCAGGACGCTGTAGAGAAAATTGGTAACCGTTTTGACCTGGTACTGGTCGCCGCGCGTCGCGCTCGTCAGATGCAGGTAGGCGGAAAGGATCCGCTGGTACCGGAAGAAAACGATAAAACCACTGTAATCGCGCTGCGCGAAATCGAAGAAGGTCTGATCAACAACCAGATCCTCGACGTTCGCGAACGCCAGGAACAGCAAGAGCAGGAAGCCGCTGAATTACAAGCCGTTACCGCTATTGCTGAAGGTCGTCGTTAA
>cluster_42
ATGAACAAGACTCAACTGATTGATGTAATTGCAGAGAAAGCAGAACTGTCCAAAACCCAGGCTAAAGCTGCTCTGGAGTCCACTCTGGCTGCAATTACTGAGTCTCTGAAAGAAGGCGATGCTGTACAACTGGTTGGTTTCGGTACCTTCAAAGTGAACCACCGCGCTGAGCGTACTGGCCGCAACCCGCAGACCGGTAAAGAAATCAAAATTGCCGCAGCTAACGTACCGGCATTTGTTTCTGGCAAGGCACTGAAAGACGCAGTTAAGTAA
>cluster_43
ATGGCACATAAAAAGGCTGGCGGCTCCACACGTAACGGTCGCGATTCAGAAGCTAAACGCCTGGGCGTTAAGCGTTTCGGTGGCGAATCCGTTCTGGCGGGTAGCATCATCGTTCGTCAACGTGGTACCAAATTCCACGCTGGCGCTAACGTAGGTTGCGGTCGTGACCACACTCTGTTTGCTAAAGCAGACGGTAAAGTGAAATTCGAAGTTAAAGGCCCGAAAAACCGTAAATTTATCAGCATCGAAGCTGAATAA
>cluster_44
ATGATTCGTGAAGAACGTCTGCTGAAGGTGCTGCGTGCACCGCACGTTTCTGAAAAAGCGTCTACTGCGATGGAAAAATCCAACACCATCGTACTCAAAGTTGCTAAAGACGCGACCAAAGCAGAAATCAAAGCTGCTGTGCAGAAACTGTTTGAAGTCGAAGTCGAAGTCGTTAACACCCTGGTAGTTAAAGGGAAAGTTAAACGTCACGGACAGCGTATCGGTCGTCGTAGCGACTGGAAAAAAGCTTACGTCACCCTGAAAGAAGGCCAGAATCTGGACTTCGTTGGCGGCGCTGAGTAA
>cluster_45
ATGAAACGCACTTTTCAACCGTCTGTACTGAAGCGCAACCGTTCTCACGGCTTCCGTGCTCGTATGGCTACTAAAAATGGTCGTCAGGTTCTGGCACGTCGTCGTGCTAAAGGCCGCGCTCGTCTGACCGTTTCTAAGTAA
>cluster_46
ATGAATACAGCATTTGCACTTGTTCTGACAGTTTTTCTTGTTTCCGGAGAGCCAGTTGATATTGCAGTCAGTGTTCACAGGACAATGCAGGAGTGTGTGACTGCAGCAACCGAACAGAAAATTCCCGGTAACTGTTACCCGGTCGATAAAGTTATTCACCAGGATAATAACGAAATCCCGGCAGGTCTTTAA
>cluster_47
ATGTCAGAAACTATTACGGTGAATTGCCCAACCTGCGGGAAAACGGTGGTGTGGGGTGAAATCAGCCCGTTTCGGCCATTTTGCTCCAAACGTTGTCAGCTGATCGACCTCGGAGAATGGGCTGCTGAAGAAAAACGAATCCCCAGCAGTGGCGATCTTTCCGAAAGCGATGACTGGAGCGAAGAGCCAAAGCAGTGA
>cluster_48
ATGAAAACTTTTACAGCTAAACCAGAAACCGTAAAACGCGACTGGTATGTTGTTGACGCGACCGGTAAAACTCTGGGCCGTCTGGCTACTGAACTGGCTCGTCGCCTGCGCGGTAAGCACAAAGCGGAATACACTCCGCACGTAGATACCGGTGATTACATCATCGTTCTGAACGCTGACAAAGTTGCTGTAACCGGCAACAAGCGTACTGACAAAGTGTACTATCACCACACCGGCCACATCGGTGGTATCAAACAAGCGACCTTTGAAGAGATGATTGCTCGCCGTCCTGAGCGTGTGATTGAAATCGCGGTTAAAGGCATGTTGCCAAAAGGCCCGCTGGGTCGTGCTATGTTCCGTAAACTGAAAGTTTACGCGGGTAACGAGCACAACCACGCGGCACAGCAACCGCAAGTTCTTGACATCTAA
>cluster_49
GTGGCCCGTATAGCAGGCATTAACATTCCTGATCATAAGCATGCCGTAATCGCATTAACTTCGATTTATGGCGTCGGCAAGACCCGTTCTAAAGCCATCCTGGCTGCAGCGGGTATCGCTGAAGATGTTAAGATCAGTGAGCTGTCTGAAGGACAAATCGACACGCTGCGTGACGAAGTTGCCAAATTTGTCGTTGAAGGTGATCTGCGCCGTGAAATCAGCATGAGCATCAAGCGCCTGATGGATCTTGGTTGCTATCGCGGTTTGCGTCATCGTCGTGGTCTCCCGGTTCGCGGTCAGCGTACCAAGACCAACGCACGTACCCGTAAGGGTCCGCGCAAACCGATCAAGAAATAA
>cluster_50
ATGGCACGTTATTTCCGTCGTCGCAAGTTCTGCCGTTTCACCGCGGAAGGCGTTCAAGAGATCGACTATAAAGATATCGCTACGCTGAAAAACTACATCACCGAAAGCGGTAAGATTGTCCCAAGCCGTATCACCGGTACCCGTGCAAAATACCAGCGTCAGCTGGCTCGCGCTATCAAACGCGCTCGCTACCTGTCCCTGCTGCCGTACACTGATCGCCATCAGTAA
>cluster_51
ATGACGGCATTACTGACACTGGAAGAGATCAAGGCACATCTGCGTGTCGACCATGACGCGGATGATGACATGCTGATGGACAAGGTTCGTCAGGCTACCGCCGTGCTGCTGGCCTACATTCAGGGCAGCCGGGATAAGGTGATTCGTGAGGACGGTGAACTGATCCCGGGCGAGGCATTAACCCGGATGAAGGGGGCTGCCATGCGACTGACCGGGATGCTGTACCGGAATCCGGATCTTGCGGAGCGGGAAGAACTGATTCAGGGGGAGCTGCCGTTTTCTGTTTCCGTGCTGATTTACGATTTGCGTTGTCCGACGGTGTTATGA
>cluster_52
ATGGCAGGTAAAGTTACGGAAACCGCTGTTGTGGGTGGCGTGGATACACATAAAGATCTGCACGTTGCCGCTGTCGTAGATCAGAACAATAAAGTTCTGGGGACCCAGTTTTTCTCCACAACACGGCAAGGTTACCGGCAGATGCTGGCATGGATGACTTCGTTTGGGGCATTAAAGCGAATTGGTGTTGAGTGTACAGGCACCTATGGATCAGGTCTGCTTCGCTATTTACAGAATGCCGGGTTAGACGTTCTTGAGGTGACTGCGCCAGATCGGATGGAGCGACGCAAACGGGGTAAAAGTGACACGATTGATGCTGAATGTGCCGCTCACGCCGCATTCTCCGGAATAAGAACCGTCACACCCAAAACGCGCAATGGCATGATTGAGTCTCTGCGGGTATTAAAAACTTGCCGAAAAACAGCAATATCAGCCCGCAGAGTCGCTCTCCAGATTATCCATTCCAATATTATCTCTGCCCCGGATGAATTACGTGAACAGCTCAGAAATATGACGCGCATGCAGCTCATCAGGACTCTGGGATCCTGGCGGCCTGATGCCAGTGAATACCGCAATGTTACCAACGTTTATCGTATTTCATTAAAGTCCCTTGCCCGACGCTATCTCGAGTTACATGACGAAATCGCTGATTTGGATGTCATGATTGCGGCAATTGTCGATGAGCTGGCGCCTGAACTGATTAAACGTAATGCTATTGGATACGAAAGCGCTTCGCAGTTGCTGATCACGGCAGGAGACAATCCCCAACGATTAAGATCAGAATCAGGTTTTGCGGCACTGTGTGGTGTCAGCCCTGTTCCCGTATCTTCAGGAAAAACGAATCGTTATCGACTTAACCGGGGTGGAGATCGTGCTGCAAATAGTGCACTTCACATCATTGCCATCGGACGTTTGCGAACTGACGATAAAACGAAGGAATATGTCGCCAGACGAGTAGCGGAAGGGCATACAAAAATGGAAGCAATACGCTGCCTGAAGCGCTATATCTCACGCGAAGTTTATACATTACTGCGTAATCAAAACAGGCAGATCAACAGCATCCCGATAACGGCTTGA
>cluster_53
ATGGCAATGACTTACCACCTGGACGTCGTCAGCGCAGAGCAACAAATGTTCTCTGGTCTGGTCGAGAAAATCCAGGTAACGGGTAGCGAAGGTGAACTGGGGATCTACCCTGGCCACGCACCGCTGCTCACCGCCATTAAGCCTGGTATGATTCGCATCGTGAAACAGCACGGTCACGAAGAGTTTATCTATCTGTCTGGCGGCATTCTTGAAGTGCAGCCTGGCAACGTGACCGTTCTGGCCGACACCGCAATTCGCGGCCAGGATCTCGACGAAGCGCGAGCCATGGAAGCGAAACGTAAGGCTGAAGAGCACATTAGCAGCTCTCACGGCGACGTAGATTACGCTCAGGCGTCTGCGGAACTGGCCAAAGCGATCGCGCAGCTGCGCGTTATCGAGTTGACCAAAAAAGCGATGTAA
>cluster_54
ATGTCCGGTAAAATGACTGGTATCGTAAAATGGTTCAACGCTGACAAAGGCTTCGGCTTCATCACTCCTGACGATGGCTCTAAAGACGTGTTCGTACACTTCTCTGCTATCCAGAACGATGGTTACAAATCTCTGGACGAAGGTCAGAAAGTGTCCTTCACCATCGAAAGCGGCGCTAAAGGCCCGGCAGCTGGTAACGTAACCAGCCTGTAA
>cluster_55
ATGGCTAAAGGTATTCGTGAGAAAATCAAGCTGGTTTCTTCTGCTGGTACTGGTCACTTCTATACCACTACGAAGAACAAACGTACTAAGCCGGAAAAACTGGAACTGAAAAAATTCGATCCAGTTGTTCGCCAGCACGTGATCTACAAAGAAGCGAAAATCAAATAA
>cluster_56
ATGAACCAGAATGATATCGAAGCCATGATTCAGCGTTATACGGAAGCTGAAATGGCGGTGCTGGACGGAAAATCCGTCACCTTTAATGGTCAGCAGATGACCATGGAAAACTTATCTGAGATCCGGCAGGGACGGCAGGAGTGGGAGCGCCGCCTTGCGGCTCTGATTACACGACGACGGGGGCATCCCGGGTACCGGCTGGCGAGGTTCTGA
>cluster_57
TTGTCCACATTAGAGCAAAAATTAACAGAGATGATTACTGCGCCAGTTGAGGCCCTGGGTTTTGAACTGGTTGGCATCGAATTTATTCGCGGTCGCACATCCACACTGCGCATCTATATTGATAGTGAAGATGGCATCAATGTTGATGATTGTGCTGATGTGAGCCACCAGGTAAGTGCTGTGCTGGATGTTGAAGATCCCATCACCGTTGCTTATAACCTGGAAGTCTCCTCACCGGGTCTCGATCGCCCACTGTTCACGGCTGAACACTACGCCCGTTTTGTCGGAGAAGAGGTGACTCTGGTTCTCCGTATGGCGGTACAAAACCGTCGTAAATGGCAGGGCGTTATCAAAGCGGTAGACGGTGAAATGATCACAGTTACCGTCGAAGGTAAAGATGAAGTGTTCGCGCTGAGTAATATCCAGAAGGCGAACCTGGTTCCCCACTTTTAA
>cluster_58
ATGACAGAGCGTGAACTGTCCATTATCCGTGCGCTGGGTGAAGAATTCTCCACGGTGCTGGCGGATTTACAGCGCACATTTGAGGGGAAGATGGCCTCGCAGGCACAAGCGTTTGAAGAGAAACTGACTTCCCTGTCGGCGGTATTACAGAAGCATGTGACGGTGGATGAGGTGCGTCCGGTTCTGCAGGCGATGGTGGATGACGCTGTGGGGGCCATTTCGGTACCGCGTGATGGTCGTGATTATGATCCGGATGTACTGCAGCAGGCGGTGAATGATGCGGTCGGGAAAATACCGGTACCGACGGACGGCAAAAGTATCACCCCCGATGATGTGCGTCCGATGCTTGAACAGATGGTGAAGGAGGCGGTAAGCCATATCCCTGTTCCGCGTGACGGTCGTGACTACGATCCGGAAGTACTGCAGAAGGCGGTGAATGATGCGGTCGCAAATATTCCACAGCCGGCGGACGGTAAAAGTCTCACCCCGGATGATGTGCGTCCGATGCTTGAACAGATGGTGAAGGAGGCGGTAAGCCATATTCCTGTTCCGCGTGATGGTCGTGACTACGATCCGGATGTTCTGCAGAAGGCGGTTCTGGATGCGGTGAGTGCCCTGCCGGCTCCGCAGGACGGGCGTGATGCCACGGCACTGGAAATACTCCCCGCCATTGACGATCAAAAATCCTTTCCCCGGGGCACGTATGCCACACACCAGGGCGGACTCTGGCGGGCGTATGAAAAAACGCACAGGATGCGGGGATGGGAATGCCTGGTTGACGGGGTGGCGGATATTGACGTCAGTATGACGGGGGAGCGGTTGTTCTCTGTGGTGATCCGGCAGAGCAGTGGCCAGCGTACGGAAAAAACATTTTCCCTGCCGGTGATGCTCTACCGCGGTGTGTTCAGAGCCGGTGAAACCTACCACCCAGGCGATACGGTGACATGGGGGGGCTCGCTGTGGCACTGCAACAGTATGACCGGTGATAAACCCGGAGAAGCTCATTCATCAGGCTGGACCCTGGCTGCCAAACGGGGACGGGATGCTGGAGGCGGAAAATGA
>cluster_59
ATGGCCAAAGAGATCAGCAGTGAACTTCTGAACACCATTCTTACCCGTGTCGGCGGACCGGGAAATATCGCCAGTTGTGGTAACTGTATGACGCGCCTGCGTCTGGGTGTACATGACAGTTCACTGGTTGATCCCAATATCAAAACGCTGGAAGGCGTGAAGGGCGTCATTTTGACCAGCGACCAGGTGCAGGTCGTTTTTGGGCCTGGTAAAGCGCATCGTGCCGCAAAAGCGATGAGCGAGCTGCTGGGCGAGGCACCGGTACAGGATGCCGCAGAAATCGCCGCCCAGAACAAACGTCAGTTAAAAGCCAAACAAACCTCCGGCGTGCAACAATTTCTCGCCAAATTCGCCACCATCTTCACGCCGCTGATCCCCGGTTTTATTGCCGCCGGTCTGCTGCTGGGGATAGCGACGTTAATTGCCACGGTGATGCACGTTCCGGCAGATGCTCAGGGCACGCTACCCGACGCGCTGAATTTTATGAAGGTGTTCAGCAAAGGTTTGTTCACTTTCCTGGTGATTCTGGTGGGCTATAACGCCGCCCAGGCATTTGGCGGCACGGGCGTCAATGGCGCAATTATTGCCGCACTCTTTTTGCTCGGTTATAACCCCGCTGCAACCACCGGTTACTACGCCGGTTTTCACGATTTCTTTGGTCTGCCCATCGATCCGCGCGGCAATATTATCGGCGTGCTGATTGCCGCGTGGGCCTGCGCCCGCATTGAAGGCATGGTGCGCCGCTTTATGCCGGACGATCTCGACATGCTGCTGACCTCGTTAATCACCCTGCTGATCACCGCTACGCTTGCGTACCTGATCATTATGCCGCTGGGTGGCTGGTTATTCGAAGGTATGTCATGGCTGTTTATGCACCTGAACAGTAATCCGTTCGGTTGTGCGGTTTTAGCCGGGCTGTTCCTGATCGCCGTGGTATTTGGCGTGCATCAGGGCTTTATTCCTGTTTACCTCGCGTTAATGGACAGCCAGGGATTCAACAGCTTATTTCCCATCCTTTCAATGGCAGGCGCGGGCCAGGTGGGCGCGGCGCTGGCACTCTACTGGCGGGCGCAACCGCACAGTGCATTACGCAGTCAGGTACGCGGGGCGATTATTCCCGGTCTGCTGGGCGTTGGTGAACCGTTGATTTACGGCGTCACCCTGCCCCGCATGAAACCGTTTATTACCGCCTGTTTAGGCGGCGCAGCGGGCGGTTTGTTTATCGGCCTGATAGCCTGGTGGGGTCTGCCGATGGGCTTAAACAGCGCCTTTGGGCCGTCTGGTCTGGTGGCGCTGCCGCTGATGACTTCCGCACAAGGCATCCTTCCGGCAATGGCGGTTTATGCTGGCGGGATTCTGGTGGCATGGGTTTGCGGGTTTATTTTCACCACGCTCTTTGGCTGCCGTAACGTCAATCTGGACTGA
>cluster_60
ATGGCTAACGATAGCTGGAGCGGGCAGGATAAAGCTCAACACTTTATCGCCTCGGCGATGCTTTCCGCCGCCGGAAATGAATATTCACAGCATCAGGGGATGAGCCGGGATCGCAGTGCCATGTTTGGATTGATGTTCTCTGTCAGTTTGGGGGCGTCAAAAGAGCTTTGGGATAGCCGCCCCGAAGGGAGCGGCTGGAGCTGGAAGGATTTGGCCTGGGATGTCGCCGGTGCAAGCACCGGCTATACCGTCTGGCAACTGACCCGTCACTAA
>cluster_61
ATGATCCAAGAACAGACTATGCTGAACGTCGCCGACAACTCCGGTGCACGTCGCGTAATGTGTATCAAGGTTCTGGGTGGCTCGCACCGTCGCTACGCAGGCGTAGGCGACATCATCAAGATCACCATCAAAGAAGCAATTCCGCGTGGTAAGGTCAAAAAAGGTGATGTGCTGAAGGCGGTAGTGGTGCGCACCAAGAAGGGTGTTCGTCGCCCGGACGGTTCTGTCATTCGCTTCGATGGTAATGCTTGTGTTCTTCTGAACAACAACAGCGAGCAGCCTATCGGTACGCGTATTTTTGGGCCGGTAACTCGTGAGCTTCGTAGTGAGAAGTTCATGAAAATTATCTCTCTGGCACCAGAAGTACTCTAA
>cluster_62
ATGGCAACTTTGACAAAAAAAGAACGGGCATGGTTGAACGAATTACAGGAAGTTCTTGATCGCTGTCCATCACCGAAAAAAATTGGCTTTTACACCATTGGCGATAAAAGCATTTACCTGTATGACCTACGCCGCATGGATGAAATCATGGAGGCTCTTGATAATCGTTCGTCGATGGATTGGTGTGTTGCTGTTCATGATATGAATGCAGGGTTTGATGAAAAGATTTTGTTCCCCTCATCAGTTGAAAGCACTGCGGGTTAA
>cluster_63
ATGGCGTTAACACACCACGAACTCTGTCAGATTGCGTACAAGTTCCTTAAGCGCAACGGGTTCAAGGTTTGCTTTCATGACCGCTTTGTTGCTGTAACCAGTACCGGAGAACAGCCAGATGCTATGGGATTCAGAAATTCAGCATCATGCCTGATAGAGGCGAAGTGTTCTCGTGCTGACTTGTTGGCAGATAGAAAAAAGCGTTTCCGTAAAAATCCCTCACTTGGCATGGGCGACTGGCGATTCTTTATTAGTGAGCCGGAAATTATTTCAGTTGAGGATTTACCTCCCGGCTGGGGATTACTTCACGTTGTTAACGGAAGAGTACGGAAAGTACATGGATGGCCCAGGGGTAATTGCTGTTGGGGTAATCCTGACGATAAGCCATTTACTGGGAATAAGCAGGTTGAATGCGATTACATGTTATCTGCATTAAGGCGCATGGAGTTGAGAGGGCACCTTAATGAAATATATGACGGTGTGATTGTTAATAAGAAAGAAGGAAACGCGGCATGA
>cluster_64
ATGGACACCTCACTTGCTCATGAGAACGCCCGCCTGCGGGCACTGTTGCAGACGCAACAGGACACCATCCGCCAGATGGCTGAATACAACCGCCTGCTCTCACAGCGGGTGGCGGCTTATGCTTCCGAAATCAACCGGCTGAAGGCGCTGGTTGCGAAACTGCAACGTATGCAGTTCGGTAAAAGCTCAGAAAAACTTCGTGCAAAAACCGAACGGCAGATACAGGAAGCACAGGAGCGAATCAGCGCACTTCAGGAAGAAATGGCGGAAACGCTGGGTGAGCAATATGACCCGGTACTGCCATCCGCCCTGCGCCAGTCTTCAGCCCGTAAACCGTTACCGGCCTCACTTCCCCGTGAAACCCGGGTTATCCGGCCGGAAGAGGAATGCTGTCCTGCCTGTGGTGGTGAACTCAGTTCTCTGGGATGTGATGTGTCAGAGCAACTGGAGCTTATCAGCAGCGCCTTTAAGGTTATCGAAACACAACGTCCGAAACAGGCCTGTTGCCGGTGCGACCATATCGTGCAGGCACCAGTACCTTCAAAACCCATTGCACGCAGTTATGCCGGAGCGGGGCTTCTGGCCCATGTTGTCACCGGGAAATATGCAGACCATCTGCCGTTATACCGCCAGTCAGAAATATACCGTCGTCAGGGAGTGGAGCTGAGCCGTGCCACACTGGGGCGCTGGACAGGTGCTGTTGCTGAACTGCTGGAGCCGCTGTATGACGTCCTGCGCCAGTATGTGCTGATGCCCGGTAAAGTCCATGCTGATGATATCCCCGTCCCGGTCCAGGAGCCGGGCAGCGGTAAAACCCGGACAGCCCGGCTGTGGGTCTACGTCCGTGATGACCGTAACGCCGGTTCACAGATGCCCCCGGCGGTCTGGTTCGCGTACAGTCCGGACCGGAAAGGTATCCATCCACAAAATCACCTGGCCGGTTACAGCGGTGTGCTTCAGGCCGATGCTTACGGTGGTTACCGGGCGTTATACGAATCCGGCAGAATAACGGAAGCCGCGTGTATGGCTCATGCCCGGAGAAAAATCCACGATGTGCATGCAAGAGCGCCCACCTACATCACCACGGAAGCCCTGCAGCGTATCGGTGAACTGTATGCCATCGAGGCAGAGGTCCGGGGCTGTTCAGCAGAACAGCGTCTGGCGGCAAGAAAAGCCAGAGCCGCGCCACTGATGCAGTCACTGTATGACTGGATACAGCAACAGATGAAAACACTGTCGCGTCACTCAGATACGGCAAAAGCGTTCGCATACCTGCTGAAACAGTGGGATGCACTGAACGTGTACTGCAGTAATGGCTGGGTGGAAATCGACAACAACATCGCAGAGAACGCCTTACGGGGAGTGGCCGTAGGCCGGAAAAACTGGATGTTCGCGGGTTCCGACAGCGGTGGTGAACATGCGGCGGTGTTGTACTCGCTGATCGGCACATGCCGTCTGAACAATGTGGAGCCAGAAAAGTGGCTGCGTTACGTCATTGAACATATCCAGGACTGGCCGGCAAACCGGGTACGCGATCTGTTGCCCTGGAAAGTTGATCTGAGCTCTCAGTAA
>cluster_65
ATGGAGATACGCGTATTTCGCCAGGAAGATTTCGAAGAGGTCATCACCCTTTGGGAGCGTTGCGACTTGCTGCGTCCGTGGAACGATCCGGAAATGGACATCGAGCGTAAGATGAACCATGACGTCAGTTTGTTTTTGGTCGCTGAGGTAAACGGTGAAGTGGTCGGAACGGTGATGGGCGGTTATGACGGGCATCGCGGGTCTGCTTATTATCTTGGCGTGCATCCAGAGTTTCGTGGGCGTGGGATTGCCAATGCGTTGCTTAATCGGCTGGAGAAAAAGCTGATTGCTCGTGGCTGCCCGAAAATTCAGATCAATGTGCCGGAAGATAACGACATGGTGCTCGGAATGTATGAACGCCTGGGATATGAACACGCCGACGTGCTGAGTCTGGGTAAGCGTTTGATTGAAGATGAAGAGTACTGA
>cluster_66
ATGAAATCGCTGCGTTTAATGTTATGCGCTATGCCATTGATGCTGACCGGCTGTTCCACGATGTCGTCAGTTAACTGGTCTGCCGCTAACCCGTGGAACTGGTTTGGGTCGTCCACCAAAGTGAGCGAGCAGGGCGTTGGTGAATTAACGGCGTCCACACCACTGCAAGAACAAGCCATTGCCGATGCGCTTGATGGCGATTATCGCCTGCGCAGCGGAATGAAAACCGCGAACGGCAACGTGGTGCGCTTTTTTGAAGTGATGAAGGGCGACAACGTGGCGATGGTGATTAACGGCGATCAAGGCACGATCAGTCGCATTGACGTGCTGGATAGCGATATTCCTGCTGACACCGGTGTTAAAATCGGTACACCGTTTAGCGACCTTTACAGCAAAGCATTTGGCAATTGCCAAAAAGCTGATGGTGATGATAATCGTGCCGTCGAATGTAAAGCCGAAGGCAGTCAACATATTAGCTACCAGTTCAGCGGGGAATGGAGTGGTCCTGAAGGGTTAATGCCTTCGGACGATACCCTGAAAAACTGGAAAGTCAGTAAAATTATCTGGCGGCGTTAA
>cluster_67
ATGCCGAAGAAAAATGAGGCTCCCGCCAGCTTTGAAAAGGCGCTGAGCGAGCTGGAACAGATTGTAACCCGTCTGGAAAGTGGCGACCTGCCGCTGGAAGAGGCGCTGAACGAGTTCGAACGCGGCGTGCAGCTGGCACGTCAGGGGCAGGCCAAATTACAACAAGCCGAACAGCGCGTACAAATTCTGCTGTCTGACAATGAAGACGCCTCTCTAACCCCTTTTACACCGGACAATGAGTAA
>cluster_68
ATGGCAAGATATTTGGGTCCTAAGCTCAAGCTGAGCCGTCGTGAGGGCACCGACTTATTCCTTAAGTCTGGCGTTCGCGCGATCGATACCAAGTGTAAAATTGAACAAGCTCCTGGCCAGCACGGTGCGCGTAAACCGCGTCTGTCTGACTATGGTGTGCAGTTGCGTGAAAAGCAAAAAGTTCGCCGTATCTATGGTGTGCTGGAGCGTCAGTTCCGTAACTACTACAAAGAAGCAGCACGTCTGAAAGGCAACACCGGTGAAAACCTGTTGGCTCTGCTGGAAGGTCGTCTGGACAACGTTGTATACCGTATGGGCTTCGGTGCCACTCGTGCAGAAGCACGTCAGCTGGTTAGCCATAAAGCAATTATGGTAAACGGTCGTGTTGTTAACATCGCTTCTTATCAGGTTAGTCCGAATGACGTTGTAAGCATTCGTGAGAAAGCGAAGAAGCAGTCTCGCGTGAAAGCCGCTCTGGAGCTGGCTGAGCAGCGTGAAAAGCCAACCTGGCTGGAAGTTGATGCTGGCAAGATGGAAGGTACGTTTAAGCGTAAGCCGGAGCGTTCTGATCTGTCTGCGGACATTAACGAACACCTGATCGTCGAGCTTTACTCCAAGTAA
>cluster_69
GTGGAAAAATATTGTGAGTTAATACGCAAGCGGTACGCGGAAATCGCCAGCGGAGACTTAGGATACGTTCCGGACGCGCTGGGCTGCGTTTTGAAAGTGCTGAATGAAATGGCTGCCGACGACGCCCTTTCTGAGGCTGTCAGGGAAAAAGCAGCATACGCTGCGGCAAACTTACTGGTGAGCGATTATGTCAATGAATGA
>cluster_70
ATGCGTTTAAATACTCTGTCTCCGGCCGAAGGCTCCAAAAAGGCGGGTAAACGCCTGGGTCGTGGTATCGGTTCTGGCCTCGGTAAAACCGGTGGTCGTGGTCACAAAGGTCAGAAATCTCGTTCTGGCGGTGGCGTACGTCGCGGTTTCGAGGGTGGTCAGATGCCTCTGTACCGTCGTCTGCCGAAATTCGGCTTCACTTCTCGTAAAGCAGCGATTACAGCCGAAGTTCGTCTGTCTGACCTGGCTAAAGTAGAAGGCGGTGTTGTAGACCTGAACACGCTGAAAGCGGCTAACATTATCGGTATCCAGATCGAGTTCGCGAAAGTGATCCTGGCTGGCGAAGTAACGACTCCGGTAACTGTTCGTGGCCTGCGTGTTACTAAAGGCGCTCGTGCTGCTATCGAAGCTGCTGGCGGTAAAATCGAGGAATAA
>cluster_71
ATGGCACTGACTGACGCAAAAATCCGGGCTGCAAAGCCCACTGACAAGGCTTATAAACTCACTGACGGGGCTGGCATGTTCCTGCTGGTACATCCTAATGGTTCCCGTTACTGGCGTCTCCGTTATCGTATTCTGGGTAAAGAGAAGACTCTGGCACTTGGTGTGTATCCAGAAGTATCTCTCTCCGAAGCTCGTACAAAACGGGATGAGGCCCGAAAACTGATTTCGGAGGGGGTTGACCCTTGCGAACAGAAAAGAGCTAAAAAAGTAGTCCCTGATTTACAACTCTCTTTCGAACATATTGCACGACGCTGGCATGCCAGTAATAAACAATGGGCACAATCACACAGCGATAAAGTACTCAAAAGCCTCGAGACACACGTATTCCCCTTTATCGGCAATCGGGATATCACAACACTCAATACCCCGGACCTGCTTATCCCTGTTCGTGCTGCAGAAGCTAAACAAATTTATGAAATCGCCAGTCGTCTGCAGCAAAGAATATCTGCCGTAATGCGTTATGCCGTACAGTCTGGCATCATCAGATATAATCCTGCTCTGGATATGGCTGGCGCATTGACTACGGTAAAACGCCAGCATCGCCCCGCTCTTGATCTTTCTCGCCTGCCTGAACTTTTGTCGCGTATTGGCAGTTACAAGGGGCAACCTGTCACCCAGCTTGCCGTTATGCTGAATTTACTGGTTTTTATTCGTTCCAGTGAACTCAGATACGCCCGCTGGTCTGAAATTGATATTGACAATGCCATGTGGACTATTCCAGCCGAACGCGAACCTCTGCCAGGCGTAAAATTCTCACACCGGGGATCCAAGATGCGAACACCACATCTTGTGCCACTCAGCAAACAGGTTGTAGCCATACTGGCAGAACTTCAGACATGGGCTGGTGAAAATGGTCTGATCTTTACGGGAGCACATGACCCACGTAAACCAATCAGTGAAAACACCGTAAATAAAGCCCTGAGGGTTATGGGGTATGACACAACCCAGGATGTCTGTGGTCATGGATTCCGGGCGATGGCATGTAGTGCGTTAATAGAATCAGGTTTGTGGTCCCGCGATGCAGTTGAACGTCAGATGAGCCATCAGGAACGTAACGGTGTACGTGCTGCTTACATTCATAAAGCAGAACATCTGGAAGAACGGCGACTGATGCTACAGTGGTGGGCCGATTTTCTGGATGCAAACAGAGAAAGATTTATCAGTCCATTTGAATATGCAAAGATTAATAATCCATTAAAACAGTAA
>cluster_72
GTGAGTTCAGTCACAACGCCAAATTACAGTTTTCTCGGGTACAGCGGCACGATGAAAGTGACGCCCGATCGCATCACGGACTACAAAGCACCATCGGCAGAAGAGGCTGCCGTCGCCAGCCAGGCCGCGAAGCGTCCGCCGGTAGTCAACTATCCGGGGGACGGTTTCCGGGAAATGACAAAGGCGCAGTGGGCCGCCCTGCCCCGGGACTGTAAGGCCGTGCGCAGTGTGGCAGAGACAGAAGACCACGGGGCATACCGCTACCGCCGCACAATGGACAATAATTTCCGCCTGGTGAATGTGTATATTACCGACATGAAAATCACGGAAATCCCACAGAAATAA
>cluster_73
ATGGAAAAGAAACACATTTATCTGTTTTGTTCTGCGGGCATGTCTACCTCTTTACTGGTATCAAAAATGCGCGCACAGGCAGAAAAATATGAAGTTCCGGTCATTATTGAAGCATTTCCGGAAACACTGGCTGGTGAAAAAGGTCAGAATGCCGATGTCGTGTTATTAGGGCCGCAGATTGCTTATATGTTGCCCGAAATCCAGCGTTTGTTACCCAACAAACCGGTTGAAGTAATTGACTCGCTGCTTTATGGCAAAGTCGATGGTTTAGGCGTGCTTAAGGCTGCGGTTGCAGCGATTAAAAAAGCCGCAGCAAATTAA
>cluster_74
TTGTTAACTCCCAGTCAATTCACATTCGTCTTCCAGCAGCCACAACGGGCTGGCACGCCGCAAATTACCATTCTCGGCCGCCTGAATTCGCTGGGGCATCCCCGTATCGGTCTTACAGTCGCCAAGAAAAACGTTCGACGCGCCCATGAACGCAATCGGATTAAACGTCTGACGCGTGAAAGCTTCCGTCTGCGCCAACATGAACTCCCGGCTATGGATTTCGTGGTGGTGGCGAAAAAAGGGGTTGCCGACCTCGATAACCGTGCTCTCTCGGAAGCGTTGGAAAAATTATGGCGCCGCCACTGTCGCCTGGCTCGCGGGTCCTGA
>cluster_75
ATGGGTTTCTGGAGAATCGTCATCACCATCATTCTGCCGCCGCTCGGCGTGCTGCTCGGTAAAGGGTTCGGTTGGGCGTTCATTATTAATATTCTGCTGACACTGCTTGGGTATATCCCCGGTTTGATTCACGCGTTCTGGGTGCAAACCCGCGATTAA
>cluster_76
ATGAATTTATCTGAAATTACTCAACAAATGGGTGAAGTAGGTAAAACGCTGAGCGATTCTGTGCCAGAGTTACTTAATAGCACCGATTTGGTTAATGACCCTGAAAAAATGTTAGAGTTGCAGTTTGCGGTTCAGCAATATTCTGCTTATGTTAACGTAGAAAGTGGAATGTTGAAAACGATAAAAGATCTGGTCTCAACCATTTCTAACCGTAGTTTTTAA
>cluster_77
ATGGAAACGTTATTACCAAACGTTAATACGTCTGAAGGTTGTTTTGAAATTGGTGTCACTATCAGTAACCCTGTATTTACTGAAGATGCCATTAACAAGAGAAAACACGAACGGGAGTTATTAAATAAAATATGCATTCTTTCAATGCTGGCCCGTTTACGTCCGATACAAAAAGGATGCTGGCAATGA
>cluster_78
ATGCCAACTCAAGAAGCGAAAGCTCATCACGTCGGTGAATGGGCATCTCTGCGCAATACGTCGCCGGAAATAGCCGAGGCCATTTTCGAAGTCGCCGGGTACGACGAAAAAATGGCGGAAAAGATTTGGGAAGAAGGTAGCGATGAAGTGTTAGTCAAAGCCTTTGCTAAGACCGATAAAGATTCGCTTTTTTGGGGCGAACAGACCATCGAACGTAAAAACGTTTAA
>cluster_79
ATGGATAAGAAATCTGCTCGTATCCGTCGTGCGACCCGCGCACGCCGCAAGCTCCAGGAGCTGGGCGCAACTCGCCTGGTGGTACATCGTACCCCGCGTCACATTTACGCACAGGTAATTGCACCGAACGGTTCTGAAGTTCTGGTAGCTGCTTCTACTGTAGAAAAAGCTATCGCTGAACAACTGAAGTACACCGGTAACAAAGACGCGGCTGCAGCTGTGGGTAAAGCTGTCGCTGAACGCGCTCTGGAAAAAGGCATCAAAGATGTATCCTTTGACCGTTCCGGGTTCCAATATCATGGTCGTGTCCAGGCACTGGCAGATGCTGCCCGTGAAGCTGGCCTTCAGTTCTAA
>cluster_80
ATGTCTAAGATTAAAGGTAACGTTAAGTGGTTTAATGAGTCCAAAGGATTCGGTTTCATTACTCCGGAAGACGGCAGCAAAGACGTGTTCGTACACTTCTCTGCAATCCAGACTAATGGTTTTAAAACTCTTGCTGAAGGTCAGCGCGTAGAGTTCGAAATCACTAACGGTGCCAAAGGCCCTTCTGCTGCAAACGTAATCGCTCTGTAA
>cluster_81
ATGCAGCTCAACATTACCGGAAATAACGTCGAGATCACCGAGGCACTGCGCGAATTTGTTACAGCCAAATTTGCCAAACTTGAGCAATATTTTGACCGAATCAACCAGGTCTATGTTGTTCTGAAAGTGGAGAAAGTCACCCACACCTCAGATGCAACACTGCATGTAAACGGTGGTGAAATTCATGCCAGCGCGGAAGGTCAGGACATGTACGCTGCCATTGATGGCTTAATTGATAAGCTGGCACGCCAGTTGACCAAACATAAAGATAAACTGAAACAACACTAA
>cluster_82
ATGAAAAAATGGGCAGTAATAATTTCTGCAGTCGGACTGGCGTTTGCTGTTTCCGGGTGTTCCAGTGATTACGTCATGGCGACCAAAGATGGCCGTATGATTTTGACCGATGGAAAACCTGAAATTGATGATGATACCGGGCTGGTGAGTTATCACGATCAGCAAGGTAACGCGATGCAAATTAACCGTGATGATGTTTCGCAAATTATTGAACGTTAA
>cluster_83
ATGAGCACTTTTAAACCACTAAAAACACTCACTTCGCGCCGCCAGGTGCTGAAAGCCGGTTTGGCTGCCCTGACGTTGTCAGGAATGTCGCAAGCCATCGCCAAAGACGAACCTTTAAAAACCAGCAACGGACACAGCAAGCCGAAAGCCAAAAAATCTGGCGGCAAACGTGTCGTTGTTCTCGATCCAGGCCACGGCGGAATTGATACCGGAGCGATCGGACGCAACGGTTCGAAAGAAAAACATGTGGTGCTGGCGATTGCTAAAAACGTCCGTTCCATTTTGCGTAATCATGGGATTGATGCGCGTTTAACGCGTTCTGGCGATACGTTTATCCCACTTTACGATCGCGTTGAAATCGCCCATAAACATGGCGCAGATCTGTTTATGTCAATTCATGCCGATGGCTTTACCAACCCGAAAGCTGCCGGTGCTTCGGTATTTGCCCTCTCTAACCGTGGGGCAAGTAGCGCAATGGCGAAATACCTGTCTGAACGCGAAAACCGCGCCGATGAAGTTGCCGGTAAAAAGGCGACTGACAAGGATCACCTATTGCAGCAAGTGCTGTTTGATCTGGTGCAAACCGATACTATTAAAAACAGCCTGACGCTCGGCTCGCATATTCTGAAAAAGATTAAGCCGGTGCATAAACTGCACAGCCGCAACACCGAACAAGCCGCGTTTGTGGTGTTGAAATCGCCGTCGGTTCCTTCGGTGCTGGTGGAAACCTCGTTTATCACCAACCCGGAAGAAGAGCGGCTGTTAGGCACGGCGGCGTTTCGTCAGAAAATCGCCACAGCGATTGCTGAAGGCGTGATCAGTTATTTCCACTGGTTCGACAACCAGAAAGCACATTCGAAAAAGCGATAA
>cluster_84
ATGCCGCAACAGATTGAACTACGTAATATCGCGCTACAGGCCGCGCAGCCGCTGGTACACGGTGTATCGTTAACCCTGCAACGCGGGCGCGTGCTGGCGTTAGTCGGCGGTAGCGGCAGCGGGAAATCATTAACCTGCGCCGCGACGCTGGGCATTTTGCCCGCTGGCGTTCGCCAGACGGCGGGGGAAATTTTAGCCGATGGCAAACCGGTTTCGCCTTGCGCCCTGCGCGGCATCAAAATTGCCACCATCATGCAGAACCCGCGCAGCGCCTTTAATCCACTGCACACCATGCACACCCACGCGCGGGAAACCTGCCTGGCGTTAGGGAAACCCGCCGATGACGCTACGCTTACCGCTGCCATAGAAGCGGTGGGGCTGGAAAACGCCGCGCGCGTGCTGAAGCTGTACCCGTTCGAGATGAGCGGCGGCATGTTGCAGCGCATGATGATTGCGATGGCGGTGCTGTGTGAATCACCGTTTATCATCGCCGATGAACCGACCACCGACCTCGACGTGGTAGCACAGGCGCGCATCCTCGATCTGCTGGAAAGCATTATGCAAAAACAAGCGCCGGGAATGCTGCTGGTCACCCATGATATGGGCGTTGTGGCGCGTCTGGCGGATGACGTGGCGGTGATGTCACAAGGTAAAATTGTCGAACAGGGCGATGTAGAAACGCTGTTTAACGCCCCCAAACATACGGTGACGCGCAGCCTGGTTTCCGCTCATCTCGCCCTCTACGGTATGGAGCTGGCATCATGA
>cluster_85
ATGAATATTTATACCTTTGATTTTGATGAGATTGAGAGTCAGGAGGATTTTTATCGTGACTTTAGCCAAACCTTTGGTCTGGCGAAAGATAAGGTACGCGATCTCGACTCACTATGGGATGTGTTAATGAACGATGTCCTGCCGCTACCACTTGAGATTGAATTTGTTCATCTGGGAGAGAAAACGCGTCGCCGTTTTGGCGCGTTAATATTGCTGTTTGATGAGGCAGAGGAAGAGCTGGAAGGGCATTTGCGTTTTAATGTTCGTCATTAG
>cluster_86
ATGGCCGGCGCAAAAGAGATACGTAGTAAGATCGCAAGCGTCCAGAACACGCAAAAGATCACTAAAGCGATGGAGATGGTCGCCGCTTCCAAAATGCGTAAATCGCAGGATCGCATGGCGGCCAGCCGTCCTTATGCAGAAACCATGCGCAAAGTGATTGGTCACCTTGCACACGGTAATCTGGAATATAAGCACCCTTACCTGGAAGACCGCGACGTTAAACGCGTGGGCTACCTGGTGGTGTCGACCGACCGTGGTTTGTGCGGTGGTTTGAACATTAACCTGTTCAAAAAACTGCTGGCGGAAATGAAGACCTGGACCGACAAAGGCGTTCAATGCGACCTCGCAATGATCGGCTCGAAAGGCGTGTCGTTCTTCAACTCCGTGGGCGGCAATGTTGTTGCCCAGGTCACCGGCATGGGGGATAACCCTTCCCTGTCCGAACTGATCGGTCCGGTAAAAGTGATGTTGCAGGCCTACGACGAAGGCCGTCTGGACAAGCTTTACATTGTCAGCAACAAATTTATTAACACCATGTCTCAGGTTCCGACCATCAGCCAGCTGCTGCCGTTACCGGCATCAGATGATGATGATCTGAAACATAAATCCTGGGATTACCTGTACGAACCCGATCCGAAGGCGTTGCTGGATACCCTGCTGCGTCGTTATGTCGAATCTCAGGTTTATCAGGGCGTGGTTGAAAACCTGGCCAGCGAGCAGGCCGCCCGTATGGTGGCGATGAAAGCCGCGACCGACAATGGCGGCAGCCTGATTAAAGAGCTGCAGTTGGTATACAACAAAGCTCGTCAGGCCAGCATTACTCAGGAACTCACCGAGATCGTCTCGGGGGCCGCCGCGGTTTAA
>cluster_87
ATGAAATCGAACCGTCAGGCACGTCATATTCTTGGACTGGACCATAAAATTTCTAACCAGCGCAAAATAGTTACCGAAGGTGACAAATCCAGCGTGGTAAATAATCCAACCGGCAGAAAACGCCCCGCTGAAAAGTAA
>cluster_88
ATGTTCCAGCAAGAAGTTACCATTACCGCTCCGAACGGTCTGCACACCCGCCCTGCTGCCCAGTTTGTAAAAGAAGCTAAGGGCTTCACTTCTGAAATTACTGTGACTTCCAACGGCAAAAGCGCCAGCGCGAAAAGCCTGTTTAAACTGCAGACTCTGGGCCTGACTCAAGGTACCGTTGTGACTATCTCCGCAGAAGGCGAAGACGAGCAGAAAGCGGTTGAACATCTGGTTAAACTGATGGCGGAACTCGAGTAA
>cluster_89
ATGCGTAAAGTTTGTGCAGCCATTTTGTCCGCAGCCATCTGTCTGTCCGTATCCGGTGCGCCTGCATGGGCGTCTGAACATCAGTCCACACTGAGCGCGGGGTATCTTCATGCCCGGACGAACGCTCCCGGTAGCGATAATCTTAACGGGATTAACGTGAAATACCGTTATGAATTTACGGACACGCTGGGGCTGGTGACGTCATTCAGCTATGCAGGAGACAAGAATCGCCAGCTTACCCGTTACAGCGATACCCGCTGGCATGAAGATTCCGTGCGTAACCGCTGGTTCAGCGTAATGGCGGGGCCGTCTGTGCGCGTGAATGAATGGTTCAGCGCGTATGCGATGGCGGGTGTGGCTTACAGCCGTGTGTCGACTTTCTCCGGGGATTATCTTCGCGTAACTGACAACAAGGGGAAAACGCACGATGTGCTGACCGGAAGTGATGACGGTCGCCACAGCGACACCTCTCTGGCGTGGGGAGCTGGCGTGCAGTTTAACCCGACCGAATCCGTGGCCATTGATATTGCTTATGAAGGCTCCGGCAGTGGCGACTGGCGCACTGACGGTTTCATCGTGGGTGTCGGTTATAAATTCTGA
>cluster_90
ATGAGCGCGCTATTTCTGGCTATTCCGTTAACCATTTTTGTGCTGTTTGTTTTACCGATCTGGTTATGGCTGCATTACAGCAATCGTTCTGGTCGCAGTGAATTGTCGCAAAGTGAGCAGCAGCGATTAGCGCAACTGGCTGATGAAGCAAAACGGATGCGCGAACGTATTCAGGCGCTGGAATCTATTCTTGATGCAGAACATCCGAACTGGAGGGATCGCTAA
>cluster_91
ATGCTGATTCTGACTCGTCGAGTTGGTGAGACCCTCATGATTGGGGATGAGGTCACCGTGACAGTTTTAGGGGTAAAGGGCAACCAGGTACGTATTGGCGTAAATGCCCCGAAGGAAGTTTCTGTTCACCGTGAAGAGATCTACCAGCGTATCCAGGCTGAAAAATCCCAGCAGTCCAGTTACTAA
>cluster_92
ATGGATAAGGCACTTTTTGAGCGGTTGACTCACAGCATGGCCCAGATGAATGAAATTATTGAAGGAACGCGACAGCCTTCGCGGACTTTTGAAGTTGATGCTATGAAAATCAAAGAAATACGCCGCGCTTCAGGGTTGTCACAATCTAAATTTGCCGATCTTATTTCTGTAAGCGTAGACACGTTGCGTAACTGGGAGCAGGGGCGACGTTCACCGACCGGGCCTGCAAAGGCTTTGCTGCGAGCGATTGCCAATGATCCGCAACATGTGCTGCAAGCACTTAACCGTTAG
>cluster_93
ATGATGACCATCAGCGATATCATTGAAATTATTGTCGTTTGCGCACTGATATTTTTCCCGCTGGGCTATCTGGCGCGGCACTCTTTGCGACGCATTCGCGACACCTTACGTTTGTTCTTTGCTAAACCTCGTTATGTTAAACCGGCCGGGACGTTACGCCGCACGGAAAAAGCCAGGGCAACCAAAAAATGA
>cluster_94
ATGATTCGCAAGTATTGGTGGCTCGTCGTTTTCGCTGTCTTCGTTTTTCTGTTTGATACTTTACTGATGCAGTGGATTGAACTGCTGGCAACAGAAACAGACAAATGCCGCAATATGAACTCAGTTAATCCACTAAAACTGGTTAACTGTGACGAACTGAATTTTCAGGACAGAATGTGA
>cluster_95
ATGCTGACTCAAAACGGCGTCCCGATGAGCCGTTACCGTGCCGGACGTCTGATGAAATATCTGAACCTGAGCAGTTGTCAGCCCGGAAAACATCAGTATAAAAATGCCCGTCAGGAGCATACCAGCCTGCCGAATCTGCTTGAGCGTCAGTTCGCAGTACCGGAGCCAGACCGGGTATGGTGTGGAGATATTACGTATCTCTGGGCAGGAAATCGCTGGTGCTATCTGGCGGTTGTTATGGATCTTTTTGCCCGCAGGGTTATCGGCTGGAGTCTGTCAGCGCATGCCGATACCGCACTGATAAGCAGTGCCCTGCGGATGGCCTATGAGACGCGTGGCCAACCCCGGGATGTCGTGTTCCATAGCGACCAGGGAAGCCAGTATACAGGCCTTAAATATCAACAACTTCTCTGGCGTTGCAGAATAAATCAAAGCGTCAGTCGGCGGGGAAACTGCTGGGATAACAGCCCCATGGAACGCTTCTTCCGCAGTCTGAAAACAGAATGGGTGCCAACGAATGGTTACGCAGGCAAGGACGAGGCCCGGCAGCAAATTAATGATTACATATTGAACTACTACAACAGCGTCAGACCTCACCATTATAACGGTGGGCTGACGCCGGAAGAGTCAGAGAACAGATACCATTTTTACTGTAAAACCGTGGCCAATATTACTTGA
>cluster_96
GTGACGGTAAAACTGCGCCTGGCTGTGGCTGCACTCCTGCTGTTTCTGGTGGTGATGGTGGATTTCACCAGCAGAATCATGTCGGTGCTGGCGGATGGGGTGCTGGTCTGCGGCATTGTGGTATTGCTGTGGCCGGTGATAAAAAGAAACAGCCTGCATAATGCTTGA
>cluster_97
ATGAAACCCGACGCACACCAGGTTAAACAGTTTCTGCTCAACCTTCAGGATACGATTTGTCAGCAGCTGACCGCCGTCGATGGCGCAGAATTTGTCGAAGATAGTTGGCAGCGCGAAGCTGGCGGCGGCGGGCGTAGTCGGGTGTTGCGTAATGGTGGTGTTTTCGAACAGGCAGGCGTCAACTTTTCTCACGTCCACGGCGAGGCGATGCCAGCTTCCGCCACCGCTCATCGCCCGGAACTTGCCGGGCGCAGTTTCGAGGCGATGGGCGTTTCACTGGTAGTGCATCCGCATAACCCGTATGTTCCCACCAGCCACGCGAATGTGCGTTTTTTTATTGCCGAAAAACCGGGTGCAGAGCCCGTCTGGTGGTTTGGCGGCGGCTTCGATTTAACCCCTTTCTATGGTTTTGAAGAAGACGCCATTCACTGGCACCGCACCGCCCGTGACCTGTGCCTGCCATTTGGTGAAGACGTTTATCCCCGTTACAAAAAGTGGTGCGACGATTACTTCTACCTCAAACATCGCAACGAACAGCGCGGTATTGGCGGGCTGTTCTTTGATGATCTGAACACGCCAGATTTCGACCACTGTTTTGCCTTTATGCAGGCGGTAGGCAAAGGCTACACCGACGCTTATTTACCAATTGTAGAGCGACGTAAAGCGATGGCCTACGGCGAGCGCGAGCGCAATTTTCAGCTCTACCGTCGCGGTCGTTATGTCGAGTTCAATCTGGTCTGGGATCGCGGCACTCTGTTTGGCCTGCAAACTGGCGGGCGCACCGAGTCGATCCTGATGTCAATGCCGCCACTGGTACGCTGGGAGTATGATTATCAGCCAAAAGATGGCAGCCCAGAAGCGGCGTTAAGTGAGTTTATTAAGGTCAGGGATTGGGTGTAA
>cluster_98
ATGTTCGAACAACGCGTAAATTCTGACGTACTGACCGTTTCTACCGTTAACTCTCAGGATCAGGTAACCCAAAAACCCCTGCGTGACTCGGTTAAACAGGCACTGAAGAACTATTTTGCTCAACTGAATGGTCAGGATGTGAATGACCTCTATGAGCTGGTACTGGCTGAAGTAGAACAGCCCCTGTTGGACATGGTGATGCAATACACCCGTGGTAACCAGACCCGTGCTGCGCTGATGATGGGCATCAACCGTGGTACGCTGCGTAAAAAATTGAAAAAATACGGCATGAACTAA
>cluster_99
ATGGTCACTTTTGAGACAGTTATGGAAATTAAAATCCTGCACAAGCAGGGAATGAGTAGCCGGGCGATTGCCAGAGAACTGGGGATCTCCCGCAATACCGTTAAACGTTATTTGCAGGCAAAATCTGAGCCGCCAAAATATACGCCGCGACCTGCTGTTGCTTCACTCCTGGATGAATACCGGGATTATATTCGTCAACGCATCGCCGATGCTCATCCTTACAAAATCCCGGCAACGGTAATCGCTCGCGAGATCAGAGACCAGGGATATCGTGGCGGAATGACCATTCTCAGGGCATTCATTCGTTCTCTCTCGGTTCCTCAGGAGCAGGAGCCTGCCGTTCGGTTCGAAACTGAACCCGGACGACAGATGCAGGTTGACTGGGGCACTATGCGTAATGGCCGCTCACCGCTTCACGTGTTCGTTGCTGTTCTCGGATACAGCCGAATGCTGTACATCGAATTCACTGACAATATGCGTTATGACACGCTGGAGACCTGCCATCGTAATGCGTTCCGCTTCTTTGGTGGTGTGCCGCGCGAAGTGTTGTATGACAATATGAAAACTGTGGTTCTGCAACGTGACGCATATCAGACCGGTCAGCACCGGTTCCATCCTTCGCTGTGGCAGTTCGGCAAGGAGATGGGCTTCTCTCCCCGACTGTGTCGCCCCTTCAGGGCACAGACTAAAGGTAAGGTGGAACGGATGGTGCAGTACACCCGTAACAGTTTTTACATCCCACTAATGACTCGCCTGCGCCCGATGGGGATCACTGTCGATGTTGAAACAGCCAACCGCCACGGTCTGCGCTGGCTGCACGATGTCGCTAACCAACGAAAGCATGAAACAATCCAGGCACGTCCCTGCGATCGATGGCTCGAAGAGCAGCAGTCCATGCTGGCACTGCCTCCGGAGAAAAAAGAGTATGACGTGCATCTTGATGAAAATCTGGTGAACTTCGACAAACACCCCCTGCATCATCCACTCTCCATCTACGACTCATTCTGCAGAGGAGTGGCGTGA
>cluster_100
ATGCACGAAATAACCCTCTGCCAACGGGCACTGGAATTGATCGAACAGCAGGCCGCAAAACACGGCGCAAAACGCGTAACTGGGGTCTGGCTCAAAATTGGCGCATTTTCTTGTGTCGAAACCAGCTCTCTTGCCTTTTGTTTTGATCTGGTTTGCCGCGGCAGCGTGGCGGAAGGTTGTAAACTGCACCTCGAAGAACAAGAGGCCGAATGCTGGTGTGAAACATGCCAACAGTATGTGACGCTACTGACCCAGCGCGTCCGCCGCTGTCCACAGTGTCATGGTGACATGCTACAGATTGTGGCAGACGACGGTTTACAGATTCGGCGGATAGAAATAGACCAGGAGTGA
>cluster_101
ATGCAGGGTTCTGTGACAGAGTTTCTAAAACCGCGCCTGGTTGATATCGAGCAAGTGAGTTCGACGCACGCCAAGGTGACCCTTGAGCCTTTAGAGCGTGGCTTTGGCCATACTCTGGGTAACGCACTGCGCCGTATTCTGCTCTCATCGATGCCGGGTTGCGCGGTGACCGAGGTTGAGATTGATGGTGTACTACATGAGTACAGCACCAAAGAAGGCGTTCAGGAAGATATCCTGGAAATCCTGCTCAACCTGAAAGGGCTGGCGGTGAGAGTTCAGGGCAAAGATGAAGTTATTCTTACCTTGAATAAATCTGGCATTGGCCCTGTGACTGCAGCCGATATCACCCACGACGGTGATGTCGAAATCGTCAAGCCGCAGCACGTGATCTGCCACCTGACCGATGAGAACGCGTCTATTAGCATGCGTATCAAAGTTCAGCGCGGTCGTGGTTATGTGCCGGCTTCTACCCGAATTCATTCGGAAGAAGATGAGCGCCCAATCGGCCGTCTGCTGGTCGACGCATGCTACAGCCCTGTGGAGCGTATTGCCTACAATGTTGAAGCAGCGCGTGTAGAACAGCGTACCGACCTGGACAAGCTGGTCATCGAAATGGAAACCAACGGCACAATCGATCCTGAAGAGGCGATTCGTCGTGCGGCAACCATTCTGGCTGAACAACTGGAAGCTTTCGTTGACTTACGTGATGTACGTCAGCCTGAAGTGAAAGAAGAGAAACCAGAGTTCGATCCGATCCTGCTGCGCCCTGTTGACGATCTGGAATTGACTGTCCGCTCTGCTAACTGCCTTAAAGCAGAAGCTATCCACTATATCGGTGATCTGGTACAGCGTACCGAGGTTGAGCTCCTTAAAACGCCTAACCTTGGTAAAAAATCTCTTACTGAGATTAAAGACGTGCTGGCTTCCCGTGGACTGTCTCTGGGCATGCGCCTGGAAAACTGGCCACCGGCAAGCATCGCTGACGAGTAA
>cluster_102
ATGAAAAAGACTGCCGCAATTATTTCTGCCTGTATGCTGACTTTTGCCCTGAGCGCCTGTTCCGGTTCGAACTATGTGATGCACACCAATGACGGACGTACCATCGTCTCTGACGGCAAACCACAGACTGATAACGATACCGGTATGATTTCGTATAAAGACGCTAATGGCAACAAACAGCAGATCAACCGTACTGACGTGAAAGAGATGGTCGAACTGGATCAGTAA
>cluster_103
ATGAAAAAAAGTGTCATCGCTGGCGTCTTTATTGCTCTGTCATTTACCACGTGTTCAGCTATCGCGAACAGCCTTGCATTATCATTAGCAAATGATGATGCAGGGAAGTTTCAACCAATACTTAATGATATTTATGGCAATAAACATGAAAACAGAGATGATTACTCACAAGGCTTATTTCTGGGATATAGCCACGATATCTCAGACTCGAGCCAATTATCTCTCCATATTGCGCAAGATATTTACTCTCCATCAGGCAGTAATAAAAGACACAACACAGCTGTAACTGGAGACAGAGCTTTTAGTGCATACACTCACACTGGTATTGAATGGAACTCCCTTGCGAATGACTGGATTCGCTATCGATTAGGTACTGACATAGGTGTTGTTGGCCCCGACGCAGGCGGTCAGAAAGTACAAAATAAAGCTCATGAGATTATTGGGGCAGAAAAATATCATGCATGGGATGATCAAATAGAGAATCGCTACGGTTATACTGTAAAAGGGATGCTATCCATGACACCAAGTATGGATATTTTAGGTGCTAATGTTGGATTATACCCTGAAGTTTCTGCTGTTACTGGAAACTTATTTCAATATGTAGCATATGGCGCAACCATTGCCATTGGTAATGATAAAACCTTCAATTCGGATAATGGCTTTGGTCTGCTGGCTCCCCGTGGTTTAATGCATATGTCCGATACAAGCGGATTCAAATACAAGATTTTTGCAGGTATGGAAAGACGAGATGTCAATCGCAACTATACTCTCGAAGGAAAAACAATACAGACGAAACAAACAACAGTATCGCTAAACAAAACTGTTGATGAATATCAAGTTGGCGCAACAATTGGGTATGCACCTGTAGCCTTCACACTAGCATTTAATAAAGTAACATCAGAATTCAAGACAGGGGATGACTATTCATTTATAAATGGAGCAATCACCTTCTTTTTTTAA
>cluster_104
ATGGCAGAGAAACGCAATATCTTTCTGGTTGGGCCTATGGGTGCCGGAAAAAGCACTATTGGGCGCCAGTTAGCTCAACAACTCAATATGGAATTTTACGATTCCGATCAAGAGATTGAGAAACGAACCGGAGCTGATGTGGGCTGGGTTTTCGATTTAGAAGGCGAAGAAGGCTTCCGCGATCGCGAAGAAAAGGTCATCAATGAGTTGACCGAGAAACAGGGTATTGTGCTGGCTACTGGCGGCGGCTCTGTGAAATCCCGTGAAACGCGTAACCGTCTTTCCGCTCGTGGCGTTGTCGTTTATCTTGAAACGACCATCGAAAAGCAACTTGCACGCACGCAGCGTGATAAAAAACGCCCGTTGCTGCACGTTGAAACACCGCCGCGTGAAGTTCTGGAAGCGTTGGCCAATGAACGCAATCCGCTGTATGAAGAGATTGCCGACGTGACCATTCGTACTGATGATCAAAGCGCTAAAGTGGTTGCAAACCAGATTATTCACATGCTGGAAAGCAACTAA
>cluster_105
ATGGCCAAAGAAGACAATATTGAAATGCAAGGTACCGTTCTTGAAACGTTGCCTAATACCATGTTCCGCGTAGAGTTAGAAAACGGTCACGTGGTTACTGCACACATCTCCGGTAAAATGCGCAAAAACTACATCCGCATCCTGACGGGCGACAAAGTGACTGTTGAACTGACCCCGTACGACCTGAGCAAAGGCCGCATTGTCTTCCGTAGTCGCTGA
>cluster_106
GTGGCTGAGATAAAAACGCTGCATCTGGTCCCGCGTGAAGGGATGCAGGTGAGTGAGAAGCCGTCGGTGGTGAGGGTGCGGTTTGGTGACGGTTATGAACAGCGCCGCCCCACAGGGCTGAATCCTCAACTGAAGACGTTTCAGGCGGTGTTCCGGGTGACGGATGAGTCAACCCGGCGCTGGCTGGAAGAGTTTTTATCGTGGCATGGTGGTTACCGTGCCTTTTTGTGGCGACCGCCGAAACATAACCGGACGGTGAGGGTTGTGTGCCGTGAGTGGAGTGTCACGGATAATGCCCGGTACAGTGATTTCAGTTGCACGATAGAGCAGGTGGTGAACTGA
>cluster_107
ATGGAAACTATCGCTAAACATCGCCATGCTCGTTCTTCTGCTCAGAAGGTTCGCCTTGTTGCTGACCTGATTCGCGGTAAGAAAGTGTCGCAGGCTCTGGATATTTTGACCTACACCAACAAGAAAGCGGCTGTACTGGTCAAGAAAGTTCTGGAATCTGCCATTGCTAACGCTGAACACAACGATGGCGCTGACATTGACGATCTGAAAGTTACGAAAATTTTCGTAGACGAAGGCCCGAGCATGAAGCGCATTATGCCGCGTGCAAAAGGTCGTGCAGATCGCATCCTGAAGCGCACCAGCCACATCACTGTGGTTGTGTCCGATCGCTGA
>cluster_108
ATGACCGATAAAATCCGTACTCTGCAAGGTCGCGTTGTTAGCGACAAAATGGAGAAATCCATTGTTGTTGCTATCGAACGTTTTGTGAAACACCCGATCTACGGTAAATTCATCAAGCGTACGACCAAACTGCACGTACATGACGAGAACAACGAATGCGGTATCGGTGACGTGGTTGAAATCCGCGAATGCCGTCCGCTGTCCAAGACTAAATCCTGGACGCTGGTTCGCGTTGTAGAGAAAGCGGTTCTGTAA
>cluster_109
ATGGCGAAACTGCATGATTACTACAAAGACGAAGTAGTTAAAAAACTCATGACTGAGTTTAACTACAATTCTGTCATGCAAGTCCCTCGGGTCGAGAAGATCACCCTGAACATGGGTGTTGGTGAAGCGATCGCTGACAAAAAACTGCTGGATAACGCAGCAGCAGACCTGGCAGCAATCTCCGGTCAAAAACCGCTGATCACCAAAGCACGCAAATCTGTTGCAGGCTTCAAAATCCGTCAGGGCTATCCGATCGGCTGTAAAGTAACTCTGCGTGGCGAACGCATGTGGGAGTTCTTTGAGCGCCTGATCACTATTGCTGTACCTCGTATCCGTGACTTCCGTGGCCTGTCCGCTAAGTCTTTCGACGGTCGTGGTAACTACAGCATGGGTGTCCGTGAGCAGATCATCTTCCCAGAAATCGACTACGATAAAGTCGACCGCGTTCGTGGTTTGGATATTACCATTACCACTACTGCGAAATCTGACGAAGAAGGCCGCGCTCTGCTGGCTGCCTTTGACTTCCCGTTCCGCAAGTAA
>cluster_110
ATGAACATTATTGAAGCTAACGTTGCTACCCCGGACGCTCGCGTCGCCATCACCATCGCGCGTTTCAACAACTTTATCAATGACAGCCTGCTGGAAGGTGCAATTGACGCACTGAAACGTATCGGTCAGGTAAAAGATGAAAACATTACCGTTGTTTGGGTGCCTGGTGCCTATGAGCTGCCGCTGGCGGCGGGTGCACTGGCTAAAACCGGTAAATACGACGCGGTGATTGCGCTGGGTACGGTTATTCGTGGTGGCACTGCCCACTTTGAATATGTCGCTGGTGGTGCAAGCAACGGCCTGGCGCATGTTGCCCAGGACAGCGAAATTCCGGTTGCTTTTGGGGTTCTGACCACTGAAAGCATTGAACAAGCGATCGAACGTGCTGGCACCAAAGCTGGCAACAAAGGTGCAGAAGCTGCACTGACCGCGCTTGAAATGATTAATGTATTGAAAGCCATCAAGGCCTGA
>cluster_111
ATGACCTTACTTAACGTCTGCGGCCTTTCCCATCACTATGCCCACGGTGGATTTAGCGGAAAACATCAACATCAGGCGGTGCTGAATAACGTTTCCCTGACCCTGAAAAGCGGCGAAACCGTCGCCCTGCTGGGACGCAGCGGCTGCGGAAAAAGCACCCTCGCGCGGCTGCTGGTAGGCTTAGAGTCTCCCTCACAAGGGAATATTAGCTGGCGCGGCGAACCGCTGGCGAAACTCAATCGCGCCCAGCGTAAAGCGTTCCGCCGCGATATTCAGATGGTATTTCAGGACTCCATCAGCGCCGTGAATCCGCGCAAAACCGTGCGCGAGATCCTGCGTGAACCGATGCGCCACCTGCTATCACTGAAAAAATCCGAACAACTGGCGCGCGCCAGCGAAATGCTGAAGGCGGTCGATCTCGATGACAGCGTTCTCGACAAACGCCCACCGCAGTTAAGCGGCGGCCAGCTCCAGCGCGTCTGCCTGGCTCGCGCGCTGGCGGTCGAACCGAAACTACTGATTCTGGATGAAGCCGTTTCTAACCTTGATCTCGTGTTACAGGCGGGCGTCATTCGCCTGCTGAAAAAGCTACAACAACAGTTTGGCACCGCCTGCCTGTTCATCACCCACGACTTACGCCTGGTGGAACGCTTCTGTCAGCGGGTGATGGTGATGGACAACGGACAAATCGTCGAAACCCAGGTGGTGGGAGATAAATTAACCTTTTCCTCTGACGCCGGACGTGTGCTACAAAACGCGGTATTACCCGCATTCCCCGTGCGCCGTCGCACCACAGAAAAGGTTTAA
>cluster_112
ATGAAAAAAGTTCTGTATGGCATTTTTGCCATATCTGCGCTTGCGGCGACTTCTGCGTGGGCTGCACCTGTACAGGTGGGCGAAGCGGCAGGGTCGGCAGCAACGTCGGTTTCGGCGGGGAGTTCCTCCGCGACCAGCGTCAGCACCGTAAGCTCGGCGGTGGGTGTCGCGCTCGCGGCAACCGGTGGCGGTGATGGTTCTAATACCGGGACCACCACAACCACGACCACCAGTACCCAGTAA
>cluster_113
ATGGTCGATACGTTTAATGATGAAGTGTTTAATTACTATCTTGAACAAAAAGGGTACACAATACAGAAGGAGTTTCTTTGTGGCAGTGCCTTTTTTATCGGATGGCGGATTGAGACACCTTTTTTTTCATTAGCGTACAGACTGGATGAACAAGAACTGATTTTGTGCTCTTTTGAAGCACGTAACCAAACAGGGCTTAACGGCCCTGTTTTATCACTGACTCGTTTGCTCGAAGAGTTGTATCACCACTTTTCGGGTATTAAGAAAATCAGTGCGATGAAATCTAAGATTGGTTCAGATTCAGAACGTCAAAAGCGCGAAGAGTTGTTTAATTACTTCATCAGAAAGGGTGCCGTGCAGCAAGAAACAGAAGACGGAATTTGGTTCGTAATGAACGTAAATAGTTAA
>cluster_114
ATGCAAAAGGTAAAATTACCCCTGACTCTCGATCCGGTTCGTACGGCTCAAAAACGCCTTGATTACCAGGGTATCTATACCCCTGATCAGGTTGAGCGCGTCGCCGAATCCGTAGTCAGTGTGGACAGTGATGTGGAATGCTCCATGTCGTTCGCTATCGATAACCAACGTCTCGCAGTGTTAAACGGCGATGCGAAGGTGACGGTAACGCTCGAGTGTCAGCGTTGCGGGAAGCCGTTTACTCATCAGGTCTACACAACGTATTGTTTTAGTCCTGTGCGTTCAGACGAACAGGCTGAAGCACTGCCGGAAGCGTATGAACCGATTGAGGTTAACGAATTCGGTGAAATCGATCTGCTTGCAATGGTTGAAGATGAAATCATCCTCGCCTTGCCGGTAGTTCCGGTGCATGATTCTGAACACTGTGAAGTGTCCGAAGCGGACATGGTCTTTGGTGAACTGCCTGAAGAAGCGCAAAAGCCAAACCCATTTGCCGTATTAGCCAGCTTAAAGCGTAAGTAA
>cluster_115
ATGGCAGTTGTTAAATGTAAACCGACATCTCCGGGTCGTCGCCACGTAGTTAAAGTGGTTAACCCTGAGCTGCACAAGGGCAAACCTTTTGCTCCGTTGCTGGAAAAAAACAGCAAATCCGGTGGTCGTAACAACAATGGCCGTATCACCACTCGTCATATCGGTGGTGGCCACAAGCAGGCTTACCGTATTGTTGACTTCAAACGCAACAAAGACGGTATCCCGGCAGTTGTTGAACGTCTTGAGTACGATCCGAACCGTTCCGCGAACATCGCGCTGGTTCTGTACAAAGACGGTGAACGCCGTTACATCCTGGCCCCTAAAGGCCTGAAAGCTGGCGACCAGATTCAGTCTGGCGTTGATGCTGCAATCAAACCAGGTAACACCCTGCCGATGCGCAACATCCCGGTTGGTTCTACTGTTCATAACGTAGAAATGAAACCAGGTAAAGGCGGTCAGCTGGCACGTTCCGCTGGTACTTACGTTCAGATCGTTGCTCGTGATGGTGCTTATGTCACCCTGCGTCTGCGTTCTGGTGAAATGCGTAAAGTAGAAGCAGACTGCCGTGCAACTCTGGGCGAAGTTGGCAATGCTGAGCATATGCTGCGCGTTCTGGGTAAAGCAGGTGCTGCACGCTGGCGTGGTGTTCGTCCGACCGTTCGCGGTACCGCGATGAACCCGGTAGACCACCCACATGGTGGTGGTGAAGGTCGTAACTTTGGTAAGCACCCGGTAACTCCGTGGGGCGTTCAGACCAAAGGTAAGAAGACCCGCAGCAACAAGCGTACTGATAAATTCATCGTACGTCGCCGTAGCAAATAA
>cluster_116
ATGCGCAATCTGGTTAAATATGTCGGAATTGGCCTGCTGGTTATGGGGCTTGCGGCCTGTGATGATAAAGACACTAACGCTACGGCGCAGGGTTCGGTCGCGGAAAGTAACGCTACCGGGAATCCCGTCAACCTGCTTGATGGCAAGTTAAGTTTCTCGCTGCCAGCGGATATGACCGACCAGAGCGGTAAGCTGGGAACGCAGGCCAATAACATGCATGTCTGGTCCGACGCCACCGGGCAGAAAGCAGTCATCGTCATCATGGGCGATGATCCGAAAGAAGATCTGGCGGTGCTGGCGAAGCGTCTGGAAGATCAGCAACGTAGCCGCGATCCGCAGCTGCAAGTGGTAACCAATAAAGCCATTGAGCTGAAAGGTCACAAAATGCAGCAGTTAGACAGTATTATCTCCGCGAAAGGCCAGACGGCGTACTCTTCCGTTATTCTGGGTAACGTGGGTAATCAACTGCTGACCATGCAAATTACGCTGCCCGCTGACGATCAGCAAAAAGCGCAGACCACCGCAGAAAACATCATTAATACGCTGGTTATTCAGTAA
>cluster_117
ATGGTTACAGTCGCTGAACTGCAGGCGCTGCGTCAGGCGCGCCTTGATTTATTAACCGGTAAACGGGTGGTGTCTGTCCAGAAAGATGGTCGCAGAATTGAATATACGGCGGCTTCTCTGGATGAGCTTAACCGGGCGATCAATGATGCGGAGTCGGTACTGGGGACAACCCGGCGTCGCCGTCGTCCGCTGGGAGTGAGGTTATGA
>cluster_118
ATGAAAAAAGTCGTCACGGTTTGCCCCTATTGCGCATCAGGTTGCAAAATCAACCTGGTCGTCGATAACGGCAAAATCGTCCGGGCGGAGGCAGCGCAGGGGAAAACCAACCAGGGTACCCTGTGTCTGAAGGGTTATTATGGCTGGGATTTCATTAACGATACCCAGATCCTGACCCCGCGCCTGAAAACCCCCATGATCCGTCGCCAGCGTGGCGGCAAACTCGAACCTGTTTCCTGGGATGAGGCACTGAATTACGTTGCCGAGCGCCTGAGCGCCATCAAAGAGAAGTACGGTCCGGATGCCATCCAGACGACCGGCTCCTCGCGTGGTACGGGTAACGAAACCAACTATGTAATGCAAAAATTTGCGCGCGCCGTTATTGGTACCAATAACGTTGACTGCTGCGCTCGTGTCTGACACGGCCCATCGGTTGCAGGTCTGCACCAATCGGTCGGTAATGGCGCAATGAGCAATGCTATTAACGAAATTGATAATACCGATTTAGTGTTCGTTTTCGGGTACAACCCGGCGGATTCCCACCCAATCGTGGCGAATCACGTAATTAACGCTAAACGTAACGGGGCGAAAATTATCGTCTGCGATCCGCGCAAAATTGAAACCGCGCGCATTGCTGACATGCACATTGCACTGAAAAACGGCTCGAACATCGCGCTGTTGAATGCGATGGGCCATGTCATTATTGAAGAAAACCTGTACGACAAAGCTTTCGTCGCTTCCCGTACAGAAGGCTTTGAAGAGTATCGTAAAATCGTTGAAGGCTACACGCCGGAGTCGGTTGAAGATATCACCGGCGTCAGCGCCAGTGAGATTCGTCAGGCGGCGCGGATGTATGCCCAGGCGAAAAGCGCCGCCATCCTGTGGGGCATGGGTGTAACCCAGTTCTACCAGGGCGTGGAAACCGTGCGTTCTCTGACCAGCCTCGCGATGCTGACTGGTAACCTCGGTAAGCCGCATGCGGGTGTAAACCCGGTTCGTGGTCAGAACAACGTGCAGGGTGCCTGCGATATGGGCGCGCTGCCGGATACGTATCCGGGATACCAGTACGTGAAAGATCCGGCTAACCGCGAGAAATTCGCCAAAGCCTGGGGCGTGGAAAGCCTGCCTGCTCATACCGGCTATCGCATCAGCGAGCTGCCGCACCGCGCAGCGCATGGCGAAGTGCGTGCCGCGTACATTATGGGCGAAGATCCGCTGCAAACTGACGCGGAGCTGTCGGCAGTACGTAAAGCCTTTGAAGATCTGGAACTGGTCATCGTTCAGGACATCTTTATGACCAAAACCGCGTCGGCGGCGGATGTTATTTTACCGTCAACGTCGTGGGGCGAGCATGAAGGCGTGTTTACTGCGGCTGACCGTGGCTTCCAGCGTTTCTTCAAAGCGGTTGAACCGAAATGGGATCTGAAAACGGACTGGCAGATTATCAGTGAAATCGCCACCCGTATGGGTTATCCGATGCACTACAACAACACCCAGGAGATCTGGGATGAGTTGCGTCATCTGTGCCCGGATTTCTACGGTGCGACTTACGAAAAAATGGGCGAACTGGGCTTCATTCAGTGGCCTTGCCGGGATACTTCAGATGCCGATCAGGGGACTTCTTATCTGTTTAAAGAGAAGTTTGATACCCCGAACGGTCTGGCGCAGTTCTTCACCTGCGACTGGGTCGCGCCAATCGACAAACTCACCGACGAGTACCCGATGGTACTGTCAACGGTGCGTGAAGTTGGTCACTACTCTTGCCGTTCGATGACCGGTAACTGTGCGGCACTGGCGGCGCTGGCTGATGAACCTGGCTACGCACAAATCAATACCGAAGACGCCAAACGTCTGGGTATTGAAGATGAGGCATTGGTTTGGGTGCACTCGCGTAAAGGCAAAATTATCACCCGTGCGCAGGTCAGCGATCGTCCGAACAAAGGGGCGATTTACATGACCTACCAGTGGTGGATTGGTGCCTGTAACGAGCTGGTTACCGAAAACTTAAGCCCGATTACGAAAACGCCGGAATACAAATACTGCGCCGTGCGCGTCGAGCCGATCGCCGATCAGCGCGCCGCCGAGCAGTACGTGATTGACGAGTACAACAAGTTGAAAACTCGCCTGCGCGAAGCGGCACTGGCGTAA
>cluster_119
ATGAAAATTTTCCAACGGTACAACCCACTTCAGGTGGCGAAGTACGTAAAGATCCTGTTCCGTGGACGGTTATACATCAAGGACGTTGGCGCTTTTGAATTTGATAAGGGTAAGATTCTTATCCCAAAAGTGAAGGATAAGCTGCATTTGTCAGTGATGTCCGAAGTTAACCGTCAGGTTATGCGTCTGCAAACAGAGATGGCTTAA
>cluster_120
ATGCCTTCTGGAAATCAGGAACCCCGCCGCGATCCTGAATTAAAACGTAAAGCCTGGCTGGCGGTTTTTCTTGGTTCTGCACTTTTCTGGGTGGTTGTCGCACTGCTGATTTGGAAAGTGTGGGGATAA
>cluster_121
ATGCCGACTAAACGCTTTGATAAAAAACACTGGAAGATGGTGGTGGTGCTACTGGCAATCTGTGGCGCTATGTTGTTGCTACGTTGGGCAGCAATGATTTGGGGCTGA
>cluster_122
ATGAAAGCAAAAGAGCTGCGTGAGAAGAGCGTTGAAGAGCTGAACACCGAGCTGCTGAACCTGCTGCGTGAGCAGTTCAACCTGCGTATGCAGGCTGCAAGTGGCCAGCTGCAACAGTCTCACCTGTTGAAGCAAGTGCGTCGCGATGTCGCACGCGTTAAGACTTTACTGAACGAGAAGGCGGGTGCGTAA
>cluster_123
ATGAAACCGACCACCATTGCTTCACTTCAGAAATGTAAGCAGGATAAAAAGCGTTTCGCGACCATCACCGCTTACGACTACAGCTTCGCGAAACTATTTGCTGATGAAGGACTTAACGTCATGCTGGTAGGCGATTCGCTGGGCATGACGGTTCAGGGCCACGACTCCACCCTTCCCGTTACCGTCGAGGATATCGCCTATCATACCGCCGCCGTACGTCGCGGCGCGCCAAACTGCCTGCTGTTGGCTGACCTGCCGTTTATGGCGTATGCCACGCCGGAACAAGCCTTTGAAAACGCCGCAACGGTTATGCGTGCCGGTGCCAATATGGTCAAAATTGAGGGCGGTGAGTGGCTGGTCGAAACCGTAAAAATGCTGACCGAACGTGCCGTTCCTGTATGTGGTCACTTAGGTTTAACCCCACAGTCAGTGAATATTTTCGGTGGCTACAAAGTTCAGGGGCGCGGCGATGAAGCGGGCGATCAACTGCTCAGCGATGCATTAGCCTTAGAAGCCGCTGGGGCACAGCTGCTGGTGCTGGAATGCGTGCCGGTTGAACTGGCAAAACGTATTACCGAAGCACTGGCGATCCCGGTTATTGGCATTGGCGCAGGCAACGTCACTGACGGGCAGATCCTCGTGATGCACGACGCCTTCGGCATTACCGGCGGTCACATTCCTAAATTCGCTAAAAATTTCCTCGCCGAAACGGGCGACATCCGCGCGGCTGTGCGGCAGTATATGGCTGAAGTGGAGTCCGGCGTTTATCCGGGCGAAGAACACAGTTTCCATTAA
>cluster_124
ATGGCAACGCCAGTGAAGAAGTGGTTATTGCGCGTTGCCCCCTGGTTTTTACCGGTGGGCATCGTGGCGGTGTGGCAACTGGCCTCCTCAGTTGGCTGGCTGTCGACGCGTATTTTGCCCTCACCGGAAGGGGTGGTGACGGCGTTCTGGACGCTCTCCGCCAGCGGCGAACTGTGGCAGCATCTGGCGATCAGTTCCTGGCGGGCGCTGATTGGCTTTTCAATTGGCGGATCGCTGGGGTTGATTTTGGGACTGATTAGCGGGCTATCTCGCTGGGGAGAACGGCTGCTGGATACCTCAATTCAGATGTTGCGCAACGTACCGCATCTGGCGCTGATCCCGCTGGTGATTTTGTGGTTTGGCATTGATGAATCCGCAAAAATCTTTCTGGTGGCGCTCGGCACGCTATTCCCCATTTATATCAACACCTGGCATGGCATCCGTAATATCGATCGCGGTCTGGTGGAAATGGCGCGTAGCTATGGATTATCCGGCATACCGCTGTTTATCCATGTGATCCTGCCTGGTGCCCTGCCCTCAATTATGGTCGGCGTGCGTTTTGCGTTGGGCCTGATGTGGCTGACGCTGATTGTTGCCGAAACCATTTCTGCCAATTCAGGCATTGGTTATCTGGCGATGAATGCGCGGGAGTTTTTGCAAACGGACGTGGTGGTAGTCGCTATTATTCTTTACGCCCTGCTCGGCAAACTTGCTGACGTCAGCGCGCAGCTGTTAGAGCGCCTCTGGTTGCGCTGGAACCCGGCTTATCATTTGAAGGAGGCCACGGTATGA
>cluster_125
ATGCTGGAAAATTTGAATCTCTCTCTATTCTCTCTTATTAACGCAACGCCAGACTCTGCGCCGTGGATGATCTCGTTGGCGATTTTTATTGCTAAAGATTTGATTACCGTGGTGCCGTTGCTGGCCGCAGTACTTTGGTTGTGGGGGCTTACAGCACAACGGCAACTGGTGATAAAAATCGCTATCGCGCTGGCGGTCAGCCTGTTTGTGTCCTGGACGATGGGACATCTTTTTCCGCACGACCGACCCTTTGTCGAAAATATCGGCTATAACTTCCTGCATCATGCGGCGGATGACTCATTCCCGAGCGATCACGGTACGGTGATTTTCACCTTTGCACTGGCATTTTTATGCTGGCATCGCCTGTGGTCCGGCTCACTTTTAATGGTGCTGGCCGTCGTCATTGCCTGGTCGCGCGTTTATCTTGGCGTCCACTGGCCGCTGGATATGCTCGGTGGATTGCTGGCAGGTATGATTGGCTGCCTTAGCGCCCAGATTATCTGGCAAGCGATGGGGCATAAACTCTATCAACGTCTGCAATCGTGGTATCGCTTCTGTTTTGCATTACCGATCCGCAAAGGCTGGGTGCGTGACTGA
>cluster_126
ATGACGCTCGCGCAGTTTGCCATGATTTTCTGGCACGACCTGGCAGCACCGATCCTGGCGGGAATTATTACCGCAGCGATTGTCAGCTGGTGGCGTAACCGGAAGTAA
>cluster_127
ATGCTATCACCATCTTCTGTAAATTTGGGGTGTTCATGGAATTCTTTAACCAGAAACCTGACTTCTCCTGACAGTCGTATTTTATCCTCTGTAAGGGATGCAGCTGCTAGCTCGGATAATGGGGCGCAAGTAAAGGTGGGCAACAGAACATATCGTGTTGTTGTCACTGATAATAAGTTTTGCGTTACAAGAGAAAGTCATAGTGGTTGCTTTACTAATCTGTTGCACAGGCTGGGATGGCCTAAGGGAGAGATTAGCAGGAAAATTGAGGTGATGCTGAATTCATCGCCAGTGAATAGGACTATGGAAAGAGGTGCTGTTCATTCGAATAGACCTGATTTACCTCCTGTTGATTATGCACCGCCAGAGTTACCGAGTGTGGACTATAACAGGTTGCCTGTGCCTGGTAATGTTATTGGCAAAGGGGGTAACGCTGTAGTATATGAAGATGCTGAGGATGCAACAAAAGTCCTGAAGATGTTTACTGCATCTCAAAGCAATGAAGAGGTAACAAACGAAGTTCGTTGCTTCAACCAATATTATGGTGCCGGGAGTGCAGAAAAAATATATGGCGATAATGGCGATATTATTGGTATTAGAATGGATAAAATAAATGGAGAATCGCTTTTAAATATTTCGTCCTTGCCGGCACAGGCTGAGCATGCCATTTATGATATGTTTGACAGGCTTGAGCAAAAAGGAATTCTTTTTATCGATACAACAGAGACAAATGTCTTATATGATCGCACGAGAAATGAATTTAATCCAATAGATATATCATCTTATAATATTTCTGAACGTTCATGGAGTGAAAATCAAATAATGCAATCTTATCATGGAGGAAAGCAAGATCTTATTAGTGTGGTATTAAGTAAAATTTAG
>cluster_128
ATGCTCTATATCTTTGATTTAGGTAATGTGATTGTCGATATCGACTTTAACCGTGTGCTGGGGGCCTGGAGCGATTTAACGCGTGTTCCACTGGCTACGCTTAAGAAGAGTTTCCACATGGGCGAGGCGTTTCATCAGCATGAGCGTGGGGAAATTAGCGACGAAGCGTTCGCAGAGGCACTGTGTCATGAGATGGCCCTGCCGCTAAGCTATGAGCAGTTCTCCCACGGTTGGCAGGCGGTATTTGTTGCGCTACGACCGGAAGTGATCGCCATCATGCATAAACTGCGTGAGCAGGGGCATCGCGTGGTGGTGCTTTCCAATACTAACCGCCTGCATACTACCTTCTGGCCGGAGGAATACCCGGAAATCCGTGATGCTGCTGACCATATCTATCTGTCGCAAGACTTGGGTATGCGCAAACCTGAAGCACGAATTTATCAGCATGTTTTGCAGGCAGAAGGTTTTTCACCAGACGATACGGTCTTTTTCGACGATAACGCCGATAATATAGAAGGAGCTAATCGGCTAGGCATTACTAGTATTCTGGTGAAAGATAAAACCACCATCCCGGACTATTTCGCGAAGGTGTTATGCTAA
>cluster_129
ATGAACAAACACACCGAACATGATACTCGCGAACATCTCCTGGCGACGGGCGAGCAACTTTGCCTGCAACGTGGATTCACCGGGATGGGGCTAAGCGAATTACTAAAAACCGCTGAAGTGCCGAAAGGGTCCTTCTATCACTACTTTCGCTCTAAAGAAGCGTTTGGCGTTGCCATGCTTGAGCGTCATTACGCCGCATATCACCAGCGACTGACTGAGTTGCTGCAATCCGGCGAAGGTAACTACCGCGACCGCATACTGGCTTATTACCAGCAAACACTGAACCAGTTTTGCCAACATGGAACCATCAGTGGTTGCCTGACAGTAAAACTCTCTGCCGAAGTGTGCGATCTGTCAGAAGATATGCGCAGCGCGATGGATAAAGGTGCTCGCGGCGTGATCGCCCTGCTCTCTCAGGCGCTGGAAAATGGCCGTGAGAACCATTGTTTAACCTTTTGTGGCGAACCGCTACAACAGGCACAAGTGCTTTACGCACTATGGCTGGGTGCGAATCTGCAGGCCAAAATTTCGCGCAGTTTCGAGCCACTGGAAAACGCGCTGGCCCATGTAAAAAACATTATTGCGACGCCTGCCGTTTAG
>cluster_130
ATGGCAACTGTTTCCATGCGCGACATGCTCAAGGCTGGTGTTCACTTCGGTCACCAGACCCGTTACTGGAACCCGAAAATGAAGCCGTTCATCTTCGGTGCGCGTAACAAAGTTCACATCATCAACCTTGAGAAAACTGTACCGATGTTCAACGAAGCTCTGGCTGAACTGAACAAGATTGCTTCTCGCAAAGGTAAAATCCTTTTCGTTGGTACTAAACGCGCTGCAAGCGAAGCGGTGAAAGACGCTGCTCTGAGCTGCGACCAGTTCTTCGTGAACCATCGCTGGCTGGGCGGTATGCTGACTAACTGGAAAACCGTTCGTCAGTCCATCAAACGTCTGAAAGACCTGGAAACTCAGTCTCAGGACGGTACTTTCGAAAAGCTGACCAAGAAAGAAGCGCTGATGCGCACTCGTGAGCTGGAGAAACTGGAAAACAGCCTGGGCGGTATCAAAGACATGGGCGGTCTGCCGGACGCTCTGTTTGTAATCGATGCTGACCACGAACACATTGCTATCAAAGAAGCAAACAACCTGGGTATTCCGGTATTTGCTATCGTTGATACCAACTCTGATCCGGACGGTGTTGACTTCGTTATCCCGGGTAACGACGACGCAATCCGTGCTGTGACCCTGTACCTGGGCGCTGTTGCTGCAACCGTACGTGAAGGCCGTTCTCAGGATCTGGCTTCCCAGGCGGAAGAAAGCTTCGTAGAAGCTGAGTAA
>cluster_131
ATGGGACACAAGCCCTTATACCGGCAGATTGCCGATCGCATTCGTGAACAAATTGCGCGTGGCGAGCTTAAACCTGGCGATGCGTTACCTACCGAATCGGCATTACAAACAGAGTTTGGCGTCAGCCGGGTTACGGTGCGTCAGGCTTTGCGCCAGTTAGTCGAGCAACAGATCCTCGAAAGCATTCAGGGCAGCGGGACTTACGTCAAAGAAGAGCGGGTCAATTACGATATTTTTCAGTTAACCAGTTTTGATGAAAAACTGTCGGACCGTCACGTCGATACACACAGTGAAGTCCTGATATTTGAAGTGATTCCGGCTGACGATTTTCTTCAGCAACAGCTACAAATCACCGCGCAGGATCGTGTGTGGCATGTGAAGCGCGTGCGCTATCGCAAGCAAAAGCCAATGGCGCTGGAAGAAACCTGGATGCCGCTTGCGTTGTTCCCGGATCTCACCTGGCAGGTCATGGAAAATTCAAAATATCACTTTATTGAAGAAGTGAAGAAAATGGTTATCGATCGTAGCGAACAGGAAATCATTCCTCTGATGCCAACCGAAGAGATGAGCCGTCTGCTTAATATCAGCCAGACAAAGCCGATTCTTGAAAAAGTATCGCGTGGATATTTAGTTGATGGTCGGGTGTTTGAATATAGCCGCAACGCTTTTAATACCGATGACTATAAATTTACCCTGATAGCGCAACGAAAATCATCGCGATAA
>cluster_132
ATGACATTTAAAAATTTACGTTATGGATTATCCAGCAGTGTCGTTTTGGCTGCCTCATTGTTCAGCGTACCCTCTTATGCGGCAACAGACAGCATTGGGCTGACCGTGATTACTACCGTAGAAATAGGTACTTGTACTGCTACATTAGTAAATGACTCTGATCAGGACATTTCTGTTGTTGACTTTGGCGATGTATATATTTCTGAAATCAATGCCAAGACCAAAGTTAAAACATTCAAACTCAAATTCAAAGACTGTGCGGGTATCCCCAATAAAAAAGCACAAATAAAATTAACCAAGCGAGCCACATGCGAAGGTACTGCTAATGACGGTGCGGGGTTCGCAAATGGATCCACAGCCGCAGATAAAGCAAGTGCCGTCGCCGTTGAAGTCTGGAGCACCGAAACTCCGGCAACAGGGAGCGCAACACAATTTAGTTGTGTGACACCAGCATCTCAAGAGGTCACTATCTCCAATGCAGCCAACGCGGTTGTTTATTATCCGATGAGTGCTCGACTGGTCGTCGAAAAAAATAAAACCGTAAGCAATGTCACTGCGGGTAAATTTTCTGCACCTGCCACATTTACAGTAACCTATAACTAA
>cluster_133
ATGGCAACCACTCATTTGGATGTTTGCGCCGTGGTTCCGGCGGCCGGATTTGGCCGTCGAATGCAAACGGAATGTCCTAAGCAATATCTCTCAATCGGTAATCAAACCATTCTTGAACACTCGGTGCATGCGCTGCTGGCGCATCCCCGGGTGAAACGTGTCGTCATTGCCATAAGTCCTGGCGATAGCCGTTTTGCACAACTTCCTCTGGCGAATCATCCGCAAATCACCGTTGTAGATGGCGGTGATGAGCGTGCCGATTCCGTGCTGGCAGGTTTGAAAGCCGCTGGCGACGCGCAGTGGGTATTGGTGCATGACGCCGCTCGTCCTTGTCTGCATCAGGATGACCTCGCGCGATTGTTGGCGTTGAGCGAAACCAGCCGCACGGGAGGGATCCTAGCCGCACCAGTGCGCGATACGATGAAACGTGCCGAACCGGGCAAAAATGCCATTGCTCATACCGTTGATCGCAACGGCTTATGGCACGCGCTGACGCCGCAATTTTTCCCTCGTGAGCTGTTACATGACTGTCTGACGCGCGCTCTAAATGAAGGCGCGACTATTACCGACGAAGCCTCGGCGCTGGAATATTGCGGATTCCATCCTCAGTTGGTCGAAGGCCGTGCGGATAACATTAAAGTCACGCGCCCGGAAGATTTGGCACTGGCCGAGTTTTACCTCACCCGAACCATCCATCAGGAGAATACATAA
>cluster_134
ATGACCCTGGAAACCGCTTTTATGCTTCCCGTGCAGGATGCCCAGCACAGTTTTCGTCGCCTGTTAAAGGCCATGAGCGAGCCGGGCGTGATTGTCGCCCTGCATCAGCTCAAGCGCGGCTGGCAGCCGCTGAATATCGCCACCACCAGCGTGCTGCTGACGCTGGCCGATAACGACACGCCGGTGTGGCTTGCCGCGCCATTGAGTAACGATATCGTCAGCCAGAGCCTGCGTTTTCATACCAACGCGCCGCTGGTCAGCCAGCCGGAACAGGCGACCTTCGCGGTGACGGATGAGGCGATTTCCAGCGAACAGCTTAACGCCCTTTCCACCGGCACCGCCGTTGCGCCGGAAGCGGGTGCAACGCTGATTTTACAGGTCGCCAGCCTGAGCGGCGGGCGCATGTTACGTCTCACCGGCGCGGGCATTGCCGAAGAACGAATGATCGCTCCGCAGCTGCCGGAGTGCATTCTGCACGAACTCACCGAGCGCCCGCACCCGTTCCCGCTCGGCATCGACCTGATCCTGACCTGCGGCGAGCGCCTGCTGGCTATTCCGCGAACCACTCATGTGGAGGTGTGCTGA
>cluster_135
ATGCATCCGATGCTGAACATCGCCGTGCGCGCAGCGCGCAAGGCGGGTAATTTAATTGCCAAAAACTATGAAACCCCGGACGCTGTAGAAGCGAGCCAGAAAGGCAGTAACGATTTCGTGACCAACGTAGATAAAGCTGCCGAAGCGGTGATTATCGACACGATTCGTAAATCTTACCCACAGCACACCATCATCACCGAAGAAAGCGGTGAACTTGAAGGTACTGATCAGGATGTTCAATGGGTTATCGATCCACTGGATGGTACTACCAACTTTATCAAACGTCTGCCGCACTTCGCGGTATCTATCGCCGTTCGTATCAAAGGCCGCACCGAAGTTGCTGTGGTATACGATCCTATGCGTAACGAACTGTTCACCGCCACTCGCGGTCAGGGCGCACAGCTGAACGGCTACCGTCTGCGCGGTAGCACCGCTCGCGATCTCGACGGTACCATTCTGGCGACCGGCTTCCCGTTCAAAGCAAAACAGTACGCCACTACCTACATCAACATCGTCGGCAAACTGTTCAACGAATGTGCAGACTTCCGTCGTACCGGTTCTGCGGCGCTGGATCTGGCTTACGTCGCTGCGGGTCGTGTTGACGGTTTCTTTGAAATCGGTCTGCGTCCGTGGGATTTCGCGGCAGGCGAGCTGCTGGTTCGTGAAGCGGGCGGCATCGTCAGCGACTTCACCGGTGGTCATAACTATATGCTGACCGGTAACATCGTTGCTGGTAACCCACGTGTTGTGAAAGCCATGCTGGCGAACATGCGTGACGAGTTAAGCGACGCTCTGAAGCGTTAA
>cluster_136
ATGATTAATTTGAAAGCAGTTATTCCGGTAGCAGGTCTGGGGATGCACATGTTGCCTGCCACGAAGGCAATCCCTAAAGAGATGCTGCCGATCGTAGACAAGCCGATGATTCAGTACATTGTCGACGAAATTGTAGCTGCCGGTATCAAAGAAATCGTTCTGGTGACTCATGCGTCTAAGAACGCGGTTGAGAACCACTTCGACACCTCTTACGAACTCGAATCACTCCTTGAGCAGCGTGTTAAGCGCCAGCTTTTAGCCGAGGTACAGTCTATCTGTCCTCCTGGCGTGACTATTATGAACGTTCGTCAGGCTCAGTTACTGGGTCTGGGTCATTCCATTCTTTGTGCTCGCCCGATTGTTGGGGATAACCCGTTTGTCGTCGTATTGCCTGACGTCGTTCTGGATACAGCGAGTGCGGACCCGTTGCGTTATAACCTGGCTGCCATGGTTGCCCGTTTTAATGAAACCGGGCGCAGTCAGGTGCTGGCTAAACGCATGGATGATGATCTGTCCGAATACTCTGTTATTCAGACCAAAGAGCCTTTGGACAACGAAGGCAAAGTCAGCCGTATCGTTGAATTCATTGAAAAACCCGATCAGCCACAAACGCTTGATTCCGATCTGATGGCCGTAGGGCGCTACGTGCTTTCTGCTGATATCTGGGCTGAGTTGGAAAAAACTGCTCCAGGTGCCTGGGGACGTATTCAACTGACTGATGCTATTGCAGAGTTGGCTAAAAAACAGTCTGTTGATGCCATGCTGATGACCGGCGACAGCTACGACTGCGGTAAGAAGATGGGCTATATGCAGGCATTCGTTAAGTATGGGCTGCGCAACCTTAAAGAAGGGGCGAAGTTCCGTAAGAGCATCAAGAAGCTACTGAGTGAGTAG
>cluster_137
ATGACGATCATCCATCCTCTACTTGCCAGCCGTAGCGCACCGAATTATCGCCAGTCCTGGCGGTTAGCGGGAGTGTGGCGGCGGGCGATTAACCTGATGACGGAAAGCGGCGAACTGTTAACGCTGCATCGTCAGGGGAGTGGTTTCGGCCCCGGCGGATGGGTGCTTCGCCGCGCGCAATTCGATGCGTTATGCGGTGGATTATGCGGCAATGAACGACCACAGGTTGTGGCACAAGGGATTCGCCTCGGGCGTTTCACGGTTAAACAGCCACAGCGTTATTGTTTGCTACGTATTACGCCGCCTGCGCATCCTCAAGCGCTTGCCGTTGCATGGATGCAACGCGCGGAGGAAACCGGGCTTTTCGGGCCACTGGCATTGGCGGCAAGCGATCCGCTGCCTGCTGAATTACGCCAGTTTCGTCACTGTTTTCAGGCCGCGCTCAATGGCGTTAAGACCGACTGGCGGCACTGGCTGGGTAAAGGCCCCGGATTAACGCCAAGTCATGATGACACGCTGAGCGGAATGCTGCTGGCGGCCTGGTATTATGGCGCTTTAGATGCGCGCTCCGGTCGCCCGTTTTTTGCCTGTTCCGACAATCTTCAACTCGTTACCACTGCGGTGAGCGTCAGTTATTTACGTTATGCCGCGCAAGGATATTTCGCCTCGCCACTCCTGCACTTTGTTCATGCTCTGAGTTGCCCGAAACGTACCGCAGCGGCGATCGATTCGCTGCTGGCGCTGGGGCATACGTCAGGGGCCGATACGCTGCTGGGGTTCTGGCTTGGCCAACAATTATTACAAGGAAAACCATGA
>cluster_138
ATGGCACGCATTATTGTTGTTACTTCGGGCAAAGGGGGTGTTGGTAAGACAACCTCCAGCGCGGCCATCGCCACTGGTTTGGCCCAGAAGGGAAAGAAAACTGTCGTGATAGATTTTGATATCGGCCTGCGTAATCTCGACCTGATTATGGGTTGTGAACGCCGGGTCGTTTACGATTTCGTCAACGTCATTCAGGGCGATGCAACGCTAAATCAGGCGTTAATTAAAGATAAGCGTACTGAAAATCTCTATATTCTTCCGGCATCGCAAACACGCGATAAAGATGCCCTCACCCGTGAAGGGGTCGCCAAAGTTCTTGATGATCTGAAAGCGATGGATTTTGAATTTATCGTTTGTGACTCCCCGGCAGGGATTGAAACCGGTGCGTTAATGGCACTCTATTTTGCAGACGAAGCCATTATTACCACCAACCCGGAAGTCTCCTCAGTACGCGACTCTGACCGTATTTTAGGCATTCTGGCGTCGAAATCACGCCGCGCAGAAAATGGCGAAGAGCCTATTAAAGAGCACCTGCTGTTAACGCGCTATAACCCAGGCCGCGTAAGCAGAGGTGACATGCTGAGCATGGAAGATGTGCTGGAGATCCTGCGCATCAAACTCGTCGGCGTGATCCCAGAGGATCAATCAGTATTGCGCGCCTCTAACCAGGGTGAACCGGTCATTCTCGACATTAACGCCGATGCGGGTAAAGCCTACGCAGATACCGTAGAACGTCTGTTGGGAGAAGAACGTCCTTTCCGCTTCATTGAAGAAGAGAAGAAAGGCTTCCTCAAACGCTTGTTCGGAGGATAA
>cluster_139
ATGGCGCGTAGCCACTTTTCCAGTCAGGCACTGGTGTTGATCGTTATATCTATCGCCATCAATATGATCGGCGGGCAACTGGCCAGCATGGTCAAATTACCTATATTTCTCGACTCCATCGGCACACTTATTAGCGCGGTACTGCTTGGTCCGGTGATCGGAATGCTGACCGGCTTACTGACCAATTTACTCTGGGGATTGCTGACCGACCCGATCGCCGCCGCATTTGCACCCGTCGCGATGGTCATCGGCCTGGTCGCCGGTTGGCTGGCGCGAGCGGGTTGGTTTCGCACCCTGCCAAAAGTCGTTGTCAGCGGCGTGATTATTACGCTTGCGGTAACGGTCGTCGCTGTACCGCTGCGTACTGCGCTGTTCGGCGGTGTCACCGGTAGCGGAGCCGATTTGTTCGTTGCCTGGATGCACTCGATGGGGCAAAACCTGGTGGAGTCGGTGGCGATTACGGTGATAGGCGCGAACCTGGTCGATAAAATTCTTACAGCGGTGATTGTCTGGCTTTTACTGCGCCAGCTGCCGATTCGCACCACGCGCCATTTTCCGGCAATGGCTGCCGTGCGCTAA
>cluster_140
ATGCGACACATTTTTCAACGATTATTGCCCCGACGGCTGTGGCTGGCAGGGCTGCCATGTCTGGCATTGCTGGGTTGCGTGCAGAATCACAATAAGCCAGCCATTGATACGCCAGCAGAAGAAAAAATTCCGGTTTATCAACTGGCTGACTATCTTTCTACTGAATGTAGCGACATCTGGGCGCTGCAAGGTAAATCAACCGAAACCAATCCGCTTTACTGGCTGCGGGCGATGGATTGTGCTGATCGTTTAATGCCTGCGCAGTCGCGTCAGCAAGCTCGCCAATATGACGACGGCAGCTGGCAAAATACCTTTAAACAAGGGATTTTGCTCGCCGACGCCAAAATTACGCCGTATGAGCGCCGCCAGCTGGTCGCGCGTATTGAAGCGTTAAGTACCGAGATCCCGGCACAGGTTCGCCCACTGTATCAACTCTGGCGCGACGGTCAGGCGCTGCAACTGCAACTGGCGGAAGAGCGCCAACGTTACAGTAAACTCCAGCAGTCCAGCGACAGCGAGCTGGATACATTGCGCCAGCAACATCACGTTCTACAGCAGCAACTGGAACTCACCACCCGCAAGCTGGAAAACCTGACCGATATTGAACGCCAGCTCTCGACCCGCAAACCGGCTGGAAATTTCTCGCCGGATACGCCGCACGAGAGTGAAAAGCCCGCGCCATCCACCCATGAGGTCACTCCTGATGAGCCATAA
>cluster_141
GTGCTTATCTTATTAGGTTACCTGGTTGTTCTCGGTACAGTTTTCGGCGGTTATTTGATGACCGGTGGAAGCCTTGGAGCACTCTATCAACCCGCTGAACTGGTGATTATTGCCGGTGCAGGGATTGGGTCGTTTATCGTCGGCAATAATGGCAAAGCGATTAAAGGCACGCTGAAGGCGCTGCCGTTGCTGTTTCGTCGCTCCAAATACACCAAAGCAATGTATATGGATCTGCTGGCTCTGCTTTATCGGTTGATGGCGAAATCGCGGCAGATGGGGATGTTTTCGCTGGAACGCGATATTGAAAATCCCCGTGAGAGCGAGATCTTCGCCAGCTACCCACGCATCCTTGCGGATAGCGTCATGCTTGAATTTATCGTCGATTATCTGCGCCTGATTATCAGTGGTCACATGAACACCTTCGAAATCGAAGCTCTGATGGATGAAGAGATTGAGACGCACGAAAGCGAGGCAGAAGTCCCGGCGAACAGTCTGGCGCTGGTCGGGGACTCACTTCCGGCGTTTGGTATTGTTGCGGCTGTAATGGGGGTCGTTCACGCGTTAGGTTCAGCCGATCGTCCTGCCGCCGAGCTGGGGGCGCTTATCGCTCATGCGATGGTGGGGACTTTCCTCGGTATTTTATTGGCTTACGGATTTATTTCCCCATTAGCGAGTGTTTTACGTCAGAAAAGCGCCGAAACCAGCAAAATGATGCAGTGCGTCAAAGTCACTCTGCTTTCAAATCTGAACGGTTACGCACCGCCTATCGCCGTTGAGTTTGGTCGCAAAACGCTCTATTCCAGCGAACGTCCGTCGTTTATTGAGCTGGAAGAGCATGTGCGTGCGGTGAAAAATCCGCAACAACAGACGACAACCGAGGAAGCATGA
>cluster_142
ATGAAGCCTTTTTTGCGCTGGTGTTTCGTTGCGACAGCACTTACGCTTGCAGGATGCAGTAATACTTCCTGGCGTAAAAGTGAAGTCCTCGCGGTACCATTGCAACCGACTTTACAGCAGGAAGTGATTCTGGCACGTATGGAACAGATCCTTGCCAGTCGGGCTTTAACCGATGACGAACGCGCACAGCTTTTATATGAGCGCGGAGTGTTGTATGATAGTCTCGGTCTGAGGGCATTAGCGCGTAACGATTTTTCGCAAGCGCTGGCAATCCGACCGGATATGCCTGAAGTATTCAATTACTTAGGCATATATTTAACGCAGGCAGGCAATTTTGATGCTGCCTATGAAGCGTTTGATTCTGTACTTGAGCTTGATCCAACTTACAACTACGCGCACTTGAATCGCGGGATCGCATTATATTACGGCGGTCGTGACAAGTTAGCGCAAGATGATCTGCTGGCGTTTTATCAAGACGATCCCAATGATCCTTTCCGTAGTCTGTGGCTTTATCTCGCCGAGCAGAAGCTCGATGAGAAGCAGGCTAAAGAAGTGTTGAAACAGCACTTCGAAAAATCGGATAAGGAACAGTGGGGATGGAACATTGTCGAGTTCTACCTGGGCAACATTAGCGAACAAACGTTAATGGAAAGGCTCAAGGCGGACGCAACGGATAACACCTCGCTCGCTGAGCATCTCAGTGAAACCAACTTCTATTTAGGTAAGTACTACCTAAGTCTGGGGGATTTGGACAGCGCCACGGCACTGTTCAAACTGGCGGTTGCCAACAACGTTCATAACTTTGTTGAGCACCGATACGCATTGTTGGAATTATCGCTCCTGGGCCAGGACCAAGATGACCTGGCAGAATCGGACCAGCAATAG
>cluster_143
ATGCTGGAATCAATAATTAATCTGGTATCGAGTGGCGCAGTTGACAGCCACACACCGCAAACTGCCGTTGCTGCCGTGCTGTGTGCCGCAATGATTGGGCTGTTTAGTTGA
>cluster_144
ATGGACGTCAGTCGCAGACAATTTTTTAAAATCTGCGCGGGCGGTATGGCTGGAACAACGGTAGCGGCATTGGGCTTTGCCCCGAAGCAAGCACTGGCTCAGGCGCGAAACTACAAATTATTACGCGCTAAAGAGATCCGTAACACCTGCACATACTGTTCCGTAGGTTGCGGGCTATTGATGTATAGCCTGGGTGATGGCGCGAAAAACGCCAGAGAAGCGATTTATCACATTGAAGGTGACCCGGATCATCCGGTAAGCCGTGGTGCGCTGTGCCCAAAAGGGGCCGGTTTGCTGGATTACGTCAACAGCGAAAACCGTCTGCGCTACCCGGAATATCGTGCGCCAGGTTCTGACAAATGGCAGCGCATTAGCTGGGAAGAAGCATTCTCCCGTATTGCAAAGCTGATGAAAGCTGACCGTGACGCTAACTTTATTGAAAAGAACGAGCAGGGCGTAACGGTAAACCGTTGGCTTTCTACCGGTATGCTGTGTGCCTCCGGTGCCAGCAACGAAACCGGGATGCTGACACAGAAATTTGCCCGCTCCCTCGGGATGCTGGCGGTAGACAACCAGGCGCGCGTCTGA
>cluster_145
ATGTATCGGATAGTTCTGGGGAAAGTTTCGACCTTAAGCGCAGCTCCACTGCCACCGGGTTTACGCGAGCAAGCACCGCAAGGTCCACGACGCGAACGCTGGCTGGCGGGGCGTGCATTGCTTTCGCACACGCTTTCCCCGCTACCGGAGATCATCTATGGCGAACAAGGCAAACCTGCATTCGCGCCGGAAACGCCGCTATGGTTCAACTTAAGCCATAGCGGTGACGATATCGCTCTGCTGTTGAGCGATGAAGGCGAAGTCGGCTGCGATATCGAAGTGATTCGCCCGCGCGCCAACTGGCGCTGGCTGGCGAACGCCGTGTTCAGCCTCGGGGAACACGCTGAAATGGACGCCGTGCATCCTGATCAGCAACTGGAAATGTTCTGGCGCATCTGGACGCGCAAAGAAGCCATCGTTAAACAGCGTGGCGGCAGCGCCTGGCAAATCGTCAGCGTAGATAGCACCTATCACTCCTCGCTGTCAGTCAGCCATTGTCAGCTGGAAAATTTAAGTCTGGCGATCTGCACCCCTACCCCCTTTACGCTCTCCGCCGACAGTGTGCAATGGATCGATTCAGTTAACTGA
>cluster_146
ATGGAAAATCTTGCTCTGACGACGTTAATGCTGCCTTTTATCGGCGCACTGGTCGTTTCGTTTTCGCCACAACGTCGGGCCGCCGAATGGGGGTTTTGTTCGCCGCACTGA
>cluster_147
ATGACGCAACTACCAGAACTCCCACTGACATTATCCCGACAAGAAATCCGCAAAATGATTCGGCAACGTCGTCGTGCGTTAACGCCGGAACAACAGCAGGAAATGGGTCAACAAGCCGCTACCCGGATGATGACTTATCCCCCGGTGGTGATGGCGCATACGGTCGCTGTATTCCTCTCTTTTGATGGTGAACTCGACACCCAGCCGCTAATAGAACAACTCTGGCGCGCCGGTAAGCGCGTATATCTTCCAGTTTTGCATCCCTTTAGTGCCGGTAATTTGCTGTTCCTGAATTACCATCCGCAAAGCGAACTGGTGATGAACAGGTTGAAGATCCATGAGCCAAAACTGGATGTGCGTGACGTGCTACCCCTTTCCCGATTAGACGTGCTGATCACACCGCTGGTCGCCTTTGATGAGTACGGTCAGCGCCTGGGAATGGGCGGTGGTTTTTATGATCGGACCTTACAAAACTGGCAGCACTATAAAACGCAACCGGTGGGTTATGCGCATGATTGTCAGTTGGTGGAAAAACTCCCCGTTGAAGAGTGGGATATCCCTCTTCCTGCGGTGGTTACACCGTCGAAAGTCTGGGAGTGGTAA
>cluster_148
ATGGCAACTGACTCAACACAATGTGTAAAAAAAAGCCGTGGCCGCCCAAAAGTGTTCGACAGGGATGCCGCGCTTGATAAGGCCATGAAATTGTTCTGGCAACACGGTTATGAAGCGACTTCTCTTGCGGACCTCGTCGAAGCGACCGGAGCCAAAGCGCCCACGCTATACGCGGAATTTACCAACAAAGAGGGGTTATTTCGTGCCGTTCTCGACCGCTATATCGATCGTTTTGCCGCTAAGCATGAAGCACAGCTGTTTTGTGAAGAGAAAAGCGTGGAGTCTGCGCTGGCTGACTATTTTGCTGCCATCGCCAACTGCTTTACCAGCAAAGACACCCCGGCAGGCTGCTTCATGATCAACAACTGCACCACCCTCTCCCCAGATTCAGGAGATATCGCCAATACGTTGAAATCACGCCATGCGATGCAAGAGCGCACTTTGCAGCAGTTTTTATGTCAACGACAAGCGCGCGGGGAAATCCCGACCCACTGTGACGTGACACATCTGGCAGAATTCCTTAATTGTATTATTCAGGGGATGTCGATCAGCGCACGCGAAGGTGCATCGCTGGAAAAACTAATGCAGATTGCCGGAACGACTTTGCGTTTATGGCCCGAACTGGTGAAATAA
>cluster_149
ATGAGCCAATATCTGATTTTTCAGCTTCATGGGCCGATGGCGTCCTGGGGGGTCGATGCTCCAGGTGAAGTTCGTCATACCCATGAACTTCCTTCGCGCTCAGCATTGCTGGGGCTACTGGCTGCCGGGGTAGGGATTCGGCGTGATGATACCGAACGCTTAAACGCGTTTAATCGCCACTATTCACTGGTGGTTTGCGCCAGCCGTAACCCGCGCTGGGCACGGGATTATCACACGGTCCAGATGCCAAAAGAGGTGCGTAAAGCACGTTATTTCAGCCGTCGCGAAGAGTTGAGCGACCCTGAGCTTTTGAGCGCGATTATCTCCCGGCGCGACTACTACACCGATGCCTGGTGGATGGTGGCGGTGGCAACAACAGCCGATGCGCCTTACAGCCTCGAACAGTTGCAGGACGGTTTACGCCATCCAGTTTTTCCGCTTTATCTGGGGCGAAAAAGTCATCCGCTGGCATTACCTCTTGCGCCGTTACTGCTCGAAGGCAACGCGTGTGATGCCTTATGTAATGCATACCAACAGTATCAGGATCATTTCCATAAACTGAAAGTCTCACTCCCGAAACTTCAGGATGAATGCTGGTGGGAAGGGAAACACGACGGCCTGGTCGCGAGCAAAATATTACGCCGCCGGGATGTTCCTTTAAATCGTCAGCAGTGGCTGTTTGGGGAACGCACCGTCAATCAGGGGCCGTGGCTCAGCAAGGAGGAACCATGTACCTCTCAAGAATAA
>cluster_150
ATGTCCAAGTCTGATGTTTTTCATCTCGGCCTCACTAAAAACGATTTACAAGGGGCTACGCTTGCCATCGTCCCTGGCGACCCGGATCGTGTGGAAAAGATCGCCGCGCTGATGGATAAGCCGGTTAAGCTGGCATCTCACCGCGAATTCACTACCTGGCGTGCAGAGCTGGATGGTAAACCTGTTATCGTCTGCTCTACCGGTATCGGCGGCCCGTCTACCTCTATTGCTGTTGAAGAGCTGGCACAGCTGGGCATTCGCACCTTCCTGCGTATCGGTACAACGGGCGCTATTCAGCCGCATATTAATGTGGGTGATGTCCTGGTTACCACGGCGTCTGTCCGTCTGGATGGCGCGAGCCTGCACTTCGCACCGCTGGAATTCCCGGCTGTCGCTGATTTCGAATGTACGACTGCGCTGGTTGAAGCTGCGAAATCCATTGGCGCGACAACTCACGTTGGCGTGACAGCTTCTTCTGATACCTTCTACCCAGGCCAGGAACGTTACGATACTTACTCTGGTCGCGTAGTTCGTCACTTTAAAGGTTCTATGGAAGAGTGGCAGGCGATGGGCGTAATGAACTATGAAATGGAATCTGCAACCCTGCTGACCATGTGTGCAAGTCAGGGCCTGCGTGCCGGTATGGTAGCGGGTGTTATCGTTAACCGCACCCAGCAAGAGATCCCGAATGCTGAGACGATGAAACAAACTGAAAGCCAAGCGGTGAAAATCGTGGTGGAAGCGGCGCGTCGTCTGCTGTAA
>cluster_151
ATGGAAAATAATAACCGCTTAATGCCTCATATAAGGCGGACAACCCATATCATGAAGTTTGCCCATCGTAATAGTTTTGACTTTCATTTCTTTAATGCCCGCTAG
>cluster_152
ATGAAAAGCCTCTCCTATAAGCGGATCTATAAATCACAAGAATACCTGGCAACGTTGGGCACAATTGAATACCGATCATTGTTTGGCAGTTACAGCCTGACCGTTGACGACACGGTGTTTGCGATGGTTTCTGATGGTGAGTTGTATCTTCGGGCTTGTGAGCAAAGTGCACAGTACTGTGTAAAACATCCGCCTGTCTGGCTGACATATAAAAAGTGTGGCCGATCCGTTACCCTCAATTACTATCGGGTTGATGAAAGTCTATGGCGAAATCAACTGAAGCTGGTGCGTCTGTCGAAATATTCTCTCGATGCAGCGCTGAAAGAGAAAAGCACGCGCAATACCCGGGAAAGACTGAAAGATTTGCCCAATATGTCTTTTCATCTGGAAGCGATTCTCGGGGAGGTGGGGATTAAGGATGTACGGGCGTTACGTATACTTGGGGCAAAAATGTGTTGGTTGCGACTGCGGCAGCAAAACAGTCTGGTGACAGAAAAGATTCTGTTTATGCTTGAAGGTGCCATTATCGGCATTCATGAAGCTGCGCTCCCGGTGGCACGCCGCCAGGAGCTTGCAGAATGGGCTGACTCTCTTACGCCGAAACAGGAGTTTCCTGCGGAACTTGAGTAA
>cluster_153
ATGATTTTATTCGCCGACTATAATACCCCTTATCTTTTCGCTATTTCCTTTGTACTGTTGATCGGCCTTTTAGAAATTTTAGCGCTTATCTGCGGTCACATGCTCTCCGGTGCTCTTGATGCACATCTTGACCATTATGATTCCATAACCACAGGTCATATTAGCCAGGCACTTCATTATCTCAATATCGGAAGATTGCCAGCTCTCGTCGTTCTCTGCTTGCTGGCTGGTTTTTTTGGTCTTATTGGCATCCTGTTGCAGCATGCCTGCATCATGGTCTGGCAATCACCACTGTCGAACCTGTTCGTGGTTCCTGTCAGTTTACTGTTTACGATTATTGCGGTGCATTATACCGGTAAAATAGTTGCGCCCTGGATTCCACGCGACCATAGTTCAGCTATTACAGAAGAAGAATATATTGGTAGCATGGCATTAATTACCGGTCATCAAGCCACTTCAGGTAATCCCTGCGAAGGAAAACTCACCGATCAATTTGGCCAAATACATTATTTACTACTGGAGCCTGAAGAAGGAAAATTTTTCACTAAAGGAGACAAAGTGTTAATTATTTGCCGACTTTCTGCAACGCGATATTTGGCGGAAAACAATCCCTGGCCACAAATATTGTAA
>cluster_154
ATGCTGCTCAGTATCATTACCGTCGCCTTTCGCAATCTGGAAGGGATCGTCAAAACTCACGCATCGCTGGCACATCTGGCGCAAGCGGGTGATATCAGTTTTGAGTGGATTGTTGTTGATGGCGGCTCCTCGGATGGTACGTCGGCGTTTCTTGAAGGGCTTAGTGGGGAACACCGGTTACGGTTTGTCAGCGAGCCGGATAACGGCATCTATGATGCGATGAACAAAGGCATCGCGATGGCGCGCGGGCGGTTCGCGCTGTTCCTCAACTCCGGGGATATTTTGCATGCGGACGCGGCACATTTTATCCGCCAGCTAAAAATGCAGAGCGACCAAACCATGGTCATTGGCGATGCGTTGCTGGATTTCGGCAATGGCAACAAAATTAAGCGCCGGGCAAAACCGGGTTGGTATATTTATCACAGCCTGCCCGCTAGTCATCAGGCGATATTCATTCCGCTCTCAGGACTGAATGTCTGGCATTATGATTTGCAATATAAAATATCGTCTGATTACGCGTTGGCAGCCCAATTATACAAGTCCGGTTACGCTTTTAAAAAGTTGAGCGGGTTGGTATCGGAGTTTTCTATGGGCGGAGTGTCAACGACGAATAATCTGGAATTGTGTCGGGATGCCAAAAAAGTACAGCGCCAGATATTACACATGCCAAATTTTTGGACCGGTTTGTCAGAATATTTACGTCTGCGCACAACCGCTAAAACAAAAACCTTATATGGGAAAACGTAA
>cluster_155
ATGGCACTGCCAGTGAACAAACGCGTTCCCAAAATTCTGTTTATTCTCTTTGTTGTTGCCTTCTGCGTTTATTTAGTGCCGCGCGTTGCCATCAACTTCTTCTATTATCCTGACGATAAAATTTACGGTCCCGACCCCTGGTCGGCGGAATCCGTCGAATTTACGGCTAAGGACGGTACTCGTCTGCAAGGCTGGTTTATTCCTTCTTCGACGGGCCCTGCTGACAACGCCATCGCAACCATCATTCATGCTCACGGCAATGCCGGAAATATGTCCGCCCACTGGCCGCTGGTCAGTTGGTTACCCGAGCGTAATTTCAACGTTTTTATGTTTGATTATCGCGGGTTTGGTAAATCAAAAGGCACGCCGTCCCAGGCCGGATTGCTGGACGATACGCAAAGCGCCATCAATGTGGTGCGCCATCGCAGTGATGTAAACCCACAACGGCTGGTGCTGTTCGGGCAGAGTATTGGCGGGGCGAATATTCTTGCTGTTATTGGTCAGGGTGATCGTGAAGGCATACGTGCGGTGATCCTCGACTCCACATTTGCCTCTTATGCAACCATCGCCAACCAGATGATCCCCGGCAGTGGCTACTTACTTGATGAGAGTTACAGCGGCGAAAATTATATCGCCAGCGTCAGCCCGATCCCGCTTTTACTCATTCACGGTAAAGCTGATCACGTTATCCCATGGCAGCACAGCGAAAAGTTGTATAGCCTGGCAAAAGAGCCAAAACGGTTGATCCTAATCCCGGATGGCGAACACATTGATGCTTTTTCCGATCGCCACGGCGATGTTTATCGCGAACAGATGGTGGACTTTATCCTTAGCGCGTTGAATCCGCAGAACTAA
>cluster_156
ATGAATGACCGTGACTTTATGCGTTATAGCCGCCAAATCCTGCTCGACGATATCGCTCTGGACGGGCAGCAAAAACTGCTCGACAGCCAGGTGCTGATTATCGGTCTGGGCGGGCTGGGTACACCTGCTGCGCTGTACCTGGCGGGCGCTGGCGTCGGGACGCTGGTACTGGCAGATGACGACGATGTGCATTTAAGCAATCTGCAACGACAAATCCTCTTTACCACTGAAGATATCAACAGCCCGAAATCGCAGGTCAGCCAACAGCGACTGACACAGTTGAATCCCGACATTCAACTGACAGCATTACAACAACGGTTAACGGGTGAGGCGTTAAAAGATGCGGTTGCACGGGCCGATGTGGTGCTCGACTGTACCGACAATATGGCGACTCGCCAGGAGATTAATGCCGCCTGCGTGGCACTCAACACGCCGCTTATCACCGCCAGCGCGGTCGGATTTGGCGGTCAGTTGATGGTACTGACGCCGCCCTGGGAGCAGGGGTGTTACCGCTGCCTGTGGCCAGATAACCAGGAGCCAGAACGCAACTGCCGCACGGCGGGCGTGGTTGGCCCGGTGGTCGGGGTTATGGGCACTTTGCAGGCACTGGAAGCCATTAAGTTATTAAGCGGTATAGAGACACCTGCGGGAGAACTCCGACTGTTCGACGGTAAATCGAGCCAGTGGCGCAGCCTGGCGTTGCGCCGCGCCAGTGGTTGCCCGGTATGCGGAGGAAGCAATGCAGATCCTGTTTAA
>cluster_157
ATGATTACTGTAGTTGGTGGGAACAAAGGTGGTTCAGGGAAAACTACCATTGCATCAAACCTGGCTATTGCTCTCGCAAATAAAGGAAGGGAAGTCTGCCTGTTAAACGGAGATCTACAACGAACAGCCGCAAAACATCATGCGGAACGAGAAGCTGCAGGACTGTTACCAGCAATAACCCTTGTTGAGAAATTTGATAACCTGACACAAACACTACAGGCTCTGAATGAAAAGTTCGATGATGTAATAGTGGATGTCGCAGGAAGAAACTCAAAGGAATTCATAACGAGTGGAGTTGTCGCACATCAAATAATTGCGCCACTACAGTGTTCTCAACCAGATCTGGATACTCTTACAGAACTAGAACAACAGATAGACGCAATGCGTAACCTTAACCCGGAACTTAAGGTTTATTGTTTACAAAGTATGGCAACAACCAATCCGGTTTTGAGGGGAAATGAGAGAAAAGAATTCCTTGAATATCTTGAAGAATTCCCAACAATTCAAGTCCTTGATTCAGTTATTTGTTTCAGAAAAGTCTATCGCGATTGCATGAGCAACGGCACCGGTGTAGTAGAAACGAACAATACAGCAGCCAAAGCAGAAATTGAACATTTAATGAATGAGGTATTTGGCCCATGGTGA
>cluster_158
ATGCATTACCAGCCAAAACAAGATTTACTCAATGATCGCATTATCCTGGTGACGGGAGCCAGCGATGGGATTGGCCGTGAAGCCGCGATGACGTATGCACGCTATGGTGCGACAGTGATTCTGTTGGGCCGTAATGAAGAAAAATTACGTCAGGTAGCCAGCCACATAAACGAAGAAACTGGACGTCAGCCACAGTGGTTTATTCTCGATTTGCTGACCTGCACGTCCGAAGATTGCCAACAACTGGCACAGCGCATTACCGTTAATTATCCGCGTCTGGATGGTGTTTTGCATAATGCCGGATTGCTCGGCGATGTTTGCCCAATGAGCGAACAAAATCCACAGGTCTGGCAGGACGTCATACAGGTCAACGTTAATGCCACCTTTATGCTCACCCAGGCACTGCTTCCTTTATTACTCAAATCGGACGCCGGTTCACTGGTCTTTACTTCATCAAGCGTTGGACGTCAGGGACGAGCCAACTGGGGCGCATATGCAGCGTCGAAATTTGCCACCGAAGGGATGATGCAGGTACTGGCCGATGAATATCAGCAGCGCCTGCGCGTCAACTGCATTAACCCAGGCGGTACGCGCACCGCAATGCGTGCCAGCGCCTTCCCGACCGAAGATCCACAGAAACTTAAAACACCCGCTGATATCATGCCGCTCTACCTCTGGCTGATGGGCGATGACAGCCGCCGTAAAACCGGCATGACCTTTGACGCCCAACCGGGCCGTAAACCAGGAATTTCCCAATGA
>cluster_159
ATGAAGCTTCGCCTGTCGGCGCTTGCTCTGGGAACTACGCTTCTGGTGGGGTGTGCGAGTTCCGGTACAGATCAGCAAGGGCGTTCTGACCCGTTAGAAGGGTTTAACCGCACTATGTACAACTTCAACTTCAATGTATTAGACCCGTATATTGTTCGACCGGTCGCTGTCGCCTGGCGTGATTATGTTCCGCAACCTGCGCGTAACGGTTTGAGCAACTTTACCGGCAACCTTGAAGAACCTGCGGTGATGGTTAACTACTTCTTGCAGGGCGACCCTTATCAGGGGATGGTCCACTTTACCCGCTTTTTCCTGAATACCATTTTGGGAATGGGCGGCTTTATTGATGTTGCAGGGATGGCAAACCCGAAACTGCAACGGACTGAACCTCACCGCTTCGGTAGTACGCTTGGTCATTATGGTGTGGGTTATGGGCCGTACGTTCAGTTACCGTTCTACGGTAGCTTCACGCTGCGTGATGACGGTGGTGATATGGCGGATAGTCTTTACCCGGTTCTTTCCTGGCTGACCTGGCCGATGTCTGTGGGTAAATGGACGCTTGAAGGGATAGAAACTCGTGCGCAGTTGTTGGATTCCGACGGTCTGCTGCGTCAGTCGTCCGATCCTTATATTATGGTGCGTGAAGCGTACTTCCAGCGTCATGATTTCATCGCTAATGGCGGTGAACTCAAACCGCAGGAAAATCCGAACGCGCAAGCGATTCAGGATGATTTAAAAGATATCGATTCTGAATAA
>cluster_160
ATGTTGTCTGCTACTCAACCACTTAGCGAAAAATTGCCAGCGCATGGCTGCCGTCATGTTGCGATCATTATGGACGGCAATGGTCGCTGGGCAAAAAAGCAAGGGAAGATTCGTGCCTTTGGGCATAAAGCCGGGGCAAAATCCGTCCGCCGGGCTGTCTCTTTTGCGGCCAACAACGGTATTGAGGCGTTAACGCTGTATGCCTTTAGTAGTGAAAACTGGAACCGACCAGCGCAGGAAGTCAGTGCGTTAATGGAACTGTTTGTGTGGGCGCTCGATAGCGAAGTAAAAAGTCTGCACCGACATAACGTGCGTCTGCGTATTATTGGCGATACCAGTCGCTTTAACTCGCGTTTGCAAGAACGTATTCGTAAATCTGAAGCGCTAACAGCCGGGAATACCGGTCTGACGCTGAATATTGCGGCGAACTACGGTGGACGTTGGGATATAGTCCAGGGAGTCAGGCAACTGGCTGAAAAGGTGCAGCAAGGAAACCTGCAACCAGATCAGATAGATGAAGAGATGCTAAACCAGCATGTCTGTATGCATGAACTGGCCCCTGTAGATTTAGTAATTAGGACTGGGGGGGAGCATCGCATTAGTAACTTTTTGCTTTGGCAAATTGCCTATGCCGAACTTTACTTTACAGATGTTCTCTGGCCCGATTTCGATGAACAAGACTTTGAAGGGGCGTTAAATGCCTTTGCTAATCGAGAGCGTCGTTTCGGCGGCACCGAGCCCGGTGATGAAACAGCCTGA
>cluster_161
ATGAAACGACGTGACACCATCGTGCGCTACACCGCGCCGGAACGTATCAACCACTGGATCACCGCCTTCTGCTTCATCCTGGCGGCGGTGAGCGGGCTGGGCTTTTTGTTCCCGTCCTTCAACTGGTTGATGCAAATCATGGGCACACCGCAGCTGGCGCGAATTCTGCACCCGTTTGTCGGCGTGGTTATGTTTGCCTCGTTCATCATCATGTTTTTCCGTTACTGGCATCACAACCTAATCAATCGGGATGATATCTTTTGGGCGAAGAATATTCGTAAGATCGTCGTCAACGAGGAAGTAGGTGACACCGGGCGTTATAACTTCGGTCAGAAATGCGTTTTCTGGGCGGCGATTATTTTCCTGGTTCTGCTGCTGGTGAGCGGCGTGATTATCTGGCGTCCTTATTTTGCGCCTGCTTTCTCAATCCCGGTGATCCGATTCGCGTTAATGCTGCATTCATTTGCCGCAGTGGCGTTAATTGTGGTTATCATGGTGCATATCTACGCCGCCCTTTGGGTGAAAGGCACGATTACCGCCATGGTGGAAGGATGGGTTACCAGCGCCTGGGCGAAGAAACATCACCCGCGCTGGTACCGTGAGGTCCGCAAGACAACGGAAAAGAAAGCTGAATGA
>cluster_162
ATGTCTGACTGGAACCCCTCTTTATATCTGCACTTTGCCGCTGAACGATCGCGTCCGGCGGTGGAGCTGCTTGCCAGAGTACCGCTGGAGAATATCGAATACGTTGCCGATCTTGGCTGTGGCCCAGGTAACAGCACCGCCCTTCTAAACCAACGTTGGCCTGCTGCCAGGATAACAGGCATCGACTCGTCTCCGGCGATGATTGCTGAAGCGCGCAGTGCTTTGCCAGACTGCCAGTTCGTGGAAGCAGACATCCGCAACTGGCAACCGGAACAGGCACTCGATCTGATTTTTGCTAATGCCTCACTGCAATGGCTGCCCGACCACTACGAATTGTTTCCTCATCTGGTTTCTTTACTTAATCCGCAGGGCGTGCTGGCAGTACAGATGCCAGATAACTGGCTGGAGCCGACCCATGTGCTCATGCGCGAAGTTGCCTGGGAACAAAACTACCCGGATCGCGGGCGTGAGCCGTTGGCTGGCGTTCATGCTTACTACGATATTTTGAGCGAAGCCGGATGTGAGGTCGATATCTGGCGAACCACCTACTATCACCAGATGCCGTCACACCAGGCGATTATCGATTGGGTGACTGCCACTGGATTACGTCCGTGGTTACAGGATCTGACCGAGAGCGAACAGCAGCTTTTTCTTAAGCGCTACCATCAGATGCTGGAAGAGCAGTATCCACTGCAAGAGAACGGACAGATACTGCTGGCATTTCCGCGTCTTTTTATTGTTGCCCGGCGTATGGAGTAA
>cluster_163
ATGCAAACCAGCCCGCTGTTAACACAGCTTATGGAAGCACTGCGCTGTCTGCCGGGCGTTGGCCCGAAGTCGGCGCAGCGTATGGCGTTCACGCTGCTTCAGCGCGATCGTAGCGGCGGGATGCGTCTGGCGCAGGCGCTCACCCGGGCGATGTCGGAAATCGGCCACTGCGCCGATTGCCGCACTTTCACCGAACAGGAAGTCTGTAACATCTGTTCGAATCCGCGTCGTCAGGAAAACGGTCAAATCTGTGTGGTGGAGAGTCCGGCGGACATCTACGCCATTGAGCAGACGGGGCAGTTTTCAGGCCGTTATTTTGTGTTGATGGGGCACCTGTCACCGCTGGACGGCATCGGTCCGGATGATATCGGCCTTGATCGTCTGGAACAGCGTCTGGCAGAGGAAAAAATCACTGAAGTGATCCTCGCCACCAATCCCACGGTTGAAGGTGAAGCTACCGCTAACTACATTGCCGAGCTTTGCGCGCAATATGACGTGGAAGCCAGCCGAATCGCTCATGGCGTACCGGTTGGCGGCGAACTGGAAATGGTCGATGGCACCACGCTGTCACACTCCCTTGCCGGGCGTCATAAGATTCGTTTTTAA
>cluster_164
ATGTCAGCTACGGACCGCTACTCTCATCAACTCCTCTACGCTACCGTCCGCCAGCGACTGCTGGATGATATCGCGCAGGGGGTTTACCAGGCCGGGCAACAGATCCCTACCGAAAACGAGCTTTGTACACAATATAACGTCAGCCGCATTACCATTCGCAAAGCCATCAGCGACTTAGTGGCAGACGGCGTACTGATCCGCTGGCAGGGAAAAGGCACCTTTGTACAAAGCCAGAAAGTTGAAAACGCCCTGCTTACTGTCAGTGGTTTTACCGATTTTGGCGTCTCACAAGGCAAGGCGACGAAAGAGAAAGTGATCGAACAGGAACGGGTCAGCGCCGCGCCGTTTTGCGAAAAGCTGAACATCCCCGGAAACAGCGAAGTGTTCCATCTCTGCCGGGTGATGTATCTCGATAAAGAGCCGCTGTTTATTGATAGTTCATGGATCCCGCTGTCGCGTTATCCTGACTTTGATGAGATTTACGTCGAAGGAAGCTCCACCTATCAGTTATTTCAGGAGCGTTTTGACACGCGAGTGGTCAGCGACAAAAAGACCATCGATATCTTTGCCGCCACCCGCCCGCAGGCAAAATGGCTGAAATGCGAACTGGGCGAACCGTTGTTTCGCATCAGCAAAATCGCCTTTGATCAGAATGACAAACCGGTGCACGTCTCCGAACTCTTCTGCCGCGCCAATCGCATCACCTTAACTATTGATAATAAAAGACATTAA
>cluster_165
ATGGCAAATCGTAAACGTGACGCCGGGCGCGAGGCGCTGGAGAAAAAAGGCTGGTGGCGCAGTCACCGTTGGTTAGTGTTACGTCGCCTTTGTCAGTTCTTCGTGCTGGGGATGTTTTTGAGCGGTCCGTGGTTTGGTGTGTGGATCTTGCACGGCAACTACAGCAGTAGCCTGTTATTCGACACCGTTCCACTGACCGATCCGCTGATGACACTGCAAAGTCTTGCCAGCGGTCATCTGCCTGCCACGGTGGCGTTGACCGGTGCGGTGATTATCACCGTGCTCTACGCCCTGGCAGGAAAGCGATTATTTTGCAGCTGGGTCTGTCCGCTGAACCCGATTACCGACTTAGCAAATTGGTTACGCAGACGATTTGACCTCAATCAGTCTGCGACGATCCCTCGCCATATTCGCTACGTGCTGTTGGTGGTCATTCTGGTGGGATCGGCCTTAACTGGCACGCTCATCTGGGAATGGATCAACCCCGTTTCTCTGATGGGGCGTAGCCTGGTAATGGGCTTCGGCAGCGGCGCGCTGCTTATTCTCGCGCTGTTTTTATTTGATCTACTGGTCGTTGAACACGGCTGGTGCGGGCACATTTGTCCGGTTGGTGCACTGTATGGCGTGCTGGGTAGCAAAGGTGTGATTACCGTTGCGGCCACCGATCGGCAGAAATGTAACCGCTGTATGGATTGTTTTCATGTTTGCCCGGAACCGCATGTGCTACGTGCCCCGGTGCTGGATGAACAAAGCCCGGTGCAGGTCACCAGCCGCGATTGCATGACGTGCGGTCGCTGCGTGGATGTCTGTTCTGAGGATGTATTTACAATAACTACACGATGGAGTTCGGGAGCGAAATCATGA
>cluster_166
ATGGCTGAATTACTGTTAGGCGTCAACATTGACCATATTGCAACGCTGCGTAACGCACGCGGTACTGCTTACCCGGATCCGGTGCAGGCGGCGTTTATTGCCGAGCAGGCGGGAGCAGACGGCATTACCGTGCATTTACGTGAAGATCGCCGCCACATTACCGACCGCGATGTGCGCATCCTGCGTCAGACGCTGGATACCCGCATGAATCTGGAGATGGCGGTGACCGAAGAGATGCTGGCGATCGCCGTTGAGACGAAGCCACATTTTTGCTGTCTGGTACCGGAAAAGCGTCAGGAAGTAACAACCGAAGGCGGCCTGGACGTCGCAGGGCAGCGTGACAAAATGCGCGATGCCTGTAAACGTCTGGCGGAGGCCGGGATCCAGGTTTCTCTGTTTATCGACGCCGATGAAGAGCAGATCAAAGCTGCGGCAGAGGTTGGCGCACCGTTTATCGAGATCCACACAGGTTGCTATGCTGATGCCAAAACTGACGCCGAACAGGCGCAAGAGCTGGCGCGTATCGCCAAAGCCGCGACCTTTGCCGCCAGTCTCGGTCTGAAAGTTAACGCTGGTCACGGTCTGACCTATCACAACGTGAAAGCTATTGCTGCCATCCCTGAGATGCATGAACTGAATATCGGTCATGCCATTATTGGTCGTGCAGTGATGACCGGACTGAAAGATGCGGTGGCAGAAATGAAGCGTCTGATGCTGGAAGCGCGTGGCTAA
>cluster_167
ATGAATTCAAAAAAGCTTTGTTGCATATGTGTGTTATTCTCGCTGCTTGCAGGATGTGCCTCTGAATCTTCTATTGATGAAAAGAAGAAAAAAGCTCAAGTCACACAAAGTAATATTAATAAAAACACTCCCCAGCAACTGACAGACAAAGATTTATTCGGTAATGAAACCACTCTGGCCGTATCCGAAGAGGATATTCAAGCTGCGCTTGATGGAGATGAGTTCCGCGTTCCCCTTAATTCTCCTGTAATACTTGTTCAATCCGGCAACCGCGCACCGGAAACCATTATGCAGGAGGAGATGCGAAAATATTATACTGTTTCCACATTCTCTGGTATCCCGGACAGGCAAAAGCCTCTGACTTGTAACAAAAACAAAGATAAAAATGAGAACGAGGATGTTGCCAGTGCTGAGAATATGAACTGGATGCAGGCACTGCGTTTTGTGGCTGCAAAAGGGCATCAGAAAGCGATTATTGTTTTCCAGGATACGTTGCAGACAGGAAAATATGACTCTGCGCTGAAATCAACAGTATGGTCCGACTATAAAAATGAAAAACTCACCGACGCTATCTCCCTGCGCTACCTGGTACGTTTCACGCTGGTGGATGTGGCAACAGGTGAGTGGGCTACCTGGTCGCCGGTGAATTATGAATATAAAGTGCTTCCACCATTGCCCGACAAGAATGAAGCCAGTACGACTGATATGACAGAGCAGCAAATCATGCAACTTAAGCAAAAGACCTATAAAGCGATGGTAAAAGATTTGGTTAACCGCTATCAATAA
>cluster_168
ATGGGAAATTCTGACCGTAAGCCTGGTCTGATTAAGCGCCTGTGGAAATGGTGGCGTACCCCCAGCCGTCTGGCGCTAGGGACGCTGCTGTTGATCGGTTTTGTCGGCGGCATCGTCTTCTGGGGCGGCTTTAACACCGGGATGGAAAAAGCCAATACCGAAGAGTTCTGCATTAGCTGCCACGAAATGCGTAACACGGTGTATCAGGAATACATGGATTCCGTGCACTACAACAACCGTAGCGGCGTCCGTGCGACCTGTCCGGATTGTCACGTTCCGCACGAGTTTGTGCCAAAGATGATACGCAAGCTCAAAGCAAGTAAAGAGCTGTATGGTAAAATTTTTGGCGTTATTGACACGCCGCAGAAATTTGAAGCTCATCGCCTGACGATGGCACAGAATGAGTGGCGGCGCATGAAGGACAACAACTCGCAGGAGTGCCGTAACTGTCACAACTTCGAGTATATGGATACAACCGCCCAGAAATCGGTTGCCGCGAAGATGCATGACCAGGCGGTGAAAGATGGGCAAACCTGTATTGATTGCCATAAAGGGATAGCGCACAAGCTGCCCGACATGCGTGAAGTCGAGCCAGGTTTTTAA
>cluster_169
ATGAGTAAAAGCCGCTTAACGGTGTTTAGTTTCGTTCGCCGTTTTCTTTTGCGGTTAATGGTTGTCCTCGCCGTTTTCTGGGGCGGGGGCATCGCGTTGTTTAGTGTTGCGCCTGTTCCCTTCTCAGCGGTAATGGTCGAGCGACAGGTCAGCGCCTGGCTGCATGGCAATTTTCGTTACGTGGCACATTCTGACTGGGTCAGTATGGATCAAATCTCGCCGTGGATGGGACTGGCGGTGATTGCCGCAGAAGATCAGAAATTTCCTGAGCACTGGGGCTTTGATGTCGCTTCCATTGAGAAAGCCCTGGCGCACAACGAGCGCAATGAAAACCGTATTCGCGGTGCTTCAACGATTTCTCAGCAGACGGCCAAAAATCTCTTTTTATGGGATGGGCGTAGCTGGGTACGAAAAGGGCTGGAAGCTGGATTAACGCTGGGGATAGAAACAGTCTGGAGCAAAAAGCGTATCCTGACGGTTTACCTGAATATCGCCGAATTTGGCGACGGTGTGTTTGGCGTCGAAGCTGCGGCACAACGTTATTTCCACAAACCCGCGAGCAAACTTACCCGGTCGGAAGCTGCATTACTGGCAGCTGTATTACCTAATCCACTTCGTTTCAAAGTCTCCTCGCCATCGGGCTACGTGCGTAGCCGTCAGGCGTGGATTTTACGGCAGATGTATCAGTTAGGCGGTGAGCCGTTTATGCAACAACACCAGCTGGATTAA
>cluster_170
TTGATACCCGTAGAGCGTCGCCAAATCATCCTTGAGATGGTAGCTGAAAAAGGCATTGTCAGTATTGCTGAACTAACGGACAGAATGAATGTGTCACATATGACCATTCGTCGGGATTTACAAAAACTGGAGCAGCAGGGAGCCGTTGTGCTGGTGTCCGGAGGCGTCCAGTCTCCGGGACGCGTGGCGCATGAACCTTCTCATCAGGTAAAAACTGCGCTGGCAATGACGCAAAAAGCGGCTATTGGCAAGCTGGCGGCAAGTCTTGTTCAGCCGGGAAGTTGTATCTATCTGGATGCGGGAACGACCACGTTAGCGATAGCACAGCATCTGATTCACATGGAGTCACTGACTGTGGTCACAAACGATTTCGTTATTGCGAACTACTTGCTCGACAACAGTAATTGCACAATTATTCACACTGGCGGTGCAGTGTGTCGGGAAAACCGTTCCTGTGTCGGGGAAGCCGCTGCGACCATGCTGCGCAGCCTGATGATTGATCAGGCTTTTATTTCTGCATCGTCATGGAGTGTGCGGGGGATTTCTACGCCAGCGGAAGATAAAGTCACGGTGAAACGGGCGATTGCCAGTGCCAGCCGCCAGCGAGTTTTGGTCTGTGATGCGACGAAATATGGTCAGGTGGCGACATGGCTGGCGTTACCATTAAGCGAGTTTGATCAGATTATTACAGACGACGGTTTGCCGGAGAGTGCCAGTCGCGCGCTGGCGAAGCAGGATCTCTCTTTGCTGGTAGCGAAAAATGAATAA
>cluster_171
ATGGAAGATTTGAATGTTGTCGATAGCATAAACGGCGCGGGAAGCTGGCTGGTGGCTAACCAGGCGCTGCTGCTAAGTTATGCAGTAAACATCGTGGCGGCACTCGCGATCATCATCGTTGGTTTGATTATCGCGCGGATGATTTCCAACGCGGTGAATCGCCTGATGATCTCCCGTAAAATCGATGCCACTGTTGCTGATTTTCTTTCTGCATTAGTCCGTTACGGAATTATCGCCTTTACGCTAATCGCTGCACTGGGGCGCGTGGGCGTACAAACAGCGTCAGTCATTGCTGTACTCGGTGCCGCAGGCTTAGCTGTTGGTCTGGCTTTGCAGGGGTCACTGTCTAACCTGGCCGCTGGCGTGTTACTTGTCATGTTCCGCCCGTTCCGTGCCGGAGAATATGTTGACCTCGGCGGCGTAGCCGGTACTGTGCTGAGTGTGCAGATTTTCTCCACCACCATGCGTACTGCAGACGGTAAAATTATCGTTATTCCGAACGGTAAAATTATTGCCGGGAATATTATTAACTTCTCCCGCGAGCCAGCTCGCCGTAACGAATTTATTATTGGCGTGGCGTATGATTCCGATATCGATCAGGTTAAGCAGATCCTGACCGATATTATCCAGTCTGAAGATCGCATTTTGAAAGATCGCGAAATGACTGTGCGTCTGAACGAACTTGGCGCATCGTCGATTAATTTCGTGGTCCGCGTCTGGAGCAACAGCGGCGATCTGCAAAACGTGTACTGGGATGTGCTGGAGCGTATTAAACGTGAATTTGATGCCGCCGGTATCAGCTTCCCGTACCCGCAAATGGATGTGAACTTTAAGCGGGTGAAAGAAGACAAAGCTGCGTAA
>cluster_172
GTGGAAATTTACGAGAACGAAAACGACCAGGTAGAAGCGGTTAAACGCTTTTTTGCTGAAAATGGCAAAGCACTGGCTGTTGGGGTGATTTTGGGCGTTGGCGCACTGATTGGCTGGCGCTACTGGAACAGCCATCAGGTTGATTCTGCACGCTCCGCTTCTCTTGCCTATCAAAATGCGGTTACCGCAGTGAGCGAAGGCAAACCGGATAGCATCCCGGCGGCGGAAAAATTTGCTGCTGAAAATAAAAATACTTATGGTGCGCTGGCTTCTTTGGAACTTGCGCAGCAATTTGTTGACAAAAATGAACTAGAGAAAGCTGCCGCCCAGTTACAACAGGGGCTGGCAGACACGAGCGATGAAAATCTCAAAGCCGTGATAAATCTGCGTCTTGCTCGCGTTCAGGTACAGCTCAAGCAGGCTGATGCCGCGCTGAAAACCCTTGATACCATCAAAGGTGAAGGGTGGGCTGCCATTGTTGCCGACCTGCGTGGTGAAGCATTGCTGAGCAAAGGTGATAAGCAAGGTGCGCGTAGTGCATGGGAAGCAGGCGTGAAAAGCGATGTTACTCCGGCACTGAGCGAAATGATGCAGATGAAAATTAATAATTTGTCCATCTGA
>cluster_173
ATGAATAACGATGTTTTCCCGAATAAATTCAAAGCCGCACTGGCTGCGAAACAGGTACAAATTGGTTGCTGGTCAGCACTCTCTAACCCGATTAGCACTGAAGTTCTTGGTTTGGCTGGGTTTGACTGGCTGGTGCTGGATGGCGAACATGCGCCAAACGATATCTCCACGTTTATTCCGCAGTTAATGGCCCTGAAAGGCAGCGCCAGCGCGCCAGTAGTGCGAGTGCCGACCAACGAGCCGGTAATTATTAAGCGTCTTCTGGATATCGGTTTCTATAACTTCCTGATTCCTTTTGTAGAAACAAAAGAGGAAGCAGAGCAGGCGGTGGCATCAACCCGTTACCCACCGGAAGGCATTCGCGGCGTCTCCGTTTCTCACCGCGCCAATATGTTTGGCACCGTGGCGGATTATTTCGCTCAGTCGAACAAGAACATCACCATTCTGGTCCAGATAGAAAGTCAGCAGGGCGTAGATAACGTCGATGCCATTGCCGCTACCGAAGGTGTAGACGGTATCTTCGTCGGCCCCAGCGATCTGGCTGCGGCATTAGGCCATCTCGGCAATGCCTCGCACCCGGATGTACAAAAAGCAATTCAGCACATTTTTAACCGTGCCAGTGCGCACGGCAAACCCAGCGGTATTCTCGCGCCGGTCGAAGCCGATGCGCGTCGTTATCTGGAATGGGGCGCGACGTTTGTGGCTGTCGGCAGCGATCTTGGCGTCTTCCGCTCTGCCACTCAGAAACTGGCTGATACCTTTAAAAAATAA
>cluster_174
ATGTCACAGTCTACATCCGTGCTTCGTCGTAATGGATTTACTTTTAAACAGTTTTTTGTTGCTCACGATCGCTGTGCGATGAAAGTGGGAACGGATGGCATTTTGCTGGGCGCATGGGCACCGGTGGCTGGGGTGAAACGTTGCCTTGATATCGGCGCGGGTAGCGGGTTGCTGGCACTGATGCTGGCGCAGCGAACCAGTGACAGCGTGATAATTGATGCCGTTGAGCTGGAAAGTGAAGCTGCCGCGCAGGCGCAGGAAAATATCAACCAGTCCCCGTGGGCAGAGCGGATTAACGTCCATACGGCGGATATTCAGCAGTGGATCACACAGCAGACAGTACGCTTCGATTTAATCATCAGTAACCCACCTTACTATCAGCAGGGAGTAGAGTGCGCGACACCTCAACGGGAACAGGCTCGCTATACCACTACGCTTGATCACCCATCGCTGCTGACCTGTGCGGCGGAGTGCATTACCGAAGAGGGATTTTTCTGCGTGGTGCTGCCAGAGCAGATTGGTAATGGTTTTACTGAACTGGCATTAAGCATGGGCTGGCATTTACGTTTGCGGACGGATGTGGCGGAAAACGAAGCGCGACTGCCGCATCGGGTGCTGCTGGCATTCTCCCCGCAGGCGGGAGAATGCTTTAGCGATCGCTTAGTCATTCGTGGGCCAGACCAGAACTATTCCGAAGCGTATACGGCGCTGACCCAGGCTTTTTATCTGTTTATGTAA
>cluster_175
GTGCTGGCGAGCCTCGGTGGGCTGGTTTCCTATGCGGCAAAGGTTCATTTCAAAGAAGCAGGCAACGCCATGAATGAATTAATTGCGAATCATGACTTCGACTTTCGCCAGTTAGTTACCGCAGCAGAAGGTCAACCGGTAACTGACACCTTCCAGATTGCCAGGGCATTTGGTAAACGCCATCAGCATGTGATTAGGGCTATTAAATGTTTGAGATGTTCTGAGGAATTCTCGACAACCCATTTTTGGGCCGTCGAGAAAATCAATGACTTAGGTATTTTTGACAAGAAACAGATTTACTACCGCATGGACTTTAGTGGCTTCGTTATGCTGGTTATGGGATTTAACGGGGCAAAAGCCGATGCTGTTAAAGAAGCCTATATCAATGCGTTTAACTGGATGTCAGCAGAACTCCGTAAGTACAGCGAAAGTTATGAAGCAGAACGTAACGCCGTAATGCTGGAGTACATGAAAGAGAAGGATGTCGCCAGCATGTCAGGCCGTCTGCTCAATCGCTGGGGGAGAACGAAAAAACCTCAATTGCTTGCAAAGCTGGAACGTCTGGAGAGACAGGGACAGTTTTTATTACCGGGATTCGATAAAGGTATTCAAGCCTGA
>cluster_176
ATGGCACAGCTATATTTCTACTATTCCGCAATGAATGCGGGTAAGTCTACAGCATTGTTGCAATCTTCATACAATTACCAGGAACGCGGCATGCGCACTGTCGTATATACGGCAGAAATTGATGATCGCTTTGGTGCCGGGAAAGTCAGTTCGCGTATAGGTTTGTCATCGCCTGCAAAATTATTTAACCAAAATTCATCATTATTTGATGAGATTCGTGCGGAACATGAACAGCAGGCAATTCATTGCGTACTGGTTGATGAATGCCAGTTTTTAACCAGACAACAAGTATATGAATTATCGGAGGTTGTCGATCAACTCGATATACCCGTACTTTGTTATGGTTTACGTACCGATTTTCGAGGTGAATTATTTATTGGCAGCCAATACTTACTGGCATGGTCCGACAAACTGGTTGAATTAAAAACCATCTGTTTTTGTGGCCGTAAAGCAAGCATGGTGCTGCGTCTTGATCAAGCAGGCAGACCTTATAACGAAGGTGAGCAGGTGGTAATTGGTGGTAATGAACGATACGTTTCTGTATGCCGTAAACACTATAAAGAGGCGTTACAAGTCGGCTCATTAACGGCTATTCAGGAAAGGCATCGCCACGATTAA
>cluster_177
ATGAAAAAGCGTCGGAAGGAACCGGAAACGCTACGTGAACACTGTCGCCATATTTTTGGTGATGAGCCGCCAGTGCTCTGTGTATGGGAAACGGAATTTGATTACGCAGATGCCGAACTCAAGGCGCTGGCGGCTAAAGAGTGGCAGCAGATCAGCGAATGGGATTTGAGTGCTTACTATGTACTCAATCTCGTTTATAACGAACCGATGCAAATAGAGTTGTTTCGCTATCTGTTTCCGCTCTGCCTGGCGCAATGGCATGAAACCGTTTTAGCTGGCGGTTATGGTGATCACTTCGAAGAATCCTTAATGAAGGCATTGTGTCGGCCCTATCTCTGGCAGGAGATGATGAATGCTTCCCAACGCCAGCAGGTACGGCAATTTTTACTGGACACCGCGTTGCAGCGTATGGATAACGAGCGTGGTTTCAATAACGTTCTTTGCTGGCTGGCGGTGTTCAATACTCTGGGTGGGGCCGCGCCGTTAATTCGTTCTCTCTGGTCGCGCTGGTGGGCGCTGGATACGCCAGGAAAAGCGGTGTGTGCTATTCAGTATGCCGCGCATCTAATTTATCCCATAGAAGCCAATCCGTTATGGTCGCAAGAATGGATAGGCTGGGGGCATCCATTAGGCCATAAAGATGGCTGGTCCTCTGATAATCGCGCTTTTCTTCGCCAAATGTTAACACCTGAAATGATTGTGGCTGGCGTACAGGCAGCGGCTGAAATTCTGCGTGGTGAACCGGAAGGCGCAATGGCGGCGCGAATTGCACAGGATGCGTATGAGGCAATGGATATCCTCACTATCCAGATTGAAGATTTACTGCGTGACTTGTCTTGTGATGAGTCTGGTCATGCGTTGGAGTAA
>cluster_178
ATGTCAAATAGCATTTCGCTGATAGCGATATTATCATTATTTACACTATTGCCGTTTATAATAGCATCCGGGACATGTTTTATTAAATTCTCGATTGTTTTTGTTATTGTCCGAAACGCGCTGGGACTTCAGCAAGTGCCATCAAATATGACACTTAATGGGGTTGCTTTGCTATTGTCAATGTTCGTAATGATGCCGGTTGGGAAGGAAATATATAATAACAGTCAGAATGAGAATCTTTCATTCAATAATGTAGCATCGGTTGTTAATTTTGTTGAGACAGGCATGAGTGGTTATAAATCATATTTGATAAAATATTCTGAACCTGAGTTGGTTAGCTTTTTTGAAAAGATTCAGAAGGTGAATAGTTCTGAAGACAATGAAGAGATAATCGATGATGATAATATTTCAATTTTCTCGTTACTGCCCGCATATGCATTGAGTGAGATAAAAAGTGCATTTATTATAGGTTTTTATATCTATTTACCCTTTGTCGTAGTGGATCTGGTTATATCCAGCGTTCTGTTAACGTTAGGTATGATGATGATGAGTCCGGTAACCATATCTACACCGATAAAATTAATTTTGTTTGTCGCGATGGACGGTTGGACAATGTTATCAAAAGGGCTCATTTTACAATATTTTGACCTATCCATTAATCCCTGA
>cluster_179
GTGGACGATTTGACCGCACAAGCCCTGAAAGATTTTACTGCACGCTACTGCGATGCGTGGCATGAAGAGCATAAAAGCTGGCCGTTAAGTGAGGAACTGTACGGTGTTCCTTCACCGTGCATTATTTCAACTACCGAAGATGCCGTATACTGGCAACCCCAGCCGTTTACCGGGGAACAAAATGTAAACGCGGTTGAACGCGCTTTTGATATTGTGATACAACCCACAATTCATACCTTTTATACGACTCAGTTTGCCGGGGATATGCACGCGCAGTTTGGCGATATCAAACTGACATTGCTGCAAACCTGGAGTGAAGACGACTTCCGTCGGGTGCAGGAAAATCTGATTGGTCATCTGGTGACTCAGAAAAGGCTAAAACTGCCGCCCACGCTATTTATCGCGACGCTGGAAGAAGAGTTAGAGGTCATCTCGGTGTGTAATCTCTCCGGTGAAGTGTGCAAAGAGACGCTGGGAACACGTAAACGGACGCATTTAGCCTCAAATCTTGCGGAATTCCTTAATCAACTTAAGCCTCTTCTGTAA
>cluster_180
ATGAACGTTTTCTCGCAAACTCAACGCTATAAGGCGTTGTTCTGGTTATCGTTATTTCATCTGCTGGTGATCACCTCCAGTAACTATCTGGTTCAGCTTCCCGTCTCCATTTTTGGTTTCCATACCACCTGGGGCGCGTTTAGCTTTCCGTTTATTTTTCTTGCTACCGACCTGACCGTGCGTATTTTTGGCGCACCGCTGGCCCGACGCATTATCTTCGCGGTAATGATCCCTGCGTTATTAATCTCCTACGTCATCTCGTCGCTATTCTATATGGGTTCCTGGCAGGGATTCGGCGCACTCGCCCACTTCAACCTGTTTGTCGCCCGTATCGCCACCGCCAGTTTCATGGCCTACGCGCTGGGGCAAATCCTCGACGTGCACGTTTTTAACCGCCTGCGTCAGAGTCGCCGCTGGTGGCTGGCACCGACAGCGTCCACACTGTTCGGTAACGTCAGCGACACGCTGGCCTTTTTCTTCATTGCCTTCTGGCGTAGCCCGGATGCCTTTATGGCTGAACACTGGATGGAAATCGCGCTGGTCGATTACTGTTTCAAAGTGTTAATCAGTATCGTTTTCTTCCTGCCAATGTATGGCGTATTACTCAATATGCTGTTGAAAAGACTGGCAGATAAATCCGAAATCAACGCTTTGCAGGCGAGTTAA
>cluster_181
ATGAAGTCTTTAGGTGAACGTCTCATCAACGCACGGCAAAAAGCTGGGTTAACACAAGATGCGTTGGCTAAAAAAGCTGGGATCACCAGAGTTGCAATCAGTAAAGCCGAGCAAGGCCTTACAAAAAGTTTCAACGGTGACACCCTTTTTAAAGTTGCAGCTGCACTGCGGTGTTCACCGCAGTGGCTTCAGAACGGAGATGAAAAAGATAAGCATTGGGAAAATAATGTTAAGAGCTGCCCACAGAGAGACACAGCACACTCTTACCCTGTAATTAACTGGGTTCAGGCAGGATTATTCGCAACTTCTGGTGATGACTACAACATGTATGATCAGGATAATTGGAGGCATTCTGTAAAATACGCTGGTGAGAGGGGGTTCTGGCTGGAAGTGCACGGAGACTCAATGACTTCGCCCGTAGGAATAACATTTCCTGAAGGAATGTCGATCCTTGTCAACCCAGATAAAGAAGTTTTTTCAGGGTGTTACGTCATCGCCAGAAAAAAATCTACCAATGAAGCAACATTCAAAAAATATATTTCTGACATGGGAAAGGCGTTTCTAAAGCCCCTTAATCCACAATATCCAATCATAGAAATGGACAATGATTGCGAAATAGTAGGTGTTGTGGTTGATGCCAGGTGGGATATTTTCTGA
>cluster_182
ATGTGTACAACATGCGGTTGCGGTGAAGGCAACCTGTATATCGAGGGTGATGAACATAACCCTCATTCCGCGTTTCGTAGCGCGCCATTTGCCCCGGCGGCACGCCCGAAGATGAAAATCACCGGCATTAAAGCGCCTGAATTTACCCCCAGCCAGACTGAAGAAGGCGACCTGCATTACGGTCATGGCGAAGCGGGCACTCACGCACCGGGCATGAGCCAGCGTCGGATGCTGGAAGTCGAAATTGACGTGCTGGACAAAAACAACCGTCTGGCTGAACGCAACCGCGCGCGCTTTGCTGCCCGCAAGCAACTGGTGCTCAACCTGGTTTCCAGCCCTGGTTCCGGTAAAACCACCCTGCTGACGGAAACCTTAATGCGCCTGAAAGACAGCGTTCCGTGCGCGGTTATTGAAGGTGACCAGCAAACCGTGAACGATGCCGCACGCATTCGCGCTACCGGCACACCAGCGATTCAGGTGAACACCGGTAAAGGCTGCCATCTTGACGCACAGATGATTGCCGACGCCGCACCGCGTCTGCCACTGGACGATAACGGTATTCTGTTTATCGAAAACGTTGGCAACCTCGTATGCCCGGCCAGCTTCGATCTCGGTGAAAAACACAAAGTGGCGGTGCTTTCCGTTACCGAAGGTGAAGACAAACCGCTGAAATATCCGCATATGTTTGCCGCCGCCTCGCTGATGCTGCTCAACAAAGTTGACCTGTTGCCGTATCTCAACTTTGACGTTGAAAAGTGCATCGCCTGCGCCCGCGAAGTCAATCCAGAAATTGAAATCATCCTTATTTCCGCCACCAGCGGCGAAGGGATGGACCAGTGGCTGAACTGGCTGGAGACACAGCGATGTGCATAG
>cluster_183
ATGAAAAAAAGTGTATTGACGGCGTTTATAACTGTGGTATGTGCAACGTCCAGCGTTATGGCAGCTGATGATAATGCTATCACGGATGGCAAAGTAACATTTAATGGTAAAGTTATTGCTCCAGCTTGTACCCTGGTAGCTGCGACGAAAGATTCAGTAGTCACATTGCCAAATGTCAGCGCCACCAAGTTGCAAACTAATGGAGCAGTCTCTGGCGTTAAAACTGATGTACCAATTGCCTTAGAAGGCTGTGATGTTACTGTAACTAAAAATGCGACGTTTACCTTTAGTGGTACGGCTGACGGCGTGCAACCTACAGCATTTGCCAACCAGGCTACCACCGATGCAGCGACGAATGTTGCTCTACAAATGTATCTGCCAGATGGTTCTACATCGGTAACTCCCGGTACCGAAACGTCGAATATTCAGTTAGCGGATTCTGCTGAGCAAACAGTGACCTTTAAAGTTGATTATATCGCTACGGGGAAAGCGACTTCTGGTAATGTGAATGCGGTAACAAATTTCCATATTAACTATTATTAA
>cluster_184
ATGAAATCATCCACCACAATTATCACTGCATATTTTGACATTGGTAGAGGGGATTGGACTGCTAATAAAGGGTTCCGTGAAAAACTAGCTCGTTCAGTTGATGTTTATTTTAGTTACTTTGAGCGTCTGGCCGCACTTGAAAATGAGATGATTATTTTCACTTCTCCCGATTTGAAACCAAGGGTTGAAGCGATTCGCAACGGAAAACCAACAACGGTTATCGTTATCGATATAAAAAAGAAATTTAGATATATCAGAAGTCGTATCGAAAAAATTCAAAAAGATGAGTCGTTTACAAATAGACTTGAGCCTCGACAATTAAAAAACCCAGAGTACTGGTCACCAGAGTATGTTTTGGTATGTAACCTTAAGGCCTATTTTGTAAATAAAGCTATCAACATGGGCTTAGTGAAAACGCCTCTTGTTGCGTGGATAGATTTTGGCTATTGCCGTAAGCCAAATGTAACTCGAGGATTGAAAATTTGGGATTTCCCATTTGATGAAAGTAAGATGCATCTTTTCACTATAAAAAAAGGGCTTACTGTCACATCTCAACAACAGGTTTTTGATTTCATGATTGGCAATCATGTATATATTATTGGGGGCGCAATTGTTGGTTCACAGCATAAATGGAAAGAATTCTATAAATTAGTTCTGGAAAGTCAAAAAATAACACTAAATAATAACATTGTGGATGATGACCAGGGCATTTTTGTCATGTGCTATTACAAACGCCCCGATCTCTTCAACCTAAACTATCTGGGGAGAGGAAAATGGTTCGATTTGTTTCGCTGCTTCAGGAGTAACACTTTAGGGGCAAAAATGCAGGCGCTGAGAATTTTCCTTTCAAGAAAATAG
>cluster_185
ATGAAATACATTGGAGCGCACGTTAGTGCTGCTGGCGGTCTGGCAAATGCCGCAATTCGCGCCGCCGAAATCGACGCAACCGCGTTTGCCTTGTTCACCAAAAACCAACGTCAGTGGCGTGCCGCACCGCTCACGACGCAAACCATCGATGAATTCAAAGCGGCCTGTGAAAAATATCACTACACATCGGCGCAAATTCTTCCCCACGACAGCTATCTGATTAACCTCGGACATCCGGTCACTGAAGCTCTGGAAAAATCGCGCGATGCCTTTATAGATGAAATGCAGCGTTGCGAACAACTGGGGCTTTCTTTGCTCAACTTCCACCCTGGCAGCCATCTGATGCAGATTTCAGAAGAGGATTGCCTTGCGCGTATTGCCGAATCCATCAACATTGCGCTGGATAAAACTCAAGGTGTAACAGCGGTGATTGAAAACACCGCCGGTCAGGGCAGTAACTTAGGGTTTAAATTCGAACATCTCGCGGCGATTATCGACGGCGTGGAAGATAAATCCCGTGTCGGCGTCTGCATTGATACCTGCCATGCTTTCGCTGCCGGGTATGATTTGCGTACTCCAGCCGAATGCGAGAAAACGTTCGCGGATTTTGCCCGTATTGTTGGCTTTAAGTATCTGCGCGGGATGCACCTTAACGATGCGAAAAGCACCTTTGGCAGCCGCGTTGACCGCCATCATAGCCTCGGTGAAGGCAATATCGGTCATGATGCGTTCCGCTGGATCATGCAGGACGACCGTTTCGACGGCATTCCGCTGATCCTTGAAACCATCAACCCGGATATCTGGGCAGAAGAGATCGCCTGGCTGAAAGCGCAACAAACTGAAAAAGCGGTGGCCTGA
>cluster_186
ATGATGGTGCAGCACCTGAAAAGACGGCCATTAAGCCGCTATCTTAAAGACTTTAAACACAGCCAGACCCATTGCGCGCATTGCCGTAAATTACTCGATCGCATTACCTTAGTTCGCGACGGCAAAATAGTGAATAAAATCGAGATTTCCCGCCTGGACACGCTGCTTGATGAAAATGGCTGGCAAGTGGAACAACAATCATGGGCGGCATTGTGCCGATTTTGCGGTGATTTACATTGCAAAACGCAGAGTGATTTTTTCGATATTATCGGCTTTAAGCAATTTCTTTTTGAGCAAACTGAAATGAGCCCTGGTACGGTGCGTGAATATGTCGTTCGTCTGCGCCGTTTGGGGAATCATCTACACGAGCAAAATATTTCCCTCGACCAGCTGCAGGACGGTTTCCTTGATGAAATCCTCGCCCCGTGGCTGCCCTCCACCAGCACCAACAATTACCGCATCGCGTTACGGAAGTATCAACACTATCAGCGTCAAACGTGTACCGGACTTGTGCAGAAATCCTCCAGCCAACCTGCTTCTGATATATATTAA
>cluster_187
ATGAGCATTATCTCCACTAAATATCTGTTACAGGACGCCCAGGCCAATGGCTACGCGGTGCCTGCTTTTAACATTCATAACGCCGAGACGATCCAGGCGATCCTCGAAGTGTGCAGTGAAATGCGATCGCCGGTGATCCTCGCCGGAACGCCGGGGACCTTTAAACATATCGCGCTGGAAGAGATCTACGCCCTGTGCAGCGCCTATTCCACAACCTACAACATGCCACTGGCGCTGCATCTCGACCACCACGAATCGCTGGATGATATTCGCCGTAAAGTCCACGCAGGTGTGCGCAGTGCAATGATCGACGGCAGCCACTTCCCGTTTGCCGAGAACGTGAAGCTGGTGAAATCGGTTGTTGACTTCTGCCACTCACAGGATTGCAGCGTGGAAGCAGAACTGGGCCGCCTGGGCGGTGTTGAAGATGACATGAGCGTTGACGCCGAAAGTGCATTCCTGACCGATCCACAAGAAGCTAAACGCTTTGTCGAACTGACTGGCGTCGACAGCCTGGCGGTAGCGATTGGTACGGCGCACGGCTTATACAGCAAAACGCCGAAGATTGATTTCCAGCGGCTGGCGGAAATTCGTGAAGTGGTGGATGTTCCTCTGGTGCTACATGGTGCCAGCGATGTTCCGGATGAATTTGTCCGTCGCACTATTGAACTTGGCGTCACAAAAGTGAACGTTGCCACAGAATTAAAAATAGCCTTCGCTGGCGCGGTTAAAGCCTGGTTTGCGGAAAATCCGCAGGGTAATGATCCTCGTTATTATATGCGCGTCGGAATGGATGCGATGAAAGAAGTTGTCAGAAATAAAATTAATGTCTGTGGTTCAGCGAATCGAATTTCAGCATAA
>cluster_188
ATGAAAATTCTGATTGTTGAAGACGATACGCTGTTATTGCAGGGATTGATTCTGGCGGCGCAAACCGAAGGCTACGCGTGCGATGGCGTGAGCACCGCGCGGATGGCGGAACAAAGCCTTGAGGCCGGTCATTACAGCCTGGTGGTACTGGATTTAGGCTTACCCGATGAAGATGGGCTGCATTTTCTTGCCCGTATCCGGCAGAAAAAATACACTCTGCCGGTGTTAATTCTCACCGCCCGCGATACCCTTACCGACAAAATCGCCGGGCTGGATGTCGGGGCCGACGATTATCTGGTGAAGCCTTTTGCGCTGGAAGAGTTGCACGCCCGTATCCGCGCCCTGCTACGACGCCATAATAATCAGGGCGAAAGTGAGCTGAACGTTGGCAACCTGACGCTGAATATGGGTCGCCGCCAGGTATGGATGAGCGGAGAAGAACTGATTCTGACGCCCAAAGAATATGCTCTGCTGTCGCGCCTGATGCTTAAAGCAGGCAGCCCGGTGCATCGGGAAATTCTCTACAACGATATCTACAACTGGGACAACGAGCCCTCGACCAACACCCTGGAAGTGCATATCCATAACCTGCGCGACAAAGTGGGCAAAGCCCGTATCCGCACCGTGCGCGGATTTGGCTATATGCTGGTCGCAAATGAGGAAAACTAA
>cluster_189
ATGCCATCACTCAGTAAAGAAGCGGCCCTGGTTCATGAAGCGTTAGTTGCGCGAGGACTGGAAACACCGCTGCGCCCGCCCGTGCATGAAATGGATAACGAAACGCGCAAAAGCCTTATTGCTGGTCATATGACCGAAATCATGCAGCTGCTGAATCTCGACCTGGCTGATGACAGTTTGATGGAAACGCCGCATCGCATCGCTAAAATGTATGTCGATGAAATTTTCTCCGGTCTGGATTACGCCAACTTCCCGAAAATCACCCTCATTGAAAACAAAATGAAGGTCGATGAAATGGTCACCGTGCGCGATATCACTCTGACCAGTACCTGTGAACACCATTTTGTTACCATCGATGGCAAAGCGACGGTGGCTTATATCCCGAAAGATTCGGTGATCGGTCTGTCAAAAATTAACCGTATCGTGCAGTTCTTTGCCCAGCGTCCGCAGGTGCAGGAACGTCTGACGCAGCAAATTCTTATTGCGCTACAAACGCTGCTGGGCACCAATAACGTGGCTGTCTCGATCGACGCGGTGCATTACTGCGTGAAGGCGCGTGGCATCCGCGATGCAACCAGTGCCACAACAACGACCTCTCTTGGTGGATTGTTCAAATCCAGTCAGAATACGCGCCACGAGTTTCTGCGCGCTGTGCGTCATCACAACTGA
>cluster_190
ATGTGGCAGGCAATCAGTCGTCTTTTGAGCGAGCAGTTAGGTGAAGGCGAAATCGAACTGCGTAATGAACTGCCTGGCGGAGAAGTCCATGCCGCATGGCATTTGCGCTATGCAGGACATGACTTTTTCGTCAAATGTGATGAAAGGGAACTGCTTCCCGGTTTTACCGCCGAAGCCGACCAACTGGAGTTACTGTCGCGTAGTAAAACCGTCACCGTGCCTAAGGTTTGGGCAGTAGGCGCTGACCGTGACTACAGTTTTCTGGTGATGGATTATCTCCCACCTCGTCCGCTGGATGCGCATAGCGCATTTATTCTTGGTCAGCAAATTGCGCGTTTACATCAATGGAGTGACCAACCACAATTTGGCCTCGATTTTGATAACTCGCTCTCCACAACTCCACAGCCCAACACCTGGCAACGTCGCTGGTCAACGTTTTTTGCTGAACAACGGATTGGCTGGCAGTTGGAACTGGCAGCAGAGAAAGGGATCGCTTTCGGCAATATCGACGCCATCGTCGAGCATATTCAGCAGCGTCTGGCCTCGCATCAACCGCAGCCTTCTCTGTTGCACGGCGATTTATGGTCCGGCAACTGTGCGCTGGGTCCGGATGGCCCGTACATTTTCGACCCTGCCTGCTACTGGGGTGACCGAGAGTGCGACCTGGCGATGTTACCGCTGCATACTGAACAGCCGCCACAAATCTATGACGGCTATCAGTCAGTATCCCCGCTACCTGCCGATTTCCTTGAACGTCAACCGGTTTACCAACTCTACACGCTGTTAAATCGTGCAAGATTATTTGGCGGTCAGCATTTGGTTATTGCTCAGCAGTCATTGGATAGATTATTAGCAGCATGA
>cluster_191
ATGTCTGATAACGACGAATTGCAGCAAATCGCGCATCTGCGCCGTGAATACACCAAAGGCGGGTTACGCCGCCGCGATCTACCCGCCGATCCATTAACCCTTTTTGAACGTTGGCTCTCTCAGGCTTGTGAAGCCAAACTGGCTGACCCTACCGCGATGGTGGTCGCTACCGTGGATGAACATGGTCAGCCTTATCAGCGCATCGTTTTACTCAAACATTACGACGAAAAAGGCATGGTGTTTTACACCAACCTCGGCAGCCGTAAAGCACATCAAATCGAAAATAATCCGCGCGTTAGCCTGCTGTTCCCGTGGCATACCCTTGAACGCCAGGTGATGGTGATCGGTAAAGCGGAACGACTTTCGACTCTCGAAGTGATGAAATATTTTCATAGCCGCCCGCGTGATAGCCAGATTGGTGCATGGGTTTCGAAGCAGTCCAGTCGCATTTCTGCCCGCGGTATCCTTGAAAGTAAATTCCTGGAGCTGAAGCAGAAGTTTCAACAGGGCGAAGTGCCATTGCCAAGTTTTTGGGGTGGTTTTCGCGTCAGCCTTGAACAGATTGAGTTCTGGCAGGGCGGTGAGCATCGCCTGCATGACCGCTTTTTGTACCAGCGTGAAAATGATGCGTGGAAGATTGATCGTCTTGCACCCTGA
>cluster_192
ATGACCAAAGTAGGCTTACGCATTGATGTCGATACCTTTCGTGGCACCCGTGAAGGCGTGCCGCGTCTGCTGGAAATCTTGAGTAAGCATAATATTCAGGCCAGCATTTTTTTCAGCGTCGGCCCGGACAATATGGGCCGCCATCTCTGGCGACTGGTGAAGCCACAGTTTTTGTGGAAGATGCTGCGCTCAAATGCGGCATCGCTTTATGGCTGGGATATTTTACTGGCAGGTACGGCCTGGCCAGGTAAAGAGATTGGTCATGCCAATGCCGATATCATTCGTGAAGCGGCTAAACATCACGAAGTCGGCCTGCACGCCTGGGATCACCATGCCTGGCAAGCCCGTAGCGGTAACTGGGATCGGCAAACAATGATCGACGATATTGCACGCGGTCTTCGCACTCTGGAAGAGATTATCGGTCAACCGGTAACCTGTTCTGCCGCTGCGGGCTGGCGTGCCGACCAGAAGGTGATCGAAGCAAAAGAAGCGTTCCATTTGCGCTACAACAGCGATTGTCGTGGGGCCATGCCGTTCCGTCCATTGCTCGAATCAGGAAACCCTGGCACTGCGCAAATTCCGGTGACCTTACCCACCTGGGATGAAGTGATTGGTCGGGATGTGAAAGCAGAAGATTTTAACGGTTGGTTACTCAACCGCATCCTGCGAGATAAAGGCACGCCGGTTTATACCATTCATGCAGAAGTTGAAGGCTGCGCTTATCAGCATAATTTTGTGGATCTCCTCAAACGCGCAGCTCAGGAAGGCGTGACATTTTGCCCTTTAAGCGAACTGTTATCAGAGACGTTGCCGCTCGGACAAGTTGTTCGCGGAAATATTGCCGGACGTGAAGGCTGGCTGGGTTGCCAACAAATTGCGGGTAGTCGCTGA
>cluster_193
ATGTTGCGATTTTTGAACCAATGTTCACAAGGCCGGGGCGCGTGGCTGTTGATGGCGTTTACTGCTCTGGCACTGGAACTGACGGCGCTGTGGTTCCAGCATGTGATGTTACTGAAACCTTGCGTGCTCTGTATTTATGAACGTTGTGCGTTATTCGGCGTTCTGGGTGCTGCGCTGATTGGCGCGATCGCCCCGAAAACTCCGCTGCGTTATGTAGCGATGGTTATCTGGTTGTATAGTGCGTTCCGCGGTGTGCAGTTAACTTACGAGCACACCATGCTTCAGCTCTATCCTTCGCCGTTTGCCACCTGTGATTTTATGGTTCGTTTCCCGGAATGGCTGCCGCTGGATAAATGGGTGCCGCAAGTGTTTGTCGCCTCTGGCGATTGTGCCGAGCGTCAGTGGGATTTTTTAGGTCTGGAAATGCCGCAGTGGCTGCTCGGTATTTTTATCGCTTACCTGATTGTCGCGGTGCTGGTGGTGATTTCCCAGCCGTTTAAAGCGAAAAAACGTGACCTGTTCGGTCGCTAA
>cluster_194
ATGTCATCATCCCGTCCGGTGTTCCGCTCGCGCTGGCTGCCTTATCTGCTGGTCGCGCCGCAGCTCATCATCACCGTTATCTTTTTTATCTGGCCTGCGGGCGAAGCGTTGTGGTACTCGCTACAAAGCGTCGATCCGTTTGGTTTCTCCAGCCAGTTTGTCGGCCTGGATAACTTCGTCACGCTGTTCCATGACAGCTACTATCTCGACTCCTTCTGGACGACGATAAAATTCAGCACCTTTGTCACCGTCAGCGGTTTGCTGGTATCGCTGTTCTTTGCGGCGCTGGTGGAGTACATCGTGCGCGGCAGCCGTTTCTATCAAACCTTAATGTTGCTGCCTTACGCCGTGGCTCCCGCCGTTGCCGCCGTATTGTGGATCTTCCTGTTTAACCCCGGTCGCGGGCTGATCACCCATTTTCTCGCGGAGTTCGGCTACGACTGGAACCACGCGCAAAACAGCGGTCAGGCAATGTTTCTGGTGGTGTTTGCCTCAGTATGGAAGCAAATCAGCTACAACTTCCTGTTCTTCTATGCCGCGCTGCAATCCATTCCCCGTTCGTTGATCGAAGCCGCAGCCATCGACGGTGCAGGGCCGATTCGCCGCTTCTTTAAGATTGCGCTGCCGCTTATCGCCCCGGTGAGTTTCTTCCTGCTGGTAGTGAACCTGGTGTATGCCTTCTTCGACACCTTCCCGGTGATCGACGCCGCCACGTCCGGCGGGCCGGTTCAGGCCACCACGACGCTGATTTATAAGATCTACCGCGAAGGTTTTACCGGACTGGATCTGGCTTCGTCTGCCGCACAGTCGGTGGTGTTGATGTTCCTCGTCATCGTGCTGACGGTGGTGCAGTTCCGCTATGTTGAAAGCAAGGTGCGTTACCAATGA
>cluster_195
ATGATCGATCTCTATTTCGCCCCGACACCCAATGGTCACAAAATTACGCTGTTTCTCGAAGAAGCAGAGCTTGATTATCGCTTGATTAAGGTAGACCTGGGGAAAGGCGGTCAGTTTCGTCCGGAATTTTTGCGCATTTCGCCCAACAACAAAATTCCGGCAATTGTTGATCATTCTCCTGCCGATGGCGGCGAACCGTTAAGCCTCTTTGAGTCTGGTGCCATTTTGTTGTATCTGGCTGAGAAAACAGGACTCTTTTTGAGTCATGAAACGCGTGAGCGCGCCGCCACATTACAGTGGTTATTCTGGCAGGTAGGCGGACTGGGGCCGATGCTTGGGCAAAATCATCATTTTAATCACGCAGCCCCCCAAACCATTCCTTACGCTATTGAACGTTATCAGGTTGAAACTCAGCGTCTTTACCATGTACTGAACAAGCGGCTGGAAAACTCGCCCTGGCTGGGAGGCGAGAACTACAGCATTGCGGATATTGCCTGCTGGCCGTGGGTTAATGCCTGGACTCGCCAGCGAATTGACCTCGCAATGTATCCGGCAGTCAAGAACTGGCATGAGCGGATCCGTTCGCGCCCTGCCACCGGGCAGGCACTGCTAAAAGCACAACTCGGTGATGAGCGTTCGGATAGTTAA
>cluster_196
ATGAAGCCGGAAAACAAACTACCTGTTCTGGACCTTATTTCTGCTGAAATGAAGACCGTTGTGAATACTCTTCAGCCGGATTTACCGTCCTGGCCCGCAACGGGAACGATTGCTGAGCAACGACAGTATTACACGCTTGAGCGCCGATTCTGGAATGCGGGCGCTCCAGAAATGGCAACCAGAGCTTACATGGTTCCAACAAAATATGGGCAGGTGGAAACACGTCTCTTTTGTCCGCAGCCAGATAGCCCGGCGACGCTATTTTATTTGCATGGAGGCGGTTTTATTCTCGGCAATCTCGATACCCACGATCGCATCATGCGCCTGCTGGCAAGCTACAGCCAATGTACGGTGATTGGTATTGATTACCCCCTTTCACCTGAAGCGCGTTTTCCGCAAGCGATAGAGGAAATTGTGGCTGCTTGTTGTTATTTCCACCAGCAGGCGGAGGATTATCAAATCAATATGTCCCGCATTGGCTTTGCCGGTGATTCCGCAGGTGCCATGCTGGCGCTCGCCAGTGCGTTGTGGTTGCGTGATAAACAGATCGATTGCGGTAAAATTGCGGGTGTTTTGCTGTGGTATGGGCTTTACGGATTACGGGATTCCGTGACTCGTCGTCTGTTGGGCGGTGTCTGGGATGGCTTAACGCAACAGGATTTGCAGATGTATGAAGAGGCGTATTTAAGCAACGACGCGGACCGCGAGTCACCGTATTACTGTCTGTTTAATAATGATCTCACTCGCGAAGTTCCGCCCTGTTTTATTGCCGGGGCGGAGTTCGATCCGCTGCTGGATGACAGCCGTCTGCTTTACCAGACGTTAGCGGCGCATCAGCAGCCCTGTGAGTTCAAACTCTACCCAGGTACGCTGCATGCCTTTTTGCATTATTCACGAATGATGAAAACCGCCGACGAGGCTCTTCGCGACGGCGCTCAGTTCTTTACCGCTCAGCTTTAG
>cluster_197
ATGGATTTGCAAAAATTAGATAAGTATACCTGTAATGGAAATTTAGACGCTCCACTTGTTTCAATAATCATTGCAACTTATAATTCTGAACTTGATATAGCTAAGTGTTTGCAATCGGTAACTAATCAATCTTATAAGAATATTGAAATCATAATAATGGATGGAGGATCTTCTGATAAAACGCTTGATATTGCAAAATCGTTTAAAGACGACCGAATAAAAATAGTTTCAGAGAAAGATCGTGGAATTTATGATGCCTGGAATAAAGCAGTTGATTTATCCATTGGTGATTGGGTAGCATTTATTGGTTCAGATGATGTTTACTATCATACAGATGCAATTGCTTCATTGATGAAGGGGGTTATGGTATCTAATGGCGCCCCTGTGGTTTATGGGAGGACAGCGCACGAAGGTCCCGATAGGAACATATCTGGATTTTCAGGCAGTGAATGGTACAACCTAACAGGATTTAAGTTTAATTATTACAAATGTAATTTACCATTGCCCATTATGAGCGCAATATATTCTCGTGATTTCTTCAGAAACGAACGTTTTGATATTAAATTAAAAATTGTTGCTGACGCTGATTGGTTTCTGAGATGTTTCATCAAATGGAGTAAAGAGAAGTCACCTTATTTTATTAATGACACGACCCCTATTGTTAGAATGGGATATGGTGGGGTTTCGACTGATATTTCTTCTCAAGTTAAAACTACGCTAGAAAGTTTCATTGTACGCAAAAAGAATAATATATCCTGTTTAAACATACAGCTGATTCTTAGATATGCTAAAATTCTGGTGATGGTAGCGATCAAAAATATTTTTGGCAATAATGTTTATAAATTAATGCATAACGGGTATCATTCCCTAAAGAAAATCAAGAATAAAATATGA
>cluster_198
ATGGGCGTAAGAGCGCAACAAAAAGAAAAAACCCGCCGTTCGCTGGTGGAAGCCGCATTTAGCCAATTAAGTGCTGAACGCAGCTTCGCCAGCCTGAGTTTGCGTGAAGTGGCGCGTGAAGCGGGCATTGCTCCCACCTCTTTTTATCGGCATTTCCGCGACGTAGACGAACTGGGTCTGACCATGGTTGATGAGAGCGGTTTAATGCTACGCCAACTCATGCGCCAGGCGCGTCAGCGTATCGCCAAAGGCGGGAGTGTGATCCGCACCTCGGTCTCCACATTTATGGAGTTCATCGGTAATAATCCTAACGCCTTCCGGTTATTATTGCGGGAACGCTCCGGCACCTCCGCTGCGTTTCGTGCCGCCGTTGCGCGTGAAATTCAGCACTTCATTGCGGAACTTGCGGACTATCTGGAACTCGAAAACCATATGCCGCGTGCGTTTACTGAAGCGCAAGCCGAAGCAATGGTGACAATTGTCTTCAGTGCGGGTGCCGAGGCGTTGGACGTCGGCGTCGAACAACGTCGGCAATTAGAAGAGCGACTGGTACTGCAACTGCGAATGATTTCGAAAGGGGCTTATTACTGGTATCGCCGTGAACAAGAGAAAACCGCAATTATTCCGGGAAATGTGAAGGACGAGTAA
>cluster_199
ATGATTCTTATAATTTATGCGCATCCGTATCCGCATCATTCCCATGCGAATAAACGGATGCTTGAACAGGCAAGGACGCTGGAAGGCGTCGAAATTCGCTCTCTTTATCAACTCTATCCTGACTTCAATATCGATATTGCCGCCGAGCAGGAGGCGCTGTCTCGCGCCGATCTGATCGTCTGGCAGCACCCGATGCAGTGGTACAGCATTCCACCGCTCCTCAAACTTTGGATCGATAAAGTTTTCTCGCACGGCTGGGCTTACGGTCACGGCGGCACGGCGCTGCATGGCAAACATTTGCTGTGGGCGGTGACGACCGGCGGCGGGGAAAGCCATTTTGAAATTGGTGCGCATCCGGGCTTTGATGTGCTGTCGCAGCCGCTACAGGCGACGGCAATCTACTGCGGGCTGAACTGGCTGCCACCGTTTGCCATGCACTGCACCTTTATTTGTGACGACGAAACCCTCGAAGGGCAGGCGCGTCACTATAAGCAACGTCTGCTGGAATGGCAGGAGGCCCATCATGGATAG
>cluster_200
ATGTCTGAATTTATTACGGTAGCTCGCCCCTACGCCAAAGCAGCTTTTGACTTTGCCGTCGAACACCAAAGTGTAGAACGCTGGCAGGACATGCTGGCGTTTGCCGCCGAGGTAACCAAAAACGAACAAATGGCAGAGCTTCTCTCTGGCGCGCTTGCGCCAGAAACGCTCGCCGAGTCGTTTATCGCAGTTTGTGGTGAGCAACTGGACGAAAACGGTCAGAACCTGATTCGGGTAATGGCTGAAAATGGTCGTCTTAACGCGCTCCCGGATGTTCTGGAGCAGTTTATTCACCTGCGTGCCGTGAGTGAGGCTACCGCTGAGGTAGACGTCATTTCCGCTGCCGCACTGAGTGAACAACAGCTCGCGAAAATTTCTGCTGCGATGGAAAAACGTCTGTCACGCAAAGTTAAGCTGAATTGCAAAATCGATAAGTCTGTAATGGCAGGCGTTATCATCCGAGCGGGTGATATGGTCATTGATGGCAGCGTACGCGGTCGTCTTGAGCGCCTTGCAGACGTCTTGCAGTCTTAA
>cluster_201
ATGTTCACGGGAAGTATTGTCGCGATTGTTACTCCGATGGATGAAAAAGGTAATGTCTGTCGGGCTAGCTTGAAAAAACTGATTGATTATCATGTCGCCAGCGGTACTTCGGCGATCGTTTCTGTTGGCACCACTGGCGAGTCCGCTACCTTAAATCATGACGAACATGCTGATGTGGTGATGATGACGCTGGAGCTGGCTGACGGGCGCATTCCGGTGATTGCCGGGACCGGTGCTAACGCTACTGCGGAAGCCATTAGCCTGACGCAGCGCTTCAATGACAGCGGTATCGTCGGCTGCCTGACGGTAACCCCTTACTACAATCGTCCGTCGCAAGAAGGTTTGTATCAGCATTTCAAAGCCATCGCTGAACATACTGACCTGCCGCAAATTCTGTATAATGTGCCGTCCCGTACTGGCTGCGATCTGCTCCCGGAAACGGTGGGCCGTCTGGCGAAAGTAAAAAATATTATCGGAATCAAAGAGGCAACAGGGAACTTAACGCGTGTAAACCAGATCAAAGAGCTGGTTTCAGATGATTTTGTTCTGCTGAGCGGCGATGATGCGAGCGCGCTGGACTTCATGCAATTAGGCGGTCATGGGGTTATTTCCGTTACGGCTAACGTCGCAGCGCGTGATATGGCCCAGATGTGCAAACTGGCAGCAGAAGGGCATTTTGCCGAGGCACGCGTTATTAATCAGCGTCTGATGCCATTACACAACAAACTATTTGTCGAACCCAATCCAATCCCGGTGAAATGGGCATGTAAGGAACTGGGTCTTGTGGCGACCGATACGCTGCGCCTGCCAATGACACCAATCACCGACAGTGGTCGTGAGACGGTCAGAGCGGCGCTTAAGCATGCCGGTTTGCTGTAA
>cluster_202
ATGTTTGATTTTGCTTCTTACCATCGCGCAGCAACCCTTGCCGATGCCATCAACCTGCTGGCTGACAACCCGCAGGCCAAACTGCTCGCCGGTGGCACTGACGTACTGATTCAGCTCCACCATCACAATGACCGTTATCGCCATATTGTTGATATTCATAATCTGGCGGAGCTGCGGGGAATTACGCTGGCGGAAGATGGCTCGCTACGTATCGGCTCTGCAACGACATTTACCCAGCTAATAGAAGATCCTATAACTCAACGTCATCTCCCGGCGTTATGTGCTGCGGCCACGTCCATTGCTGGACCGCAGATCCGTAACGTCGCTACCTACGGTGGAAATATTTGCAACGGTGCCACCAGCGCAGATTCTGCCACGCCAACGCTAATTTATGACGCGAAACTGGAGATCCACTCCCCGCGCGGTGTTCGTTTCGTCCCGATTAATGGCTTTCACACCGGGCCGGGCAAAGTGTCTCTTGAGCATGACGAAATCCTCGTCGCCTTTCATTTTCCGCCACAGCCGAAAGAACACGCGGGCAGCGCGCATTTTAAATATGCCATGCGCGACGCAATGGATATTTCAACGATTGGCTGCGCCGCACATTGCCGACTGGATAACGGCAATTTCAGCGAATTACGCCTGGCATTTGGTGTTGCCGCGCCAACGCCGATTCGCTGCCAACATGCCGAACAGACTGCACAAAATGCGCCATTAAACCTGCAAACGCTGGAAGCTATCAGCGAATCTGTCCTGCAAGATGTCGCCCCGCGTTCTTCATGGCGGGCCAGTAAAGAGTTTCGTCTGCATCTCATCCAGACGATGACCAAAAAAGTGATTAGCGAAGCCGTCGCCGCGGCGGGGGGAAAATTGCAATGA
>cluster_203
ATGAGAAACAAACCTTTTTATCTTCTGTGCGCTTTTTTGTGGCTGGCGGTAAGTCACGCTTTGGCTGCGGATAGCACGATTACTATCCGCGGCTATGTCAGAGATAACGGCTGTAGTGTGGCCGCTGAATCAACCAATTTTACTGTTGATCTGATGGAAAACGCGGCGAAGCAATTTAACAACATTGGCGCGACGACTCCTGTCGTTCCATTTCGTATTTTGCTGTCACCCTGTGGTAATGCCGTTTCTGCCGTAAAAGTTGGGTTTACCGGTGTTGCAGATAGCCACAATGCCAACCTGCTTGCACTTGAAAATACGGTGTCAGCGGCTGCGGGACTGGGAATACAGCTTCTGAATGAGCAACAAAATCAGATACCCCTTAATGCCCCATCGTCCGCGATTTCGTGGACGACCCTGACGCCGGGTAAACCAAATACGCTGAATTTTTACGCCCGGCTAATGGCGACACAGGTGCCTGTCACTGCGGGGCATATCAATGCCACGGCTACCTTCACTCTTGAATATCAGTAA
>cluster_204
ATGATGCACTTAAAGAACATAAAAGCGGGTAATGCTAAAACACTGGAACAGTATGAGTTAACAAAGAAACACGGAGTTATCTGGCTTTACTCTGAGGACGGAAAAAACTGGTATGAGGAAGTGAAAAACTTTCAGCCAGACACCATAAAGATTGTTTACGATGAAAATAATATTATTGTTGCCATAACCAAAGATGCCTCCACACTTAACCCTGAAGGTTATAGCGTCGTTGAGATTCCTGATATTACCGCCAACCGGCGTGCTGACGACTCAGGTAAATGGATGTTTAAAGATGGCGCAGTCATTAAACGTGTATATACCGAAGAAGAGTTGCGCCTACAGACGGAAAACCAGAAAAAAATATTATTACAGCAGGCCAGAGAAAAAACGCAGTTCTGGCAAACACAGCTTACTTTGGGGATTATCACTGATTCAGACAGACAGCAACTGATGAACTGGATGCGATACGTGCAACAGGTTGAGACAACTGATACCTCGGTTCTTCCTGTAACATTCCCGGAACCACCAGAATAA
>cluster_205
ATGGATCTGCGCCGTTTTATTACGCTTAAAACCGTGGTGGAAGAGGGTTCCTTTTTGCGAGCTTCGCAAAAATTGTGCTGTACACAATCGACGGTGACTTTTCATATTCAGCAGCTTGAGCAGGAGTTTTCAGTCCAGTTATTTGAGAAAATTGGCCGACGGATGTGCCTTACCCGCGAAGGAAAAAAGTTGCTGCCGCACATTTATGAACTTACCCGAGTGATGGATACGCTTCGTGAGGCTGCCAAAAAGGAGTCAGATCCGGACGGGGAACTACGCGTTGTTTCGGGCGAAACGTTGCTCTCTTACCGAATGCCGCAGGTGTTGCAGCGTTTTCGGCAACGCGCACCAAAAGTGCGTTTATCGTTGCAGTCGCTGAACTGTTACGTGATCCGTGATGCGCTACTGAATGATGAGGCCGATGTCGGCGTCTTTTATCGCGTAGGGAATGATGATGCCCTGAACCGACGAGAGTTGGGTGAACAATCGCTGGTGCTGGTGGCTTCACCGCAAATTGCAGATGTCGATTTTACTGAGCCGGGAAGACATAACGCCTGTAGCTTTATTATCAACGAACCGCAATGTGTCTTCCGGCAGATATTTGAGAGCACGCTGCGTCAGCGGCGGATCACGGTGGAAAACACCATTGAGCTGTTAAGCATTGAAAGTATCAAACGTTGTGTCGCGGCGAATATCGGTGTCAGTTACTTGCCCCGCTTTGCGGTGGAAAAAGAGCTTGAGAGCGGAGAATTAATTGAATTGCCTTTTGGCGAACAGTCGCAGACCATTACGGCCATGTGCGCACACCATGCTGGAAAAGCGGTTAGCCCGGCGATGCACACTTTTATTCAGTGTGTTGAAGAGAGTTTTGTGGCTGGATAA
>cluster_206
ATGAAACGGACAAAATCCATACGCCACGCATCGTTCCGCAAAAACTGGAGCGCGCGCCATCTGACACCAGTCGCTCTCGCGGTTGCCACTGTTTTTATGCTGGCTGGCTGTGAAAAGAGTGATGAAACAGTGTCTCTCTATCAAAATGCTGACGACTGTTCAGCTGCAAACCCAGGCAAAAGCGCCGAATGTACCACCGCGTACAACAATGCGCTGAAAGAAGCCGAACGTACTGCGCCGAAATACGCCACCCGTGAAGACTGTGTTGCTGAATTTGGTGAAGGTCAGTGCCAGCAGGCACCAGCCCAGGCTGGCATGGCACCAGAAAACCAGGCGCAGGCCCAGCAATCCAGCGGGAGTTTCTGGATGCCGCTGATGGCCGGTTACATGATGGGGCGTCTGATGGGCGGCGGCGCGGGATTTGCACAGCAGCCGCTGTTCTCCTCGAAAAACCCAGCCAGCCCGGCTTACGGTAAATATACCGACGCGACGGGTAAAAACTATGGCGCAGCCCAGCCAGGCCGCACCATGACCGTACCGAAGACAGCCATGGCACCAAAACCGGCGACCACCACTACCGTTACCCGTGGCGGTTTTGGTGAATCTGTTGCCAAACAAAGCACTATGCAGCGTAGCGCAACTGGCACCTCTTCTCGTTCAATGGGTGGCTGA
>cluster_207
ATGAACAAAACCGCGATTGCGCTGCTGGCTCTGCTTGCCAGTAGCGCTAGCCTGGCAGCGACGCCGTGGCAAAAAATAACCCAACCTGTGCCGGGTAGCGCACAATCGATAGGCAGTTTTTCTAATGGCTGTATTGTCGGCGCTGACACGTTGCCGATACAGTCCGAACATTATCAGGTCATGCGTACCGATCAGCGTCGCTATTTCGGTCACCCGGATCTGGTGATGTTTATCCAGCGTCTGAGTAGCCAGGTGAGCAATCTGGGCATGGGTACGGTGCTGATTGGCGATATGGGGATGCCCGCTGGTGGGCGTTTCAACGGCGGTCATGCCAGCCACCAGACCGGACTGGATGTCGATATCTTTCTGCAACTGCCGAAAACTCGCTGGACCTCCGCGCAGCTCTTGCGCCCGCAAGCACTGGACTTAGTTTCCCGCGACGGTAAACACGTTGTTCCGACGCTGTGGAAGCCAGAAATTTTCAGCTTGATCAAACTCGCCGCCCAGGACAAAGACGTCACACGCATTTTTGTTAATCCGGCGATTAAACAACAACTTTGCCTTGATGCGGGCACCGATCGCGACTGGTTGCGCAAAGTGCGACCCTGGTTCCAGCATCGCGCGCATATGCATGTACGATTACGTTGTCCTGCCGATAGTCTGGAGTGTGAAGATCAACCTTTACCGCCACCAGGCGATGGTTGCGGGGCAGAACTGCAAAGCTGGTTTGCACCTCCAAAACCGGGAACAACAAAGCCTGAGAAGAAGACACCGCCTCCGTTGCCGCCTTCCTGCCAGGCGCTACTGGATGAGCACGTGATCTAA
>cluster_208
ATGAAGTTTATTCGACAGGGATTAGGCATCGCCTTACAACCAGAGTTAACGCTGAAAAGCATTGCAGGTGAATTGTGTTCCGTTCCTCACGAACCAACCTTCTATCGACAGATTTCGTTGTTGGCTAAAGAAAAGCCGGTAGAAGGCAGTCCACTGTTTTTACTACAAACGTGTACGGAACAACTCGTGGTGAATGGAAAAATTTGA
>cluster_209
ATGAATAATCGAGTCCACCAGGGCCACTTAGCCCGTAAACGCTTCGGGCAAAACTTTCTCAACGATCAGTTCGTGATCGACAGCATTGTTTCTGCCATTAACCCGCAAAAGGGCCAGGCAATGGTCGAAATCGGCCCCGGTCTGGCGGCATTGACCGAGCCGGTCGGCGAACGTCTGGACCAGCTGACGGTCATCGAACTTGACCGCGATCTGGCGGCACGTCTGCAAACGCATCCATTCTTAGGCCCGAAACTGACGATTTATCAGCAGGATGCGATGACCTTTAACTTTGGCGAACTGGCCGAGAAAATGGGTCAGCCGCTGCGTGTTTTCGGCAACCTGCCTTATAACATCTCCACGCCGTTGATGTTCCATCTGTTTAGCTATACTGATGCCATTGCCGACATGCACTTTATGTTGCAAAAAGAGGTGGTGAATCGTCTGGTTGCAGGACCGAACAGCAAAGCGTATGGTCGATTAAGCGTCATGGCGCAATACTATTGCAACGTGATCCCGGTACTGGAAGTTCCGCCGTCAGCCTTTACACCACCACCCAAAGTGGATTCCGCCGTCGTGCGCCTGGTTCCTCATGCAACGATGCCTCACCCGGTTAAAGATGTTCGTGTGTTGAGCCGCATCACCACCGAAGCCTTTAACCAGCGTCGTAAAACCATTCGTAACAGCCTCGGCAACCTGTTTAGCGTCGAGGTGTTAACGGGAATGGGGATCGACCCGGCGATGCGAGCGGAAAATATCTCTGTCGCGCAATATTGCCAGATGGCGAACTATCTGGCGGAGAACGCGCCTTTGCAGGAGAGTTAA
>cluster_210
ATGCAATTACGTAAACCTGCCACAGCAATCCTGGCCCTGGCGCTTTCCGCAGGACTGGCACAGGCAGATGACGCCGCCCCGGCAGCAGGCAGCACGCTGGACAAAATCGCCAAAAACGGCGTGATTGTCGTCGGTCACCGTGAATCTTCAGTACCTTTCTCTTATTACGACAATCAGCAAAAAGTGGTGGGCTACTCGCAGGATTACTCCAACGCCATTGTTGAAGCAGTGAAAAAGAAACTCAACAAACCAGACTTACAGGTGAAATTGATTCCGATCACCTCACAAAACCGTATTCCACTGCTGCAAAACGGCACTTTCGATTTTGAATGCGGTTCTACCACCAACAATGCCGAACGCCAAAAACAGGCGGCTTTCTCTGACACTATTTTCGTGGTCGGTACGCGCCTGCTGACCAAAAAGGGCGGCGATATCAAAGATTTTGCCGACCTGAAAGGCAAAGCCGTAGTCGTCACTTCCGGCACCACCTCTGAAGTTTTGCTCAACAAACTGAATGAAGAGCAAAAAATGAATATGCGCATCATCAGCGCCAAAGATCACGGTGACTCTTTCCGTACCCTGGAAAGCGGTCGTGCCGTTGCCTTTATGATGGATGATGCTCTGCTGGCCGGTGAACGTGCGAAAGCGAAGAAACCAGACAACTGGGAAATCGTCGGCAAGCCGCAGTCTCAGGAAGCCTATGGTTGCATGTTGCGTAAAGACGATCCGCAGTTCAAAAAGCTGATGGATGATACCATCGCTCAGGTGCAGACCTCCGGTGAAGCGGAAAAATGGTTTGATAAGTGGTTCAAAAATCCAATTCCGCCGAAAAACCTGAACATGAATTTCGAACTGTCAGACGAAATGAAAGCACTGTTCAAAGAACCGAATGACAAGGCACTGAACTAA
>cluster_211
ATGGCAACGTACTATAGCAACGATTTTCGTGCTGGTCTTAAAATCATGTTAGACGGCGAACCTTACGCGGTTGAAGCGAGTGAATTCGTAAAACCGGGTAAAGGCCAGGCATTTGCTCGCGTTAAACTGCGTCGTCTGCTGACCGGTACTCGCGTAGAAAAAACCTTCAAATCTACTGATTCCGCTGAAGGCGCTGATGTTGTCGATATGAACCTGACTTACCTGTACAACGACGGTGAGTTCTGGCACTTCATGAACAACGAAACTTTCGAGCAGCTGTCTGCTGATGCAAAAGCAATTGGCGACAACGCTAAATGGCTGCTGGATCAGGCAGAGTGTATCGTAACTCTGTGGAATGGTCAGCCGATCTCCGTTACTCCGCCGAACTTCGTTGAACTGGAAATCGTTGATACCGATCCGGGCCTGAAAGGTGATACCGCAGGTACTGGCGGCAAACCGGCTACCCTGTCTACTGGCGCTGTGGTTAAGGTTCCGCTGTTCGTACAAATCGGCGAAGTCATCAAAGTGGATACCCGCTCTGGTGAATACGTCTCTCGCGTGAAGTAA
>cluster_212
ATGAGCGTATTACGTTCGTTATTAACTGCCGGGGTGCTGGCGTCGGGCCTGTTGTGGAGCCTGAACGGAATTACCGCTACCCCTGCGGCGCAGGCATCTGATGATCGCTACGAAGTTACCCAGCAGCGTAACCCGGATGCCGCCTGTCTGGACTGTCATAAGCCAGATACCGAAGGTATGCATGGCAAACATGCTTCTGTTATCAACCCGAATAACAAACTGCCGGTCACCTGCACCAACTGCCACGGTCAGCCATCACCGCAACACCGCGAAGGGGTGAAAGATGTGATGCGCTTTAACGAGCCGATGTACAAGGTTGGAGAGCAGAACAGCGTCTGTATGTCCTGCCATCTGCCGGAACAGTTGCAAAAAGCGTTCTGGCCGCACGATGTCCACGTAACCAAAGTGGCGTGCGCCAGCTGCCATTCCCTGCATCCACAGCAAGATACGATGCAGACGTTAAGTGACAAAGGACGGATTAAGATTTGCGTCGATTGCCACAGCGATCAGCGCACCAATCCGAACTTTAACCCGGCGTCTGTTCCGTTGCTTAAGGAGCAGCCATGA
>cluster_213
ATGATTATTTACTTTTTCCCATTTCAAATGGAAGAAAATGACGCTTTTCTTGATGCCGAAGTTAAGTATCAGAAAATGAAGAATAAAGAATGTTATGGTGTGAAAGCTTCACACAAAACACCTTTATCCTTTCTTAAACCGAGCGATACGTTATACATCGTTGCTCATGGCAACACATCAGTTATTGGATCTGGTTCAGCTACTGGGCCAACGTTGAATCCCGTAGCATTAGCCTCTCTATTAATACACAAACGTTTACCAAAGAACTTCATAGATATCAGAGTGTTGTCCTGCGCCTCGGGGATACATTCGAGAACCCCAGCCTTCGCACAACGGCTGAAAGAAATTATGAAAGTACATGGGTATCATAGTCTGGTCGTTACCGGATACCTTGGTGAGGTTGATGTATCGAGAGACTGGAGATTAAAAAATGATGATGGTATGGAGTTTTATACCTTAAGAAAAAAAGGGATTATTCCTGTTAAGGATGTATTAAGTGAATCCCAGAGAGCGCTTTGTGGTTCTGATCTGAAATACGCCCTTTCTGATTTCAAGAAACGATTTTGA
>cluster_214
ATGGGAATTTTAAAAAGTTTATTTACGCTGGGGAAATCGTTTATCTCCCAGGCGGAAGAATCCATTGAAGAAACCCAGGGCGTGCGCATGCTGGAACAGCATATTCGTGACGCTAAAGCTGAACTCGATAAAGCCGGAAAATCTCGCGTTGATCTGCTGGCGCGGGTGAAATTAAGTCACGATAAGCTGAAAGATTTACGTGAGCGCAAAGCCAGTCTGGAAGCCCGTGCGCTGGAAGCGTTAAGCAAGAACGTTAATCCGTCGTTGATTAACGAAGTTGCTGAAGAAATCGCGCGCCTTGAGAATCTCATTACCGCTGAAGAGCAAGTGTTGTCGAATCTGGAAGTCTCCCGTGATGGCGTGGAAAAAGCAGTTACAGCGACAGCGCAGCGTATCGCTCAGTTTGAGCAGCAAATGGAAGTCGTTAAAGCCACTGAAGCCATGCAGCGTGCACAACAGGCTGTAACAACCTCTACCGTTGGCGCATCTTCCAGCGTTTCGACAGCGGCAGAATCCTTAAAACGCCTGCAAACGCGTCAGGCCGAACGTCAGGCTCGCCTGGATGCTGCTGCACAGTTGGAAAAAGTCGCAGACGGTCGCGATCTTGATGAAAAGCTGGCGGAAGCCGGAATTGGCGGTAGCAATAAAAGTAGCGCCCAGGATGTATTAGCAAGACTGCAACGCCAACAGGGCGAGTAA
>cluster_215
ATGATGACGATTGACCAACGTGAGAAACAAACAAGACTACAGGCGCGAATGGATGAGTTACGGGCAGAAATGGATGAGTTACGGGCAGAGATTGCATTTGCTCAGAAGGGCGAAAAGCCATGGCCTTATCGTTCCTGCCTGATGCGTGAAGGTCGCGGATATTGCGAAAAACACGGTAAATATCGTACGCATATACTGGTGTGGATCGATCGTAATGGCGAGGACAGAGAAAAAATTTCATGCTGCCCTGACTGCTTGATCGCTGAGGCCAGTGATTTGACCATGGAACTGTCGTCCCTCAAGGCGGAAGAACTGACTGATAACGCCGGAATTGCTCTGCGTTTTCGGGACTGCGAGTTTGATAATTATCTGGAGGTTAATCCTGACGCAGCCAGAAATCTTGCGGCCTGTCGCCGCTATGCGGAGAACTGGCCAGATATGCTGGAGAACGGTACCAGTCTTGTTATGACCGGCAGTTGCGGTACCGGGAAAAATCATCTGGCGGTATCAATGGCAAAACACATCATCCGTAACTATCTGGCCAGTGTGGAGATCACCGACGTGATGCGCCTTACCCGGGCTGTGAAAAACTGCTGGCGGAATGACAGTGAAAAAACAGCGGATGACGTCATTGAGCATTATGCGTCACTGGATTTGCTGATTGTCGACGAAGTCGGCGTTCAGTTTGGCAGTGCGGCTGAAATGGCCATTTTGCAGGAAATTATCAATGCCCGGTATGAGGGTATTTTGCCAACTATCCTGATCAGCAACCTTTCACCGGAAGAATTGTGGGCGTTCATCAGTCCCCGGATTGCCGACAGGATCACCGATGGCGGGCGCAACTGGTTGTCGTTTAACTGGCCCAGCTACCGTTCTCGTATCGGAGGTGTTGCCGCATGA
>cluster_216
ATGCTGATTGCCCGATGCGACGCTGTTGCGTCTTCTCAGGCCTACGATTGTGGTGCGTTCTGGGGCGGACAAGGCACTCGCGCCGCATCCGCCAACGGTCAATCGAATTATCAGAAGCCATTAACGCCGCTGATATTCCGCCATTCCCGCTTTGCAGTCCACGCTGACCTGGTAATGAATATCGGCACTTTTACCACGCACGGTTAG
>cluster_217
ATGTCTCAGGTTCAGAGTGGCATTTTGCCAGAACATTGCCGCGCGGCGATTTGGATCGAAGCCAACGTGAAAGGGGAAGTTGACGCCCTGCGTGCGGCCAGTAAAACATTTGCCGACAAACTGGCAACTTTTGAAGCGAAATTCCCGGACGCGCATCTTGGTGCGGTGGTTGCCTTTGGTAACAACACCTGGCGCGCTCTGAGCGGCGGCGTTGGGGCAGAAGAGCTGAAAGATTTTCCGGGCTACGGTAAAGGCCTTGCGCCGACCACCCAGTTCGATGTGTTGATCCACATTCTTTCTCTGCGTCACGACGTAAACTTCTCTGTCGCCCAGGCGGCGATGGAAGCCTTTGGTGACTGCATTGAAGTGAAAGAAGAGATCCACGGCTTCCGTTGGGTTGAAGAGCGTGACCTGAGCGGCTTTGTTGACGGTACGGAAAACCCGGCGGGTGAAGAGACGCGTCGCGAAGTGGCGGTTATCAAAGACGGCGTGGATGCGGGCGGCAGCTATGTGTTTGTCCAGCGTTGGGAACACAACCTGAAGCAGCTCAACCGGATGAGCGTTCACGATCAGGAGATGATGATCGGGCGCACCAAAGAGGCCAACGAAGAGATCGACGGCGACGAACGTCCGGAAACCTCTCACCTCACCCGCGTTGATCTGAAAGAAGATGGCAAAGGGCTGAAGATTGTTCGCCAGAGCCTGCCGTACGGCACTGCCAGTGGCACTCACGGTCTGTACTTCTGCGCCTACTGCGCGCGTCTGCATAACATTGAGCAGCAACTGCTGAGCATGTTTGGCGATACCGATGGTAAGCGTGATGCGATGTTGCGTTTCACCAAACCGGTAACCGGCGGCTATTATTTCGCACCGTCGCTGGACAAGTTGATGGCGCTGTAA
>cluster_218
GTGGTGGCAGCCGATCCGAATACGGTGTCCGGTATCAAGTCCGTGGGGACACTGATTGATGAACTGTGGCTGTTTGGCAAGCAGTACAAAGCGGAAGACATGCTACGTGAAGCCATCGGCGGGCTTGCCTCCCGTCCGGAAGGATTTGTGGTGTACACAACCACCCAGTCGAATGAACCGCCTGCCGGGGTGTTCAGACAGAAACTGCAGTACGCCCGGGATGTCCGTGACGGCAAAATTCATGATCCGCACTTTCTGCCGGTGATATTTGAACACCCTCCTGAAATGGTGGAAAGCGGGGCTCACCTGCTGATGGAAAACCTCGCCATGGTTAACCCGAATCTCGGTTATTCGGTGGATGAGGCCTTTCTGTACCGGGAGTACCGTAAAGCCCGGGAAGCCGGTGAAGAGACATTCCGGGGGTTCATGTCAAAACACGCCAATGTGGAAATTGGTCTTGCCCTGCGCTCTGACCGCTGGGCGGGGGCTGATTTCTGGGAAGAGCAGGGCCGTTGTATCAGCCTGGACGATATCCTGCGTCGTGCTGATGTGGTGACGGTGGGGATTGACGGCTGA
>cluster_219
ATGTTATATATAGATAAGGCAACAATTTTGAAGTTTGATCTGGAGATGCTGAAAAAGCATCGCAGAGCAATCCAGTTTATTGCCGTGCTGCTGTTTATCGTCGGGTTGCTGTGTATCAGTTTCCCGTTCGTCTCTGGCGATATTTTAAGCACAGTAGTGGGTGCATTATTAATCTGCTCGGGTATTGCGCTTATTGTCGGGTTATTCAGCAACCGCAGTCATAATTTCTGGCCGGTATTATCCGGTTTCCTCGTCGCAGTCGCCTATTTATTGATCGGCTATTTCTTCATCCGCGCACCGGAGCTGGGCATTTTTGCCATTGCGGCATTTATTGCCGGTTTGTTCTGTGTTGCAGGGGTTATTCGCCTGATGAGTTGGTATCGTCAGCGTTCAATGAAAGGCAGCTGGCTACAGCTCGTTATTGGTGTGCTGGATATCGTCATTGCCTGGATATTCCTTGGTGCAACGCCGATGGTGTCTGTAACGCTGGTTTCCACACTGGTGGGAATTGAACTGATATTTAGCGCCGCCAGCCTGTTCAGCTTCGCCAGTTTGTTCGTTAAGCAGCAATAA
>cluster_220
ATGGCTCGTCTGGCAGCATTTGATATGGATGGCACTTTATTGATGCCTGACCATCATTTAGGTGAGAAAACCCTCTCTACTTTGGCGCGGCTGCGTGAACGCGACATTACCCTCACTTTTGCCACGGGGCGTCATGCGCTGGAGATGCAGCATATTCTCGGGGCGCTATCGCTGGATGCATATTTGATTACTGGCAACGGAACGCGCGTGCATTCTCTGGAAGGTGAACTTTTACATCGTGATGATTTACCTGCGGATGTCGCGGAGCTGGTGCTGTATCAGCAATGGGATACCCGAGCAAGCATGCATATCTTCAATGACGATGGTTGGTTTACCGGGAAAGAGATCCCTGCGTTGTTGCAGGCATTTGTCTATAGCGGTTTTCGTTATCAGATAATCGATGTCAAAAAAATGCCACTCGGCAGCGTCACCAAGATCTGCTTCTGTGGCGATCACGACGATCTTACACGCTTGCAGATCCAGCTATACGAAGCATTAGGCGAGCGTGCACATTTATGTTTTTCCGCCACGGATTGCCTCGAAGTGCTGCCGGTGGGCTGCAATAAAGGCGCTGCATTGACGGTGCTGACCCAACATTTAGGTTTATCGTTACGCGATTGCATGGCCTTTGGTGATGCGATGAACGATCGCGAAATGTTAGGCAGCGTCGGTAGCGGATTTATTATGGGCAATGCGATGCCGCAACTGCGCGCGGAGCTCCCGCATTTACCGGTGATTGGACATTGCCGAAATCAGGCTGTCTCTCACTATTTGACGCACTGGCTGGACTATCCACATCTACCTTATTCCCCCGAATAA
>cluster_221
ATGGAAACCTATGCTGTTTTTGGTAATCCGATAGCCCACAGCAAATCGCCATTCATTCATCAGCAATTTGCTCAACAACTGAATATTGAACATCCCTATGGGCGCGTGTTGGCACCCATCAATGATTTCATCAACACACTGAACGCTTTCTTTAGTGCTGGTGGTAAAGGTGCGAATGTGACGGTACCTTTTAAAGAAGAGGCTTTTGCCAGAGCGGATGAGCTTACTGAACGGGCAGCGTTGGCTGGTGCTGTTAATACCCTCAAGCGGTTAGAAGATGGACGCTTGCAGGGTGACAATACCGATGGTATAGGTTTGTTAAGCGATCTGGAACGTCTGTCTTTTATCCGTCCGGGTTTACGTATTCTGCTTATCGGCGCTGGTGGAGCATCTCGCGGCGTACTACTACCACTCCTTTCCCTGGACTGTGCGGTGACAATCACTAATCGGACGGTATCCCGCGCGGAAGAGTTGGCTAAATTGTTTGCGCACACTGGCAGTATTCAGGCGTTGGGTATGGACGAACTGGAAGGTCATGAGTTTGATCTCATTATTAATGCAACATCCAGTGGCATCAGTGGTGATATTCCGGCGATCCCGTCATCTCTCATTCATCCAGGCATTTATTGCTATGACATGTTCTATCAGAAAGGAAAAACTCCTTTTCTGGCATGGTGTGAGCAGCGAGGCTCAAAGCGTAATGCTGATGGTTTAGGAATGCTGGTGGCACAGGCGGCTCATGCCTTTCTTCTCTGGCACGGTGTTCTGCCTGACGTAGAACCAGTTATAAAGCAATTGCAGGAGGAATTGTCCGCGTGA
>cluster_222
ATGAATACCCAATATTTACAGTATGTTCGTGAGCAACTTATGGCAGCTACTGCTGACTTGAACGGAGCAACGAAAGGCCAGCTCGAAGCCTGGCAGGAGCATGCACAATTTGATACTGGTACATACAAACGAAAGAAGCCGCGCATTCTGGATGTGGTAACTGGCAAGATGATTACGCTGGATAATACGCCGACTTCCGGTAAGCAGTCGTACGCAAAAGGTTCATCCATTGCTTTGGTCAGCCCGGTTGAATTCTCAACCTCTTCATGGCGCCGCGCGGTTTTGTCTCTCGATGAACATCAGAAAGCATGGTTGCTTTGGTGTTACAGCGAAAGCGTTCGATGGGGGCATCAGGTCACCATAACGCAATGGGCATGGAGCGAGTTTAAAGATTTGTTAAGTAACAGAAAAATTGCAGGTAAGACACTGGATCGCCTGAAGACGTTAATCTGGCTGGCTGCACAGGATGTGAAGAGCGAACTTGCAGGGCGTGAGGCCTATGAATACCAGACACTGGCATCATTGGTGGGAGTGACAACAAAAAACTGGTCCGAGACATTTACTGAACGCTGGGTTGCAATGAAGCACATTTTTCTACAGCTTGATAGTGATGCTTTATTGCTTGTGACGAGAACACGTTCAAAACAAAAGGCAGCATTTTTACAGCAAAATATTGCAAAACTGGATTAA
>cluster_223
ATGATTAATCCTGTTACTAATACTCAGGGCGTGTCCCCTATAAATACTAAATATGCTGAACATGTGGTGAAAAATATTTACCCGAAAATTAAACATGATTACTTTAATGAATCACCCAATATATATGATAAGAAGTATATATCCGGTATAACCAGAGGAGTAGCTGAACTAAAACAGGAAGAATTTGTTAACGAGAAAGCCAGACGGTTTTCTTATATGAAGACTATGTATTCTGTATGTCCAGAAGCGTTTGAACCTATTTCCAGAAATGAAGCCAGTACACCGGAAGGAAGCTGGCTAACAGTTATATCCGGAAAACGCCCAATGGGGCAGTTTTCTGTAGATAGTTTATACAATCCTGATTTACATGCATTATGTGAGCTTCCGGACATTTGTTGTAAGATCTTCCCTAAAGAAAATAATGATTTTTTATACATAGTTGTTGTGTACAGAAATGACAGCCCTCTAGGAGAACAACGGGCAAATAGATTTATAGAATTATATAATATAAAAAGAGATATCATGCAGGAATTAAATTATGAGTTACCAGAGTTAAAGGCAGTAAAATCTGAAATGATTATCGCACGTGAAATGGGAGAAATCTTTAGCTACATGCCTGGGGAAATAGACAGTTATATGAAATACATAAATAATAAACTTTCTAAAATTGAGTAG
>cluster_224
ATGAATATGAAATTGAAAACATTATTCGCAGCGGCCTTCGCTGTTGTCGGCTTTTGCAGTACCGCCTCTGCGGTAACTTATCCTCTGCCAACCGACGGGAGTCGCCTGGTTGGTCAGAATCAGGTGATCACCATTCCTGAAGGTAACACTCAGCCGCTGGAGTATTTTGCCGCGGAGTACCAGATGGGGCTTTCCAATATGATGGAAGCGAACCCGGGTGTGGATACCTTCCTGCCGAAAGGCGGTACTGTACTGAACATTCCGCAGCAGCTGATCCTGCCGGATACCGTTCATGAAGGCATCGTCATTAACAGTGCAGAGATGCGTCTGTATTACTATCCGAAAGGGACCAACACCGTTATCGTGCTGCCGATCGGCATTGGTCAGTTAGGCAAAGATACGCCTATCAACTGGACCACTAAAGTTGAGCGTAAGAAAGCAGGCCCGACCTGGACGCCGACCGCCAAAATGCACGCAGAGTACCGCGCTGCGGGCGAACCGCTTCCGGCTGTCGTTCCGGCAGGTCCGGATAACCCGATGGGGCTGTATGCACTCTACATCGGTCGCCTGTACGCTATCCATGGCACCAACGCCAACTTCGGTATCGGCCTGCGTGTAAGTCATGGTTGTGTGCGTCTGCGTAACGAAGACATCAAATTCCTGTTCGAGAAAGTACCGGTCGGTACCCGCGTACAGTTTATTGATGAGCCGGTAAAAGCGACCACCGAGCCAGACGGCAGCCGTTATATTGAAGTCCATAACCCGCTGTCTACCACCGAAGCCCAGTTTGAAGGTCAGGAAATTGTGCCAATTACCCTGACGAAGAGCGTGCAAACAGTGACCGGTCAGCCAGATGTTGACCAGGTTGTTCTTGATGAAGCGATTAAAAACCGCTCCGGGATGCCGGTTCGTCTGAATTAA
>cluster_225
ATGACGAATCTACCCAAGTTCTCCACCGCACTGCTTCATCCGCGTTATTGGTTAACCTGGTTGGGTATTGGCGTACTTTGGTTAGTCGTGCAATTGCCCTACCCGGTTATCTACCGCCTCGGTTGTGGATTAGGAAAACTGGCGTTACGTTTTATGAAACGACGCGCAAAAATTGTGCATCGCAACCTGGAACTGTGCTTCCCGGAAATGAGCGAACAAGAACGCCGTAAAATGGTGGTGAAGAATTTCGAATCCGTTGGCATGGGCCTGATGGAAACCGGCATGGCGTGGTTCTGGCCGGACCGCCGAATCGCCCGCTGGACGGAAGTGATCGGCATGGAACACATTCGTGACGTGCAGGCGCAAAAACGCGGCATCCTGTTAGTTGGCATCCATTTTCTGACACTGGAGCTGGGTGCGCGGCAGTTTGGTATGCAGGAACCGGGGATTGGCGTTTACCGCCCGAACGATAATCCACTGATTGACTGGCTACAAACCTGGGGCCGTTTGCGCTCAAATAAATCGATGCTCGACCGCAAAGATTTAAAAGGCATGATTAAAGCCCTGAAAAAAGGCGAAGTGGTCTGGTACGCACCGGATCATGATTACGGCCCGCGCTCAAGCGTTTTCGTCCCGTTATTTGCCGTTGAGCAGGCTGCGACCACGACCGGAACCTGGATGCTGGCACGGATGTCCGGCGCATGTCTGGTGCCCTTCGTTCCACGCCGTAAGCCAGATGGCAAAGGGTATCAATTGATTATGCTGCCGCCAGAGTGTTCTCCGCCACTGGATGATGCCGAAACTACCGCCGCGTGGATGAACAAAGTGGTCGAAAAATGCATCATGATGGCACCAGAGCAGTATATGTGGTTACACCGTCGCTTTAAAACACGCCCGGAAGGCGTTCCTTCACGCTATTAA
>cluster_226
ATGATAAGAAAAGAAAGCGGCCTTTCATTAATTGAAGTAATGATTGGCGTCCTTTTTTTTTCGATTGTTTCTCTTTCTGTATATAACTATTACAACAGGAGCGCAGAACAACATTATATGAATAATGTCTCTGTCGTTATGTGCAGATATGCTGATGCTCTTAGCTACTATTTACAGGATAGCACAGCAACCAATGGTAACGGTAGTGTATCATTATCTACTCTGGTTGCTTCTGGATATTTGCCACCAATGCAAGAAACGTCTGGTGTTGGAGAATATGAAATAAAAATGTATGTCGATAAGAATAAGAATGGTCTGATAGCATTATATGGTGGAGAGTATTATTCACTTACCTCTGAGAACATAAAAAAATTTCTGGGGATTCGTGGTGCATCTGCTAAAGATAATAAAATCATATCTGCAGGTGGGTATTATTCATTGCCTGTATCTGACTTTACAGGTTTTCGCACTGTTAATTTAAGAGGATTAATGCTCATTCCTTCCATTCAGACATCAGGGCAAAATTGTGACAGAGGTGGATATGATTTTTGA
>cluster_227
ATGAAACTGATGTTTGCATCGGACATTCATGGGTCGTTACCGGCGACGGAACGTGTTCTGGAGTTGTTTGCCCAAAGCGGTGCCCAGTGGCTGGTGATCCTTGGCGACGTGTTGAATCACGGCCCGCGTAATGCTTTACCGGAGGGTTACGCGCCAGCCAAAGTCGCTGAACGGCTTAATGAAGTGGCACATAAGGTTATCGCTGTGCGCGGCAACTGCGACAGCGAAGTGGATCAAATGCTGCTGCATTTCCCGATAACCGCGCCGTGGCAACAGGTATTACTGGAAAAACAACGTCTGTTTTTGACGCATGGTCATCTTTTTGGCCCGGAAAATCTACCTGCTTTAAACCAGAACGATGTGCTGGTGTACGGTCATACCCATCTGCCAGTGGCAGAACAGCGGGGGGAGATTTTCCACTTCAACCCCGGCTCGGTGAGTATTCCGAAAGGCGGTAATCCGGCGAGTTATGGCATGCTGGATAATGACGTACTTAGTGTAATCGCACTCAATGATCAAAGTATCATTGCGCAGGTCGCGATTAATCCGTAA
>cluster_228
ATGATCATTTCAAGACCAAATATTGATTCTGCAATTCCGGGACGTTACACTGCTCAGGCACCTTATAAAGCGGGTGCCGGGCGTGGAAACCCGAAATTCAATATAGAGCACAACCGCGCTCATGCGGTTTTTTCGTGTCATGAGCATCGTTACGCCCAAATTATGGTGGGGCGTGCAGGGCCAACTTCGGTTGGGCCGGGTTCTATGTTGACCGGTATTTCCACCCCTGTACGTCTCACCACCTATATGGTCGTGGAAAGCCTTGGTGGTGAGTTCATTGAATTCAACATAGGGGCTGTCACCATGACTACTCTCCCAACCCAATCTCACCCTGAAATCACGATTATCAATGGTCGCGTTGTCACCACATCTCTTGCAGTAGCTAATTACTTTACTAAACGGCATGAGCGGGTTTTAGATAGAATTAGAAACCTCGAATGTTCCGCTGAATTTACTGAACACAATTTTGTGTTAAGTGAATACACCGACGCATCAGGCCGCAAACTACCTTGCTATCAAATCACCCGCGATGGCTTCGCGTTCCTTGCCATGGGCTTCACTGGTAAACGTGCTGCCCGGTTCAAAGAGGCATACATCAACGCCTTTAACCTGATGGAGAAGAGTTTATCAGGTGCCGATACGTCTGATATGTCAGCTGTCGCACGAAACGCCAGAGGCGTATACCTGCATTTGCGTGAAATCCATCAAATCTGGACAAGCCAGCTTTATCCAATGCTTAAGGCCGTTGAATCTCCGCTGGCTAGCAAACTGTACGACCGTGTTGGTGATGCTGTTTTTGGCGCTGCACTTGTTGATTCCAGGCTGAATGGTTCTGACAAGGAGGTTCGCCCATGA
>cluster_229
ATGACAGCTCCATTAACCCTATTGATCGTTGAGGACGAAACGCCGCTGGCAGAGATGCATGCGGAATATATTCGTCACATTCCCGGATTCAGTCAGATATTACTGGCGGGAAACCTGGCGCAGGCCCGAATGATGATCGAGCGTTTTAAGCCGGGGCTAATCTTGCTCGATAACTATCTTCCTGACGGCAGAGGGATTAATTTATTGCATGAACTGGTGCAGGCGCATTATCCCGGCGACGTGGTGTTTACCACTGCAGCCAGCGATATGGAAACGGTGTCTGAAGCCGTACGTTGTGGTGTATTTGATTATCTCATTAAGCCCATTGCCTATGAACGGCTGGGGCAAACGCTAACCCGTTTCCGCCAGCGTAAACATATGCTGGAAAGTATTGATAGCGCCAGCCAGAAGCAAATTGATGAGATGTTTAATGCCTATGCTCGCGGTGAACCTAAAGACGAACTGCCGACCGGCATTGATCCCTTGACGCTAAACGCGGTGCGAAAACTGTTTAAAGAGCCTGGTGTGCAACATACGGCAGAAACGGTGGCGCAGGCACTGACCATCAGTCGCACCACTGCCAGGCGTTATCTTGAATATTGCGCCAGCCGCCATCTGATTATTGCTGAAATTGTTCACGGCAAAGTTGGCAGACCGCAACGCATATACCACAGTGGGTGA
>cluster_230
ATGACCGTCGAAACGCAACTTAATCCCACACAGCCTGTCAATCAGCAGATTTATCGTATTCTTCGCCGCGACATTGTCCATTGCCTGATTGCACCAGGCACACCGTTGTCGGAAAAAGAAGTTTCTGTTCGTTTCAATGTGTCACGCCAGCCGGTTCGTGAAGCCTTTATTAAACTGGCGGAAAACGGTCTGATTCAAATTCGTCCGCAGCGTGGCAGCTACGTCAACAAAATTTCCATGGCCCAGGTGCGCAACGGCAGTTTTATCCGTCAGGCCATTGAGTGCGCGGTGGCGCGTCGGGCGGCGAGCATGATTACCGAAAGCCAGTGCTACCAACTGGAACAAAATCTTCACCAGCAACGCATTGCCATTGAGCGCAAGCAACTGGATGATTTTTTTGAACTTGATGACAACTTCCATCAACTCCTGACGCAGATTGCCGACTGTCAACTGGCGTGGGATACCATTGAGAACCTGAAAGCGACCGTTGATCGCGTGCGCTATATGAGTTTCGACCACGTTTCTCCACCAGAAATGCTGTTACGCCAGCATCTTGATATTTTCTCTGCCCTGCAAAAACGTGATGGCGATGCGGTAGAACGTGCAATGACGCAACATTTGCAGGAAATCAGCGAATCTGTGCGCCAGATCCGCCAGGAAAACAGCGACTGGTTTAGCGAAGAGTAA
>cluster_231
ATGAAACTCAAACATGTTGGTATGATTGTCGTTTCTGTGTTGGCGATGTCGTCTGCTGCGGTAAGCGCAGCCGAGGGTGATGAATCAGTAACGACCACTGTTAATGGCGGTGTTATTCATTTTAAAGGTGAAGTGGTAAATGCCGCTTGTGCAATTGATTCAGAATCAATGAACCAAACGGTTGAGCTGGGTCAGGTTCGTTCTTCTCGCCTGGCTAAAGCGGGTGACCTCAGCTCCGCCGTTGGCTTCAATATCAAGCTGAATGATTGTGATACCAATGTTTCCAGTAATGCAGCTGTTGCATTCCTGGGTACTACTGTCACCAGTAATGACGATACGTTAGCGCTGCAGAGTTCAGCGGCAGGCTCTGCCCAAAATGTCGGTATTCAAATTTTGGACCGTACGGGTGAGGTATTAATACTTGATGGGGCCACTTTTAGTGCTAAAACCGACTTGATTGATGGCACGAATATACTGCCATTCCAGGCTCGTTATATTGCTCTCGGGCAGTCCGTAGCTGGTACTGCAAACGCTGATGCGACCTTCAAAGTTCAATATCTATAA
>cluster_232
ATGCCTGTAAAAGAGCAAGGTTTTTCTCTGCTGGAAGTGTTGATTGCTATGGCGATCAGTAGCGTATTGTTGCTGGGGGCTGCACGCTTTCTGCCTGCGTTACAGCGTGAAAGTTTAACGAGCACCCGTAAGCTGGCGCTGGAAGATGAAATCTGGCTGCGGGTATTTACCGTCGCGAAGCATCTCCAGAGGGCGGGTTATTGTCATGGCAGCTGTACCGGCGAAGGGCTGGAAATTGTCGGACAGGGTGACTGTATCATTGTGCAGTGGGATGCGAACAGTAACGGTATCTGGGATCGCGAACCGGTAAAAGAGTCTGACCAGATTGGATTTCGTCTGAAGGAGCATGTGCTGGAAACGCTACGCGGTGCGACATCCTGTGAAGGTAAGGGCTGGGATAAAGTCACTAATCCGGATGCCATCATTATCGACACTTTTCAGGTCGTACGTCAGGATGTCAGCGGCTTCTCGCCGGTGTTGACGGTTAATATGCGTGCTGCCAGTAAGTCTGAACCGCAAACCGTGGTGGATGCCAGCTATAGCGTGACAGGATTCAACCTGTGA
>cluster_233
ATGGAATTAATTTTTTTAGGTACTTCAGCCGGTGTGCCAACCCGCACGCGCAATGTCACGGCAATATTGCTTAACCTGCAACATCCGACCCAGAGCGGACTTTGGTTGTTTGACTGCGGTGAAGGCACCCAGCATCAGCTACTGCATACCGCCTTTAACCCTGGAAAACTGGACAAGATTTTTATCAGTCACCTTCATGGCGATCATCTTTTTGGTTTACCCGGCTTGCTGTGCAGTCGTTCTATGTCAGGCATTATCCAACCCTTAACGATTTATGGTCCGCAAGGTATCCGTGAATTTGTGGAAACCGCGCTGCGGATTAGCGGCTCATGGACCGATTATCCGCTGGAAATTGTCGAAATTGGCGCTGGCGAAATTCTCGATGATGGCCTGCGCAAAGTAACCGCTTATCCGCTGGAACACCCACTGGAATGTTATGGCTATCGTATTGAAGAACATGATAAACCGGGTGCATTAAATGCCCAGGCATTAAAAGCTGCTGGCGTGCCGCCTGGCCCACTGTTTCAGGAATTAAAAGCGGGCAAAACAATCACGCTGGAAGATGGAAGGCAGATTAACGGCGCAGATTACTTAGCTGCTCCAGTGCCAGGTAAAGCGCTCGCTATTTTCGGCGATACCGGCCCCTGCGATGCCGCACTTGACCTGGCTAAAGGTGTCGATGTCATGGTGCACGAAGCGACGCTGGATATAACCATGGAAGCCAAAGCCAATAGTCGCGGCCATAGCTCTACACGCCAGGCTGCGACACTAGCCCGTGAGGCTGGAGTCGGTAAGCTAATCATTACCCACGTCAGCTCGCGCTATGATGACAAAGGTTGTCAGCACCTGTTACGTGAATGCAGGTCAATTTTCCCGGCGACTGAACTAGCGAATGATTTCACCGTGTTTAACGTTTAA
>cluster_234
ATGAACAAGTTTTTATTTGCCGCTGCATTGATCGTCAGTGGCCTGCTCGTTGGCTGTAATCAACTCACCCAATACACCATCACCGAACAAGAAATTAACCAGTCGCTTGCGAAACATAATAATTTCTCAAAAGATATCGGTTTACCCGGCGTGGCTGACGCCCATATTGTTCTGACAAACTTGACCAGCCAAATTGGTCGCGAAGAGCCGAATAAGGTTACCCTAACCGGAGACGCCAATCTGGACATGAACTCCCTGTTCGGTAGTCAGAAAGCGACCATGAAACTGAAGCTGAAAGCGCTGCCCGTGTTTGATAAAGAAAAAGGTGCGATCTTCCTGAAAGAGATGGAAGTGGTCGATGCGACGGTACAACCGGAAAAAATGCAAACGGTGATGCAAACGTTGCTTCCCTATTTGAACCAGGCATTACGCAATTACTTTAACCAGCAACCTGCTTACGTCCTGCGCGAAGATGGCAGTCAGGGCGAAGCAATGGCGAAAAAACTGGCGAAAGGCATTGAAGTGAAGCCAGGCGAAATTGTCATTCCGTTTACGGATTAA
>cluster_235
ATGTCAAAAGTCGCTCTCATTACTGGCGTAACCGGGCAGGATGGTTCTTACCTGGCAGAACTCCTGCTGGAAAAAGGATACGAAGTACACGGTATTAAGCGTCGCGCTTCATCATTCAACACCGAACGTGTGGACCACATCTACCAGGATCCGCATTCAGGCAATCCCAAATTTCATCTGCACTATGGTGATTTGACGGATTCATCCAATCTGACCCGTATTTTAAAAGAGGTCCAACCGGATGAGGTCTATAACCTGGGCGCCATGAGTCACGTCGCGGTGTCGTTTGACTCACCGGAATACACCGCGGACGTCGATGCAATTGGTACGTTGCGTTTGCTGGAGGCTATCCGCTTCCTCGGTCTGGAAAAGAAGACCCGTTTCTATCAGGCCTCCACCTCAGAACTGTACGGCCTGGTACAGGAAATCCCGCAGAAAGAGACCACGCCGTTCTACCCGCGCTCGCCCTATGCGGTAGCTAAGCTGTACGCCTACTGGATCACCGTCAACTACCGCGAGTCTTACGGGATGTATGCCTGTAACGGCATTCTGTTCAACTGA
>cluster_236
ATGACGGCAATTGCCCCGGTTATTACCATTGATGGCCCAAGCGGTGCAGGGAAAGGCACCTTGTGTAAGGCTATGGCGGAAGCGTTGCAATGGCATCTGCTGGATTCGGGTGCAATTTATCGCGTACTGGCACTAGCGGCATTACATCACCATGTTGATGTTGCATCGGAAGATGCGCTGGTGCCGCTGGCATCCCATCTGGATGTACGTTTTGTGTCAACCAACGGCAATCTGGAAGTGATCCTCGAAGGGGAAGATGTCAGCGGCGAAATTCGTACTCAGGAGGTGGCGAATGCTGCTTCACAAGTCGCGGCATTCCCACGCGTTCGTGAAGCATTATTGCGTCGCCAACGCGCGTTTCGCGAATTACCAGGCCTGATTGCCGATGGGCGCGACATGGGAACGGTGGTATTCCCTGATGCGCCAGTGAAAATTTTCCTTGACGCCTCCTCGGAAGAACGTGCGCATCGCCGCATGCTACAGTTGCAGGAGAAGGGCTTTAGTGTTAACTTTGAGCGCCTTTTGGCCGAGATCAAAGAACGCGACGACCGCGATCGTAACCGAGCGGTAGCGCCACTGGTTCCGGCAGCCGATGCTTTAGTGTTGGATTCCACCACCTTAAGCATTGAGCAAGTGATTGAAAAAGCGCTACAATACGCGCGCCAGAAATTGGCTCTCGCATAA
>cluster_237
ATGTCTGCGGTGTTAGAACTATCTGATACAGATGCGATAGAATATGGAATGGTGAAATTTATCGCAGATAGCATTTCTTCTAAATTATAA
>cluster_238
ATGGCCGAAAAAAAACAGTGGCATGAAACGCTACACGACCAGTTTGGGCAGTACTTTGCGGTAGATAACGTTCTGTATCATGAAAAGACCGATCACCAAGATCTGATCATTTTTGAGAACGCTGCATTTGGTCGCGTAATGGCGCTGGATGGCGTAGTACAAACCACCGAGCGCGACGAGTTTATCTATCATGAGATGATGACCCATGTTCCGCTACTGGCCCACGGTCACGCGAAACATGTGCTGATTATCGGCGGCGGCGACGGTGCCATGCTGCGTGAAGTAACCCGACATAAAAACGTTGAGTCAATCACGATGGTGGAAATCGATGCGGGTGTCGTATCGTTCTGCCGTCAGTATCTACCCAACCATAACGCCGGTAGCTACGACGATCCGCGCTTTAAGCTGGTGATCGACGATGGCGTCAATTTCGTTAATCAAACCAGCCAGACCTTTGATGTCATTATCTCCGACTGCACCGATCCTATCGGTCCCGGCGAAAGCCTTTTCACTTCGGCATTTTATGAAGGCTGCAAACGTTGCCTGAATCCTGGCGGTATCTTCGTCGCACAAAACGGCGTCTGCTTTTTACAGCAGGAAGAAGCCATCGACAGCCATCGCAAACTCAGCCATTACTTCAGCGACGTTGGCTTTTATCAGGCGGCGATTCCGACCTATTACGGCGGTATCATGACTTTTGCATGGGCGACAGATAACGACGCCTTACGCCATCTCTCAACCGAAATTATTCAGGCGCGTTTTCTCGCTTCTGGCCTGAAATGCCGTTATTACAATCCGGCAATCCATACGGCAGCTTTTGCCTTACCTCAGTATCTGCAAGACGCACTGGCTTCACAGCCGTCCTAA
>cluster_239
ATGAGTAAGCTGATTGTCCCGCAGTGGCCGCTACCAAAAGGTGTTGCGGCCTGTAGCTCTTCTCGTATCGGCGGCGTGAGCTTGCCCCCGTATGACTCGCTCAACCTCGGTGCCCATTGTGGCGATAACCCGGATCACGTTGAGGAGAATCGCAAGCGACTTTTTGCTGCGGGCAATTTGCCTTCTAAACCGGTCTGGCTTGAGCAGGTACACGGCAAAGATGTGCTTAAGCTTACTGGCGAACCTTATGCCTCAAAACGAGCAGATGCCTCTTATAGCAATACGCCCGGCACGGTTTGCGCAGTGATGACTGCCGACTGCCTCCCTGTGCTGTTTTGCAATCGAGCGGGAACGGAAGTCGCCGCCGCTCATGCTGGCTGGCGTGGACTGTGCGCAGGCGTGCTGGAAGAGACGGTTTCCTGTTTTGCTGATAATCCGGAAAATATTCTCGCCTGGTTAGGGCCGGCAATTGGTCCACGCGCGTTCGAAGTGGGGGTGGAGGTTCGCGAGGCGTTTATGGCAGTAGACGCTAAAGCAAGTGCAGCTTTCATTCAGCATGGTGATAAGTATCTGGCGGATATTTATCAGCTTGCCCGGCAGCGTCTGGCGAACGTGGGTGTTGAGCAAATTTTCGGCGGCGACCGTTGTACATATACGGAAAATGAGACTTTCTTCTCTTATCGTCGCGACAAGACCACCGGTCGTATGGCAAGTTTCATTTGGCTGATATAA
>cluster_240
GTGGGTAATAATTTAATGCAGACGGACCTTTCCGTCTGGGGTATGTATCAGCACGCCGATATTGTCGTTAAGTGCGTGATGATTGGGCTTATTTTGGCCTCCGTAGTCACCTGGGCAATCTTCTTCAGTAAGAGCGTAGAGTTCTTCAATCAGAAGCGTCGCCTTAAGCGCGAGCAGCAACTGCTGGCTGAAGCGCGTTCCTTAAACCAGGCCAACGATATCGCCGCTGATTTTGGTAGCAAAAGCTTAAGCCTGCATTTGCTCAATGAAGCGCAGAATGAGCTGGAACTGTCAGAAGGCAGCGACGATAACGAAGGTATTAAAGAACGTACCAGCTTCCGTCTGGAGCGTCGGGTCGCCGCAGTGGGTCGTCAAATGGGCCGCGGTAACGGCTATCTGGCAACCATCGGCGCGATTTCTCCGTTCGTTGGTCTGTTTGGTACGGTCTGGGGCATCATGAACAGCTTTATTGGTATCGCGCAAACGCAGACCACTAACCTGGCAGTCGTTGCGCCGGGTATCGCAGAAGCTCTGTTAGCAACGGCAATCGGCCTCGTGGCAGCGATTCCTGCGGTCGTTATCTATAACGTATTTGCACGCCAGATTGGCGGCTTTAAAGCGATGCTGGGTGATGTTGCAGCGCAGGTATTGTTGCTGCAAAGCCGTGACCTGGATCTGGAAGCCAGCGCCGCTGCGCATCCGGTTCGTGTCGCACAAAAATTACGCGCAGGATAA
>cluster_241
ATGACGTTAACTGCTTCATCTTCTTCCCGCGCTGTTACGAATTCTCCTGTGGTTGTTGCCCTTGATTATCATAATCGTGATGACGCGCTGTCCTTTGTCGACAAGATCGACCCACGCGATTGTCGTCTGAAGGTCGGCAAAGAGATGTTTACATTGTTTGGGCCACAGTTTGTGCGCGAACTTCAACAGCGTGGTTTTGATATCTTTCTTGACCTGAAATTCCACGATATTCCTAACACTGCAGCGCACGCTGTCGCTGCTGCAGCTGACTTAGGCGTGTGGATGGTGAATGTTCATGCCTCTGGTGGGGCGCGTATGATGACCGCAGCGCGTGAGGCACTGGTTCCGTTTGGCAAAGATGCACCGCTTTTGATTGCTGTGACAGTGTTGACCAGCATGGAAGCCAGCGACCTGGTCGATCTTGGCATGACACTGTCACCTGCAGATTATGCAGAACGTCTGGCGGCACTGACGCAAAAATGTGGCCTTGATGGTGTGGTGTGTTCTGCTCAGGAAGCTGTGCGCTTTAAACAGGTATTCGGTCAGGAGTTCAAACTGGTTACGCCGGGCATTCGTCCGCAGGGGAGTGAAGCTGGTGACCAGCGCCGCATTATGACGCCAGAACAGGCGTTGTCGGCTGGTGTTGATTATATGGTGATTGGTCGCCCGGTAACGCAATCGGTAGATCCAGCGCAGACGCTGAAAGCGATCAACGCCTCTTTACAGCGGAGTGCATGA
>cluster_242
ATGGGGATGGAAAACTACAATCCACCGCAGGAACCCTGGTTGGTTATCCTGTATCAGGATGACCACATTATGGTGGTTAACAAGCCGAGCGGTTTGTTGTCTGTGCCGGGTCGTCTGGAAGAGCACAAAGATAGCGTGATGACGCGCATTCAGCGTGATTATCCGCAGGCAGAATCGGTGCATCGTCTGGATATGGCTACCAGCGGCGTGATTGTAGTGGCGCTGACCAAAGCCGCGGAGCGGGAGTTAAAACGCCAGTTCCGCGAGCGCGAGCCGAAAAAGCAGTATGTGGCCCGCGTCTGGGGGCATCCATCCCCCGCAGAAGGTCTGGTGGATCTGCCGCTGATTTGCGACTGGCCAAACCGCCCGAAACAGAAAGTCTGTTACGAAACGGGTAAACCTGCGCAGACGGAATATGAAGTGGTGGAGTATGCGGCGGATAACACGGCAAGAGTGGTGTTAAAACCGATTACCGGGCGTTCGCATCAATTGCGTGTGCATATGCTGGCGCTGGGTCATCCGATTCTCGGCGATCGTTTTTATGCATCACCAGAAGCGAGAGCGATGGCACCACGTTTGTTGCTACATGCAGAGATGTTGACGATTACCCATCCGGCGTATGGCAATAGTATGACGTTTAAAGCGCCAGCGGATTTTTAA
>cluster_243
ATGACGCGCATGAAATATCTGGTGGCAGCCGCCACACTAAGCCTGTTTTTGGCGGGTTGCTCGGGGTCAAAGGAAGAAGTACCTGATAATCCGCCAAATGAAATTTACGCGACTGCACAACAAAAGCTGCAGGACGGTAACTGGAGACAGGCAATAACGCAACTGGAAGCGTTAGATAATCGCTATCCGTTTGGTCCGTATTCGCAGCAGGTGCAGCTGGATCTCATCTACGCCTACTATAAAAACGCCGATTTGCCGTTAGCGCAGGCTGCCATCGATCGTTTTATTCGCCTTAACCCGACCCATCCGAATATCGATTATGTCATGTACATGCGTGGCCTGACCAATATGGCGCTGGATGACAGTGCGCTGCAAGGGTTCTTTGGCGTTGACCGTAGCGATCGCGATCCTCAACATGCACGAGCTGCGTTTAGTGACTTTTCCAAACTGGTGCGCGGCTATCCAAACAGTCAGTACACCACCGATGCCACCAAACGTCTGGTATTCCTGAAAGATCGTCTGGCGAAATATGAATACTCCGTGGCCGAGTACTATACAGAACGTGGCGCATGGGTTGCCGTCGTTAACCGCGTAGAAGGAATGTTGCGCGACTACCCGGATACCCAGGCTACGCGTGATGCGCTGCCGCTGATGGAAAATGCATACCGTCAGATGCAGATGAATGCGCAAGCTGAAAAAGTAGCGAAAATCATCGCCGCAAACAGCAGCAATACATAA
>cluster_244
ATGGCAGAAGCATTTTACATCCTGATAGGATTTCTGATTATGGCGGCGATTATCGTCATGGCTGTCCTTTACCTCGAAAACCACTCCTGA
>cluster_245
ATGAATCAGAGTAAATCCGTTGCTGTACAACCAGTCAGGCCAGCCCTTAATTTCTCCGCGCTGCAGCGCGATGTTATCCGTATGGTGGCGTTTGTGGCGATGGTGGGGGACCACATAGCCACTGCCTTTCAGCTGGCTATGCCCTTCCTGAACATGGCCGGGCGCTGTGCATTCCCCCTGTTTGCGCTGGTCAGCGGCTGCAACATGGCGGGTAAAACCTTACGTCAGCACAGCCTTAACCGCCTGTGGCTGATGGCACTCCTGGCACAGCCGGGATACTGGCTGGCCTTCCGGGATGTCGGCCTTGCGTGGTGGCAACTGAATATCCTGTTCACCTTTGCTGTTGTCATGCAGGTGGCCCGTTTCCTGCAGTCGGTCACGGTGCTTAATGGTGCTGCCGCCTTTGTCTCCCTGGTGGGGTATCTGCCGCTTAGCTCTGCCAGTTACGGTATACCGGGTCTGCTGATGCTCGCCGGCGCGCTTCTTATCTGGCAGGTCCGGGACTCACTGCGGCCAGCCCTGTTTGCTTTCTGGCTGTTGCTGGTCGCCCTGCTTAATGCCCGACATGGTGATGTGATGACGCTTTCCGGTGTACTGCTGACGTTGACTGTGCTGTTTTGCGTGCATGGGCTGGTACCGGCTCCCGGACGACGCCTGCAGGCCGGACGGTGGTTTGCACCAGCGTATGCCCTCCATCTGCTGTGTATTGGTTTTATGGTCAGTGTTCTCTGA
>cluster_246
ATGTCCATTTTAATTGATAAAAACACCAAGGTTATCTGCCAGGGCTTTACTGGTAGCCAGGGGACTTTCCACTCAGAACAGGCCATTGCATACGGCACTAAAATGGTTGGCGGCGTAACCCCAGGTAAAGGCGGTACTACCCACCTCGGCCTGCCGGTGTTCAACACCGTGCGTGAAGCTGTTGCTGCTACTGGCGCTACCGCTTCTGTTATCTACGTACCAGCACCGTTCTGCAAAGACTCCATTCTGGAAGCTATTGATGCAGGCATCAAACTGATTATCACCATCACTGAAGGCATCCCGACGCTGGATATGCTGACTGTGAAAGTGAAACTGGACGAAGCCGGCGTTCGTATGATCGGCCCGAACTGCCCGGGCGTTATCACTCCGGGTGAATGCAAAATCGGTATCCAGCCGGGTCACATTCACAAACCGGGTAAAGTGGGTATCGTTTCCCGTTCCGGTACACTGACCTATGAAGCGGTTAAACAGACCACGGATTACGGTTTCGGTCAGTCGACCTGTGTTGGTATCGGCGGTGACCCGATCCCTGGCTCTAACTTTATCGACATTCTCGAAATGTTCGAAAAAGATCCGCAGACCGAAGCGATCGTAATGATCGGTGAGATCGGCGGTAGCGCTGAAGAAGAAGCGGCAGCGTACATCAAAGAGCATGTTACCAAGCCAGTTGTGGGTTACATCGCTGGTGTGACTGCGCCGAAAGGCAAACGTATGGGCCACGCGGGTGCCATCATTGCCGGTGGGAAAGGGACTGCGGATGAGAAATTCGCTGCTCTGGAAGCCGCAGGCGTGAAAACCGTTCGCAGCCTGGCGGATATCGGTGAAGCACTGAAAACTGTTCTGAAATAA
>cluster_247
ATGCACTTGTCTACACATCCGACCAGCTACCCAACACGCTATCAGGAGATAGCCGCAAAACTTGAGCAGGAGCTTCGTCAACACTACCGCTGCGGCGACTATCTTCCCGCCGAGCAGCAACTGGCGGCGCGCTTTGAGGTGAACCGCCACACCCTGCGCCGCGCCATCGACCAACTGGTGGAAAAAGGCTGGGTACAGCGCCGTCAGGGCGTCGGCGTGCTGGTGCTGATGCGCCCGTTCGATTACCCGCTCAACGCCCAGGCGCGTTTTAGCCAGAACCTGCTGGACCAGGGTAGCCATCCCACCAGCGAAAAACTGCTGTCGGTATTGCGCCCCGCGTCCGGTCACGTCGCTGACGCGCTGGGGATTACCGAGGGCGAGAACGTTATCCATTTGCGCACCCTGCGTCGCGTCAACGGCGTCGCGCTCTGTTTAATCGACCACTACTTTGCGGACCTCACCCTTTGGCCGACGCTGCAACGCTTCGACAGCGGTTCGCTGCACGATTTTCTGCGCGAGCAAACCGGAATTGCGCTGCGCCGCAGCCAGACGCGGATCAGCGCCCGTCGCGCCCAGGCCAAAGAGTGCCAGCGTCTTGAAATTCCGAATATGTCGCCGCTGCTGTGCGTGCGCACCCTTAACCACCGTGACGGTGAAAGCAGCCCGGCGGAGTACTCCGTCAGCCTGACGCGCGCCGACATGATTGAATTCACTATGGAGCACTGA
>cluster_248
ATGGGCAAATTAGGTGAAAACGTTCCGCTTCTTATCGATAAAGCCGTAGATTTCATGGCATCAAGCCAGGCGTTCCGGGAGTATCTGAAAAAACTTCCTCCCCGTAACGCGATTCCGTCCGGAATACCCGATGAAAGCGTGCCGTTATATCTACAACGTCTGGAGTATTATCGTCGGCTTTATCGGCCGAAGCAGGTAGAGGGGCAGTAA
>cluster_249
ATGGGAAATCGGACAAAAGAGGATGAACTGTACCGAGAAATGTGCAGAGTTGTCGGTAAAGTTGTGCTGGAAATGCGCGATCTGGGGCAGGAACCAAAGCATATTGTTATCGCAGGCGTATTACGTACAGCATTAGCCAATAAACGCATTCAGCGCAGTGAGCTGGAAAAGCAGGCGATGGAAACCGTCATTAACGCACTGGTAAAATGA
>cluster_250
ATGAAAAAGTTAGTTCTTGCCGCTTTACTTGCTTCCTTTACTTTCGGTGCTTCTGCCGCAGAGAAAATCAATTTTGGCGTTTCAGCCACCTATCCACCCTTTGAATCTATAGGTGCTAATAATGAGATTGTCGGCTTTGATATCGATCTGGCAAAAGCCTTGTGCAAACAAATGCAGGCAGAATGTACTTTTACTAATCACGCGTTCGACAGCCTGATCCCGTCACTGAAATTCAGAAAATATGACGCCGTAATCTCCGGTATGGATATCACGCCCGAGCGTAGCAAGCAGGTATCGTTTACCACGCCCTACTATGAAAACTCAGCCGTCGTGATTGCCAAAAAAGATACCTACAAAACGTTTGCCGATCTGAAAGGCAAACGTATTGGGATGGAAAACGGCACCACGCACCAGAAATATATTCAGGATCAGCACCCCGAAGTGAAAACTGTCTCCTATGACAGTTATCAGAATGCCTTTATCGATCTGAAAAATGGTCGTATTGATGGGGTATTTGGTGACACAGCGGTGGTAAACGAATGGCTGAAAACCAATCCGCAACTGGGCGTTGCTACTGAAAAAGTGACCGATCCGCAATACTTCGGCACCGGTCTGGGCATCGCTGTACGTCCGGATAACAAAGCTCTGCTGGAAAAACTGAATAACGCGCTGGCAGCAATTAAAGCTGACGGTACATATCAGAAAATCAATGACCAGTGGTTTCCGCAGTAA
>cluster_251
ATGCTGAACACATGTAGAGTGCCTCTTACTGACCGTAAGGTCAAGGAGAAGAGAGCAATGAAGCAGCATAAGGCGATGATTGTCGCCCTGATCGTCATCTGTATCACCGCCGTAGTGGCGGCGCTGGTAACGAGAAAAGACCTCTGTGAGGTTCACATCCGAACTGGCCAGACGGAGGTTGCTGTTTTCACGGCTTACGAATCCGAGTAA
>cluster_252
ATGGCTAACTGGTTAAATCAACTGCAATCCCTGCTTGGGCAAAGCAGTTCTTCTACCTCCTCGTCTGCGGATCAGGGATTGGGCAAACTGTTAGTGCCAGGCGCATTAGGCGGACTGGCTGGGCTGCTGGTCGCAAATAAATCAGCACGTAAACTTCTTACGAAATATGGCACCAACGCGTTACTGGTTGGCGGCGGAGCGGTAGCGGGTACGGTGCTGTGGAATAAATACAAAGATAAAATTCGCGCGGCGCATCAGGACGAACCGCAGTTTGGCGCGCAAAGTACGCCGCTGGATGAGCGTACAGAACGTTTGATCCTTGCGCTGGTCTTTGCCGCTAAAAGTGATGGTCATATTGATGCCAAAGAACGTGCGGCAATCGACCAGCAATTGCGTGAAGCCGGCGTGGAAGAGCAGGGGCGTGTACTCATTGAGCAGGCAATCGAACAACCGCTGGATCCACAACGCCTGGCTACCGGGGTCCGCAATGAAGAAGAGGCGCTGGAAATCTATTTCCTGAGTTGCGCGGCTATTGATATTGACCATTTTATGGAACGCAGTTACCTGAATGCACTGGGTGACGCGCTGAAAATCCCCCAGGATGTTCGTGACGGCATTGAACGCGATCTCGAACAGCAAAAACGCACTTTGGCGGAATAA
>cluster_253
ATGATCAGGCAGAAGATTCTACAGCAGCTCCTGGAGTGGATTGAGTGCAATCTTGAGCACCCTATTTCAATCGAAGATATCGCACAGAAATCTGGCTACAGCAGACGCAACATCCAGCTTCTGTTCCGAAATTTCATGCATGTGCCTTTGGGAGAATACATTCGCAAACGCAGGCTTTGTCGTGCCGCCATTCTTGTCCGGCTCTCCGCGAAATCTATGCTTGATATTGCACTCTCTTTGCATTTTGATTCACAGCAGTCATTCAGCCGCGAATTTAAAAAGTTATTCGGCTGCTCTCCCCGTGAATACCGCCACCGTGATTATTGGGATCTCGCAAATATCTTCCCTTCTTTTTTAATACGTCAACAGCAAAAGACGGAGTGTAGATTAGTCAACTTTCCTGAGACACCTATTTTTGGCAATTCATTTAAATATGATATTGAAGTGTCGAATAAATTACCGGATGAAGAAGTCAAACTGCGACGTCATCATTTAGTCAGATGTATGAAGAATTTTAAGACGGATATCTATTTCGTCTCCACGTTCGAACCATCAACAAAATCGGTCGATTTGCTCACAGTTGAAACTTTTGCCGGTACGGTATGCAAACAAACCGATTCAGAGATGCCGAAAGAGTGGACAATTAACCGAGGACTGTATGCCTCTTTCCGCTATGAAGGTGAGTGGGAGCACTACCCTGAATGGGCGCGAAACCTCTATCTGATGGAATTACCTGCCAGGGGGTTAGCCAGAGTGAACGGCAGTGATATTGAGCGATTTTATTACAATGAAAACTTCGTCGAAATTGATAGCAATAACATTGTTTGCGAAATTTTTATCCCCGTTCGCCCGGTTTAG
>cluster_254
ATGAAACAAAACATTAAGTTAATGGCAGTGACCGCCATATTGTCTTCCACTCTGGTCTTGTCTGGTTGTGGAGCGATGAGTACAGCAATCAAGAAACGTAATCTTGAAGTGAAAACCCAGATGAGTGAAACCATCTGGCTTAAACCGTCCTCGCAGAAAACCGTATATCTTCAGATAAAGAATACCTCCGACAAAGACATGTCCGGTCTGCAGGCGAAAGTGACTAAGGCGCTTCAGGATAAAGGGTATACTGTGACATCCGCGCCGGACAGCGCGTATTACTGGATACAGGCCAATGTCCTCAAAGCCGATAAAATGGATCTGCGCACAGCCCAGGGATTCCTGAGTCAGGGGTATCAGGGGGCAGCAATGGGAGCTGCGTTAGGGGCAGGTATTACGGCCTATAACTCCAACTCTGCGGGGGCGACATTAGGTGTGGGTCTTGCTGCCGGTCTCGTGGGTATGGCCGCTGATGCGATGGTTGAAGATATTAACTACACCATGGTCACAGATATTCAGATTTCTGAAAAAACGAATGCCACTGTCCAGACCGATAATGTAGCTGCGCTGAAACAAGGAACATCCGGATATAAGGTTCAGACCAGTACGCAGACAGGCAATCAGCATAAATACCAGACGCGTATTGTCTCTTCCGCTAATAAAGTTAATCTCAAATTTGAAGAAGCCAAACCCGTTCTTGAAGATCAACTGGCGAAATCAGTTGCTAATATCCTGTAA
>cluster_255
ATGACGCAGGATGAATTGAAAAAAGCAGTAGGATGGGCGGCACTTCAGTATGTTCAGCCCGGCACCATTGTTGGTGTAGGTACAGGTTCCACCGCCGCACACTTTATTGACGCACTCGGTACAATGAAAGGCCAGATTGAAGGGGCCGTTTCCAGTTCAGATGCTTCCACTGAAAAACTGAAAAGCCTCGGCATTCACGTTTTTGATCTCAACGAAGTCGACAGCCTTGGCATCTACGTTGATGGCGCAGATGAAATCAACGGCCACATGCAAATGATCAAAGGCGGCGGCGCGGCGCTGACCCGTGAAAAAATCATTGCTTCGGTTGCGGAAAAATTTATCTGTATTGCAGACGCTTCCAAGCAGGTTGATATTCTGGGCAAATTCCCGCTGCCAGTAGAAGTTATCCCGATGGCACGTAGTGCAGTGGCGCGCCAGCTGGTGAAACTGGGCGGTCGTCCGGAATACCGTCAGGGCGTAGTGACCGATAACGGCAACGTGATCCTCGACGTCCACGGCATGGAAATCCTTGACCCGATAGCGATGGAAAACGCCATAAATGCGATTCCTGGCGTGGTGACTGTTGGTTTGTTTGCTAACCGTGGCGCGGACGTTGCGCTGATTGGCACACCTGACGGTGTCAAAACTATTGTGAAATGA
>cluster_256
ATGCTATATATCTTTCGTCTTATTATTACCGTGATTTACAGCATCTTAGTCTGTGTATTCGGCTCCATTTACTGCCTTTTCAGCCCGCGTAACCCGAAACATGTGGCCACCTTTGGGCATATGTTTGGCCGTCTTGCGCCGCTGTTCGGCCTGAAAGTTGAGTGCCGCAAACCTGCAGATGCTGAAAGCTACGGCAATGCTATCTATATCGCTAACCACCAGAACAACTATGACATGGTGACAGCATCGAACATTGTGCAACCGCCGACGGTGACGGTAGGTAAAAAGAGCTTGCTGTGGATCCCCTTCTTCGGGCAGTTGTACTGGTTAACCGGCAACTTATTGATCGACAGAAACAATCGCACTAAAGCTCACGGCACCATTGCGGAAGTCGTGAATCATTTCAAAAAACGCCGTATTTCCATCTGGATGTTCCCGGAAGGAACCCGCAGCCGTGGTCGCGGCCTGCTACCGTTCAAGACTGGAGCATTTCACGCGGCAATTGCGGCGGGCGTCCCGATTATTCCCGTGTGCGTCTCTACAACTTCGAATAAGATTAATCTTAATCGACTGCACAACGGTCTGGTGATTGTCGAAATGCTGCCGCCAATTGACGTCAGTCAGTATGGCAAAGATCAGGTTCGTGAGCTGGCTGCCCATTGTCGTTCGATAATGGAACAAAAAATCGCCGAGCTCGATAAAGAAGTCGCAGAACGCGAAGCCGCCGGAAAAGTTTAA
>cluster_257
ATGGAACTGTATCTGGATACTTCAGACGTTGTTGCGGTGAAGGCGCTGTCACGTATTTTTCCGCTGGCGGGTGTGACCACTAACCCAAGCATTATCGCCGCGGGTAAAAAACCGCTGGATGTTGTGCTTCCGCAACTTCATGAAGCGATGGGCGGTCAGGGGCGTCTGTTTGCCCAGGTAATGGCTACCACTGCTGAAGGGATGGTGAATGACGCACGTAAATTGCGTTCTATTATTGCGGATATCGTGGTGAAAGTTCCGGTGACCGCCGAGGGGCTGGCAGCTATTAAGATGTTAAAAGCGGAAGGGATTCCAACGCTGGGAACCGCGGTATATGGCGCAGCACAAGGGCTGCTGTCGGCGCTGGCAGGTGCGGAATATGTTGCGCCTTACGTTAATCGTATTGATGCTCAGGGCGGTAGCGGCATTCAGACTGTGACCGACTTACACCAGTTATTGAAAATGCATGCGCCGCAGGCGAAAGTGCTGGCAGCGAGTTTCAAAACCCCGCGTCAGGCGCTGGACTGCTTACTGGCAGGATGTGAATCAATTACGCTGCCACTGGATGTGGCACAACAGATGATTAGCTATCCGGCGGTGGAAGCCGCTGTGGCGAAGTTTGAACAGGACTGGCTGGGAGCGTTTGGCAGAACGTCGATTTAA
>cluster_258
GTGGCAAGTAAGTTTCAGAATCGGTTAGTGGGCACGATCGTGCTGGTGGCGCTGGGGGTGATTGTACTTCCAGGGCTGCTGGACGGGCAGAAAAAACATTATCAGGATGAGTTCGCGGCTATCCCGCTGGTGCCGAAAGCGGGCGATCGCGATGAGCCTGATATGATGCCAGCCGCCACCCAGGCGTTGCCGACGCAGCCGCCGGAAGGCGCAGCGGAAGAGGTGCGGGCAGGTGATGCCGCAGCACCGTCGCTCGATCCGACCACTATTGCAGCCAATAACACCGAGTTTGAACCGGAACCTGCACCGGTCGCCCCACCGAAGCCGAAACCGGTGGAGCCGCCTAAACCGAAGGTTGAAGCACCACCTGCGCCGAAGCCAGAACCGAAGCCGGTCGTGGAAGAAAAAGCAGCGCCAACGGGTAAAGCCTATGTTGTGCAACTGGGTGCGCTGAAAAATGCCGATAAAGTGAATGAGATTGTCGGTAAGCTGCGCGGTGCCGGTTATCGGGTTTATACGTCGCCATCCACGCCAGTGCAGGGTAAAATTACCCGTATTCTGGTTGGGCCGGATGCCTCGAAAGATAAGCTGAAAGGTTCGCTGGGTGAGTTGAAGCAACTTTCTGGCTTAAGTGGCGTGGTAATGGGCTATACGCCGAATTAA
>cluster_259
GTGAAAGTCATCATTGTTGAAGACGAATTCCTGGCACAACAGGAACTGAGCTGGCTAATTAAAGAGCACAGCCAGATGGAGATTGTCGGCACCTTTGACGACGGTCTGGACGTGTTGAAGTTTTTGCAGCATAACCGCGTCGACGCCATTTTTCTGGATATCAATATTCCGTCGCTGGATGGCGTGTTGCTGGCGCAAAACATCAGCCAGTTCGCCCATAAACCGTTTATTGTGTTCATCACCGCGTGGAAAGAACATGCGGTAGAAGCGTTTGAACTGGAGGCGTTTGACTACATTCTCAAACCGTATCAGGAGTCACGTATTACCGGGATGCTGCAAAAACTGGAAGCGGCCTGGCAACAACAGCAGACCAGCAGTACGCCTGCCGCGACGGTAACGCGTGAGAATGACACCATTAATCTGGTGAAAGATGAGCGAATAATCGTCACGCCAATTAACGATATCTATTACGCCGAAGCGCACGAGAAAATGACCTTTGTCTATACGCGGCGTGAATCCTACGTAATGCCGATGAACATTACCGAATTTTGCAGCAAACTGCCGCCGTCGCATTTTTTCCGCTGCCATCGCTCATTTTGTGTCAATCTGAACAAAATACGCGAAATCGAACCGTGGTTTAATAACACCTACATTCTGCGACTGAAAGATCTGGATTTTGAAGTGCCGGTCAGCCGCAGCAAAGTGAAAGAATTTCGCCAGTTAATGCATCTTTAA
>cluster_260
ATGCGAATTTTACTGATAGAAGATGACATGCTGATTGGCGACGGCATCAAAACGGGCCTTAGTAAAATGGGTTTTAGCGTCGACTGGTTTACACAAGGTCGTCAGGGAAAAGAGGCGCTTTATAGCGCGCCTTATGATGCGGTGATCCTGGATTTAACCTTACCAGGCATGGATGGTCGCGATATTTTGCGCGAATGGCGAGAAAAAGGTCAGCGTGAGCCGGTACTGATCCTGACCGCGCGCGATGCGCTGGAGGAACGTGTAGAAGGGCTGCGTCTGGGAGCTGACGATTATCTGTGTAAACCTTTTGCGTTGATAGAAGTCGCCGCCAGGCTGGAAGCTCTGATGCGCCGAACCAACGGCCAGGCCAGCAACGAGCTGCGCCACGGTAACGTCATGCTCGACCCCGGCAAACGTATCGCCACGCTGGCTGGCGAACCCTTAACACTGAAACCAAAAGAATTTGCCCTGCTGGAATTACTGATGCGTAACGCTGGTCGGGTACTGCCGCGCAAACTGATTGAAGAGAAACTGTATACCTGGGACGAAGAGGTCACCAGTAATGCCGTTGAAGTGCATGTGCATCATCTGCGACGCAAACTCGGTAGTGATTTTATTCGTACCGTGCATGGTATTGGCTACACATTAGGTGAGAAATGA
>cluster_261
ATGTTTTTTAACACCAAACATACAACAGCTTTATGCTTCGTAACCTGTATGGCTTTTAGTTCATCGTCTATTGCGGACATTGTCATTTCGGGTACTCGCGTAATATATAAAAGCGATCAAAAAAGTGTCAACGTACGTCTGGAAAATAAAGGGAATAACCCGTTGCTTGTCCAGAGTTGGTTAGATACTGGCGATGACAACGCTGAGCCTGGCAGTATTACAGTCCCTTTTACTGCCACGCCGCCAGTATCGCGTATTGATGCCAAACGTGGGCAAACAATCAAATTAATGTACACAGCCAGCACCTCACTGCCTAAAGACAGAGAGAGCGTGTTCTGGTTTAACGTACTGGAAGTTCCACCAAAACCAGATGCAGAAAAGGTCGCGAATCAAAGTCTGCTGCAACTGGCATTTCGCACACGTATAAAACTTTTCTATCGCCCGGATGGATTGAAGGGAAATCCCTCTGAAGCCCCGTTAGCCCTGAAGTGGTTCTGGTCAGGTTCAGAAGGTAAGGCGTCATTGCGAGTGACCAATCCAACCCCTTACTACGTCTCTTTTAGCAGTGGTGATTTAGAAGCTAGCGGTAAACGCTATCCGATTGATGTGAAAATGATTGCACCATTTAGTGATGAGGTCATGAAAGTCACTGGCCTTAATGGCAAAGCAAGTTCTGCAAAAGTACATTTTTACGCCATTAATGATTTTGGTGGCGCCATTGAAGGTAATGCCAGTCTGTAA
>cluster_262
ATGAGTCAGGCGCTAAAAAATTTACTGACATTGTTAAATCTGGAAAAAATTGAGGAAGGACTCTTTCGCGGCCAGAGTGAAGATTTAGGTTTACGCCAGGTGTTTGGCGGCCAGGTCGTGGGTCAGGCCTTGTATGCTGCAAAAGAGACCGTCCCTGAAGAGCGGCTGGTACATTCGTTTCACAGCTACTTTCTTCGCCCTGGCGATAGTAAGAAGCCGATTATTTATGATGTCGAAACGCTGCGTGACGGTAACAGCTTCAGCGCCCGCCGGGTTGCTGCTATTCAAAACGGCAAACCGATTTTTTATATGACGGCCTCTTTCCAGGCACCAGAAGCGGGTTTCGAACATCAAAAAACAATGCCGTCCGCGCCAGCGCCTGATGGCCTGCCTTCGGAAACGCAAATCGCCCAATCGCTGGCGCACCTGCTGCCGCCAGTGCTTAAAGATAAATTCATCTGCGATCGTCCGCTGGAAGTCCGTCCGGTGGAGTTTCATAACCCACTGAAAGGTCACGTCGCAGAACCACATCGTCAGGTGTGGATCCGCGCAAATGGTAGCGTGCCGGATGACCTGCGCGTTCATCAGTATCTGCTCGGTTACGCTTCTGATCTTAACTTCCTGCCGGTAGCTCTACAGCCGCACGGCATCGGTTTTCTCGAACCGGGGATTCAGATTGCCACCATTGACCATTCCATGTGGTTCCATCGCCCGTTTAATTTGAATGAATGGCTGCTGTATAGCGTGGAGAGCACCTCGGCGTCCAGCGCACGCGGCTTTGTGCGCGGTGAGTTTTATACCCAGGACGGCGTGCTGGTTGCCTCGACCGTTCAGGAAGGGGTGATGCGTAATCACAATTAA
>cluster_263
ATGTCTGGTTTTTTCCAGCGTCTGTTTGGCAAGGATAATAAGCCTGCTATCGCTCGCGGTCCGCTGGGACTTCATCTCAATAGTGGCTTTACGCTCGACACGTTAGCGTTTCGTTTGCTGGAAGATGAATTGCTGATTGCGCTGCCGGGTGAGGAATTTACGGTAGCCGCTGTCAGCCACATCGATCTGGGCGGCGGTAGTCAGATTTTCCGCTACTACACTTCAGGCGATGAATTTCTGCAAATCAATACCACCGGCGGCGAAGATATTGATGACATTGATGATATCAAGCTCTTTGTCTATGAAGAGAGCTACGGTATCAGTAAAGAGAGTCACTGGCGCGAGGCGATCAACGCCAAAGTGATGGGGGCAATGATCTTAAACTGGCAGGAAAAACGCTGGCAGCGATTTTTTAACAGCGAAGAACCGGGAAATATCGAACCCGTCTACATGCTGGAAAAAGTAGAAAATCAAAACCATGCCAAATGGGAGGTCCATAATTTTACCATGGGCTACCAACGCCAAGTAACCGAAGATACTTACGAATATTTGCTGTTAAATGGTGAGGAATCTTTTAACGATCTCGGCGAGCCAGAGTGGTTATTTTCGCGCGCGTTGGGTGTCGATATCCCGCTGACATCACTTCATATTATTGGTTAA
>cluster_264
ATGGCTGTTATTCAAGATATCATCGCTGCGCTCTGGCAACACGACTTTGCCGCGCTGGCGGATCCTCATATTGTTAGCGTTGTTTACTTTGTCATGTTTGCCACGCTGTTTTTAGAAAACGGCCTGCTGCCCGCCTCATTTTTGCCAGGCGACAGCTTGTTGATACTGGCAGGCGCATTGATTGCCCAAGGGGTTATGGATTTTCTGCCTACGATTGCGATTCTGACCGCCGCAGCAAGTCTGGGCTGCTGGCTAAGTTATATTCAGGGGCGCTGGTTAGGGAATACCAAAACGGTGAAAGGCTGGCTGGCACAGCTTCCTGCTAAATATCACCAGCGCGCCACCTGCATGTTTGACCGCCACGGTCTGCTGGCGCTGCTGGCTGGACGTTTTCTTGCATTTGTCCGTACGCTGCTGCCAACCATGGCGGGAATTTCCGGTCTGCCAAACCGCCGCTTCCAGTTTTTCAACTGGTTAAGTGGATTGCTGTGGGTCAGCGTGGTAACCAGTTTTGGCTATGCCTTAAGTATGATTCCGTTCGTTAAACGCCATGAAGATCAGGTAATGACGTTCCTGATGATCCTGCCAATTGCCTTGTTAACCGCTGGCTTGTTAGGCACGCTGTTTGTGGTGATTAAAAAAAAATACTGTAACGCCTGA
>cluster_265
ATGAAAAATAACTTTCCGGCGCTGCTTTTGGGCACCGCCCTGATGATCACTTCGCCTGTGACAGTATATGCACAGTCACCTGCCACACTCAGCTTTCCGCAGGGGGGGCAGTTCCGGCTCAGTATCAGTAATACCGATCCCAATATGATTTTTATTCCGGGAGATAAAGTCACAGCCATCACAGCTCAGAACGGGATGCTGGCAGATAAACGACTGACGTCTGCCGGTGGGGTGCTGTTCACTTCCGTGGCTACCCGGGCCTTCACGCTGTATGTGGAAACGGCCCTGGGGCAAACCTTCTCTGTTGTGGCCACGCCCGTCAAAGGTGAGGGGCGAGTCTACCGACTGATGAGTGCAGAACCTCCCTCACGGCCAGAAACCCGCCACTGGGAAACCGCTCAGGCTTACGAAAAACTGCTCATCGCACTCAACCGGGCTGTGCTGACAGACACGATACCTGATGGCTATGGCGAGGTGAAACCGCTTGCGGACGGTATCAACGTACCGGGTGGGTTTTCCGCCACGCCGCAGAAAGCATGGTCGGGCGACAAGTTACGGGTCGATAGTTATGAACTGCGCAATGCAAATACGTGGGGAGTGGCTCTGCGTGAGCAGGACTTCTGGAAGCCCGGAGTTCGTGCCGTCATGTTTGACAGCAATGCACAGACCCTGATGGGCGGGGGACGGCTGACTGTCACCGTTATCCGTGAAAACGGGGAGGGAACAGATGGCCAACGTTAA
>cluster_266
ATGAAACAACACCAATCGGCGGATAATTCTCAGGGCCAGCTTTACATTGTACCGACGCCAATCGGCAATCTGGCGGATATCACCCAGCGTGCGTTAGAGGTATTACAGGCCGTTGATCTGATTGCCGCCGAGGATACTCGTCACACCGGTTTATTGCTGCAACATTTTGGGATTAATGCCCGGTTGTTTGCGCTGCACGACCATAACGAACAACAAAAAGCCGAAACGCTGCTGGCGAAGCTGCAAGAAGGGCAGAACATTGCGCTGGTTTCCGATGCCGGAACGCCGCTAATTAACGATCCTGGCTACCATCTGGTGCGTACCTGCCGTGAAGCGGGGATTTGCGTGGTGCCGCTACCCGGGCCGTGTGCTGCTATCACTGCGTTAAGCGCCGCGGGTTTACCCTCTGACCGTTTCTGTTACGAAGGCTTTTTACCTGCCAAATCAAAAGGCCGCCGTGATGCGCTAAAAGCCATTGAAGCGGAGCCGCGCACGCTGATTTTTTATGAATCCACCCACCGTCTGTTAGATAGCCTGGAAGATATCGTTGCGGTATTAGGCGAATCCCGCTACGTGGTTCTGGCGCGTGAGCTGACCAAAACCTGGGAAACCATTCACGGCGCGCCCGTTGGCGAGCTGCTGGCGTGGGTAAAAGAAGATGAAAACCGTCGCAAAGGCGAAATGGTGCTGATTATCGAAGGTCATAAAGCACAGGAAGAAGACTTACCCGCCGATGCCCTGCGCACGCTGGCGCTGCTACAGGCAGAACTGCCGTTGAAAAAAGCGGCGGCGCTGGCGGCAGAAATTCACGGCGTGAAGAAAAATGCGCTGTATAAGTATGCGCTGGAGCAGCAGGGGTAA
>cluster_267
ATGAGTATCCTGGTCACCCGCCCGTCTCCCGCTGGAGAAGAGTTAGTGAGCCGTCTGCGCACACTGGGGCAGGTGGCCTGGCATTTTCCGCTGATTGAGTTTTCTCCGGGTCGACAATTACCGCAACTTGCTGATCAACTGGCGGCGCTGGGGGAGAGCGATCTGTTGTTTGCCCTCTCGCAACACGCGGTTGCTTTTGCCCAATCACAGCTGCATCAGCAAGATCGTAAATGGCCCCGACTACCTGATTATTTCGCCATTGGACGCACCACCGCACTGGCGCTACATACCGTAAGCGGACAGAAGATTCTCTACCCGCAGGATCGGGAAATCAGCGAAGTCTTGCTACAATTACCTGAATTACAAAATATTGCGGGCAAACGTGCGCTGATATTACGTGGCAATGGCGGTCGTGAGCTAATTGGGGATACCCTGACAGCGCGCGGTGCTGAGGTCACTTTTTGTGAATGTTATCAACGATGCGCAATCCATTACGATGGTGCAGAAGAAGCGATGCGCTGGCAATCCCGCGAGGTGACGATGGTCGTTGTTACCAGCGGTGAAATGTTGCAGCAACTCTGGTCGCTGATCCCACAATGGTATCGTGAGCACTGGTTACTACACTGTCGACTATTGGTCGTCAGTGAGCGTTTGGCGAAACTCGCCCGGGAACTGGGCTGGCAAGACATTAAGGTCGCCGATAACGCTGACAACGATGCGCTTTTACGGGCATTACAATAA
>cluster_268
ATGAAAAACATTGCGGCAGTTGGGGTTCTTGAACGTATTCGCAGACTTGCACCACAGGGGTCGGTTCCACCGTACCGGACGGTGGAGGAGTGGCGGGAATGGCAACTTGCTGAAGGACGAAAACGCAGCGAGGAGATTAACCGCCAGAATCGCCAGTTGCGGGTGGAAAAAATCCTGAATCGTTCGGGCATCCAGCCTCTGCACAGCAAATGCTCGTTTGCAAATTATCAGGTGCAGAACGACGGGCAAAAATACGCGCTGAGCCAGGCCAAATCCATAGCTGACGAACTGATGACCGGGTGCACGAATTTTGTGTTCAGCGGTAAAACCGGCACCGGGAAAAATCACCTTGCAGCGGCGATGGGCAACCGGCTGATGGTGAAGGGGCGCAGCGTGATTATCGTCACCGTGTCTGACGTCATGAGCGTGTTGCATGACAGCTACGACAACGGCAAATCCGGGGAAAAATTTTTACAGGAGCTTTGCGGGGTTGATTTGCTGGTCCTGGATGAAATAGGCGTTCAGCGGGAGACGAAAAACGAGCAGGTGGTATTGCACCAGATAATTGATCGCCGGACAGCATCACTGTGCAGTGTCGGGATGTTAACAAACCTGAATCATGCCGCAATGAGTACGCTTCTTGGTGAGAGGATTATGGACCGCATGACCATGAACGGTGGTCGATGGGTGACGTTTAACTGGGATAGCTGGCGTCCAAATGTCAGCAATATGAGGGTTGTGAAGTAA
>cluster_269
ATGGCACAGGTTGCGATTATTACCGCCTCCGATTCGGGGATCGGCAAAGAGTGCGCGTTATTACTGGCGCAGCAGGGGTTTGATATTGGCATTACCTGGCACTCAGATGAAGAAGGGGCAAAAGATACCGCGCGTGAGGTAGTTAGCCACGGCGTACGTGCGGAGATCGTGCAGCTGGATCTCGGTAAACTGCCAGAAGGTGCGCAGGCGCTGGAGAAACTCATTCAACGGCTGGGGCGTATTGATGTGCTGGTGAATAATGCGGGCGCAATGACCAAAGCGCCGTTTCTTGATATGGCTTTCGATGAGTGGCGCAAGATTTTTACCGTTGATGTCGATGGTGCATTTTTATGCTCACAAATTGCGGCCCGCCAGATGGTGAAACAAGGGCAGGGCGGTCGCATCATCAACATTACGTCGGTACATGAACATACGCCGCTGCCGGATGCCAGCGCTTACACAGCCGCTAAACATGCGCTCGGCGGGTTAACCAAAACGATGGCGCTGGAGCTGGTCAGGCATAAGATTTTGGTGAACGCAGTCGCGCCTGGGGCGATCGCCACGCCAATGAATGGCATGGATGACAGCGACGTGAAGCCCGACGCGGAGCCTTCGATTCCTCTGCGGCGTTTTGGCGCAACGCATGAGATTGCCAGCCTGGTAGCGTGGCTGTGCTCAGAGGGCGCAAATTACACCACCGGGCAGTCGTTGATAGTGGATGGCGGCTTTATGTTGGCGAATCCGCAGTTCAACCCAGAATAG
>cluster_270
ATGACAATATCGACAACTTCCACGCCGCATGATGCGGTATTTAAATCTTTTTTACGCCATCCAGACACCGCGCGGGATTTTATTGATATTCATCTTCCCGCGCCGCTGCGCAAACTGTGTGATTTAACGACGCTTAAACTGGAACCAAACAGTTTTATTGATGACGACCTGCGGCAATATTATTCCGACCTCTTGTGGTCTGTGAAAACGCAGGAGGGAGTGGGTTATATTTATGTAGTGATAGAGCACCAAAGTAAGCCGGAAGAATTAATGGCTTTTCGCATGATGCGTTATTCCATTGCGGCAATGCAAAACCATCTTGATGCGGGCTATAAAGAGCTTCCATTGGTGATCCCGATGCTGTTTTATCATGGTTGCAGAAGTCCTTATCCTTATTCACTCTGCTGGCTTGATGAATTTGCCGAGCCTGCTATAGCCCGCAAAATATATTCATCAGCGTTTCCGTTGGTGGATATTACCGTGGTGCCGGATGACGAGATTATGCAACACCGCAAAATGGCGCTGTTGGAGTTAATTCAGAAACATATTCGTCAGCGCGATCTGTTGGGATTAGTCGACCAAATTGTTTCGCTGCTAGTTACAGGGAACACTAATGACAGACAGCTAAAAGCCCTGTTTAATTACGTATTACAAACAGGGGATGCCCAGCGTTTTCGTGCATTTATTGGTGAGATAGCGGAACGCGCACCACAAGAAAAGGAGAAACTGATGACCATTGCTGACAGATTACGTGAAGAAGGCGCAATGCAGGGCAAACACGAAGAAGCCCTGCGTATTGCTCAGGAGATGCTGGATAGAGGTTTAGACAGAGAGTTAGTTATGATGGTGACCCGACTTTCACCAGACGATCTTATCGCGCAAAGCCACTAA
>cluster_271
ATGATTGGTTTAGTCGGTAAAAAAGTGGGTATGACCCGTATCTTCACAGAAGACGGCGTTTCTATCCCAGTAACCGTAATCGAAGTTGAAGCAAACCGCGTTACTCAGGTTAAAGACCTGGCTAACGATGGCTACCGTGCTATTCAGGTGACCACCGGTGCTAAAAAAGCTAACCGTGTGACCAAGCCTGAAGCTGGCCACTTCGCTAAAGCTGGCGTAGAAGCTGGCCGTGGTCTGTGGGAATTCCGCCTGGCTGAAGGCGAAGAGTTCACTGTAGGTCAGAGCATTAGCGTTGAACTGTTTGCTGACGTTAAAAAAGTTGACGTAACTGGCACCTCTAAAGGTAAAGGTTTCGCAGGTACCGTTAAGCGCTGGAACTTCCGTACCCAGGACGCTACTCACGGTAACTCCTTGTCTCACCGCGTTCCGGGTTCTATCGGTCAGAACCAGACTCCGGGCAAAGTGTTCAAAGGCAAGAAAATGGCAGGTCAGATGGGTAACGAACGTGTAACCGTTCAGAGCCTTGACGTAGTACGCGTTGACGCTGAGCGCAACCTGCTGCTGGTTAAAGGCGCTGTCCCGGGTGCAACCGGTAGCGACCTGATCGTTAAACCAGCTGTGAAGGCGTAA
>cluster_272
ATGGATCAAAAACAGATTGAAGAAATTGTACGCAGCGTGATGGCGTCAATGGGACAAACGGCCCCCGCGCCGTCAGAAGCAAAGTGCACCACCACCACCTGTGCGGCACCGGTGACCTCGGAAAGCTGCGCGCTGGATTTAGGTTCTGCGGAAGCAAAAGCGTGGATTGGTGTTGAAAACCCGCATCGCGCAGACGTATTAACAGAACTGCGTCGCAGCACCGTGGCCCGCGTTTGTACCGGTCGTGCCGGTCCGCGTCCGCGTACGCAGGCGTTGCTGCGTTTCCTGGCCGATCACTCTCGTTCGAAAGATACCGTACTGAAAGAAGTGCCGGAAGAGTGGGTGAAAGCGCAGGGCTTGCTGGAAGTACGCTCCGAAATTAGCGACAAAAATCTCTACCTGACTCGCCCGGATATGGGCCGCCGCCTGTGTGCAGAAGCTGTTGAAGCGCTGAAAGCACAGTGTGTTGCTAATCCGGACGTACAGGTCGTTATTTCTGATGGCCTGTCAACTGATGCCATCACCGTGAACTACGAAGAGATCCTGCCGCCGCTGATGGCGGGCCTGAAACAGGCCGGGCTGAAAGTCGGCACGCCATTCTTTGTTCGTTATGGTCGCGTGAAGATTGAAGATCAGATCGGTGAGATCCTCGGCGCGAAAGTGGTGATCCTGCTGGTGGGGGAACGTCCGGGGTTGGGTCAGTCAGAAAGCCTCTCCTGCTACGCCGTTTACTCGCCGCGTATGGCGACCACCGTTGAGGCTGATCGCACCTGCATCTCTAACATTCACCAGGGCGGCACGCCGCCGGTTGAAGCCGCAGCGGTAATTGTGGATTTGGCGAAACGTATGCTGGAGCAGAAAGCATCCGGCATCAACATGACCCGATAA
>cluster_273
ATGGTGCTTGGCAAACCGCAAACAGACCCGACTCTCGAATGGTTCTTGTCTCATTGCCACATTCATAAGTACCCATCCAAGAGCACGCTTATTCACCAGGGTGAAAAAGCGGAAACGCTGTACTACATCGTTAAAGGCTCTGTGGCAGTGCTGATCAAAGACGAAGAGGGTAAAGAAATGATCCTCTCCTATCTGAATCAGGGTGATTTTATTGGCGAACTGGGCCTGTTTGAAGAGGGCCAGGAACGTAGCGCATGGGTACGTGCGAAAACCGCCTGTGAAGTGGCTGAAATTTCGTACAAAAAATTTCGCCAATTGATTCAGGTAAACCCGGACATTCTGATGCGTCTGTCTGCACAGATGGCGCGTCGTCTGCAAGTCACTTCAGAGAAAGTGGGCAACCTGGCGTTCCTCGACGTGACGGGCCGCATTGCACAGACTCTGCTGAATCTGGCAAAACAACCGGATGCTATGACTCACCCGGACGGTATGCAAATCAAAATTACCCGTCAGGAAATCGGTCAGATTGTCGGCTGTTCTCGTGAAACCGTGGGACGCATTCTGAAGATGCTGGAAGATCAGAACCTGATCTCCGCACACGGTAAAACCATCGTCGTTTACGGCACTCGTTAA
>cluster_274
ATGGCATTCAGTAATCCCTTCGATGATCCACAGGGAGCGTTTTACATTTTGCGCAATGCGCAGGGGCAATTCAGTCTGTGGCCGCAACAATGCGCCTTACCGGCAGGCTGGGACGTTGTGTGTCAGCCGCAGTCACAGGCGTCCTGCCAGCAGTGGCTGGAAGCCCACTGGCGTACTCTGACACCGGCGAATTTCACCCAGTTGCAGGAGGCACAATGA
>cluster_275
ATGGTGAAAAAAGCGATAGTGACAGCGATGGCTGTAATCAGCCTCTTTACTCTGATGGGATGTAATAATCGGGCCGAAGTCGATACGCTTTCTCCGGCACAGGCTGCCGAACTGAAACCGATGCCGCAAAGTTGGCGCGGCGTGCTGCCGTGTGCTGATTGCGAAGGAATCGAAACCTCTCTGTTCCTCGAAAAAGACGGAACCTGGGTGATGAATGAGCGTTATCTGGGGGCTCGTGAAGAACCTTCCTCCTTCGCTTCCTACGGTACATGGGCGCGAACCGCTGACAAGCTGGTATTAACCGATAGCAAAGGTGAAAAGTCATATTATCGCGCGAAAGGAGATGCGCTGGAGATGCTCGATCGTGAAGGTAATCCGATTGAATCGCAGTTCAACTATACGCTGGAACCGGCACAATCCAGCTTACCCATGACACCGATGACCCTGCGGGGCATGTATTTTTATATGGCTGATGCGGCGACCTTCACTGATTGCGCGACCGGAAAACGTTTCATGGTGGCGAATAACGCAGAGCTGGAGCGTGGCTACCTGGCTGCGCGCGGTAACAGTGAAAAACCGGTATTACTGTCAGTAGAAGGTCACTTTACGCTTGAGGCTAATCCGGATACCGGTGCGCCGACCAAAGTATTAGCGCCCGATACGGCAGGTAAATTTTACCCAAACCAGGATTGCAGTAGTTTGGGGCTGTAA
>cluster_276
ATGGCCTACAGCAAAATCCGCCAACCAAAACTCTCCGATGTGATTGAGCAGCAACTGGAGTTTTTGATCCTCGAAGGCACTCTCCGCCCGGGCGAAAAACTCCCACCGGAACGCGAACTGGCAAAACAGTTTGACGTCTCCCGTCCCTCCTTGCGTGAGGCGATTCAACGTCTCGAAGCGAAGGGCTTGTTGCTTCGTCGCCAGGGTGGCGGCACTTTTGTCCAGAGCAGCCTATGGCAAAGCTTCAGCGATCCGCTGGTGGAGCTGCTCTCCGACCATCCTGAGTCACAGTATGACTTGCTCGAAACACGACACGCCCTGGAAGGTATCGCCGCTTATTACGCCGCGCTGCGTAGTACCGATGAAGACAAGGAACGCATCCGTGAACTCCACCACGCCATAGAGCTGGCGCAGCAGTCTGGCGATCTGGACGCGGAATCAAACGCCGTACTCCAGTATCAGATTGCCGTCACCGAAGCGGCCCACAATGTGGTTCTGCTTCATCTGCTAAGGTGTATGGAGCCGATGTTGGCCCAGAATGTCCGCCAGAACTTCGAATTGCTCTATTCGCGTCGCGAGATGCTGCCGCTGGTGAGTAGTCACCGCACCCGCATATTTGAAGCGATTATGGCCGGTAAGCCGGAAGAAGCGCGCGAAGCATCGCATCGCCATCTGGCCTTTATCGAAGAAATTTTGCTCGACAGAAGTCGTGAAGAGAGCCGCCGTGAGCGTTCTCTGCGTCGTCTGGAGCAACGAAAGAATTAG
>cluster_277
ATGTGCGAATTGCTCGGGATGAGCGCCAACGTCCCTACCGATATCTGCTTTAGTTTCACCGGACTTGTACAGCGTGGTGGTGGAACCGGGCCACATAAAGATGGCTGGGGCATTACCTTTTACGAAGGTAAAGGCTGTCGCACATTTAAAGATCCACAACCCAGCTTTAATTCCCCCATCGCCAAACTTGTCCAGGACTACCCGATAAAATCCTGTTCGGTGGTGGCTCATATTCGCCAGGCTAATCGGGGCGAGGTGGCGCTGGAAAATACTCACCCATTTACCCGCGAGTTATGGGGGCGTAACTGGACTTATGCCCATAACGGACAACTGACGGGCTACAAATCACTGGAAACCGGCAACTTCCGCCCGGTCGGTGAAACCGATAGCGAAAAAGCCTTCTGCTGGCTCCTGCATAAATTAACGCAGCGTTACCCGCGCACACCGGGCAACATGGCGGCAGTGTTTAAATATATCGCCTCACTGGCGGATGAACTGCGGCAGAAGGGCGTTTTCAACATGCTGCTTTCTGACGGGCGCTATGTGATGGCGTATTGCTCGACTAATTTACACTGGATCACCCGCCGCGCGCCGTTTGGCGTGGCAACGCTGCTGGATCAGGATGTGGAAATCGACTTCAGCTCGCAGACCACACCGAATGATGTGGTCACGGTGATTGCAACACAGCCGCTGACGGGCAATGAAACCTGGCAAAAGATTATGCCAGGCGAATGGCGCTTATTTTGCCTCGGGGAGCGTGTAGTTTGA
>cluster_278
ATGCCCGATCAAACACAACAATTTTCGTTCAAGGTGCTCACCATCAACATTCACAAAGGTTTTACCGCGTTTAACCGACGCTTCATTTTGCCGGAACTTCGCGACGCGGTGCGTACCGTCAGCGCCGATATTGTTTGCCTGCAGGAAGTGATGGGCGCGCACGAAGTTCATCCGCTGCATGTGGAAAACTGGCCCGATACCTCGCACTACGAGTTTCTCGCCGACACGATGTGGAGCGATTTTGCCTACGGTCGCAATGCCGTATACCCGGAAGGGCATCACGGCAACGCCGTACTGTCGCGTTATCCCATTGAACATTATGAGAATCGCGATGTTTCGGTCGATGGTGCGGAAAAGCGCGGCGTGCTCTACTGCCGCATTGTGCCACCGATGACCGGAAAAGCGATTCATGTGATGTGCGTACATCTGGGCCTGCGTGAGGCGCACCGTCAGGCGCAGCTTGCGATGCTCGCCGAATGGGTGAATGAGCTACCGGACGGCGAACCGGTATTGGTGGCGGGTGATTTCAATGACTGGCGGCAAAAAGCTAATCATCCGTTAAAAGTGCAGGCCGGACTGGATGAGATTTTTACCCGCGCCCACGGACGCCCGGCGCGCACGTTTCCGGTGCAATTTCCTCTACTACGACTGGACAGGATCTACGTCAAAAATGCCAGCGCCAGCGCGCCAACCGCGTTGCCGCTGCGGACATGGCGACACCTTTCTGATCATGCCCCTTTAAGTGCGGAGATTCATTTATGA
>cluster_279
ATGGCAATGGTCCAACCGAAATCGCAAAAAGCACGTTTGTTTATTACTCACCTGCTACTGCTACTTTTTATCGCGGCGATTATGTTCCCGCTGCTGATGGTCGTCGCTATCTCGCTGCGTCAGGGAAACTTCGCGACCGGTAGCCTGATCCCGGAGCAAATCTCCTGGGATCACTGGAAACTGGCGTTAGGTTTTAGCGTTGAACAGGCTGATGGTCGCATTACGCCACCGCCATTCCCGGTACTGCTGTGGCTGTGGAACTCGGTAAAGGTCGCCGGGATTTCCGCGATTGGCATTGTGGCGCTCTCCACCACCTGCGCCTACGCTTTCGCCCGTATGCGCTTTCCAGGCAAAGCGACGCTGCTGAAAGGAATGCTGATTTTCCAGATGTTCCCGGCAGTACTTTCACTGGTCGCGTTGTATGCGTTGTTTGATCGTCTGGGTGAGTACATTCCATTCATTGGTCTGAATACTCATGGCGGCGTAATTTTCGCGTATCTGGGTGGGATTGCGCTGCATGTCTGGACCATCAAAGGCTATTTCGAAACCATCGACAGTTCGCTGGAAGAAGCGGCGGCGCTGGATGGTGCGACACCGTGGCAGGCCTTCCGCCTTGTCCTGTTGCCGCTGTCAGTACCGATTCTGGCGGTGGTGTTCATCCTGTCGTTTATCGCTGCCATTACTGAAGTTCCGGTCGCGTCGCTGTTACTGCGTGACGTAAATAGCTACACCCTGGCCGTGGGGATGCAGCAATACCTCAACCCGCAAAACTACCTGTGGGGTGACTTTGCCGCCGCTGCCGTGATGTCTGCATTACCGATCACCATCGTCTTCTTGCTGGCTCAACGCTGGCTGGTCAACGGCCTGACGGCAGGTGGTGTGAAAGGTTAA
>cluster_280
ATGCGTAAGTTCATTTTCGTATTGCTGACACTGCTTTTGGTCAGCCCTTTTTCCTTTGCGATGAAAGGTATTATCTGGCAACCACAAAACCGAGATAGTCAGGTTACCGATACCCAGTGGCAGGGGCTGATGAGTCAGTTACGTTTGCAAGGCTTCGATACCCTGGTTTTGCAATGGACCCGTTACGGCGATGCATTCACCCAGCCAGAACAGCGCGCGTTATTGTTTAAGCGTGCCGCAGCTGCGCAACAGGCTGGCCTGAAGCTGATTGTCGGGCTGAACGCCGATCCGGAATTTTTTATGCACCAGAAACAGTCGTCCGCAGCGCTGGAAAGCTATCTTAATCGCCTGCTGGCTGCCGATCTCCAGCAAGCCAGATTATGGAGCGCCGCGCCTGGCGTAACGCCGGATGGCTGGTACATCAGCGCGGAAATTGACGACCTGAACTGGCGCAGCGAAGCTGCCCGTCAGCCTTTGCTAACATGGTTAAACAACGCGCAGCGGCTGATTAGCGATGTTTCAGCAAAACCGGTTTATATCAGTAGTTTTTTCGCCGGAAACATGTCGCCCGATGGCTATCGCCAACTGCTGGAACAAGTTAAAGCAACCGGCGTTAATGTCTGGGTACAGGATGGCAGCGGCGTGGATAAACTTACCGCTGAACAGCGTGAACGTTATCTACAGGCCAGCGCCGATTGCCAAAGTCCCGCCCCTGCCAGCGGCATTGTTTATGAACTGTTTGTCGCCGGCAAAGGCAAAACCTTTACAGCGAAACCGAAACCGGATGCAGAGATCGCCTCGCTGTTAGCGAAACGTTCCTCTTGCGGTAAAGACACTCTCTATTTCTCTCTGCGCTATTTGCCCGTCGCGCACGGCATTCTCGAGTATTAA
>cluster_281
ATGAAGCTTTTGAAGACAGTTCCTGCCATCGTTATGTTGGCGGGGGGCATGTTTGCGTCACTGAATGCAGCTGCCGATGATTCCGTTTTTACTGTCATGGACGATCCTGCCAGCGCTAAAAAACCTTTCGAAGGTAATCTGAACGCAGGATATCTTGCACAATCAGGCAATACGAAAAGCTCCTCACTTACGGCTGACACCACCATGACCTGGTATGGACAAACCACTGCCTGGTCGCTGTGGGGGAACGCCAGTAATACTTCTTCTAATGATGAGCGTTCTTCAGAAAAATATGCGGCGGGCGGGCGTAGCCGTTTTAATTTAACTGATTATGACTATTTATTTGGTCAGGCAAGCTGGCTGACAGACCGTTATAACGGCTATCGAGAGCGCGATGTGTTGACCGCGGGTTATGGTCGTCAGTTTTTGAATGGCCCGGTACACAGTTTCCGCTTTGAATTCGGTCCAGGTGTGCGTTACGACAAATATACCGACAATGCCAGTGAAACTCAGCCGCTGGGCTATGCCTCCGGTGCTTATGCATGGCAGTTGACTGACAACGCTAAATTTACGCAGGGTGTTTCCGTCTTTGGCGCGGAAGACACAACGCTGAACTCCGAAAGCGCATTAAATGTTGCTATTAATGAACATTTTGGACTGAAAGTGGCTTACAACGTCACATGGAACTCTGAACCTCCAGAGTCTGCACCGGAACATACCGATCGTCGGACAACCTTATCGCTGGGCTACAGCATGTAA
>cluster_282
ATGCCGCAACATGACCAATTACATCGCTATCTGTTTGAAAATTTTGCCGTTCGCGGCGAACTGGTAACCGTTTCGGAAACCCTGCAACAGATCCTTGAGAACCACGATTATCCGCAGCCCGTTAAAAACGTGCTGGCAGAACTGCTGGTTGCGACCAGCCTGTTAACCGCTACGCTGAAGTTTGATGGTGATATCACCGTACAGCTGCAAGGCGACGGTCCGATGAATCTGGCGGTTATTAACGGTAACAATAACCAGCAAATGCGCGGTGTGGCGCGCGTGCAGGGCGAAATTCCAGAAAATGCCGACCTGAAAACGCTGGTCGGCAATGGTTACGTGGTGATCACCATTACCCCGAGCGAAGGCGAACGCTATCAGGGCGTGGTTGGTCTGGAAGGTGATACCCTGGCGGCCTGCCTGGAAGATTACTTTATGCGTTCTGAACAGCTGCCGACGCGCCTGTTTATTCGCACCGGCGACGTAGACGGCAAACCGGCTGCAGGCGGTATGTTGTTGCAGGTAATGCCTGCGCAAAATGCCCAGCAGGACGACTTTGACCACCTGGCGACGCTAACCGAAACCATCAAAACCGAAGAACTGCTGACCTTACCGGCAAACGAAGTGTTGTGGCGTTTGTATCACGAAGAAGAGGTGACGGTTTACGATCCGCAGGATGTGGAGTTCAAATGCACCTGCTCGCGTGAACGTTGCGCCGATGCGCTGAAAACGCTGCCTGATGAAGAAGTTGATAGCATCCTGGCGGAAGATGGCGAAATTGACATGCATTGTGATTACTGCGGTAACCACTATCTGTTCAATGCGATGGATATTGCTGAAATCCGCAACAACGCGTCTCCGGCAGATCCGCAAGTTCATTAA
>cluster_283
ATGACTGATCAGTCTCATCAGTGCGTCATTATCGGTATCGCTGGCGCATCGGCTTCCGGCAAGAGTCTTATTGCCAGTACCCTTTATCGTGAATTACGTGAGCAAGTCGGTGATGAACACATCGGCGTAATTCCCGAAGACTGCTATTACAAAGATCAAAGCCATCTGTCGATGGAAGAACGCGTTAAGACCAACTACGACCATCCCAGCGCGATGGATCACAGCCTGTTGCTTGAGCATTTACAAGCGTTGAAACGCGGCTCGGCAATTGACCTGCCGGTTTACAGCTATGTTGAACATACGCGTATGAAAGAAACGGTGACGGTTGAGCCGAAGAAGGTCATCATTCTCGAAGGCATTTTGTTGCTGACGGATGCGCGTTTGCGTGACGAACTTAACTTCTCCATTTTCGTTGATACCCCGCTGGATATCTGCCTGATGCGCCGCATCAAGCGTGACGTTAACGAGCGTGGGCGTTCAATGGATTCCGTGATGGCGCAATATCAAAAAACCGTGCGCCCGATGTTCCTGCAATTCATTGAGCCTTCTAAACAATATGCGGACATTATCGTGCCGCGCGGCGGGAAAAACCGCATCGCGATCGATATATTGAAAGCGAAAATAAGTCAGTTCTTTGAATAA
>cluster_284
GTGGCAAAGAATTACTATGACATCACCCTCGCCCTGGCCGGTATTTGTCAGTCGGCACGCCTGGTGCAACAACTCGCTCACCAGGGGCATTGTGATGCCGATGCGCTACACGTCTCACTCAACAGTATTATTGATATGAACCCCAGCTCGACGCTGGCGGTTTTTGGCGGTAGCGAAGCCAACCTGCGCGTCGGGCTGGAAACCCTGCTCGGCGTGCTCAATGCCAGCAGTCGCCAGGGCTTAAACGCCGAATTAACCCGCTACACACTCAGCTTGATGGTGCTTGAGCGCAAACTCTCCTCAGCGAAAGGCGCGCTCGACACTCTGGGCAACCGGATCAACGGCCTGCAACGCCAGCTCGAACACTTCGATTTACAGTCCGAAACGCTGATGAGCGCGATGGCTGCTATCTATGTTGATGTGATCAGCCCGCTTGGCCCGCGCATTCAGGTCACCGGTTCCCCTGCTGTACTGCAAAGCCCACAAGTGCAGGCGAAAGTTCGCGCAACCCTGCTGGCAGGCATTCGCGCCGCCGTGCTCTGGCACCAGGTCGGCGGCGGACGTCTGCAACTGATGTTTTCTCGTAATCGCCTGACCACTCAGGCAAAACAAATTCTTGCTCATTTAACCCCGGAGTTGTGA
>cluster_285
ATGGCTACCCCACACATTAATGCAGAAATGGGCGATTTCGCTGACGTAGTTTTGATGCCAGGCGACCCGCTGCGTGCAAAGTATATTGCTGAAACTTTCCTTGAAGATGCCCGTGAAGTGAACAACGTTCGCGGTATGCTGGGCTTCACCGGTACTTATAAAGGCCGCAAAATTTCCGTAATGGGTCACGGTATGGGTATCCCGTCCTGCTCCATCTACACCAAAGAACTGATCACCGATTTCGGCGTGAAGAAAATTATCCGCGTGGGTTCCTGTGGCGCAGTTCTGCCGCACGTAAAACTGCGCGACGTCGTTATCGGTATGGGTGCCTGCACCGATTCCAAAGTTAACCGCATCCGTTTTAAAGATCATGACTTTGCCGCTATCGCTGACTTTGACATGGTGCGTAACGCGGTAGACGCGGCTAAAGCACTGGGCATTGATGCTCGCGTTGGTAACCTGTTCTCCGCTGACCTGTTCTACTCTCCGGACGGCGAAATGTTCGACGTGATGGAAAAATACGGCATCCTCGGCGTGGAAATGGAAGCGGCTGGTATCTACGGCGTCGCTGCAGAATTTGGCGCGAAAGCCCTGACCATCTGTACCGTGTCTGACCACATCCGCACTCACGAGCAGACCACTGCCGCTGAGCGTCAGACCACCTTCAACGACATGATCAAAATCGCACTGGAATCCGTTCTGCTGGGCGATAAAGAGTAA
>cluster_286
GTGACCAAACTCAAACTTCTGGCACTTGGAGTGCTTATCGCAACGTCTGCAGGCGTAGCGCACGCTGAAGGTAAATTTTCCCTGGGCGCAGGCGTAGGTGTCGTTGAGCACCCATATAAAGATTACGATACCGATGTTTACCCAGTACCGGTAATCAACTATGAAGGCGATAACTTCTGGTTCCGTGGCTTAGGTGGTGGTTACTACCTGTGGAATGACGCAACGGATAAACTTTCAATTACCGCTTACTGGTCGCCGCTTTACTTCAAAGCGAAAGACAGTGGCGATCACCAAATGCGTCACCTGGATGACCGTAAGAGCACCATGATGGCTGGTCTGTCTTATGCTCACTTTACCCAGTACGGTTACCTGCGTACCACCCTGGCTGGCGATACCCTGGATAACAGCAACGGCATTGTCTGGGATATGGCCTGGTTGTATCGTTACACCAACGGTGGCCTGACCGTGACTCCGGGTATTGGTGTGCAGTGGAACAGCGAAAACCAGAACGAATACTATTATGGCGTATCGCGCAAAGAGTCCGCTCGCAGCGGTCTGCGTGGCTATAACCCGAACGACAGCTGGAGCCCTTACCTGGAGCTGAGCGCCAGCTACAACTTCCTCGGCGACTGGAGTGTTTACGGTACCGCGCGCTATACCCGTCTGTCTGATGAAGTTACTGACAGCCCGATGGTGGATAAATCCTGGACTGGCCTGATTTCTACCGGGATCACCTACAAATTCTGA
>cluster_287
ATGGAACTGCATTGTCCACAATGTCAGCATGTGCTTGATCAGGATAACGGCCATGCGCGTTGCCCATCCTGCGGGGAAATTATTGAAATGAAAGCTCTTTGTCCAGACTGCCATCAACCGTTGCAGGTGTTAAAAGCCTGCGGTGCAGTAGATTACTTCTGTCAGCACGGGCATGGCTTGATATCGAAAAAACGCGTTGAATTCGTGCTGGCTTAA
>cluster_288
ATGTTTACTTATTATCAGGCAGAAAATTCAACAGCAGAACCCGCTCTGGTTAATGCCATTGAGCAAGGCCTTCGGGCAGAGCACGGTGTTGTCACTGAAGATGACATTCTCATGGAGCTGACCAAATGGGTGGAAGCTTCTGATAACGACATCCTCAGTGATATCTACCAGCAAACGATCAATTATGTGGTCAGTGGCCAGCACCCTACGCTTTAA
>cluster_289
ATGAGCGATTTCGCAAAAGTAGAGCAGTCTTTGCGAGAGGAGATGACGCGGATTGCCAGTTCATTCTTTCAGCGCGGCTATGCAACCGGTTCGGCTGGCAATCTGTCGCTGCTTTTACCTGACGGGAATTTACTGGCGACACCGACAGGTTCATGCCTGGGCAATCTCGATCCGCAGCGGCTTTCCAAAGTCGCCGCGGATGGCGAATGGTTAAGTGGTGACAAACCCTCGAAAGAGGTGCTCTTTCATCTGGCGCTGTATCGCAACAATCCGCGCTGTAAAGCGGTGGTGCATTTGCACAGCACATGGTCGACGGCGCTTTCCTGCCTGCAAGGGCTGGACAGCAGCAACGTTATTCGTCCGTTCACACCATACGTGGTGATGCGGATGGGAAATGTCCCGCTGGTGCCTTATTACCGACCGGGCGATAAACGCATCGCACAGGATCTGGCGGAACTGGCAGCAGACAATCAGGCTTTTTTACTGGCAAATCATGGCCCAGTGGTTTGCGGTGAAAGCCTGCAAGAAGCCGCCAACAATATGGAAGAGCTGGAGGAAACGGCAAAGCTGATTTTTATTCTCGGTGACCGCCCGATCCGTTATCTGACCGCAGGTGAAATTGCGGAATTAAGGAGTTAA
>cluster_290
ATGAAGGATGGTGCGCTGCTCAGGAGTTCTTCACTTTTTATTGCCTACATGGGATGCCTTGGATGGGGGAGTGCTTATTTCTATGGATGGGGTACTTCTTTTTACTACGGCTTCCCATGGTGGATTGTAGGTGCAGGTGTTGATGATGTTGCCAGAAGTTTATTTTTTGCAGTTATCGTCATTGCTATATTTCTTATCGGTTGGGGTATTGGTGTTGTATTCTTTTTCGCAGTGAAAAGAAAACATTCTATGCAAGAGCTAAATGTATTTCGCCTTTATTTTGCTGTGGAATTATTGTTTGTGCCGGCAATTATTGAGTTTTCTATATTGAGACAGAAGATTCAGGTACCTCTTTTGCTACTGTCAGCAGCGATTGCGCTGGCGGTTACAATTTCGATAAGATCTTATGGGCGATTTTTATCGGTATCATGCTTCTATGATAAGCCATTTATAAAAAAACATTTTTTTGAGATTGTGATGATTGCTTTTGTGGCATATTTTTGGCTTTTTTCATTTCTGACAGGATATTACAAACCACAGTTTAAGAAAGAATATGAAATGATTAATTATAATGATGGTTGGTATTATGTTCTTGCTCGTTATGATAATTGTCTGGTTTTGTCTACTTCTTTCAATGCAGGTAGTAAAAGGTTTGTCATTTATCAATCAGCACAAGATAAGAATCTTCAGGTTGATATTGTAAGGACCAGAATTTAA
>cluster_291
ATGATCACTATTACCAAAGGGCGACTGCTGACAATCAAGCAGTGGCGCGAAACATACGGACCGGGTAGCAACGTTGTACTGCCAGCAGAAGAAGCGGAAGAACTGGCACGAATTGCACTGGTATCGCTGGAAGCAGAGCCGGTGGCAAAGATTATAGCTCATTACCCATTAGGAGTTGACGTAGGCAAACAAAAGTTCGTACAGGCCATTGGAGAGCTTCCTGACTTTGGCGGATATCTATTTGCCGCCCCGCCAGCGCCGGTAGTGCCGGAAGAAGCAACTCCGGAAAACGTAGAAATGCTCTCTGGCTATGTTTCCACGTACAAATTAACCGATAGCGAGCGCGATATTGCTGCCGAAATATGGAACGCCTGCCGCACCGCCATGCTTCAGTCCGGAAACTTTCGGGAAAGCAAGAATTCGTCAACCAATAATTTTCGGGAAATCCCGGAAGCGTCAACCAGCTCTCCGGTAACTCCGGCTCTTCTGCCTGGTGGTTTCACCATTGAGGAGGCGAAGGAATTACATGAAGACCTGGTACGCAGCCACATAAGCAAGGCCTTAAGTGGCGAAAAGATGAAAAAGAAAGATCGCGATGCTGATTTGCGCTGGATTCATGGCGTTATAGTTCAGGCAGCGTGGTTTGTAAAAGCATCACTGGAGCAGAATGCACTATCGGGCAACTCTCCGGTAACTCCGGATGGTTGGATAAGCTGTAGTGAGCGAATGCCGGACGACAGGCAGGAGGTGAATCAATGA
>cluster_292
ATGCCAAAACGTACAGATATAAAAAGTATCCTGATTCTGGGTGCGGGCCCGATTGTTATCGGTCAGGCGTGTGAGTTTGACTACTCTGGCGCGCAAGCATGTAAAGCCCTGCGCGAAGAGGGTTACCGCGTCATTCTGGTGAACTCCAACCCGGCGACCATCATGACCGACCCGGAAATGGCCGATGCGACCTACATCGAGCCGATTCACTGGGAAGTAGTACGCAAGATTATTGAAAAAGAGCGCCCGGACGCGGTGCTGCCAACGATGGGCGGTCAGACGGCGCTGAACTGCGCGCTGGAGCTGGAGCGTCAGGGCGTGTTGGAAGAGTTCGGCGTGACTATGATTGGTGCGACCGCCGATGCGATTGATAAAGCAGAAGACCGCCGTCGTTTCGACGTAGCGATGAAGAAAATTGGTCTGGAAACCGCGCGTTCCGGTATCGCACACACGATGGAAGAAGCGCTGGCGGTTGCCGCTGACGTGGGCTTCCCGTGCATTATTCGCCCATCCTTTACCATGGGCGGTAGCGGCGGCGGTATCGCTTATAACCGCGAAGAGTTTGAAGAAATTTGCGCCCGCGGTCTGGATCTCTCCCCAACCAAAGAGCTGCTGATTGATGAGTCGCTGATCGGCTGGAAAGAGTACGAGATGGAAGTGGTGCGTGATAAAAACGACAACTGCATCATCGTCTGCTCTATCGAAAACTTTGATGCGATGGGCATCCATACCGGTGACTCCATCACTGTCGCGCCAGCCCAAACGCTGACCGACAAAGAATATCAAATCATGCGTAACGCCTCGATGGCGGTGCTGCGTGAAATCGGCGTTGAAACCGGTGGTTCCAATGTCCAGTTTGCGGTGAACCCGAAAAACGGTCGCCTGATTGTTATCGAAATGAACCCACGCGTGTCCCGTTCTTCGGCGCTGGCGTCGAAAGCGACCGGTTTCCCGATTGCTAAAGTGGCGGCGAAACTGGCGGTGGGTTACACCCTCGACGAACTGATGAACGACATCACTGGCGGACGTACTCCGGCCTCCTTCGAGCCGTCCATCGACTATGTGGTTACTAAAATTCCTCGCTTCAACTTCGAAAAATTCGCTGGTGCTAACGACCGTCTGACCACTCAGATGAAATCGGTTGGCGAAGTGATGGCGATTGGTCGCACGCAGCAGGAATCCCTGCAAAAAGCGCTGCGCGGCCTGGAAGTCGGTGCGACTGGATTCGACCCGAAAGTGAGCCTCGATGACCCGGAAGCGTTAACCAAAATCCGTCGCGAACTGAAAGATGCTGGCGCAGAGCGTATCTGGTACATCGCCGATGCCTTCCGTGCGGGCCTGTCTGTGGACGGCGTGTTCAACCTGACCAATATTGACCGCTGGTTCCTGGTACAGATTGAAGAACTGGTGCGTCTGGAAGAGAAAGTAGCGGAAGTGGGCATCACTGGCCTGAACGCTGAATTCCTGCGCCAGCTGAAACGCAAAGGCTTTGCCGATGCGCGTCTGGCAAAACTGGCGGGCGTGCGCGAAGCGGAAATCCGCAAGCTGCGCGACCAGTATGACCTGCACCCGGTTTATAAGCGCGTGGATACCTGTGCGGCAGAGTTCGCCACCGACACCGCTTACATGTACTCCACTTATGAAGAAGAGTGCGAAGCGAATCCGTCTACCGACCGTGAAAAAATCATGGTTCTCGGCGGCGGCCCGAACCGTATCGGTCAGGGTATCGAATTCGACTACTGCTGTGTACACGCCTCGCTGGCGCTGCGCGAAGACGGTTACGAAACCATTATGGTTAACTGTAACCCGGAAACCGTCTCCACCGACTACGACACTTCCGATCGCCTCTACTTCGAGCCGGTAACTCTGGAAGATGTGCTAGAAATCGTGCGTATTGAGAAGCCGAAAGGCGTTATCGTTCAGTACGGCGGTCAGACCCCGCTGAAACTGGCGCGCGCGCTGGAAGCTGCTGGCGTACCGGTTATCGGCACCAGCCCGGATGCTATCGACCGTGCAGAAGACCGTGAACGCTTCCAGCATGCGGTTGAGCGTCTGAAACTGAAACAACCGGCGAACGCCACCGTTACCGCTATTGAAATGGCGGTAGAGAAGGCGAAAGAGATTGGCTACCCGCTGGTGGTACGTCCGTCTTACGTTCTCGGCGGTCGGGCGATGGAAATCGTCTATGACGAAGCTGACCTGCGTCGCTACTTCCAGACGGCGGTCAGCGTGTCTAACGATGCGCCAGTGTTGCTGGATCACTTCCTTGATGACGCGGTAGAAGTTGACGTGGATGCCATCTGCGACGGCGAAATGGTGCTGATTGGCGGCATCATGGAGCACATCGAGCAGGCGGGCGTGCACTCCGGTGACTCCGCATGTTCTCTGCCAGCCTACACCTTAAGTCAGGAAATTCAGGATGTGATGCGCCAGCAGGTGCAGAAACTGGCCTTCGAATTGCAGGTGCGCGGTCTGATGAACGTGCAGTTTGCGGTGAAAAACAACGAAGTCTACCTGATTGAAGTTAACCCGCGTGCGGCGCGTACCGTTCCGTTCGTCTCCAAAGCCACCGGCGTACCGCTGGCAAAAGTGGCGGCGCGTGTGATGGCTGGCAAATCGCTGGCTGAGCAGGGCGTAACCAAAGAAGTTATCCCGCCGTACTACTCGGTGAAAGAAGTGGTGCTGCCGTTCAATAAATTCCCGGGTGTTGACCCGCTGTTAGGGCCAGAAATGCGCTCCACCGGGGAAGTGATGGGCGTGGGCCGCACCTTCGCTGAAGCGTTTGCCAAAGCGCAGCTGGGCAGCAACTCCACCATGAAGAAACACGGTCGTGCGTTGCTTTCCGTGCGCGAAGGCGATAAAGAACGCGTGGTGGACCTGGCGGCAAAACTGCTGAAACAGGGCTTCGAGCTGGATGCGACCCACGGCACGGCGATTGTGCTGGGCGAAGCGGGCATTAATCCGCGTCTGGTGAACAAGGTGCATGAAGGCCGTCCGCACATTCAGGACCGCATCAAGAATGGCGAATATACCTACATCATCAACACCACTTCAGGCCGTCGCGCGATTGAAGACTCCCGCGTGATCCGTCGCAGTGCGCTGCAATATAAAGTGCATTATGACACCACCCTGAACGGTGGTTTCGCTACCGCGATGGCGCTGAATGCCGACGCGACCGAAAAAGTAATTTCGGTGCAGGAAATGCACGCGCAGATCAAATAA
>cluster_293
ATGAAAGGTATTATCCTGGCGGGCGGTTCCGGCACCCGATTGCATCCGATTACGCGCGGCGTATCGAAGCAACTGTTGCCGATTTACGATAAGCCAATGATTTACTATCCGCTGTCGGTGCTGATGTTGGCCGGTATCCGCGAAATTCTCATCATCACTACGCCGGAAGATAAAGGTTATTTCCAGCGCCTGCTGGGCGATGGTAGTGAGTTCGGTATCCAGCTGGAATACGCCGAACAGCCCAGCCCGGACGGTCTGGCGCAGGCCTTTATCATCGGTGAAACCTTCCTCAACGGTGAACCTTCTTGTCTGGTGCTGGGCGATAACATCTTCTTCGGTCAGGGCTTCAGTCCGAAGCTGCGTCATGTTGCGGCGCGCACGGAAGGGGCGACGGTATTTGGCTATCAGGTGATGGACCCGGAACGCTTTGGCGTGGTGGAGTTTGACGACAATTTCCGCGCTATCTCGCTGGAAGAAAAGCCAAAACAGCCGAAGTCAAACTGGGCGGTGACCGGGCTTTATTTCTACGACAGTAAAGTCGTGGAGTACGCAAAGCAGGTGAAGCCGTCGGAGCGTGGTGAACTGGAGATTACCTCCATCAACCAGATGTACCTCGAGGCGGGCAACCTGACCGTTGAACTGCTCGGGCGCGGATTTGCCTGGCTGGACACTGGCACTCACGACAGCCTGATTGAAGCCAGTACCTTTGTGCAGACAGTAGAAAAACGCCAGGGCTTTAAGATTGCCTGCCTGGAAGAGATCGCCTGGCGTAACGGCTGGCTCGATGACGAGGGTGTGAAGCGTGCTGCCAGTTCATTAGCGAAAACTGGCTACGGCCAATATCTGCTGGAGTTACTTCGTGCCCGTCCGCGCCAGTATTGA
>cluster_294
ATGCCTTGGATCCAACTGAAACTGAACACCACCGGCGCGAACGCGGAAGATCTTAGCGATGCGCTGATGGAAGCGGGTGCCGTTTCTATCACTTTTCAGGATACCCACGATACGCCAGTATTTGAGCCGCTGCCGGGCGAAACGCGCCTGTGGGGCGACACCGATGTGATTGGTCTGTTCGACGCTGAAACCGATATGAACGACGTGGTGGCGATTCTGGAAAACCATCCGCTGCTCGGCGCAGGCTTCGCGCATAAAATCGAACAACTAGAAGATAAAGACTGGGAGCGCGAATGGATGGATAATTTCCACCCGATGCGCTTTGGTGAACGACTGTGGATCTGCCCTAGCTGGCGTGATGTGCCGGACGAAAACGCCGTCAACGTGATGTTAGATCCAGGGCTGGCGTTTGGTACGGGTACCCATCCAACCACCTCTCTGTGCCTGCAATGGCTCGACAGCCTCGATTTAACCGGTAAAACAGTCATCGACTTTGGCTGTGGTTCCGGCATTCTGGCGATCGCGGCGCTGAAACTGGGTGCAGCAAAAGCCATTGGTATTGATATCGATCCGCAGGCGATTCAGGCCAGCCGCGACAACGCCGAACGTAATGGCGTTTCTGACCGTCTGGAACTCTACTTACCGAAAGATCAGCCAGAAGAAATGAAAGCCGACGTGGTGGTCGCTAACATCCTTGCAGGCCCATTACGTGAACTGGCACCGTTAATCAGCGTCCTGCCGGTTTCAGGCGGTTTGCTGGGCCTTTCCGGTATTCTGGCAAGCCAGGCAGAGAGCGTTTGTGAAGCTTATGCCGATAGCTTCGCACTGGACCCGGTCGTGGAAAAAGAAGAGTGGTGCCGTATTACCGGTCGTAAGAATTAA
>cluster_295
ATGAAACAAACACAACGTCACAACGGTATTATCGAACTGGTTAAACAGCAGGGTTATGTCAGTACTGAAGAGCTGGTAGAGCATTTCTCCGTCAGCCCGCAGACTATTCGCCGCGACCTCAATGAGCTGGCGGAGCAAAACCTGATCCTGCGTCACCATGGCGGTGCGGCGCTGCCTTCCAGTTCGGTTAACACGCCGTGGCACGATCGCAAAGCCACCCAGACCGAAGAAAAAGAGAGGATTGCCCGCAAAGTGGCGGAGCAAATCCCCAACGGCTCGACACTGTTTATCGATATCGGCACCACGCCGGAAGCGGTGGCGCACGCGCTGCTTAATCACAGCAATTTGCGTATTGTCACCAACAATCTCAATGTTGCTAACACGTTGATGGTAAAAGAAGATTTCCGCATTATTCTCGCCGGTGGCGAATTACGCAGCCGCGATGGCGGGATCATTGGCGAAGCGACGCTCGATTTTATCTCCCAGTTCCGCCTTGATTTCGGCATTCTGGGGATAAGCGGCATCGATAGCGACGGCTCGCTGCTGGAGTTCGATTACCACGAAGTTCGCACCAAGCGCGCCATTATTGAGAACTCGCGCCACGTTATGCTGGTTGTCGATCACTCGAAATTTGGCCGTAACGCGATGGTCAATATGGGCAGCATCAGCATGGTAGATGCCGTCTACACCGACGCCCCGCCGCCAGTAAGCGTAATGCAGGTGCTGACGGACCATCATATTCAACTGGAGCTGTGCTGA
>cluster_296
ATGGACTTCCTGGAGCATCTGCTTCATGAAGAAAAACTGGCACGTCATCAACGTAAACAGGCGATGTATACCCGAATGGCAGCCTTCCCGGCGGTGAAAACGTTCGAAGAGTATGACTTCACATTCGCCACCGGAGCACCGCAGAAGCAACTCCAGTCGTTACGCTCACTCAGCTTCATAGAACGTAATGAAAATATCGTGTTACTGGGGCCATCAGGTGTGGGGAAAACCCATCTGGCAATAGCGATGGGCTATGAAGCAGTCCGTGCAGGTATCAAAGTTCGCTTCACAACAGCAGCAGATCTGTTACTTCAGTTATCTACGGCACAACGTCAGGGCCGTTATAAAACGACGCTTCAGCGTGGAGTAATGGCCCCCCGCCTGCTCATCATTGATGAAATAGGCTATCTGCCGTTCAGTCAGGAAGAAGCAAAGCTGTTCTTCCAGGTCATCGCTAAACGTTACGAAAAGAGCGCAATGATCCTGACATCCAATCTGCCGTTCGGGCAGTGGGATCAAACGTTCGCCGGTGATGCAGCACTGACCTCAGCGATGCTGGACCGTATCTTACACCACTCACATGTCGTTCAAATCAAAGGAGAAAGCTATCGACTCAGACAGAAACGAAAGGCCGGGGTTATAGCAGAAGCTAATCCTGAGTAA
>cluster_297
ATGGCAACAACACAACAATCTGGATTTGCACCTGCTGCATCGCCTCTCGCTTCGACCATCGTTCAGACCCCGGACGACGCGATTGTGGCGGGCTTCACCTCTATCCCTTCACAAGGGGATAACATGCCTGCTTACCATGCCAGACCAAAGCAAAGCGATGGCCCACTGCCAGTGGTCATTGTAGTGCAGGAAATTTTTGGCGTGCATGAACATATCCGCGACATTTGTCGCCGTCTGGCGCTGGAGGGGTATCTGGCTATCGCACCTGAACTTTACTTCCGCGAAGGCGATCCGAATGATTTTGCCGATATCCCCACGTTGCTTAGCGGTCTGGTAGCAAAAGTGCCTGACTCGCAGGTGCTGGCCGATCTCGATCATGTCGCCAGTTGGGCTTCCCGCAACGGCGGCGATGTTCATCGTTTAATGATCACCGGATTCTGCTGGGGTGGACGTATCACCTGGCTGTATGCCGCGCATAATCCACAGCTAAAAGCCGCAGTGGCGTGGTACGGCAAACTGACGGGCGATAAGTCGCTGAATTCACCGAAACAACCTGTTGATATCGCAACCGATCTTAACGCGCCGGTTCTCGGCTTATATGGCGGTCAGGATAACAGCATTCCGCAGGAGAGCGTTGAAACGATGCGCCAGGCGCTGCGGGCTGCTAATGCGAAAGCAGAGATTATCGTCTACCCGGATGCCGGGCATGCATTCAACGCTGATTATCGCCCGAGCTATCATGCCGAATCTGCGAAAGATGGCTGGCAGCGTATGCTGGAATGGTTTAAGCAGTATGGTGGGAAGAAGTCGCTGTAA
>cluster_298
ATGAATAAATCGCTCATCATTTTCGGCATCGTCAACATAACCTCGGACAGTTTCTCCGATGGAGGCCGGTATCTGGCGCCAGACGCAGCCATTGCGCAGGCGCGTAAGCTGATGGCCGAGGGGGCAGATGTGATCGACCTCGGTCCGGCATCCAGCAATCCCGACGCCGCGCCTGTTTCGTCCGACACAGAAATCGCGCGTATCGCGCCGGTGCTGGACGCGCTCAAGGCAGATGGCATTCCCGTCTCGCTCGACAGTTATCAACCCGCGACGCAAGCCTATGCCTTGTCGCGTGGTGTGGCCTATCTCAATGATATTCGCGGTTTTCCAGACGCTGCGTTCTATCCGCAATTGGCGAAATCATCTGCCAAACTCGTCGTTATGCATTCGGTGCAAGACGGGCAGGCAGATCGGCGCGAGGCACCCGCTGGCGACATCATGGATCACATTGCGGCGTTCTTTGACGCGCGCATCGCGGCGCTGACGGGTGCCGGTATCAAACGCAACCGCCTTGTCCTTGATCCCGGCATGGGGTTTTTTCTGGGGGCTGCTCCCGAAACCTCGCTCTCGGTGCTGGCGCGGTTCGATGAATTGCGGCTGCGCTTCGATTTGCCGGTGCTTCTGTCTGTTTCGCGCAAATCCTTTCTGCGCGCGCTCACAGGCCGTGGTCCGGGGGATGTCGGGGCCGCGACACTCGCTGCAGAGCTTGCCGCCGCCGCAGGTGGAGCTGACTTCATCCGCACACACGAGCCGCGCCCCTTGCGCGACGGGCTGGCGGTATTGGCGGCGCTGAAAGAAACCGCAAGAATTCGTTAA
>cluster_299
ATGGATCTCGCGTCATTACGCGCTCAACAAATCGAACTGGCTTCTTCTGTGATCCGCGAGGATCGACTCGATAAAGATCCACCGGATCTGATCGCCGGAGCCGATGTCGGGTTTGAGCAGGGCGGAGAAGTGACGCGAGCGGCGATGGTGCTGCTGAAATATCCCTCGCTTGAGCTGGTGGAGTATAAAGTTGCCCGCATCGCCACCACCATGCCTTACATTCCAGGTTTTCTTTCCTTCCGCGAATATCCTGCGCTGCTGGCAGCGTGGGAGATGCTGTCGCAAAAGCCGGATTTAGTGTTTGTCGATGGTCATGGGATCTCGCATCCTCGCCGTCTTGGCGTCGCCAGCCATTTTGGCTTATTGGTGGATGTGCCGACCATTGGCGTGGCGAAAAAACGGCTCTGCGGTAAATTCGAACCGCTCTCCAGCGAACCGGGCGCGCTGGCCCCACTGATGGATAAAGGCGAGCAGCTGGCCTGGGTCTGGCGCAGCAAAGCGCGCTGTAACCCGTTGTTTATCGCTACCGGCCATCGGGTCAGCGTGGACAGCGCGCTGGCGTGGGTACAACGCTGCATGAAAGGCTATCGTCTGCCGGAGCCAACGCGCTGGGCGGACGCGGTGGCCTCGGAACGTCCGGCGTTCGTGCGCTATACAGCAAATCAGCCCTAA
>cluster_300
ATGAAAAAGCACCTTCTGCCTCTCGCTCTGCTGTTTTCCGGAATATCACCGGCCCAGGCGCTGGATGTCGGCGATATATCATCGTTTATGAACAGTGACAGCAGCACGCTAAGCAAAACGATCCAAAACAGTACCGACAGTGGCCGCCTCATCAATATCCGTCTCGAACGGCTCTCTTCACCGCTTGACGACGGGCAGGTTATCGCAATGGACAAGCCGGATGAGTTGCTACTCACTCCCGCCAGCTTGCTGCTACCCGCCCAAGCCAGCGAAGTGATCCGCTTCTTCTATAAGGGACCAGCAGATGAAAAAGAGCGCTACTACCGCATTGTCTGGTTTGATCAGGCCCTCAGTGATGCGCAGCGCGATAATGCCAACCGTAGCGCTGTGGCCACTGCTTCCGCCCGCATCGGCACCATTCTGGTCGTCGCACCCCGCCAGGCAAACTACCACTTTCAGTACGCCAACGGCTCCCTGACAAATACAGGAAATGCGACGCTGCGGATCCTCGCCTACGGCCCCTGCCTGAAAGCCGCCAATGGTAAGGAGTGTAAAGAGAATTACTACCTGATGCCGGGCAAGTCGCGTCGTTTTACCCGCGTGGACACGGCGGATAACAAAGGACGGGTTGCACTTTGGCAGGGTGATAAGTTCATTCCCGTGAAATAG
>cluster_301
ATGAGCACTGCAATTACACGCCAGATCGTTCTCGATACCGAAACCACCGGTATGAACCAGATTGGTGCGCACTATGAAGGCCACAAGATCATTGAGATTGGTGCCGTTGAAGTGGTGAACCGTCGCCTGACGGGCAATAACTTCCATGTTTATCTCAAACCCGATCGGCTGGTGGATCCGGAAGCCTTTGGCGTACATGGTATTGCCGATGAATTTTTGCTCGATAAGCCCACGTTTGCCGAAGTAGCCGATGAGTTCATGGACTATATCCGCGGCGCGGAGTTGGTGATCCATAACGCAGCGTTCGATATCGGCTTTATGGACTACGAGTTTTCGTTGCTTAAGCGCGATATTCCGAAGACCAATACCTTCTGTAAGGTCACCGATAGCCTTGCGGTGGCGAGGAAAATGTTTCCTGGTAAGCGCAACAGCCTCGATGCGTTATGTGCCCGCTACGAAATAGATAACAGTAAACGAACGCTACACGGGGCATTACTCGATGCACAGATCCTTGCGGAAGTTTATCTGGCGATGACCGGTGGTCAAACGTCGATGGCTTTTGCGATGGAAGGAGAGACACAGCAGCAACAAGGTGAAGCAACAATTCAGCGCATTGTACGTCAGGCAAGTAAGTTACGCGTTGTTTTTGCGACAGATGAAGAGCTTGCAGCTCATGAAGCCCGTCTTGATCTGGTGGAGAAGAAGGGCGGAAGCTGCCTCTGGCGGGCATAA
>cluster_302
ATGAGAGCTGTCGCCGGTGTGCTTGTTCTTCTTGCCACTGCATCACTGCATGCGGCTCCCGACGATGTACTGGTCCCCAACTATGCCCGGGAAGAAGGCTGGCAGTGGTACAACCCGAATGCGGAAGAGATTCAACCGGAGCCTGCGCCAGAGCCGCCCCTTCAGGAACGTCTGGCCAGCATGACGCCATCTGAGCAGAAAAAGGTCCTGCAGCAGGCGACCCGTGAAGCGCTGGATACGGCCATTCTGTATCCGTCTGCGGAGAACTTCCGCCGTTTTATGATACTCCAGAATTTCTGGACTGACCGGGCGACAGATTTTACCCAGACATCAAAGCTGGCGCGCCTGAAATATCCGGAACTCGACTACAACGTGAAACGTAGTCACTACAACGGTTCTGTGGAAGCGCGTCTTACCGAAGAGAGAAAGGTTCAGAATGCGGTCATCCGTCAGGTGGCACAGCGCTATGGTCTGTTCTTCTTCTACCGGGGGAATAATGCCGTCGACAACCTGATGGCCGGTGTCATCCGCGCGTTCTGCGAAGACCGGGGCATTACACTTATGGCCGTGAGTGTGGACGGTAAAATCAGCGACCAGCTGCCGCAGAGCCGTCCGGACAGCGGGCAGGCTGAGCAGATGCGCGCCACACATTTCCCCGCGACCTTCCTGGTCGATCCGAAAACGCACCAGTGGCAGCCTCTTGCATGGGGATTTATGAGCCACGATGACCTGGACCGCCAGATGGTCAACGTTCTTACCCATTTTAAACCTGACTACTGA
>cluster_303
GTGATTGAATTTAAAAACGTCTCCAAGCATTTTGGTCCAACCCAGGTGCTGCACAATATCGATTTGAACATTGCTCAGGGCGAAGTCGTGGTGATTATCGGGCCGTCCGGTTCCGGTAAATCGACCCTGCTGCGCTGCATCAACAAACTGGAAGAAATCACCTCCGGCGATCTGATTGTCGATGGCCTGAAGGTTAACGATCCGAAAGTTGATGAGCGCCTGATTCGCCAGGAAGCGGGTATGGTGTTCCAGCAGTTTTACCTCTTCCCGCATCTGACGGCGCTGGAAAACGTCATGTTTGGCCCGCTACGCGTGCGTGGCGCGAATAAAGAAGAGGCGGAAAAACTGGCGCGTGAGCTGCTGGCGAAAGTCGGTCTGGCAGAGCGTGCACATCACTACCCTTCCGAACTTTCTGGTGGTCAACAGCAGCGTGTGGCGATTGCCCGCGCGCTGGCGGTGAAGCCGAAAATGATGCTGTTTGATGAACCGACTTCCGCTCTTGACCCGGAACTGCGCCATGAAGTGCTGAAGGTTATGCAGGATCTGGCTGAAGAAGGGATGACGATGGTGATCGTGACCCACGAAATCGGTTTTGCCGAGAAAGTAGCTTCGCGCCTGATCTTTATCGACAAAGGCCGGATTGCAGAAGATGGCGATCCGCAGGTGTTGATCAAGAACCCGCCGAGCCAGCGCTTGCAGGAATTTTTGCAGCACGTCTCTTAA
>cluster_304
ATGCAAGAGAACTACAAGATTCTGGTGGTCGATGACGACATGCGCCTGCGTGCGCTGCTGGAACGTTATCTCACCGAACAAGGCTTCCAGGTTCGAAGCGTCGCTAATGCAGAACAGATGGATCGCCTGCTGACTCGTGAATCTTTCCATCTTATGGTACTGGATTTAATGTTACCTGGTGAAGATGGCTTGTCGATTTGCCGACGTCTTCGTAGTCAGAGCAACCCGATGCCGATCATTATGGTGACGGCGAAAGGGGAAGAAGTGGACCGTATCGTAGGCCTGGAGATTGGCGCTGACGACTACATTCCAAAACCGTTTAACCCGCGTGAACTGCTGGCCCGTATTCGTGCGGTGCTGCGTCGTCAGGCGAACGAACTGCCAGGCGCACCGTCACAGGAAGAGGCGGTAATTGCTTTCGGTAAGTTCAAACTTAACCTCGGTACGCGCGAAATGTTCCGCGAAGATGAGCCGATGCCGCTCACCAGCGGTGAGTTTGCGGTACTGAAGGCACTGGTCAGCCATCCGCGTGAGCCGCTCTCCCGCGATAAGCTGATGAACCTTGCCCGTGGTCGTGAATATTCCGCAATGGAACGCTCCATCGACGTGCAGATTTCGCGTCTGCGCCGCATGGTAGAAGAAGATCCAGCGCATCCGCGTTACATTCAGACCGTTTGGGGCCTGGGCTACGTCTTTGTACCGGACGGCTCTAAAGCATGA
>cluster_305
ATGGATTTTTTTAGTGTGCAGAATATCCTGGTACATATACCAATAGGGGCAGGCGGTTATGATCTCTCATGGATCGAAGCGGTAGGCACGATCGCCGGGTTGCTGTGTATTGGCCTTGCCAGTCTGGAGAAGATCAGCAACTACTTCTTTGGCCTGATCAACGTCACCTTGTTTGGCATTATTTTCTTTCAGATTCAGCTGTATGCCAGCCTGCTATTACAGGTGTTTTTCTTTGCCGCGAATATTTACGGTTGGTATGCGTGGTCGCGACAAACCAGTCAGAACGAGGCGGAGTTGAAAATTCGCTGGTTGCCATTGCCGAAGGCACTCAGCTGGTTGGCGGTTTGCGTTGTTTCGATTGGTCTGATGACGGTATTTATCAATCCGGTGTTTGCATTTTTGACCCGCGTGGCAGTCATGATCATGCAAGCATTAGGATTACAGGTTGTGATGCCTGAACTGCAACCGGACGCTTTCCCGTTCTGGGATTCATGCATGATGGTGTTATCTATCGTGGCAATGATTCTGATGACGCGTAAGTATGTGGAAAACTGGCTGTTGTGGGTGATTATTAACGTGATTAGCGTCGTTATTTTTGCACTTCAGGGCGTTTACGCCATGTCTCTGGAGTACATCATCCTGACCTTTATTGCGCTCAACGGCAGCCGGATGTGGATCAACAGCGCACGTGAAAGAGGCTCACGCGCGCTGTCCCATTAA
>cluster_306
ATGAGCAGTAACTTCAGACATCAACTATTGAGTCTGTCGTTACTGGTTGGTATAGCGGCCCCCTGGGCCGCTTTTGCTCAGGCACCAATCAGTAGTGTCGGCTCAGGCTCGGTCGAAGACCGCGTCACTCAACTTGAGCGTATTTCTAATGCTCACAGCCAGCTTTTAACCCAACTCCAGCAACAACTTTCTGATAATCAATCCGATATTGATTCCCTGCGTGGTCAGATTCAGGAAAATCAGTATCAACTGAATCAGGTCGTGGAGCGGCAAAAGCAGATCCTGTTGCAGATCGACAGCCTCAGCAGCGGTGGTGCAGCGGCGCAATCAACCAGCAGCGATCAAAGCGGTGCGGCGGCATCAACGACGCCGACAGCTGATGCTGGTACTGCGAATGCTGGCGCGCCGGTGAAAAGCGGCGATGCAAACACGGATTACAATGCAGCTATTGCGCTGGTGCAGGATAAATCCCGCCAGGATGACGCAATGGTGGCATTTCAGAATTTCATCAAAAATTACCCTGATTCAACTTACCTGCCAAACGCCAATTATTGGCTGGGTCAGTTAAACTACAACAAGGGTAAAAAAGATGATGCGGCGTACTATTTTGCTTCGGTAGTGAAAAACTATCCGAAGTCACCAAAGGCTGCTGATGCGATGTTTAAAGTCGGCGTCATCATGCAGGACAAAGGTGACACCGCAAAAGCGAAAGCCGTATACCAGCAGGTTATCAGTAAATACCCTGGTACTGATGGCGCTAAACAGGCACAAAAACGTCTGAACGCGATGTAA
>cluster_307
ATGCAAACGATTATCCGTGTCGAGAAGCTCGCCAAAACCTTCAATCAGCATCAGGCGCTGCATGCGGTTGATCTGAACATTCATCACGGTGAAATGGTGGCTCTGCTTGGGCCGTCGGGTTCCGGCAAATCCACCCTTTTACGTCACTTAAGCGGTTTGATTACCGGCGATAAATCCGCCGGCAGCCATATCGAGCTGCTGGGCCGCACAGTCCAGCGCGAAGGCCGTCTGGCGCGCGATATCCGCAAAAGCCGCGCCAACACCGGCTACATCTTCCAACAATTCAACCTGGTGAACCGCCTGAGCGTACTGGAGAACGTGCTGATTGGCGCGCTCGGCAGCACGCCGTTCTGGCGCACCTGTTTTAGCTGGTTCACCGGCGAGCAGAAACAGCGCGCGTTACAGGCGCTGACCCGCGTTGGCATGGTGCATTTTGCCCATCAGCGCGTTTCCACCCTCTCCGGCGGACAGCAGCAGCGTGTGGCGATTGCCCGCGCGCTGATGCAGCAGGCGAAGGTGATTCTGGCCGATGAACCCATCGCCTCGCTGGACCCGGAATCCGCCCGCATCGTGATGGACACCCTGCGCGACATCAATCAGAACGACGGCATCACCGTGGTCGTCACGCTGCATCAGGTGGATTACGCCCTGCGCTACTGCGAACGCATCGTCGCCCTGCGCCAGGGGCACGTTTTCTACGACGGCAGCAGCCAACAGTTTGATAACGAACGTTTTGACCATCTCTACCGCAGCATTAATCGCATCGAAGAGAACGCGAAAGCTGCCTGA
>cluster_308
ATGATGGAATTCATCCTCAGTCATGTAGAAAAGGGCGTGATGACACTAACGCTCAACCGCCCGGAACGCCTGAACAGTTTTAATGATGAGATGCACGCACAACTGGCAGAGTGCCTGAAACAGGTCGAGCGCGACGACACTATCCGTTGCCTGTTACTTACAGGTGCCGGGCGCGGATTTTGTGCTGGTCAGGATCTTAACGATCGTAACGTTGATCCCACAGGCCCCGCACCGGATTTAGGGATGTCAGTTGAACGTTTCTATAACCCACTGGTACGTCGCCTGGCAAAACTGCCAAAACCGGTGATCTGTGCAGTCAATGGCGTGGCGGCAGGGGCTGGCGCAACACTGGCACTGGGATGCGACATCGTTATTGCTGCCCGTTCAGCAAAATTCGTCATGGCGTTTAGTAAGTTAGGTTTAGTACCCGATTGCGGTGGAACCTGGTTACTGCCACGCGTTGCTGGGCGAGCGCGCGCCATGGGGCTGGCACTGCTGGGGAATCAACTGAGTGCTGAACAGGCGCACGAATGGGGGATGATCTGGCAGGTTGTTGATGATGAAACGCTGGCAGATACCGCGCAACAGCTGGCACGGCATCTGGCGACACAACCGACATTTGGTCTTGGACTTATCAAGCAAGCGATAAATAGCGCTGAAACCAATACTCTCGATACGCAACTGGATCTGGAATGCGACTATCAGCGACTTGCCGGACGGAGCGCAGATTATCGTGAAGGTGTCAGTGCGTTCCTGGCTAAACGCTCACCGCAGTTCACGGGGAAATAG
>cluster_309
ATGATGCGCAAAATGCTGCTGGCGGCAGCACTTTCAGTGACGGCAATGACCGCTCACGCCGACTACCAGTGCAGCGTCACGCCGCGTGACGATGTGATTGTCAGCCCGCAAACCGTGCAGGTGAAGGGCGAAAACGGCAATCTGGTGATCACGCCAGACGGCAACGTGATGTATAACGGTAAGCAATATTCCCTGAATGCCGCCCAGCGCGAGCAGGCGAAGGATTATCAGGCTGAACTACGTAGCACCCTGCCGTGGATTGATGAAGGCGCGAAAAGCCGCGTCGAGAAAGCCCGTATTGCGCTGGATAAAATTATCGTTCAGGAGATGGGCGAAAGCAGCAAAATGCGCAGCCGTCTGACCAAACTTGATGCGCAGCTGAAAGAGCAGATGAACCGCATTATCGAAACGCGCAGCGATGGCCTGACGTTTCACTATAAAGCCATTGATCAGGTTCGCGCCGAAGGCCAGCAATTAGTGAATCAGGCAATGGGCGGAATTTTACAGGACAGCATTAATGAAATGGGCGCGAAAGCGGTGCTGAAAAGCGGCGGTAACCCATTACAGAACGTGCTGGGAAGCCTGGGCGGTCTGCAATCCTCAATCCAAACCGAGTGGAAAAAGCAGGAAAAAGATTTCCAGCAGTTTGGCAAAGATGTTTGTAGCCGCGTTGTGACTCTGGAAGATAGCCGCAAAGCCCTGGTCGGGAATTTAAAATAA
>cluster_310
ATGAATATCTACGAAAGAATTGATGGCAGCAAATACCGAAATATTTGGGTAGCTGGCGACCTGCACGGATGCTACACGAACCTGATGAACAAACTGGATACGATTGGATTCGACACCAAAAAAGACCTGCTCATCTCGGTTGGCGATTTGGTTGATCGCGGTACAGAGAACGTCGAATGTCTGGAATTAATCACATTCCCCTGGTTCAGAGCTGTGCGTGGAAACCATGAGCAAATGATGATTGATGGCTTATCAGAGCGTGGAAACGTTAATCACTGGCTGCTTAATGGCGGTGGCTGGTTCTTTAATCTCGATTACGACAAAGAGACTCTGGCTAAAGTTCTTGCCCATAAAGCAGAAGAACTTCCGTTAATCATCGAACTGGTGAGCAAAGATAAAAAATATGTCATTTGCCACGCCGATTATCCTTGTGATAAATACGAGTTTGGAAAGCCAGTTGATCATCAGCAGGTAATCTGGAACCGCGAACGAATCAGCAACTCACAAGACGGGATCGTGAAAGAAATCAAAGGCGCGGACACGTTCATCTTTGGTCATACGCCAGCAGTGAAACCACTCAAATTTGCCAACCAGATGTATATCGATACTGGCGCAGTGTTCTGCGGAAACCTCACATTGATTCAGGTACAGGGAGAAGGCGCATGA
>cluster_311
ATGAATCCATTAATTATCAAACTGGGTGGCGTACTGCTGGATAGTGAAGAGGCGCTGGAACGTCTGTTTAGCGCACTGGTGAATTATCGCGAGTCACATCAGCGTCAGCTGGTGATTGTGCACGGCGGCGGTTGCGTGGTGGATGAGCTGATGAAAGGGCTGAATCTGCCGGTGAAAAAGAAAAATGGCCTGCGGGTGACGCCTGCGGATCAGATAGACATTATCACCGGAGCACTGGCGGGAACGGCAAATAAAACCCTGCTGGCATGGGCGAAGAAGCATCAGATTGCGGCCGTAGGTTTGTTTCTCGGTGACGGCGACAGCGTCAAAGTGACCCAGCTTGATGAAGAGTTAGGCCATGTTGGACTGGCGCAGCCAGGTTCGCCTAAGCTTATCAACAGCTTGCTGGAGAACGGTTATCTGCCGGTGGTCAGCTCCATTGGCGTAACAAACGAAGGGCAACTGATGAACGTCAATGCCGACCAGGCGGCGACGGCGCTGGCGGCAACGCTGGGCGCGGATCTGATTTTGCTCTCTGACGTCAGCGGCATTCTCGACGGCAAAGGGCAACGTATTGCCGAAATGACCGCCGCGAAAGCAGAACAACTGATTGAGCAGGGCATTATTACTGACGGCATGATTGTGAAAGTGAACGCGGCGCTGGATGCTGCGCGCACGTTGGGCCGTCCGGTAGATATCGCCTCCTGGCGTCATGCGGAACAGCTTCCGGCACTGTTTAACGGTATGCCGATGGGTACGCGGATTTTAGCTTAA
>cluster_312
ATGCCAGCTTTAGATTTGATTCGACCGTCGGTAACCGCCATGCGGGTGATTGCCTCCGTTAACGCTGAATTTGCGCGTGAACTAAAATTGCCGCCGCATATTCGTAGCCTCGGGCTGATTTCTGCTGATTCCGATGACGTCACCTACATTGCGGCTGACGAAGCGACCAAGCAGGCGATGGTCGAAGTGGTATATGGCCGCTCGCTGTATGCGGGAGCAGCACACGGACCGTCACCGACTGCCGGTGAAGTGCTGATTATGCTTGGTGGGCCAAACCCGGCGGAAGTGCGTGCTGGTCTGGATGCGATGGTTGCGCATATTGAAAATGGCGCTGCTTTCCAGTGGGCTAATGACGCAGAAAACACCGCATTCCTGGCACATGTAGTTTCGCGTACCGGTTCTTATCTCTCATCAACCGCCGGGATCACGCTTGGCGATCCGATGGCGTATCTGGTGGCACCGCCGCTGGAAGCGACCTACGGCATTGATGCAGCGTTGAAATCTGCCGACGTACAGCTGGTGACCTATGTCCCGCCACCGTCTGAAACCAACTACTCGGCAGCATTTTTAACCGGTAGCCAGGCCGCGTGTAAAGCAGCCTGTAACGCCTTTACCGATGCAGTGCTGGAAATCGCGCGTAATCCAATCCAGCGTGCGTAA
>cluster_313
ATGAAGAAACGTGTTTATCTTATTGCCGCCGTAGTGAGTGGCGCTCTGGCGGTATCTGGCTGCACAACTAACCCTTACACCGGCGAACGCGAAGCAGGTAAATCTGCTATCGGCGCAGGTCTGGGCTCTCTCGTGGGCGCGGGTATTGGTGCGCTCTCTTCTTCGAAGAAAGATCGCGGTAAAGGCGCGCTGATTGGCGCAGCAGCAGGCGCAGCTCTGGGCGGCGGCGTGGGTTATTACATGGATGTGCAGGAAGCGAAGCTGCGTGACAAAATGCGCGGCACTGGTGTTAGCGTAACCCGCAGCGGGGATAACATTATCCTCAATATGCCGAACAATGTGACCTTCGACAGCAGCAGCGCGACCCTGAAACCTGCGGGCGCTAACACCCTGACCGGCGTGGCAATGGTGCTGAAAGAGTATCCGAAAACGGCGGTTAACGTGATTGGTTATACCGACAGCACGGGTGGTCACGACCTGAACATGCGTCTCTCCCAGCAACGTGCGGATTCCGTTGCCAGCGCGTTGATCACCCAGGGCGTGGACGCCAGCCGCATCCGTACTCAGGGCCTTGGCCCGGCTAACCCAATCGCCAGCAACAGCACCGCAGAAGGTAAGGCGCAAAACCGCCGTGTAGAAATTACCTTAAGCCCGCTGTAA
>cluster_314
ATGCAGACCCAGGTCCTTTTTGAACATCCACTAAATGAAAAAATGCGTACATGGCTGCGCATTGAGTTTTTGATTCAGCAACTCACCGTTAATTTACCCATCGTTGACCACGCTGGCGCGCTGCATTTCTTCCGTAATGTCAGCGAATTACTGGATGTTTTCGAGCGCGGCGAAGTCCGCACTGAGCTGTTGAAAGAACTTGACCGGCAGCAACGTAAACTCCAGACCTGGATTGGCGTGCCCGGCGTGGACCAGAGCCGTATTGAAGCATTAATTCAGCAGTTAAAAGCGGCGGGGAGCGTATTAATCTCCGCGCCGCGTATCGGGCAATTTCTACGTGAAGATCGTTTGATTGCTCTGGTGCGTCAGCGACTGAGCATCCCGGGCGGCTGTTGCAGCTTTGATTTACCTACATTGCACATTTGGCTGCATCTACCCCAGGCGCAGCGCGACAGCCAGGTAGAAACCTGGATTGCCAGCCTGAACCCGCTTACCCAGGCACTTACCATGGTGCTGGATTTAATTCGCCAGTCGGCCCCCTTCCGTAAACAAACCAGCCTGAATGGTTTTTATCAGGATAACGGTGGCGATGCCGACTTGCTGCGCCTGAATCTGTCGCTCGATTCACAGCTTTATCCGCAAATTTCCGGTCATAAGAGCCGTTTTGCCATTCGTTTTATGCCGCTGGACAGTGAAAACGGACAGGTACCAGAACGTCTGGATTTCGAACTGGCCTGTTGCTAA
>cluster_315
GTGATTCAGACCTTTTTTGATTTTCCCGTTTACTTCAAATTTTTCATCGGGTTATTTGCGCTGGTCAACCCGGTAGGGATTATTCCCGTCTTTATCAGCATGACCAGTTATCAGACAGCGGCAGCGCGAAACAAAACTAACCTTACAGCCAACCTGTCTGTGGCCATTATCTTGTGGATCTCGCTTTTTCTCGGCGACACGATTCTGCAACTTTTTGGTATATCAATTGATTCGTTCCGTATCGCCGGGGGCATCCTGGTGGTGACGATAGCGATGTCGATGATCAGCGGCAAGCTTGGCGAGGATAAACAGAACAAGCAAGAAAAATCAGAAACCGCGGTACGTGAAAGCATTGGTGTGGTGCCATTGGCGTTGCCGTTGATGGCGGGGCCAGGGGCGATCAGTTCTACCATCGTCTGGGGTACGCGTTATCACAGCATTAGCTATCTGTTTGGTTTCTTTGTGGCTATTGCATTGTTCGCTTTATGTTGCTGGGGATTGTTCCGCATGGCACCGTGGCTGGTACGGGTTTTACGCCAGACCGGCATCAACGTGATTACGCGTATTATGGGGCTATTGCTGATGGCATTGGGGATTGAATTTATCGTTACTGGTATTAAGGGGATTTTCCCCGGCCTGCTTAATTAA
>cluster_316
ATGACTGACTCACGTCTTAGTATCAACAATCTCTGCGTCGATTATCCGGAGTCCCGGGTCGTCAACAATGTCAGTTTTACATTAGGCAATGAACGTCTGGCGCTGGTCGGTGAGTCGGGTTCAGGTAAGTCCATGACCGCCCGCGCCCTGATGGGGCTGGTGCGTAAACCGGGTGTAGTAACCGCGGACACACTTAACATTCTGGGGCGTGATGCACTCACCCTTAACGCGCGTGGATGGCAACAGTTGCGCGGTAACGATATCGCGATGGTATTGCAAGATCCGCGTTACGCGCTTAATCCAGTAAAGACAGTAAAAGCGCAACTGGAAGAGGCGCTTACGCTCCATCAACGTCTGAACCGCCGCGAGAAAGAAGAGAAAATAAACACCGCAATTCAGGCTGTCGGCCTCAATACGCGAGTACTGCAAAGCTATCCTCGTGAACTTTCTGGCGGCATGGGGCAGCGAGTGATGATTGCAATTGCGCTCATCAACGATCCCCGGGTATTGATTGCCGATGAGCCAACATCAGCACTGGATGTGCGCCTGCGTAATCAGATTCTGGAACTGCTGGTTACCCAGTGTGAACAACGTCAGATGGCAATGTTGCTGATCAGTCACGACCTGCCATTAGTTGCCCAATTTTGCCATCGGGTGCTGGTGATGTATCAGGGAAATAAGGTGGATGAAATGCACGCTGCTGCGCTACCTACAGCAACGCATCCTTACACGCGCACACTGTGGACTTGCCGCCCAAATGCACAAACTTACGGGCAGATGCTGCCGACGCTGGACAGGACGGCAATGACGCCGGAGAAATACCATGACGATTGTTGA
>cluster_317
ATGGCATTACTGGAAATTTGCTGTTACAGCATGGAATGTGCACTAACGGCGCAGCAAAACGGCGCAGACAGAGTTGAATTATGCGCAGCCCCAAAAGAGGGGGGCTTAACGCCGTCGTTGGGGGTACTGAAATCCGTGCGCCAGCGGGTGACGATCCCTGTGCATCCGATAATTCGCCCACGCGGTGGTGATTTTTGCTACAGCGACGGTGAGTTTGCCGCCATTCTTGAGGATGTGCGCACGGTCCGCGAATTAGGTTTTCCTGGACTGGTGACGGGCGTTCTCGATGTTGACGGGAATGTCGATATGCCACGAATGGAAAAAATAATGGCTGCTGCCGGTCCGCTGGCAGTGACTTTTCATCGCGCCTTCGATATGTGCGCTAACCCTTTATATACACTCAATAATCTTGCGGAATTGGGCATTGCCCGGGTACTGACATCAGGGCAAAAATCAGACGCACTGCAAGGTTTATCAAAAATTATGGAACTTATTGCCCATCGTGATGCTCCAATCATTATGGCCGGAGCAGGAGTCCGTGCAGAAAACCTGCACCACTTCCTCGATGCCGGAGTGCTGGAAGTCCATAGCTCCGCGGGAGCGTGGCAAGCCTCACCGATGCGTTATCGTAATCAAGGATTGTCCATGTCATCAGATGAACACGCGGACGAGTATTCGCGTTATATCGTAGACGGGGCGGCGGTTGCTGAAATGAAAGGAATCATTGAACGCCATCAGGCCAAATGA
>cluster_318
ATGAATAACAACACCACGGCACCGACCTATACGCTGCGTGGCTTACAGTTGATTGGTTGGCGTGATATGCAGCACGCCCTCGATTATCTGTTTGCTGACGGGCAGCTTAAGCAGGGAACGCTGGTTGCCATTAATGCCGAAAAAATGCTGACCATTGAAGATAACGCCGAGGTCAGGGAGTTAATTAACGCTGCCGAATTTAAATATGCGGATGGCATCAGCGTTGTACGTTCAGTACGTAAAAAGTACCCGCAGGCGCAGGTTTCCCGCGTTGCCGGTGCCGATCTCTGGGAAGAGCTGATGGCGCGCGCAGGCAAAGAAGGGACGCCGGTATTTCTTGTGGGCGGTAAACCTGAAGTGCTGGCGCAAACTGAAGCTAAACTGCGCAACCAATGGAATGTGAATATCGTTGGCAGTCAGGATGGTTATTTTAAACCCGAGCAGCGTCAGGCGCTGTTTGAACGCATTCATGCCAGCGGAGCGCAAATCGTCACCGTTGCGATGGGATCGCCAAAGCAGGAGATCTTCATGCGCGACTGCCGTCTGGTGCATCCAGATGCGCTGTATATGGGCGTTGGCGGGACTTACGATGTTTTCACCGGTCACGTAAAACGCGCACCGAAAATCTGGCAAACGCTGGGACTGGAGTGGCTCTACCGCCTGCTTTCGCAGCCGAGCCGCATTAAGCGTCAGCTTCGTTTGCTGCGTTATTTACGCTGGCACTACACCGGCAACCTCTGA
>cluster_319
ATGATTATTCCGGCATTAGATTTAATCGACGGCACGGTGGTGCGTCTTCATCAGGGCAATTACGCTAAGCAACGTGATTACGGCAACGATCCTCTCCCCCGTTTGCAGGATTATGCAGCCCAGGGTGCTGAAGTGCTGCACCTGGTTGATTTAACCGGCGCGAAAGACCCGGCGCAGCGCCAGATCCCGCAGATCAAAACGCTGGTCGCTGGCGTCAATGTTCCGGTACAGGTTGGCGGTGGCGTGCGTACGGAAGCAGACGTGGCGGCGCTACTTGACGCAGGTGTGGCGCGCGTGGTGGTGGGTTCGACGGCGGTAAAATCCCCCGAGATAGTCAAGAGCTGGTTTGCCCGTTTTGGTGCCGATGCGCTGGTACTGGCGCTGGACGTTCGTATTGACGAGCACGGTAATAAACAGGTTGCGGTCAGTGGCTGGCAGGAAGATTCCGGGGTTTCACTGGAAGAACTGGTTGAGACCTATTTACCCGTCGGCCTGAAGCACGTGCTGTGCACCGATATCTCCCGCGACGGTACGCTGGCAGGCTCAAACGTCGCGCTGTATGAAGAAGTATGCGCCAAATACCCGCAGGTGGCGTTTCAGTCATCTGGCGGCATTGGCGGAATCGAGGACGTAGCGGCCCTGCGCGGGACCGGTGTTCGTGGTGTGATCGTCGGACGAGCCCTGCTGGAAGGTAAGTTCACCGTTGAGGAGGCCATTCAATGCTGGCAAAACGCATAA
>cluster_320
ATGGCTGAGATGAAAAACCTGAAAATTGAGGTGGTGCGCTATAACCCGGAAGTCGATACCGCACCGCATAGCGCATTCTATGAAGTGCCTTATGACGCAACTACCTCATTACTGGATGCGCTGGGCTACATCAAAGACAACCTGGCACCGGACCTGAGTTACCGCTGGTCCTGCCGTATGGCGATTTGTGGTTCCTGCGGCATGATGGTTAACAACGTGCCAAAACTGGCATGTAAAACCTTCCTGCGTGATTACACCGACGGTATGAAGGTTGAAGCGTTAGCTAACTTCCCGATTGAACGCGATCTGGTGGTCGATATGACCCACTTCATCGAAAGTCTGGAAGCGATCAAACCGTACATCATCGGCAACTCCCGCACCGCGGATCAGGGTACTAACATCCAGACCCCGGCGCAGATGGCAAAGTATCACCAGTTCTCCGGTTGCATCAACTGTGGTCTGTGCTACGCCGCGTGCCCGCAGTTTGGCCTGAACCCAGAGTTCATCGGTCCGGCTGCCATTACGCTGGCGCATCGTTATAACGAAGATAGCCGCGACCACGGTAAGAAGGAGCGTATGGCGCAGTTGAACAGCCAGAACGGCGTATGGAGCTGTACTTTCGTGGGCTATTGCTCCGAAGTCTGCCCGAAACACGTCGATCCGGCTGCGGCCATTCAGCAGGGCAAAGTAGAAAGTTCGAAAGACTTTCTTATCGCGACCCTGAAACCACGCTAA
>cluster_321
ATGAAAGCGGCACGCCAGCAAGCGATAGTCGACCTGCTGCTGAACCATACCAGCCTGACCACGGAAGCTCTCTCTGAACAGCTAAAGGTCAGTAAAGAAACCATTCGTCGCGATCTCAATGAATTACAGACGCAGGGTAAAATTCTGCGCAATCATGGACGCGCTAAATATATCCACCGTCAAAATCAAGACAGTGGCGATCCCTTTCACATCCGGCTGAAAAGCCATTATGCGCATAAAGCAGATATCGCGCGCGAGGCGCTCGCGTGGATTGAAGAAGGGATGGTGATAGCCTTAGACGCCAGTTCAACTTGCTGGTATCTGGCACGCCAGTTGCCTGACATCAACATTCAGGTCTTCACCAATAGCCATCCGATTTGCCATGAACTCGGTAAACGCGAACGCATTCAACTGATCAGTTCCGGCGGCACACTTGAGCGCAAATATGGCTGTTACGTCAATCCCTCGCTGATTTCCCAACTTAAATCGCTGGAAATCGATCTGTTTATTTTTTCTTGTGAAGGGATCGATAGCAGCGGCGCACTGTGGGACTCCAATGCCATCAACGCTGATTACAAATCGATGCTATTAAAACGTGCCGCGCAATCGTTGTTATTGATTGATAAAAGTAAATTTAATCGTTCAGGGGAAGCCCGCATCGGGCATCTGGATGAGGTAACGCACATTATTTCTGATGAGCGCCAGGTTGCAACTTCTTTGGTAACAGCCTGA
>cluster_322
ATGTATCCCGTCGACCTTCATATGCATACCGTTGCCAGCACACATGCATATAGCACATTGAGTGATTACATTGCCCAGGCCAAACAAAAGGGCATTAAACTTTTTGCGATCACCGATCATGGCCCGGATATGGAAGATGCTCCGCATCACTGGCACTTCATTAACATGCGTATCTGGCCGCGAGTGGTTGATGGGGTAGGGATCCTGCGCGGCATCGAAGCTAACATTAAAAATGTTGATGGTGAAATTGATTGCAGCGGTAAAATGTTTGACTCGCTGGATCTGATTATTGCCGGTTTTCATGAGCCGGTTTTTGCACCACATGACAAAGCGACCAATACACAAGCGATGATCGCCACTATCGCCAGCGGCAATGTGCATATAATAAGCCATCCCGGAAATCCCAAATATGAAATAGATGTGAAAGCCGTTGCTGAAGCAGCCGCGAAACATCAGGTGGCGCTGGAAATCAATAATTCTTCATTTTTACACTCACGTAAGGGCAGTGAAGACAACTGTCGTGCGGTAGCCGCAGCGGTACGTGATGCTGGAGGTTGGGTGGCATTAGGCTCGGATTCTCACACCGCGTTTACCATGGGGGAATTTGAAGAGTGTCTTAAAATCCTCGACGCGGTAGATTTTCCGCCAGAGCGCATTTTGAATGTTTCTCCGCGCCGCTTACTGAACTTCCTTGAATCTCGCGGTATGGCACCGATTGCGGAATTTGCAGACCTTTAA
>cluster_323
ATGCTGACAATAAAACGTAGCGTGGCGATCATCGCGATACTGTTCAGTCCGTTAAGTACGGCGAGCAATCTCACATCGCAATTGCACAACTTTTTTAGCGCCCAACTCGCGGGGGTAAGTGATGAGGTTCGTGTTTCTATTCGTACAGCACCCAATCTGCTACCGCCGTGCGATCAGCCATTGCTTTCGATGAGCAATAATTCCCGTCTGTGGGGCAATGTGAATGTGTTGGCACGCTGCGGTAACGACAAACGATATTTACAGGTTAATGTGCAGGCCACAGGAAATTATGTGGTTGCCGCGATGCCCATTGTGCGTGGAGGAAAGCTGGAAGCTGGCAATGTCAAACTGAAACGCGGACGGCTGGATACCTTGCCACCGCGTACGGTGCTGGATATCAATCAACTTGTTGATGCCGTTAGCCTGCGCGATCTATCACCCGATCAACCTATCCAGTTAACCCACTTTCGCCAGGCATGGCGGGTAAAAGCGGGACAACGTGTCAACGTGATCGCCAGCGGTGATGGGTTTAGCGCCAACGCAGAAGGTCAGGCGCTGAACAATGCAGCCGTCGCACAGAATGCGCGGGTGCGCATGATATCGGGACAAGTGGTCAGCGGCGTTGTTGATGCAGATGGGAATATTCTTATAAACCTGTAA
>cluster_324
ATGTCTATAGACTGGAACTGGGGTATTTTTTTACAACAAGCCCCGTTCGGCAACACCACCTATCTTGGTTGGATCTGGAGTGGTTTTCAGGTGACGATCGCTTTGTCGATCTGCGCCTGGATTATCGCTTTCCTCGTCGGTTCATTTTTCGGCATTTTACGTACCGTTCCAAACCGTTTTCTCTCCGGTCTGGGTACGTTGTATGTCGAACTGTTCCGCAACGTGCCGTTGATTGTGCAATTCTTTACCTGGTATCTGGTGATCCCGGAGCTGTTGCCGGAGAAAATCGGCATGTGGTTTAAGGCCGAGCTGGATCCCAATATTCAGTTTTTCCTTTCATCCATGCTCTGCCTGGGGCTGTTTACCGCCGCCCGTGTTTGCGAACAGGTACGCGCCGCTATTCAGTCGCTCCCGCGTGGGCAGAAGAATGCCGCGCTGGCGATGGGCCTGACGCTACCGCAGGCTTACCGCTATGTACTGCTGCCTAATGCTTATCGCGTTATCGTCCCGCCGATGACCTCCGAGATGATGAACCTGGTGAAAAACTCCGCCATCGCCTCGACTATCGGTCTGGTGGATATGGCAGCGCAGGCGGGTAAATTGCTCGACTACTCGGCTCACGCCTGGGAGTCGTTTACCGCCATTACGCTGGCGTATGTATTGATTAACGCGGTTATCATGCTGGTGATGACGCTGGTTGAACGTAAAGTTCGCCTGCCCGGCAACATGGGGGGCAAATAA
>cluster_325
ATGCAGACCCCGCACATTCTTATCGTTGAAGACGAGTTGGTAACACGCAACACGTTGAAAAGTATTTTCGAAGCGGAAGGCTATGATGTTTTCGAAGCGACAGATGGCGCGGAAATGCATCAGATCCTCTCTGAATATGACATCAACCTGGTGATCATGGATATCAATCTGCCGGGTAAGAACGGTCTTCTGTTAGCGCGTGAACTGCGCGAGCAGGCGAATGTTGCGTTGATGTTCCTGACTGGCCGTGACAACGAAGTCGATAAAATTCTCGGCCTCGAAATCGGTGCAGATGACTACATCACCAAACCGTTCAACCCGCGTGAACTGACGATTCGTGCACGCAACCTGCTGTCCCGTACCATGAATCTGGGTACTGTCAGCGAAGAACGTCGTAGCGTTGAAAGCTACAAGTTCAATGGTTGGGAACTGGACATCAACAGCCGTTCGTTGATCGGCCCTGATGGCGAGCAGTACAAGCTGCCGCGCAGCGAGTTCCGCGCCATGCTTCACTTCTGTGAAAACCCAGGCAAAATTCAGTCTCGTGCTGAACTGCTGAAGAAAATGACCGGCCGTGAGCTGAAACCACACGACCGTACTGTAGACGTGACGATCCGCCGTATTCGTAAACATTTCGAATCTACGCCGGATACGCCGGAAATCATCGCCACCATCCACGGTGAAGGTTATCGCTTCTGTGGTGATCTGGAAGATTAA
>cluster_326
TTGTTGTTTAACGATAAGAGCAGGGCGCTGCAGGCGGATATCGTCGCCGTGCAGTCGCAGGTGGTTTACGGCAGCGTGGGCAACAGCATTGCCGTGCCTGCTATCAAACAGAACGGTCTGAATGTCTTTGCCGTGCCGACGGTATTGCTGAGCAATACGCCGCATTATGACACTTTCTACGGTGGTGCGATTCCGGACGAATGGTTTAGCGGCTATTTGCGTGCGCTTCAGGAGCGTGATGCGCTGCGCCAACTTCGTGCTGTAACCACGGGCTATATGGGAACGGCATCGCAAATCAAAATCCTTGCCGAGTGGCTGACTGCGCTACGCAAAGACCATCCTGACCTATTGATCATGGTCGATCCGGTGATTGGCGATATTGATAGCGGAATTTATGTCAAACCTGACCTTCCCGAGGCGTATCGACAATATTTACTGCCGCTGGCGCAGGGAATTACCCCCAATATCTTTGAGCTGGAAATCCTGACCGGTAAAAATTGCCGCGATCTCGACAGTGCCATTGCTGCCGCAAAAAGTCTGCTTTCAGACACATTAAAATGGGTGGTGATTACCAGCGCCTCCGGTAATGAAGAAAATCAGGAGATGCAGGTGGTGGTGGTCAGTGCCGACAGCGTGAATGTCATTTCCCATTCACGGGTAAAAACCGACCTGAAAGGGACTGGCGACCTGTTTTGTGCTCAGCTTATCAGTGGTTTGCTGAAAGGGAAGGCGTTAAACGATGCGGTGCACCGTGCGGGGTTGCGCGTACTGGAAGTGATGCGCTACACCCAGCAGCATGAGAGCGATGAATTGATTTTGCCGCCGCTGGCGGAAGCATAA
>cluster_327
ATGCAGCCAGTGATTAACGCGCCGGAAATTGCCACTGCCCGAGAACAGCAGTTGTTTAATGGCAAAAACTTCCATGTGTTTATCTATAACAAAACTGAGAGTATCAGCGGGCTGCATCAGCACGACTATTATGAATTTACTCTGGTATTAACCGGGCGTTATTTCCAGGAGATTAACGGTAAGCGCGTGTTACTGGAACGGGGCGATTTTGTTTTTATTCCGTTAGGTTCGCACCATCAAAGTTTTTATGAGTTTGGTGCCACGCGTATATTGAACGTTGGGATCAGTAAACGCTTTTTTGAGCAGCATTACCTGCCGTTGTTGCCTTATTGCTTTGTCGCTTCGCAGGTATACCGGACCAATAACGCTTTTCTCACCTATGTGGAAACAGTGATTTCTTCATTGAATTTCCGCGAAACAGGGCTGGAAGAGTTTGTTGAGATGGTTACTTTTTATGTCATTAACCGTTTACGTCATTACCGCGAAGAACAGGTGATTGATGATGTACCGCAGTGGCTGAAAAGTACGGTAGAAAAGATGCATGATAAAGAGCAGTTTAGTGAATCGGCGCTGGAGAATATGGTGACGTTGTCAGCCAAATCACAGGAATATTTGACGCGAGCGACTCAACGATATTATGGCAAAACACCAATGCAGATTATTAATGAGATCCGTATTAATTTTGCCAAAAAACAACTGGAAATGACCAACTATTCCGTGACGGATATTGCGTTTGAGGCCGGTTATAGTAGCCCGAGTTTGTTTATTAAAACGTTTAAGAAATTAACGTCCTTTACGCCTAAGAGCTATCGTAAGAAATTGACTGAATTTAATCAGTAA
>cluster_328
ATGACGACAGAAAACCCGCTAATTTCAATTTATATGCCAACCTGGAATCGCCAGCAGCTGGCCATTCGGGCGATTAAATCGGTGTTGCGCCAGGACTACCCTCACTGGGAGATGATCATTGTGGATGATTGCTCTTCATCATATGAGCAGTTGCAGCAGTTTGTTGAGGAACTCAACGATCCGCGTGTGTCGTATACGCATAATTCCACCAACTCCGGGGCCTGCGCGGTGCGTAATCAGGCCATTATGCAGGCCAACGGGCAATACATTACGGGGATTGATGATGATGATGAATGGACGCCGAACCGCCTGAGCGTGTTCCTGCAGTATCGGCATCAACTGGTCACACGGGCGTTTCTGTATGCCAATGACTATGTCTGTGAGGGCGAAGTGTATTCGCAGCCGACCAGTCTGCCGCTCTATCCGAAGTCCGTATATTCGCGCCGCAGGTTTTATAAACGCAACATCATTGGTAATCAGGTATTTACCTGGGCATGGCGGTTTAAAGCATGCCTGTTCGATACCACGCTGAAAGCGGCGCAGGATTACGACATCTTCCTGCGCATGGTGGTGGCGTATGGCAAACCGTGGAAGGTCAAAGAGGCGACGCAGATCCTGCATGTGAATCACGGCGAGATGCGTATTACCTCATCGCCGAATAAATTCTCCGGTTACTTTCAGTTTTACCGCAAGCACAAAGGCAAATTTGACCGGGCCAGCAAGAAATATCAGCTGTTTACCCTCTATCAGATCCGCAATAAAAGGATGAACTGGCGCACGCTGCTGACGCTGCTTTCTGTTCGTAACAGTAAGCGTCTGGCCGACGGACTGCGAGGACGCTAA
>cluster_329
ATGATTTTAAGTGCATTTTCTCTCGAAGGTAAAGTTGCGGTCGTCACTGGTTGTGATACTGGGCTGGGCCAGGGGATGGCGTTGGGGCTGGCGCAAGCGGGCTGTGACATTGTTGGCATTAACATCGTTGAACCGACTGAAACCATCGAGCAGGTCACGGCGCTGGGGCGTCGTTTTTTAAGCCTGACCGCCGATCTGCGAAAGATTGATGGCATTCCTGGACTGCTGGATCGCGCGGTAGCTGAATTTGGTCATATTGATATCCTGGTGAATAACGCCGGATTGATTCGCCGCGAAGACGCTCTCGAGTTCAGCGAAAAAGACTGGGACGATGTCATGAACCTGAATATCAAGAGCGTATTCTTCATGTCTCAGGCAGCGGCGAAACACTTTATCGCGCAAGGCAATGGCGGCAAGATTATCAATATCGCGTCAATGCTCTCCTTCCAGGGCGGGATCCGTGTGCCTTCTTATACCGCATCAAAAAGCGGCGTGATGGGTGTGACGCGATTGATGGCGAACGAATGGGCTAAACACAACATTAATGTTAATGCGATAGCTCCGGGTTACATGGCGACCAACAATACTCAACAACTACGGGCAGATGAACAACGTAGCGCGGAAATTCTCGACCGCATTCCAGCTGGTCGTTGGGGACTGCCGAGTGACCTGATGGGGCCGATAGTGTTCCTTGCCTCCAGCGCTTCAGATTATGTGAATGGTTATACCATTGCCGTGGATGGCGGTTGGCTGGCGCGTTAA
>cluster_330
ATGCGTCTGGAAGTCTTTTGTGAAGACCGACTCGGTCTGACCCGCGAATTACTCGATCTACTCGTGCTAAGAGGCATTGATTTACGCGGTATTGAGATTGATCCCATTGGGCGAATCTACCTCAATTTTGCTGAACTGGAGTTTGAGAGTTTCAGCAGTCTGATGGCCGAAATACGCCGTATTGCAGGTGTTACCGATGTGCGTACTGTCCCGTGGATGCCTTCCGAACGTGAGCATCTGGCGTTGAGCGCGTTACTGGAGGCGTTGCCCGAACCTGTGCTCTCTGTCGATATGAAAAGCAAAGTGGATATGGCGAACCCGGCGAGCTGTCAGCTTTTTGCGCAAAAATTGGATCGCCTGCGCAACCATACCGCCGCACAATTGATTAACGGCTTTAATTTTTTACGTTGGCTGGAAAGCGAACCGCAAGATTCCCATAACGAGCATGTCGTTATTAATGGGCAGAATTTCCTGATGGAGATTACGCCTGTTTATCTTCAGGATGAAAATGATCAACACGTCCTGACCGGTGCGGTGGTGATGTTGCGATCAACGATTCGTATGGGCCGCCAGTTGCAAAATGTCGCCGCCCAGGACGTCAGCGCCTTCAGTCAAATTGTCGCCGTCAGCCCGAAAATGAAGCATGTTGTCGAACAGGCGCAGAAACTGGCGATGCTAAGCGCGCCGCTGCTGATTACGGGTGACACAGGTACAGGTAAAGATCTCTTTGCCTACGCCTGCCATCAGGCAAGCCCCAGAGCGGGCAAACCTTACCTGGCGCTGAACTGTGCGTCTATACCGGAAGATGCGGTCGAGAGTGAACTGTTTGGTCATGCTCCGGAAGGGAAGAAAGGATTCTTTGAGCAGGCGAACGGTGGTTCGGTGCTGTTGGATGAAATAGGGGAAATGTCACCACGGATGCAGGCGAAATTACTGCGTTTCCTTAATGATGGCACTTTCCGTCGGGTTGGCGAAGACCATGAGGTGCATGTCGATGTGCGGGTGATTTGCGCTACGCAGAAGAATCTGGTCGAACTGGTGCAAAAAGGCATGTTCCGTGAAGATCTCTATTATCGTCTGAACGTGTTGACGCTCAATCTGCCGCCGCTACGTGACTGTCCGCAGGACATCATGCCGTTAACTGAGCTGTTCGTCGCCCGCTTTGCCGACGAGCAGGGCGTGCCGCGTCCGAAACTGGCCGCTGACCTGAATACTGTACTTACGCGTTATGCGTGGCCGGGAAATGTGCGGCAGTTAAAGAACGCTATCTATCGCGCACTGACACAACTGGACGGTTATGAGCTGCGTCCACAGGATATTTTGTTGCCGGATTATGACGCCGCAACGGTAGCCGTGGGCGAAGATGCGATGGAAGGTTCGCTGGACGAAATCACCAGCCGTTTTGAACGCTCGGTATTAACCCAGCTTTATCGCAATTATCCCAGCACGCGCAAACTGGCAAAACGTCTCGGCGTTTCACATACCGCGATTGCCAATAAGTTGCGGGAATATGGTCTGAGTCAGAAGAAGAACGAAGAGTAA
>cluster_331
TTGGAAAGCCTGTTAACCCTTCCTCTGGCTGGTGAGGCCAGAGTCAGGATTTTACAAATTACCGATACTCACCTGTTTGCACAAAAGCACGAAGCCCTGTTAGGGGTAAACACCTGGGAAAGCTACCAGGCGGTGCTGGAGGCGATTCGTCCACATCAGCACGAATTCGACCTGATTGTCGCGACAGGTGATTTAGCGCAGGATCAATCCTCTGCGGCCTATCAGCATTTCGCTGAAGGCATCGCAAGTTTTCGTGCGCCCTGCGTCTGGCTGCCGGGCAACCACGATTTCCAGCCCGCGATGTACAGCGCGTTACAGGATGCGGGTATCTCCCCGGCGAAGCGCGTGTTTATTGGTGAGCAATGGCAAATCCTGTTGCTGGATAGCCAGGTGTTTGGCGTGCCGCACGGTGAGCTGAGCGAGTTTCAGCTTGAGTGGCTGGAACGTAAACTGGCCGATGCGCCAGAACGCCATACGTTGCTGCTGCTGCATCATCATCCGCTACCTGCGGGTTGTAGTTGGCTCGATCAACACAGTCTGCGTAACGCGGGCGAACTGGATACCGTGCTGGCGAAGTTTCCGCACGTCAAATACTTGCTGTGCGGTCATATTCATCAGGAGCTGGATCTCGACTGGAACGGTCGCCGCCTGCTGGCAACGCCGTCGACCTGTGTGCAGTTTAAGCCGCACTGTTCCAACTTTACGCTGGATACTATCGCGCCCGGCTGGCGTACTCTCGAGTTACATGCTGATGGCACGCTGACCACCGAGGTGCATCGCCTGGCGGACACACGTTTCCAACCTGATACCGCTTCAGAAGGCTACTGA
>cluster_332
ATGAGCACCGACCTTAAATTTTCACTGGTAACAACGATTATCGTCCTCGGTTTGATCGTAGCCGTGGGTTTGACTGCCGCGCTGCACTGA
>cluster_333
ATGGGTATTTTTTCTCGCTTTGCCGACATCGTGAATGCCAACATCAACGCTCTGTTAGAGAAAGCGGAAGATCCACAGAAACTGGTTCGTCTGATGATCCAGGAGATGGAAGATACACTGGTTGAAGTACGTTCTACTTCGGCGCGCGCGTTGGCAGAAAAGAAACAGCTGACTCGCCGTATTGAACAAGCGTCGGCGCGTGAAGTTGAATGGCAGGAAAAAGCCGAACTGGCGCTGCTGAAAGAGAGAGAGGATCTGGCACGTGCAGCGTTAATTGAAAAACAGAAACTGACCGATCTGATTAAGAGCCTGGAACATGAAGTGACGCTGGTGGACGACACGCTGGCACGCATGAAGAAAGAGATCGGTGAGCTGGAAAACAAATTGAGCGAAACACGCGCTCGCCAGCAGGCATTGATGTTACGTCATCAGGCGGCAAACTCGTCGCGCGATGTGCGTCGTCAGCTGGACAGTGGCAAACTGGATGAAGCAATGGCTCGTTTCGAATCTTTCGAACGTCGTATTGACCAGATGGAAGCGGAAGCAGAAAGCCACAGCTTCGGTAAACAAAAATCGCTGGACGATCAGTTTGCCGAACTGAAAGCCGATGATGCAATCAGCGAACAACTGGCACAATTAAAAGCCAAAATGAAGCAAGACAATCAATAA
>cluster_334
ATGCGTATCCCCCGCATTTATCATCCTGAACCACTGACCAGCCATTCTCACATCGCGCTTTGCGAAGATGCCGCCAACCATATCGGGCGCGTACTGCGCATGGGGCCGGGGCAGGCGTTGCAATTGTTTGACGGTAGCAACCAGGTCTTTGACGCCGAAATTACCAGCGCCAGCAAAAAAAGCGTGGAAGTGAAGGTGCTGGAAGGCAAGATCGACGATCGCGAATCTCCGCTGCATATTCACCTCGGTCAGGTGATGTCGCGTGGTGAAAAAATGGAATTTACGATCCAGAAATCGATCGAACTCGGTGTAAGCCTCATTACGCCACTTTTTTCTGAGCGCTGCGGCGTTAAACTGGATAGTGAACGTCTGAACAAGAAGCTCCAGCAGTGGCAGAAGATTGCAATTGCTGCCTGTGAGCAGTGTGGTCGTAACCGGGTGCCGGAAATCCGCCCAGCGATGGATCTGGAAGCCTGGTGTGCAGAGCAGGATGAAGGACTGAAACTGAATCTTCACCCGCGCGCCAGTAACAGCATCAATACGTTGCCGTTACCGGTTGAACGCGTCCGCCTGCTGATTGGCCCGGAAGGCGGTTTATCGGCAGATGAAATTGCCATGACTGCCCGCTATCAATTTACTGATATCCTGTTGGGACCTCGCGTTTTGCGTACAGAGACAACTGCGCTCACCGCCATTACCGCGCTACAAGTACGATTTGGCGATTTGGGCTAA
>cluster_335
ATGTCCCAGATAGAAGCGGTATTTTTCGACTGCGACGGTACGCTGGTCGACAGTGAAGTCATTTGCTCCCGCGCATATGTAACGATGTTTCAGGAATTTGGTATTACGCTCGATCCTGAAGAGGTATTCAAACGTTTCAAAGGTGTAAAACTGTACGAAATTATCGATATTGTTTCCCTTGAACATGGTGTTACGTTAGCGAAAACAGAAGCTGAACACGTTTACCGTGCAGAAGTCGCTCGGCTGTTCGATTCAGAACTGGAAGCCATCGAAGGGGCTGGAGCGCTCCTGTCAGCGATCACTGCGCCAATGTGTGTGGTATCTAACGGCCCAAATAACAAAATGCAGCATTCTATGGGCAAGCTGAATATGTTGCACTACTTCCCGGATAAACTGTTCAGCGGCTACGATATTCAGCGCTGGAAGCCAGACCCGGCGTTAATGTTCCATGCGGCAAAAGCGATGAATGTAAATGTAGAAAACTGCATTCTGGTTGATGACTCAGTTGCCGGTGCGCAATCTGGTATCGACGCAGGTATGGAAGTGTTCTACTTCTGCGCCGACCCGCACAATAAGCCGATCGTTCACCCGAAAGTCACCACCTTTACCCATCTTTCGCAGTTACCGGAACTGTGGAAAGCGCGTGGTTGGGATATTACGGCATAG
>cluster_336
ATGAACGGCTTACTTCGTATCCGTCAGCGTTACCAGGGGCTTGCCCAGAGTGATAAAAAACTGGCGGATTATCTGCTGCTACAACCTGATACGGCGCGCCATTTAAGTTCTCAGCAACTGGCCAACGAAGCCGGAGTCAGTCAGTCCAGCGTCGTGAAGTTCGCGCAAAAACTCGGCTATAAAGGTTTTCCGGCGCTTAAGTTGGCGTTGAGTGAAGCGCTGGCAAGCCAGCCGGAATCGCCCTCCGTGCCCATTCATAACCAAATCCGCGGTGATGATCCGTTACGGCTGGTCGGCGAAAAACTGATTAAAGAAAATACTGCCGCTATGTACGCAACGCTAAACGTTAATAGTGAAGAGAAACTGCATGAATGCGTAACAATGTTGCGCTCTGCGCGGCGGATAATTCTGACCGGTATTGGCGCTTCGGGTCTGGTGGCGCAAAACTTTGCCTGGAAGCTGATGAAGATTGGCTTCAATGCTGCCGCAGTGCGCGATATGCATGCGCTACTCGCAACAGTACAGGCGTCGTCCCCTGACGATCTGTTATTAGCCATTTCCTACACCGGTGTACGACGCGAGTTAAACCTGGCGGCAGATGAGATGCTGCGAGTGGGCGGAAAAGTGCTGGCGATTACCGGCTTTACTCCCAATGCCCTGCAACAGCGTGCTTCTCATTGCCTGTATACCATTGCCGAAGAACAAGCGACAAACAGTGCTTCAATCTCTGCTTGTCACGCTCAGGGAATGTTAACGGATTTGCTGTTCATTGCGCTGATTCAGCAGGATCTGGAACTGGCACCAGAACGTATTCGTCAGAGTGAAGCGCTGATGAAAAAACTGGTCTGA
>cluster_337
ATGTCTGATTTACTTTGCTCTGCCAAATTGGGTGCTACGACGCTAGCGTTACTGCTTAGCGCTGCCAGTTTGTCTGCCCAGGCTTCTGTAACGCCAGATCGTACCCGTTTGATATTTAATGAAAGCGACAAATCAATCAGCGTGACGTTGCGCAATAACGATCCGAAACTGCCTTATCTGGCCCAAAGCTGGATCGAAGATGAAAAGGGTAACAAGATCAGTTCACCGTTAACTGTTCTGCCACCGGTGCAACGCATCGATTCAATGATGAACGGGCAGGTAAAAGTGCAGGGAATGCCGGATATCAACAAATTGCCTGCCGATCGTGAAAGCCTGTTCTACTTCAACGTGCGTGAGATCCCGCCAAAATCAAACAAAGCCAACACGCTGCAAATAGCACTACAAACGCGTATTAAGTTGTTCTGGCGACCGAAGGCGCTGGAGAACGTCAGCATGAAAAACCCCTGGCAATATAAGGTTACTTTAACCCGCAACGGTCAGGAATTTACCGTCAATAACCCGACACCGTATTACGTCATTTTCAGTAATGCCAGCACACAGAAAAATGGCAATCCGGCAGCCGGTTTCTCGCCAATAGTGATGTCGCCGAAAACCTCTGCACCGCTGAATGTGAAGATGGGTAGCGTGCCGGTACTGACCTATGTCAACGACTATGGCGCTCGGATGCCGCTCTTTTTCACTTGCAACGGTAACAGTTGCCAGGTCGATGAAGAGCAGAGCCGCAAAGGCTGA
>cluster_338
ATGGAAGGCTGGCAGCGCGCATTTGTCCTGCATAGTCGCCCGTGGAGCGAAACCAGCCTGATGCTGGACGTCTTCACGGAGGAATCGGGTCGCGTGCGTCTGGTTGCCAAAGGCGCACGCTCTAAACGCTCTACTCTGAAAGGTGCATTACAGCCTTTCACCCCTCTCTTGCTACGTTTCGGCGGGCGTGGCGAAGTCAAAACGCTGCGCAGTGCTGAAGCTGTCTCGCTGGCGCTGCCATTAAGCGGTATCACGCTTTACAGCGGTCTGTACATCAACGAACTTCTCTCCCGCGTACTGGAATACGAGACGCGCTTCTCTGAACTCTTTTTCGATTACTTGCACTGCATTCAGTCTCTTGCAGGTGCCACTGGTACGCCAGAACCCGCGCTGCGCCGCTTTGAACTGGCACTGCTCGGGCATCTGGGCTATGGCGTCAATTTTACCCATTGTGCGGGTAGCGGCGAGCCGGTAGATGACACCATGACGTATCGTTATCGCGAAGAAAAAGGGTTTATCGCAAGCGTCGTTATCGACAATAAAACGTTCACCGGAAGGCAGTTAAAAGCGTTAAACGCGCGGGAATTTCCTGACGCAGACACACTACGCGCCGCGAAACGCTTTACCCGCATGGCGCTTAAGCCGTATCTTGGCGGTAAACCATTAAAGAGCAGGGAACTGTTCCGGCAGTTTATGCCTAAGCGAACGGTGAAAACACATTATGAATGA
>cluster_339
GTGAGTATTCAAAGTTTGCTTGATTATATTTCAGTGATCCCTGATATACGACAACAAGGAAAGGTTAAACATAAATTATCTGCTATTTTGTTTCTCACCGTATGTGCAGTAATTGCAGGTGCCGATGAGTGGCAGGAAATTGAAGATTTTGGACATGAAAGACTTGAATGGCTAAAGAAATATGGTGATTTTGATAATGGCATTCCGGTCGATGACACCATTGCACGCGTTGTGAGTAACATTGACAGTTTGGCCTTTGAAAAGATGTTTATTGAATGGATGCAGGAGTGCCATGAAATCACTGATGGTGAAATTATAGCAATAGATGGAAAGACCATAAGAGGCTCCTTTGATAAGGGAAAAAGAAAAGGAGCAATCCATATGGTGAGTGCATTCTCGAACGAAAATGGTGTTGTACTGGGGCAGGTGAAAACGGAAGCCAAAAGTAATGAGATTACAGCCATTCCAGAGTTGCTTAACCTACTGTATTTAAAGAAAAATTTGATAACCATTGATGCTATGGGCTGTCAGAAAGATATCGCTTCGAAGATCAAAGATAAAAAAGCAGATTATCTTCTGGCAGTAAAAGGCAATCAGGGGAAATTACATCATGCATTCGAGGAAAAATTTCCTGTAAATGTGTTTTCTAATTATAAAGGCGATTCGTTTAGTACGCAGGAGATAAGTCATGGAAGAAAAGAAACACGTTTGCATATTGTCAGTAACGTAACGCCTGAACTTTTGTGA
>cluster_340
ATGAAAAAGGTCGCAATTGTCGGGTTAGGGTGGTTAGGCATGCCGCTGGCGATGTCACTTTCAGCGCGAGGCTGGCAAGTCACCGGGAGTAAAACCACACAAGATGGTGTCGAAGCGGCCCGAATGAGTGGCATTGATAGCTATCTGCTTCGCATGGAGCCTGAGTTAGTTTGCGATTCTGACGATCTGGATGCCCTGATGGATGCCGATGCACTGGTCATTACGCTTCCGGCACGTCGTAGCGGCTCCGGCGATGAGTTCTATTTACAAGCGGTACAAGAGTTAGTGGATAGCGCGCTGGCCCATCGTATTCCCCGAATTATTTTTACCAGCTCAACATCTGTCTATGGCGACGCGCAAGGCACGGTGAAAGAAACCACCTCGCGTAATCCGGTAACCAACAGTGGACGAGTATTAGAAGAACTCGAAGACTGGCTGCACAATTTACCCGGTACTTCGGTCGATATTCTGCGTCTTGCGGGCCTGGTCGGACCGGGACGTCATCCCGGACGCTTCTTTGCCGGAAAAACCGCGCCTGATGGTGAACATGGTGTTAATTTAGTCCATTTAGAAGATGTTATTGGCGCTATCACTCTGTTGTTACAGGCACCTAAAGGCGGACACATCTATAATATATGTGCGCCAGCTCACCCTGCGCGTAATGTTTTCTATCCGCAGATGGCCCGTTTACTGGGGCTGGAACCTCCGCAGTTCAGAAATAGTCTGGACAGCGGCAAAGGTAAGATTATTGATGGCAGTCGGATTTGTAATGAACTGGGGTTTGAATACCAGTATCCCGATCCGCTGGTAATGCCGCTGGAGTAA
>cluster_341
ATGGAAACGTTTAATAGCCTGTTTATGGTTTCCCCGCTGTTGCTGGGAGTTCTCTTTTTTGTCGCCATGCTGGCGGGATTTATCGACTCGATTGCCGGTGGCGGTGGGTTACTCACCATTCCGGCATTGATGGCAGCGGGAATGTCTCCCGCTAACGCGTTGGCAACCAATAAACTGCAAGCCTGCGGCGGCTCTATTTCCGCCACTATCTACTTTATTCGCCGCAAAGTGGTTAGTTTAAGCGATCAGAAACTCAATATTGCCATGACCTTTGTCGGCTCAATGAGCGGCGCACTGTTGGTACAGTACGTTCAGGCTGATGTCTTACGGCAGATTTTGCCCATTCTGGTGATTTGTATCGGCCTCTATTTCTTGCTGATGCCAAAGCTGGGTGAAGAAGATCGCCAGCGCCGGATGTACGGTTTACCCTTCGCGTTAATTGCCGGTGGCTGCGTCGGTTTTTATGACGGATTCTTTGGCCCGGCTGCCGGATCGTTTTACGCGCTGGCCTTCGTTACGCTGTGCGGATTCAACCTCGCCAAAGCCACGGCTCACGCCAAATTACTCAACGCAACGTCAAACATTGGCGGTCTGCTGCTGTTTATTCTCGGCGGCAAAGTGATTTGGGCGACGGGCTTTGTGATGCTGGTGGGGCAGTTCCTCGGCGCGCGCATGGGTTCACGGCTGGTGTTGAGCAAAGGACAAAAGCTGATCCGCCCGATGATTGTTATCGTCTCGGCGGTGATGAGTGCCAAATTACTTTACGATAGCCACGGACAGGAGATCCTCCACTGGTTGGGGATGAACTAA
>cluster_342
ATGGGTCAGAAAGTACATCCTAATGGTATTCGCCTGGGTATTGTAAAACCATGGAACTCTACCTGGTTTGCGAACACCAAAGAATTCGCTGACAACCTGGACAGCGATTTTAAAGTACGTCAGTACCTGACTAAGGAACTGGCTAAAGCGTCCGTATCTCGTATCGTTATCGAGCGTCCGGCTAAGAGCATCCGTGTAACCATTCACACTGCTCGCCCGGGTATCGTTATCGGTAAAAAAGGTGAAGACGTAGAAAAACTGCGTAAGGTCGTAGCGGACATCGCTGGCGTTCCTGCACAGATCAACATCGCCGAAGTTCGTAAGCCTGAACTGGACGCAAAACTGGTTGCTGACAGCATCACTTCTCAGCTGGAACGTCGCGTTATGTTCCGTCGTGCTATGAAGCGTGCTGTACAGAACGCAATGCGTCTGGGCGCTAAAGGTATTAAAGTTGAAGTTAGCGGCCGTCTGGGCGGCGCGGAAATCGCACGTACCGAATGGTACCGCGAAGGTCGCGTACCGCTGCACACTCTGCGTGCTGACATCGACTACAACACCTCTGAAGCGCACACCACTTACGGTGTAATCGGCGTTAAAGTGTGGATCTTCAAAGGCGAGATCCTGGGTGGTATGGCTGCTGTTGAACAACCGGAAAAACCGGCTGCTCAGCCTAAAAAGCAGCAGCGTAAAGGCCGTAAATAA
>cluster_343
ATGTCAAACACGCCAATCGAGCTTAAAGGCAGTAGCTTCACTTTATCTGTGGTTCATCTGCATGAGGCAGAACCTAAGGTTATCCATCAGGCGCTGGAAGACAAAATCGCTCAGGCCCCCGCATTTTTAAAACATGCCCCCGTTGTACTCAACGTCAGTGCACTGGAAGACCCGGTAAACTGGTCAGCGATGCATAAGGCGGTTTCGGCAACCGGTTTGCGGGTTATTGGCGTAAGTGGCTGCAAAGATGCGCAACTTAAAGCCGAAATTGAAAAGATGGGGCTGCCTATCCTGACGGAAGGAAAGGAAAAAGCGCCGCGTCCAGCTCCCGCACCACAGGCTCCAGCGCAAAATACAACGCCGGTCACAAAAACGCGTTTAATAGATACCCCGGTGCGTTCCGGTCAGCGTATTTATGCTCCACAATGTGATCTGATTGTTACAAGCCACGTTAGCGCTGGGGCCGAATTGATTGCCGATGGGAACATTCATGTCTATGGCATGATGCGCGGTCGTGCGCTTGCAGGGGCAAGTGGTGACCGGGAAACGCAAATATTTTGTACGAACCTGATGGCGGAACTGGTGTCCATCGCAGGTGAATACTGGCTGAGTGATCAAATCCCAGCAGAATTTTATGGCAAAGCGGCGCGACTGCAGTTAGTCGAAAACGCTTTGACCGTTCAACCGTTAAATTGA
>cluster_344
GTGATTGATAAATCCGCCTTTGTGCATCCAACCGCCATTGTGGAAGAGGGCGCGTCAATTGGCGCGAACGCACACATTGGTCCTTTTTGTATCGTTGGACCCCATGTCGAAATTGGTGAGGGTACCGTACTGAAATCTCACGTTGTCGTGAATGGTCATACTAAAATTGGCCGCGATAATGAGATTTATCAGTTCGCCTCCATCGGCGAAGTTAACCAGGATCTGAAATATGCTGGCGAACCGACCCGTGTGGAAATCGGCGATCGTAACCGCATTCGCGAAAGCGTCACCATTCATCGTGGCACAGTCCAGGGCGGTGGATTGACGAAGGTGGGCAGCGACAACTTACTGATGATCAACGCGCACATTGCGCACGATTGTACGGTAGGTAACCGCTGTATTCTCGCCAACAACGCAACGCTGGCGGGTCACGTATCGGTTGACGACTTCGCGATCATCGGCGGCATGACCGCAGTCCATCAGTTCTGCATCATTGGTGCGCACGTGATGGTTGGCGGCTGCTCCGGTGTGGCGCAGGACGTCCCTCCTTATGTCATTGCGCAGGGTAACCACGCAACGCCGTTCGGTGTCAATATCGAAGGGCTGAAGCGCCGCGGATTCAGCCGTGAGGCGATTACCGCTATCCGCAATGCGTATAAGCTGATTTATCGTAGCGGTAAAACGCTCGATGAAGTGAAACCGGAAATTGCTGAACTGGCGGAAACATATCCGGAAGTGAAAGCCTTTACCGATTTCTTTGCACGCTCAACGCGCGGTCTGATTCGTTAA
>cluster_345
ATGTTTTTAGTCGACTCACACTGCCATCTCGATGGTCTGGATTATGAATCTTTGCATAAGGACGTGGATGACGTTCTGGCGAAAGCCGCCGCACGCGATGTGAAATTTTGTCTGGCAGTCGCCACAACATTACCGGGTTATTTACACATGCGGGATCTGGTAGGCGAACGCGACAACGTCGTATTTTCTTGTGGCGTGCATCCACTCAACCAGAATGATCCCTACGATGTAGAAGATTTACGTCGTCTGGCGGCAGAAGAGGGCGTTGTAGCGCTGGGTGAAACCGGGCTGGATTATTATTACACGCCGGAAACTAAAGTACGTCAGCAAGAGTCCTTCATCCATCATATCCAGATTGGTCGTGAACTGAACAAGCCGGTTATCGTCCACACCCGTGACGCCCGCGCCGATACGCTGGCAATTCTGCGCGAAGAAAAAGTGACGGATTGCGGTGGCGTACTACACTGTTTTACAGAGGACAGAGAAACGGCGGGCAAATTACTGGATCTCGGATTTTACATCTCCTTTTCCGGCATTGTGACCTTCCGTAATGCGGAGCAACTGCGCGATGCTGCGCGTTATGTCCCCCTGGATCGGTTACTGGTGGAAACTGACTCACCTTACCTTGCGCCAGTACCGCATCGAGGAAAAGAGAATCAACCTGCGATGGTTCGTGACGTTGCAGAATACATGGCTGTGTTGAAAGGTGTTGCCGTTGAAGAACTGGCGCAGGTAACCACCGATAACTTCGCCCGTCTGTTTCACATCGACGCTTCCCGCCTTCAATCCATCCGTTGA
>cluster_346
ATGAGCGATCTGCATAACGAGTCCATTTTTATTACCGGCGGCGGATCGGGATTAGGGCTGGCGCTGGTCGAGCGATTTATCGAAGAAGGCGCGCAGGTTGCCACGCTGGAACTGTCGGCGGCAAAAGTCGCCAGTCTGCGTCAGCGATTTGGCGAACATATTCTGGCGGTGGAAGGTAACGTGACCTGTTATGCCGATTATCAACGCGCGGTCGATCAGATCCTGACTCGTTCCGGCAAGCTGGATTGTTTTATCGGCAATGCAGGCATCTGGGATCACAATGCCTCACTGGTTAATACTCCCGCAGAGACGCTCGAAACCGGCTTCCACGAGCTGTTTAACGTCAACGTACTCGGTTACCTGCTGGGCGCAAAAGCCTGCGCTCCGGCGTTAATCGCCAGTGAAGGCAGCATGATTTTCACACTGTCAAATGCCGCCTGGTATCCTGGCGGCGGTGGCCCGCTGTACACCGCCAGTAAACATGCCGCAACCGGACTTATTCGCCAACTGGCTTATGAACTGGCACCGAAAGTGCGGGTGAATGGCGTCGGCCCGTGTGGTATGGCCAGCGACCTGCGCGGCCCACAGGCGCTCGGGCAAAGTGAAACCTCGATAATGCAGTCTCTGACGCCGGAGAAAATTGCCGCCATTTTACCGCTGCAATTTTTCCCGCAACCGGCGGATTTTACGGGTCCGTATGTGATGTTGGCATCGCGGCGCAATAATCGCGCATTAAGCGGTGTGATGATCAACGCTGATGCGGGTTTAGCGATTCGCGGCATTCGCCACGTAGCGGCTGGGCTGGATCTTTAA
>cluster_347
ATGCTGGCAAAACGCATAATTCCTTGTCTGGACGTCCGTGATGGGCAGGTGGTAAAAGGTGTCCAGTTCCGCAATCACGAGATTATTGGTGACATCGTCCCGCTGGCAAAACGCTATGCCGATGAAGGTGCAGATGAACTGGTGTTCTACGATATCACCGCTTCCAGCGATGGCCGCGTAGTGGATAAAAGCTGGGTATCACGCGTGGCGGAAGTGATTGATATTCCGTTCTGCGTAGCCGGCGGCATTAAATCCATCGACGATGCGGCGCGCATTCTCTCCTTTGGGGCGGATAAAATCTCCATCAACTCCCCGGCGCTGGCCGAACCGGAACTTATCACCCGTCTGGCGGATCGCTTTGGCGTGCAGTGCATCGTGGTGGGCATTGATACCTGGTATGACGCCGACACCGGTAAATATCATGTAAATCAGTATACGGGAGATGAAAGCCGTACCCGCGTCACGCAGTGGGAAACACTGGACTGGGTGCAGGAGGTCCAAAAACGCGGCGCGGGCGAAATCGTCCTGAACATGATGAACCAGGACGGCGTACGTAACGGTTATGACCTGGAACAACTGAAAAAAGTGCGTGACGTTTGCCACGTACCGCTGATTGCCTCCGGCGGTGCGGGCACCATGGAACACTTCCTCGAAGCCTTCCGGGATGCCGACGTTGACGGCGCGCTTGCCGCCTCCGTCTTCCACAAACAAATTATCAATATTGGCGAATTAAAAGCGTACCTGGCAACACAGGGCGTGGAGATCAGGATATGTTAA
>cluster_348
ATGCAACGGGAAACGGTCTGGTTAGTCGAAGACGAGCAAGGGATAGCCGATACGCTGGTCTACATGTTGCAACAGGAAGGTTTTGACGTCGAGGTCTTTGAGCGAGGCTTGCCAGTGCTGGATAAAGCTCGCCAGCAGGTTCCCGATGTCATGATTCTCGATGTTGGTTTGCCTGATATCAGCGGCTTTGAATTGTGCCGCCAGTTACTGGCGCTCCATCCGGCGTTACCTGTACTGTTCCTGACGGCCCGAAGTGAAGAGGTCGATCGCCTGCTTGGGCTGGAAATTGGCGCTGACGACTACGTGGCTAAACCGTTTTCACCTCGCGAAGTGTGCGCCAGAGTGCGCACCTTACTGCGTCGGGTGAAGAAGTTCTCGACGCCGTCTCCCGTTATCCGTATTGGTCATTTTGAATTGAATGAACCTGCGGCGCAGATCAGCTGGTTTGACACGCCATTAACGCTGACGCGGTATGAGTTTTTATTGCTGAAGACGTTACTCAAGTCGCCGGGCCGCGTCTGGTCCCGCCAGCAACTAATGGATAGCGTGTGGGAAGATGCGCAGGACACCTACGATCGCACCGTCGATACCCACATTAAAACGCTGCGTGCCAAGCTGCGCGCCATCAACCCCGATCTTTCACCGATTAATACTCATCGCGGCATGGGATATAGCCTGAGGGGCCTGTAA
>cluster_349
ATGATTTTGACTCCCATACGACGATATGGGGCGATGATTCTTATGTTACTCACTCTGGTGTTTTCGAGTGAGGTGTTAGCGAAGACGCACACAACAACAGCGAGTCAAAAGTCCCACTTAACTAAAGCTAGTAATAAACAGGTAAGCAGTAAACAAGAGTATTCTCGCAATAGTGCAAAGAGTAGTTCACTTCCTGATTTGCGAAAATACCCTTCCGGAACACCAAGGAAAAAGGCGTTTCTCCGGACCGTAATGCCTTACATTACCAGCCAAAATGCAGCCATTACTGCAGAACGTAACTGGCTGATTTCAAAACAGTATCAGGGCCAATGGTCACCTGCTGAGCGTGCGCGTCTGAAAGACATCGCCAAACGCTACAAGGTGAAGTGGTCTGGTAATACGCGAAAAATCCCGTGGAATACCTTGCTTGAACGCGTAGACATTATCCCTACCAGTATGGTGGCGACGATGGCTGCAGCAGAAAGCGGTTGGGGAACGTCGAAGCTGGCGCGCAACAATAACAATCTGTTCGGCATGAAATGCATGAAAGGACGTTGTACCAATGCGCCGGGTAAAGTGAAAGGGTACTCACAGTTTAGTTCTGTCAAAGAATCGGTGAGCGCCTATGTCACTAACCTGAATACGCACCCGGCTTACTCTTCGTTCCGTAAATCGCGTGCGCAGCTGCGTAAAGCGGATCAGGAAGTGACTGCCACAGCGATGATTCACAAGCTGAAGGGCTACTCGACCAAAGGGAAGAGTTATAATAACTACCTGTTCGCAATGTACCAGGATAACCAACGGTTAATCGCGGCGCATATGTAA
>cluster_350
ATGTCCCGGTCAGCGAAACCTCAAAATGGTCGCCGCCGCTTTCTGCGCGATGTCGTTCGCACAGCAGGCGGGCTGGCTGCCGTGGGTGTGGCGCTGGGGTTACAACAGCAAACCGCACGCGCATCTGGTGTGCGGTTGCGCCCGCCCGGAGCCATAAACGAGAACGCCTTTGCCAGTGCCTGTGTGCGTTGCGGTCAGTGTGTTCAGGCTTGCCCTTACGACACCTTAAAACTGGCGACGCTGGCCTCTGGTCTGTCGGCGGGCACGCCATATTTTGTCGCACGGGATATTCCTTGCGAAATGTGTGAGGACATTCCGTGCGCCAAAGTGTGCCCGAGCGGTGCGCTGGATCGTGAGATCGAATCGATCGACGACGCGCGGATGGGGCTGGCGGTACTGGTGGACCAGGAAAACTGTCTCAACTTTCAGGGGCTGCGCTGCGATGTTTGTTATCGCGAATGCCCGAAAATTGATGAGGCCATCACCCTGGAGCTGGAGCGCAACACGCGAACCGGTAAGCACGCCCGCTTTCTGCCGACGGTTCACAGCGACGCCTGTACCGGCTGCGGTAAGTGCGAAAAAGTGTGCGTGCTGGAACAACCGGCAATCAAGGTGTTACCGCTGTCACTGGCGAAAGGGGAGTTAGGTCACCATTACCGCTTCGGCTGGCTGGAGGGGAACAATGGCAAATCGTAA
>cluster_351
ATGATGGCGAATATCTGGTGGTCATTACCGCTGACGTTGATTGTCTTTTTTGCCGCCCGCAAACTGGCGGCACGGTATAAGTTTCCCCTGCTTAACCCGTTGCTGGTAGCAATGGTGGTGATCATTCCTTTTTTAATGCTGACCGGCATCTCTTACGACAGCTACTTTAAAGGTAGCGAAGTGCTAAACGATCTGCTGCAACCGGCGGTCGTCGCGCTGGCCTATCCTTTATATGAGCAGCTACACCAGATCCGCGCGCGCTGGAAATCGATCATCACCATCTGTTTTATCGGCAGCGTGGTTGCGATGGTGACGGGGACTTCCGTGGCATTGTTGATGGGCGCTTCACCGGAAATCGCCGCGTCAATCCTGCCGAAATCAGTCACCACGCCTATTGCAATGGCGGTTGGCGGCAGTATTGGCGGTATTCCGGCAATCAGCGCAGTTTGCGTGATTTTCGTCGGCATCCTCGGCGCGGTATTTGGCCATACATTGCTTAATGCGATGCGTATTCGTACCAAAGCTGCGCGCGGTCTGGCAATGGGGACTGCCTCGCACGCCCTCGGTACGGCGCGCTGCGCCGAGCTGGATTATCAGGAAGGTGCATTTAGTTCGCTAGCGCTGGTGTTATGCGGGATAATTACTTCGCTGATCGCACCGTTCCTTTTCCCGATTATTCTGGCAGTAATGGGCTAA
>cluster_352
GTGATAACGCGTGATTTCTTGATGAATGCCGATTGTAAAACGGCATTTGGTGCCATTGAAGAATCACTCTTATGGTCAGCAGAGCAACGGGCGGCTTCGCTGGCGGCGACGCTGGCTTGTCGACCTGATGAGGGACCGGTGTGGATCTTCGGTTATGGATCGTTGATGTGGAATCCGGCACTGGAGTTTACCGAGTCGTGCACCGGTACACTGGTTGGATGGCATCGCGCGTTTTGCCTGCGCCTGACCGCCGGGCGCGGGACTGCGCACCAGCCGGGACGGATGCTTGCACTGAAAGAGGGCGGACGCACTACAGGCGTCGCCTATCGACTGCCAGAAGAGACGCTGGAGCAGGAACTAACCCTGTTGTGGAAGCGCGAGATGATTACCGGCTGTTATCTGCCAACCTGGTGTCAGCTTGATCTTGATGATGGATGCACAGTAAACGCCATTGTGTTTATTATGGACCCGCGACATCCAGAATATGAATCTGACACTCGCGCTCAGGTCATCGCGCCGTTGATTGCGGCGGCGAGCGGTCCGCTGGGAACCAACGCACAATACCTGTTTTCACTGGAACAGGAGCTTATCAAACTGGGAATGCAGGACGATGGGCTGAATGATTTGCTGGTATCGGTAAAAAAACTGCTGGCGGAGAATTATCCGGATGGTGTGTTACGGCCGGGATTCGCCTGA
>cluster_353
ATGGCTTCAGAAAATATGACGCCGCAGGATTACATAGGACACCACCTGAATAACCTTCAGCTGGACCTGCGTACATTCTCGCTGGTGGATCCACAAAACCCCCCAGCCACCTTCTGGACAATCAATATTGACTCCATGTTCTTCTCGGTGGTGCTGGGTCTGTTGTTCCTGGTTTTATTCCGTAGCGTAGCCAAAAAGGCGACCAGCGGTGTGCCAGGTAAGTTTCAGACCGCGATTGAGCTGGTGATCGGCTTTGTTAATGGTAGCGTGAAAGACATGTACCATGGCAAAAGCAAGCTGATTGCTCCGCTGGCCCTGACGATCTTCGTCTGGGTATTCCTGATGAACCTGATGGATTTACTGCCTATCGACCTGCTGCCGTACATTGCTGAACATGTACTGGGTCTGCCTGCACTGCGTGTGGTTCCGTCTGCGGACGTGAACGTAACGCTGTCTATGGCATTGGGCGTATTTATCCTGATTCTGTTCTACAGCATCAAAATGAAAGGCATCGGCGGCTTCACGAAAGAGTTGACGCTGCAGCCGTTCAATCACTGGGCGTTCATTCCTGTCAACTTAATCCTTGAAGGGGTAAGCCTGCTGTCCAAACCAGTTTCACTTGGTTTGCGACTGTTCGGTAACATGTATGCCGGTGAGCTGATTTTCATTCTGATTGCTGGTCTGTTGCCGTGGTGGTCACAGTGGATCCTGAATGTGCCGTGGGCCATTTTCCACATCCTGATCATTACGCTGCAAGCCTTCATCTTCATGGTTCTGACGATCGTCTATCTGTCGATGGCGTCTGAAGAACATTAA
>cluster_354
ATGGGTAAAATAATTGGTATCGACCTGGGTACTACCAACTCTTGTGTAGCGATTATGGATGGCACCACTCCTCGCGTGCTGGAGAACGCCGAAGGCGATCGCACCACGCCTTCTATCATTGCCTATACCCAGGATGGTGAAACTCTGGTTGGTCAGCCGGCTAAACGTCAGGCAGTGACGAACCCGCAAAACACCCTGTTTGCGATTAAACGCCTGATTGGCCGCCGCTTCCAGGACGAAGAAGTACAGCGTGATGTTTCCATCATGCCGTTCAAAATTATTGCTGCTGATAACGGCGACGCATGGGTCGAAGTTAAAGGCCAGAAAATGGCACCGCCGCAGATCTCTGCTGAAGTGCTGAAAAAAATGAAGAAAACCGCTGAAGATTACTTGGGTGAACCGGTAACTGAAGCTGTTATCACCGTACCGGCATACTTTAACGATGCTCAGCGTCAGGCAACCAAAGACGCAGGCCGTATCGCTGGTCTGGAAGTAAAACGTATCATCAACGAACCGACCGCAGCTGCGCTGGCTTACGGTCTGGACAAAGGTACTGGCAACCGTACTATCGCGGTTTATGACCTGGGTGGTGGTACTTTCGATATTTCTATTATCGAAATCGACGAAGTTGACGGCGAAAAAACCTTCGAAGTTCTGGCTACCAACGGTGATACCCACCTGGGTGGTGAAGACTTCGACAGCCGTCTGATCAACTACCTGGTTGAAGAATTCAAGAAAGATCAGGGCATTGACCTGCGCAACGATCCGCTGGCAATGCAGCGCCTGAAAGAAGCGGCAGAAAAAGCGAAAATCGAACTGTCTTCCGCTCAGCAGACCGACGTTAACCTGCCGTACATCACTGCAGATGCGACCGGTCCGAAACACATGAACATCAAAGTGACTCGTGCGAAACTGGAAAGCCTGGTTGAAGATCTGGTAAACCGTTCCATTGAGCCGCTGAAAGTTGCACTGCAGGACGCTGGCCTGTCCGTATCTGATATCGACGACGTTATCCTCGTTGGTGGTCAGACTCGTATGCCAATGGTTCAGAAGAAAGTTGCTGAGTTCTTTGGTAAAGAGCCGCGTAAAGACGTTAACCCGGACGAAGCTGTAGCAATCGGTGCTGCTGTTCAGGGTGGTGTTCTGACTGGTGACGTGAAAGACGTACTGCTGCTGGACGTTACCCCGCTGTCTCTGGGTATCGAAACCATGGGCGGTGTGATGACGACGCTGATCGCGAAAAACACCACTATCCCGACCAAGCACAGCCAGGTGTTCTCTACCGCTGAAGACAACCAGTCTGCGGTAACCATCCATGTGCTGCAGGGTGAACGTAAACGTGCGGCTGATAACAAATCTCTGGGTCAGTTCAACCTGGATGGTATCAACCCGGCACCGCGCGGCATGCCGCAGATCGAAGTTACCTTCGATATCGATGCTGACGGTATCCTGCACGTTTCCGCGAAAGATAAAAACAGCGGTAAAGAGCAGAAGATCACCATCAAGGCTTCTTCTGGTCTGAACGAAGATGAAATCCAGAAAATGGTACGCGACGCAGAAGCTAACGCCGAAGCTGACCGTAAGTTTGAAGAGCTGGTACAGACTCGCAACCAGGGCGACCATCTGCTGCACAGCACCCGTAAGCAGGTTGAAGAAGCAGGCGACAAACTGCCGGCTGACGACAAAACTGCTATCGAGTCTGCACTGACTGCACTGGAAACTGCTCTGAAAGGTGAAGACAAAGCCGCTATCGAAGCGAAAATGCAGGAGCTGGCACAGGTTTCCCAGAAACTGATGGAAATCGCCCAGCAGCAACATGCCCAGCAGCAGACTGCCGGTGCTGATGCTTCTGCAAACAACGCGAAAGATGACGATGTTGTCGACGCTGAATTTGAAGAAGTCAAAGACAAAAAATAA
>cluster_355
ATGCGAATTGGACACGGTTTTGACGTACATGCCTTTGGCGGTGAAGGCCCAATTATCATTGGTGGCGTACGCATTCCTTACGAAAAAGGATTGCTGGCGCATTCTGATGGCGACGTGGCGCTCCATGCGTTGACCGATGCATTGCTTGGCGCGGCGGCGCTGGGGGATATCGGCAAGCTGTTCCCGGATACCGATCCGGCATTTAAAGGTGCCGACAGCCGCGAGCTGCTACGCGAAGCCTGGCGTCGTATTCAGGCGAAGGGTTATACCCTGGGCAACGTCGATGTCACTATCATCGCTCAGGCACCGAAGATGTTGCCGCACATTCCACAAATGCGCGTGTTTATTGCCGAAGATCTCGGCTGCCATATGGATGATGTTAACGTGAAAGCCACTACTACGGAAAAACTTGGATTTACCGGACGTGGGGAAGGGATTGCCTGTGAAGCGGTGGCGCTACTCATTAAGGCAACAAAATGA
>cluster_356
ATGATGAAGCGCAATATTCTGGCAGTGATCGTCCCTGCTCTGTTAGTAGCAGGTACTGCAAACGCTGCAGAAATCTATAACAAAGATGGCAACAAAGTAGATCTGTACGGTAAAGCTGTTGGTCTGCATTATTTTTCCAAGGGTAACGGTGAAAACAGTTACGGTGGCAATGGCGACATGACCTATGCCCGTCTTGGTTTTAAAGGGGAAACTCAAATCAATTCCGATCTGACCGGTTATGGTCAGTGGGAATATAACTTCCAGGGTAACAACTCTGAAGGCGCTGACGCTCAAACTGGTAACAAAACGCGTCTGGCATTCGCGGGTCTTAAATACGCTGACGTTGGTTCTTTCGATTACGGCCGTAACTACGGTGTGGTTTATGATGCACTGGGTTACACCGATATGCTGCCAGAATTTGGTGGTGATACTGCATACAGCGATGACTTCTTCGTTGGTCGTGTTGGCGGCGTTGCTACCTATCGTAACTCCAACTTCTTTGGTCTGGTTGATGGCCTGAACTTCGCTGTTCAGTACCTGGGTAAAAACGAGCGTGACACTGCACGCCGTTCTAACGGCGACGGTGTTGGCGGTTCTATCAGCTACGAATACGAAGGCTTTGGTATCGTTGGTGCTTATGGTGCAGCTGACCGTACCAACCTGCAAGAAGCTCAACCTCTTGGCAACGGTAAAAAAGCTGAACAGTGGGCTACTGGTCTGAAGTACGACGCGAACAACATCTACCTGGCAGCGAACTACGGTGAAACCCGTAACGCTACGCCGATCACTAATAAATTTACAAACACCAGCGGCTTCGCCAACAAAACGCAAGACGTTCTGTTAGTTGCGCAATACCAGTTCGATTTCGGTCTGCGTCCGTCCATCGCTTACACCAAATCTAAAGCGAAAGACGTAGAAGGTATCGGTGATGTTGATCTGGTGAACTACTTTGAAGTGGGCGCAACCTACTACTTCAACAAAAACATGTCCACCTATGTTGACTACATCATCAACCAGATCGATTCTGACAACAAACTGGGCGTAGGTTCAGACGACACCGTTGCTGTGGGTATCGTTTACCAGTTCTAA
>cluster_357
ATGAATCACAGCGAAACAATTACCATCGAATGCACCATTAACGGGATGCCTTTTCAGCTTCACGCCGCACCAGGCACGCCGCTCTCGGAATTACTCCGCGAACAAGGACTGCTAAGTGTCAAACAAGGGTGCTGCGTGGGTGAATGTGGTGCCTGTACGGTGCTGGTCGACGGCACAGCAATAGACAGTTGCTTATACCTTGCCGCCTGGGCTGAAGGAAAAGAGATCCGCACGCTGGAAGGTGAAGCGAAAGGCGGAAAACTTTCTCATGTTCAGCAGGCTTATGCGAAATCCGGCGCAGTGCAGTGCGGGTTTTGTACGCCTGGCCTGATTATGGCTACCACGGCAATGCTGGCGAAACCACGCGAGAAGCCATTAACCATTACGGAAATTCGTCGCGGACTGGCGGGAAATCTTTGTCGCTGCACGGGGTATCAGATGATTGTAAATACAGTTCTGGATTGCGAGAAAACGAAGTAA
>cluster_358
GTGGCAGAAGAAACTATATTCAGCAAAATTATTCGTCGTGAGATCCCCTCCGATATCGTCTACCAGGATGATCTGGTAACGGCGTTTCGCGATATTTCGCCGCAAGCGCCAACGCATATTCTGATCATTCCGAATATCCTCATTCCGACTGTGAACGACGTCTCAGCTGAGCATGAGCAGGCGCTGGGACGCATGATCACCGTAGCGGCAAAAATTGCTGAGCAAGAAGGTATTGCCGAAGATGGCTATCGTCTGATCATGAATACCAACCGCCATGGCGGACAAGAGGTTTACCACATCCATATGCACTTGTTGGGTGGCCGTCCGCTGGGACCAATGCTGGCGCATAAAGGTCTGTAA
>cluster_359
ATGTCATCAAGATCTGAACTTTTATTAGATAGGTTTGCGGAAAAAATTGGTGTTGGATCTATTTCCTTTAATGAAAATAGATTGTGTTCTTTTGCTATTGATGAAATTTATTATATTTCGTTATCTGATGCCAATGACGAATATATGATGATTTATGGCGTCTGTGGAAAATTCCCGACAGATAACCCTAACTTCGCTCTTGAGATTTTGAATGCAAACTTATGGTTTGCAGAGAATGGTGGGCCATACCTGTGTTATGAGTCAGGAGCACAATCGCTGTTGTTAGCGTTACGTTTCCCGCTCGATGATGCTACCCCTGAAAAACTTGAGAATGAAATAGAAGTCGTCGTTAAGTCGATGGAAAATCTGTATTTGGTATTACATAATCAGGGAATAACATTAGAAAACGAACATATGAAAATAGAGGAAATTAGCTCAAGCGATAATAAACATTATTACGCCGGAAGATAA
>cluster_360
ATGAAAAAGAAACCGGTTGCGCAGTTGGAGCGTCAGCATTCACTGCTGGAAAATCCATGTGCTTATGGGTTGTTATCGCAGTTCCAGGCTGCGATAGTCGTTAACTGTTTTACACTTAATAAAATAATTTGA
>cluster_361
ATGATTAATCCAAATCCAAAGCGTTCTGACGAACCGGTATTCTGGGGCCTCTTCGGGGCCGGTGGTATGTGGAGCGCAATTATTGCGCCGGTGATGATCCTGCTGGTGGGTATTCTGCTGCCACTGGGGCTGTTTCCGGGTGATGCGCTGAGCTACGAGCGCGTTCTGGCGTTCGCGCAGAGCTTCATTGGTCGCGTATTCCTGTTCCTGATGATCGTTCTGCCGCTGTGGTGTGGTTTACACCGTATGCACCACGCGATGCACGATCTGAAAATTCACGTGCCTGCGGGCAAATGGGTTTTCTACGGTCTGGCTGCTATCCTGACAGTTGTCACGCTGATTGGTATCGTTACAATCTAA
>cluster_362
ATGGATTACGAATTTCTGCGCGATATTACCGGAGTTGTAAAGGTGCGTATGTCCATGGGGCATGAAGTGGTCGGGCACTGGTTTAATGAAGAGGTGAAAGAAAACCTGGCCTTGCTTGATGAAGTGGAACAAGCGGCGCACGCACTGAAAGGTAGCGAACGTTCCTGGCAGCGGGCAGGGCATGAGTACACTCTGTGGATGGACGGTGAAGAGGTGATGGTTCGCGCCAATCAACTGGAATTCGCTGGCGATGAAATGGAAGAGGGGATGAACTACTACGACGAAGAAAGCCTGTCGCTATGCGGCGTTGAGGATTTTCTGCAGGTCGTGGCGGCTTACCGTAATTTCGTGCAGCAGAAGTAA
>cluster_363
ATGTCGCAACTGACCCATATCAACGCCGCTGGCGAAGCGCACATGGTGGATGTCTCCGCCAAAGCGGAAACCGTGCGTGAAGCGCGGGCGGAAGCCTTTGTCACCATGCGCAGCGAGACGCTGGCGATGATTATTGATGGTCGCCACCACAAAGGCGACGTATTTGCCACTGCGCGTATTGCCGGTATTCAGGCGGCAAAACGCACCTGGGATCTGATCCCGCTCTGTCATCCGCTGATGCTCAGCAAAGTTGAAGTCAATTTACAGGCCGAGCCGGAGCACAATCGGGTGCGTATAGAAACCTTATGCCGCCTGACCGGGAAAACCGGTGTCGAAATGGAAGCATTAACCGCGGCCTCCGTGGCGGCGCTGACCATTTATGACATGTGCAAAGCGGTGCAAAAAGATATGGTGATTGGTCCGGTACGTTTGCTGGCGAAGAGCGGCGGCAAGTCGGGTGACTTTAAGGTGGAAGCGGATGATTAA
>cluster_364
ATGAGCACTGATAACTTTCTCAGCGTCACTGATTTAGCCCGTAAGAATGTTCGCGAGTTAACACCCTATCAGTCTGCCCGCCGTCTCGGCGGTAACGGCGATGTCTGGCTCAACGCGAATGAGTACCCAACCGCCGTTGAGTTCCAGCTCACTCAGCAAACGCTGAACCGCTACCCTGAATGCCAGCCGAAAGCAGTGATTGAGAATTACGCGCAGTATGCTGACGTCAAACCGGAGCAGGTACTGGTCAGCCGCGGCGCAGATGAAGGGATCGAACTGCTGGTGCGCGCTTTTTGCGAACCCGGTAAAGATGCCATTCTCTACTGCCCGCCGACTTACGGCATGTACAGCGTCAGCGCCGAAACGATTGGCGTTGAGTGCCGCACCGTTCCGACCCTTGATAACTGGCAACTGGATTTGCAAGGCATCGCGGACAAGCTTGATGGCGTGAAGGTGGTCTACGTATGCAGCCCTAATAACCCAACCGGCCAGCTAATTAACCCGCAGGATCTGCGTTCACTGCTCGACATGACGCAGGGTAAAGCTATCGTGGTTGCCGATGAAGCGTATATCGAGTTTTGCCCGCAGGCCACGCTGGCAGGCTGGCTGTCTGAGTATCCGCATCTGGTGATATTACGCACGTTGTCCAAAGCGTTTGCGCTCGCCGGTTTACGCTGCGGGTTTACGCTGGCGAATGAAGAGGTTATCAATCTGCTGTTAAAGGTGATTGCCCCTTACCCACTCTCTACGCCGGTGGCAGATATCGCCGCCCAGGCGCTGACGCCGCAAGGGATTTCCGCCATGCGTAAACGCGTAGAGCAGATCCTGGAAGAGCGTCAGTATCTGGTAGATAACCTGAAAACAATTCGCTGTGTAGAGCAGGTATTCGATTCTGAAACCAACTATGTTCTGGCGCGCTTCACCGCATCAAGTAGCGTATTTAAATCTTTGTGGGATCAGGGCATTATCTTACGAGATCAGAATAAACAACCTTCGTTAAGCGGCTGCCTGCGAATTACTGTCGGAACCCGTGAAGAGAGCCAGCGCGTCACTGACGCCTTACGTGCGGAGCAAGTATGA
>cluster_365
ATGAATAACAATGAACCAGATACTCTGCCTGATCCCGCGATAGGCTATATCTTCCAGAATGATATTTTGGCGTTAAAGCAGGCATTTTCACTGCCTGATATTGATTATGCCGATATTTCCCAACGCGAACAGTTGGCCGCGGCATTAAAACGCTGGCCGTTGCTGGCAGAGTTTGCGCAACAAAAGTAG
>cluster_366
ATGACACCCGCAGTTAAATTACTCGAAAAAAACAAGATTTCGTTTCAAATCCATACCTACGAGCACGATCCGGCTGAAACCAATTTTGGCGATGAAGTCGTCAAAAAATTAGGTTTGAATCCGGATCAGGTCTACAAAACGCTGCTGGTGGCAGTGAACGGTGATATGAAACACCTTGCCGTGGCCGTTACGCCGGTCGCAGGTCAACTGGATCTTAAAAAAGTAGCAAAAGCGCTGGGTGCCAAGAAAGTTGAGATGGCCGATCCGATGGTCGCGCAGCGTTCGACGGGATACCTGGTTGGGGGGATTAGCCCACTGGGGCAGAAAAAACGTCTGCCAACGATTATCGACGCCCCCGCACAAGAATTTGCCACTATTTATGTTTCCGGCGGCAAGCGCGGACTGGATATCGAACTGGCGGCAGGCGATCTGGCAAAGATCCTCGATGCCAAATTTGCTGATATCGCCCGCCGCGATTAA
>cluster_367
GTGAAAGTACTGACTGTATTTGGTACGCGCCCGGAAGCCATCAAGATGGCTCCGTTGGTGCATGCGTTGGCAAAAGATCCTTTTTTTGAGGCTAAAGTTTGCGTCACTGCGCAGCATCGGGAGATGCTCGATCAGGTGCTGAAACTCTTTTCCATTGTACCTGACTACGATCTCAACATAATGCAGCCAGGACAGGGCCTGACAGAGATAACCTGTCGGATTCTGGAAGGGCTAAAACCTATTCTTGCCGAGTTCAAACCAGACGTCGTGCTGGTTCACGGCGACACAACAACGACGCTGGCAACCAGCCTGGCGGCGTTTTATCAGCGTATTCCTGTTGGTCACGTTGAGGCTGGTTTACGCACGGGCGATCTCTATTCGCCGTGGCCGGAAGAGGCTAACCGTACATTGACCGGGCATCTGGCGATGTATCACTTCTCTCCAACCGAAACTTCCCGGCAAAACTTGCTGCGTGAAAACGTTGCGGATAGCCGAATCTTCATTACTGGTAATACAGTCATTGATGCACTGTTATGGGTGCGTGATCAGGTGATGAGCAGCGACACGCTGCGTTCAGAACTGGCGGCAAATTACCCGTTTATCGACCCCGATAAAAAGATGATTCTGGTGACCGGTCACAGGCGTGAAAGTTTCGGTCGTGGCTTTGAAGAAATCTGCCACGCGCTGGCAGACATCGCCACCACGCACCAGGACATCCAGATTGTCTATCCGGTGCATCTCAACCCGAACGTCAGAGAGCCGGTCAATCGCATTCTGGGGCATGTGAAAAATGTCATTCTGATCGATCCCCAGGAGTATTTACCGTTTGTCTGGCTGATGAACCACGCCTGGCTGATTTTGACCGACTCAGGCGGCATTCAGGAAGAAGCGCCTTCGCTGGGGAAACCGGTGCTGGTGATGCGCGATACCACTGAGCGTCCGGAAGCGGTGACGGCGGGTACGGTGCGTCTGGTAGGCACGGATAAGCAGCGAATTGTCGAGGAAGTGACGCGTCTTTTAAAAGACGAAAACGAATATCAAACTATGAGCCGCGCCCATAACCCGTATGGTGATGGTCAGGCATGCTCTCGCATTCTGGAAGCGTTAAAAAATAATCGGATATCACTATGA
>cluster_368
ATGAAATTTGAACTGGACACCACCGACGGTCGCGCACGCCGTGGCCGCCTGGTCTTTGATCGTGGCGTAGTGGAAACGCCTTGTTTTATGCCTGTTGGCACCTACGGCACCGTAAAAGGGATGACGCCGGAAGAAGTTGAAGCCACTGGCGCGCAAATTATCCTCGGCAACACCTTCCACCTGTGGCTGCGCCCGGGCCAGGAAATCATGAAACTGCACGGCGATCTGCACGATTTTATGCAGTGGAAGGGGCCGATCCTCACCGACTCCGGCGGTTTCCAGGTCTTCAGCCTTGGCGATATTCGTAAAATCACCGAACAGGGCGTGCACTTCCGTAACCCGATCAACGGCGATCCGATTTTCCTCGATCCTGAAAAATCAATGGAGATTCAGTACGATCTTGGTTCGGATATCGTCATGATCTTTGATGAGTGTACGCCGTATCCTGCTGACTGGGATTACGCAAAACGCTCCATGGAGATGTCTCTGCGTTGGGCGAAGCGTAGCCGTGAGCGTTTTGACAGTCTCGGAAACAAAAATGCGCTGTTTGGTATCATTCAGGGCAGCGTTTACGAAGATTTACGTGATATTTCTGTTAAAGGTCTGGTAGATATCGGTTTTGATGGCTACGCTGTCGGCGGTCTGGCTGTGGGTGAGCCGAAAGCAGATATGCACCGCATTCTGGAGCATGTATGCCCGCAAATTCCGGCAGACAAACCGCGTTACCTGATGGGCGTTGGTAAACCAGAAGACCTGGTTGAAGGCGTACGTCGTGGTATCGATATGTTTGACTGCGTAATGCCAACCCGCAACGCCCGAAATGGTCATTTGTTCGTGACCGATGGCGTGGTGAAAATCCGCAATGCGAAGTATAAGAGCGATACTGGCCCACTCGATCCTGAGTGTGATTGCTACACCTGTCGCAATTATTCACGCGCTTACTTGCATCATCTTGACCGTTGCAACGAAATATTAGGCGCGCGACTCAACACCATTCATAACCTTCGTTACTACCAGCGTTTGATGGCGGGTTTACGCAAGGCTATTGAAGAGGGTAAATTAGAGAGCTTCGTAACTGATTTTTACCAGCGTCAGGGGCGAGAAGTACCACCTTTGAACGTTGATTAA
>cluster_369
ATGGCTCGCGTAAAACGTGGTGTTATTGCACGCGCACGTCACAAGAAAATTTTGAAACAAGCTAAAGGCTACTACGGTGCGCGTTCTCGCGTATACCGCGTTGCCTTCCAGGCTGTTATCAAAGCTGGTCAGTATGCTTACCGTGACCGTCGTCAACGTAAGCGTCAGTTCCGTCAACTGTGGATTGCGCGTATCAACGCAGCAGCACGTCAGAACGGTATTTCTTACAGCAAATTCATCAATGGCCTGAAAAAAGCCTCTGTTGAAATCGACCGTAAGATCCTGGCTGATATCGCAGTATTCGACAAAGTAGCGTTCACCGCTCTGGTTGAAAAAGCGAAAGCAGCTCTGGCATAA
>cluster_370
ATGAGTCTGAATATGTTCTGGTTTTTACCGACCCATGGTGACGGGCATTATCTTGGAACGGAAGAAGGTTCACGCCCGGTTGATCACGGCTATCTGCAACAAATTGCGCAAGCGGCGGATCGTCTGGGCTATACCGGTGTGCTGATCCCAACGGGGCGATCGTGTGAAGATGCGTGGCTGGTGGCGGCGTCGATGATCCCGGTGACGCAGCGGCTGAAGTTTCTTGTCGCCCTGCGCCCCAGCGTAACCTCACCTACCGTTGCCGCTCGCCAGGCCGCCACGCTTGACCGTCTCTCAAATGGTCGTGCGTTGTTTAATCTGGTCACAGGCAGCGATCCACAAGAGCTGGCAGGCGACGGCGTGTTCCTTGATCATAGCGAGCGCTACGAAGCCTCGGCGGAATTTACCCAGGTCTGGCGGCGCTTATTGCTGGGGGAAACCGTCAATTTCAACGGTAAACATATTCATGTGCGCGGAGCAAAACTGCTCTTCCCGCCGATTCAACAGCCTTATCCTCCGCTTTACTTTGGCGGATCGTCAGACGTCGCCCAGGAGCTGGCGGCAGAACAAGTTGATCTCTACCTCACCTGGGGCGAACCGCCAGAACTAGTAAAAGAGAAGATCGAACAAGTGCGGGCGAAAGCTGCCGCGCATGGACGCAAAATTCGTTTCGGTATTCGTCTGCATGTGATTGTTCGTGAAACTAACGACGAAGCGTGGCAGGCCGCCGAGCGGTTAATCTCGCATCTTGATGATGAAACTATCGCCAAAGCACAGGCCGCATTCGCCCGGACGGATTCCGTAGGACAACAGCGAATGGCGGCGTTACATAACGGCAAGCGCGACAATCTGGAGATCAGCCCCAATTTATGGGCGGGCGTTGGCTTAGTGCGCGGCGGTGCCGGAACGGCGCTGGTGGGCGATGGTCCTACGGTCGCTGCGCGAATCAACGAATACGCCGCGCTTGGCATCGACAGCTTTGTGCTTTCGGGCTATCCGCATCTGGAAGAAGCGTATCGGGTCGGCGAGTTGCTGTTCCCACATCTGGATGTCGCCATTCCGGAAATTCCCCAGCCGCAGCCGCTGAATCCGCAAGGCGAAGCGGTGGCGAATGATTTTATCCCCCGTAAAGTCGCGCAAAGCTAA
>cluster_371
GTGAAGCTGCAACTTGTCGCCGTGGGAACGAAAATGCCGGACTGGGTACAAACCGGTTTTACCGAGTACCTGCGTCGTTTTCCGAAAGATATGCCCTTCGAGCTGATTGAAATTCCGGCCGGAAAACGCGGCAAGAATGCGGACATCAAGCGCATACTCGACAAAGAGGGTGAGCAGATGTTGGCGGCCGCAGGCAAAAACCGCATTGTCACCCTCGATATTCCAGGCAAGCCCTGGGATACGCCGCAGTTAGCCGCTGAGCTGGAACGCTGGAAGCTGGATGGTCGCGACGTCAGTCTACTGATTGGCGGGCCTGAAGGGTTGTCGCCTGCCTGTAAAGCGGCGGCGGAGCAGAGCTGGTCGCTGTCGACGCTTACCCTCCCCCATCCGCTGGTTCGCGTGCTGGTCGCAGAGAGTCTGTACCGGGCGTGGAGCATCACCACCAACCATCCTTATCACCGTGAGTGA
>cluster_372
ATGAGTCGTCGCGCAGGTACGCCAACAGCAAAAAAAGTGACGCAGTTAGTGAACGTGGAAGAGCACGTTGAAGGGTTCCGCCAGGTCAGAGAGGCGCATCGGCGCGAGCTTATTGATGATTACGTTGAGCTGATTTCTGACTTGATCAGGGAAGTGGGGGAAGCTCGTCAGGTGGACATGGCTGCTCGTCTGGGAGTTTCGCAACCGACGGTGGCTAAAATGCTTAAGCGGCTGGCAACCATGGGGCTGATTGAAATGATCCCCTGGCGTGGCGTGTTTTTAACGGCAGAAGGAGAGAAGCTGGCGCAGGAAAGCCGCGAGCGACATCAGATAGTCGAAAATTTCTTGTTGGTGTTGGGCGTCAGTCCGGAAATCGCCCGTCGCGACGCGGAAGGCATGGAGCACCATGTTAGTGAAGAGACGCTCGACGCTTTTCGTTTGTTTACCCAGAAACACGGTGCCAAATGA
>cluster_373
ATGTCAGAACAAAACAACACCGAAATGACTTTCCAGATCCAACGTATTTATACCAAGGATATTTCTTTCGAAGCGCCGAACGCGCCGCACGTTTTCCAGAAAGATTGGCAACCAGAAGTTAAACTTGATCTGGATACGGCATCTACTCAACTGGCAGATGACGTTTACGAAGTGGTACTGCGTGTTACCGTAACGGCCTCCCTGGGCGAAGAAACCGCGTTCCTGTGTGAAGTTCAGCAGGGCGGTATTTTCTCCATCGCGGGTATCGAAGGCACCCAGATGGCACATTGCCTGGGCGCATACTGCCCGAACATTCTGTTCCCGTATGCTCGTGAGTGCATCACCAGCATGGTATCCCGCGGTACATTCCCGCAACTGAACCTTGCGCCGGTTAACTTCGATGCGCTGTTCATGAACTATTTGCAGCAGCAGGCTGGCGAAGGTACTGAAGAACATCAGGATGCCTGA
>cluster_374
ATGACTGGAGATAACACCCTCATCCATTCTCACGGCATTAACCGTCGTGATTTCATGAAGCTTTGTGCAGCATTAGCCGCCACCATGGGGTTAAGTAGCAAAGCCGCTGCAGAGATGGCCGAATCGGTTACTAACCCGCAGCGTCCGCCAGTTATCTGGATTGGCGCGCAGGAGTGCACCGGTTGTACGGAATCTCTGCTTCGTGCAACGCATCCAACGGTAGAAAACCTCGTGCTGGAGACTATCTCTCTGGAGTATCACGAAGTGCTTTCCGCCGCCTTCGGTCATCAGGTCGAAGAGAACAAACATAACGCACTTGAGAAGTACAAAGGGCAGTATGTGTTGGTTGTGGATGGTTCCATCCCATTAAAAGATAACGGTATTTATTGCATGGTTGCTGGTGAGCCGATTGTGGATCACATCCGCAAAGCGGCAGAAGGCGCAGCAGCGATTATCGCTATCGGTTCCTGCTCTGCGTGGGGCGGTGTTGCCGCAGCTGGAGTTAACCCAACTGGCGCAGTCAGCCTGCAAGAAGTTCTGCCAGGCAAAACCGTTATCAATATTCCGGGCTGCCCGCCGAACCCGCACAACTTCCTCGCGACCGTTGCGCACATCATCACTTACGGCAAACCGCCGAAACTGGATGACAAAAATCGTCCGACCTTCGCCTATGGCCGTCTGATTCACGAACACTGCGAACGTCGCCCGCACTTCGATGCTGGTCGTTTTGCCAAAGAGTTCGGTGATGAAGGCCACCGTGAAGGCTGGTGCCTGTACCACCTCGGCTGTAAAGGGCCAGAAACTTACGGCAACTGCTCAACGCTGCAATTCTGCGATGTTGGCGGCGTGTGGCCGGTAGCGATTGGTCACCCATGCTATGGCTGTAACGAAGAAGGTATCGGCTTCCATAAAGGCATCCATCAGCTTGCCAACGTCGAAAATCAGACTCCGCGTTCACAGAAACCGGATGTTAACGCTAAAGAGGGCGGCAACGTCTCTGCAGGCGCTATTGGTTTGCTCGGCGGTGTGGTTGGGCTGGTTGCCGGTGTCAGCGTGATGGCGGTGCGTGAACTGGGTCGTCAGCAAAAGAAAGATAACGCTGACTCACGGGGAGAATAA
>cluster_375
ATGGAGGTGGTAGCCGAGGGTGTGGAAACACCCGACTGCCTTGCGTGGTTGCGGCAGGCGGGTTGCGACACGGTGCAGGGTTTCCTGTTCGCCAGGCCGATGCCGGCGGCGGCCTTCGTCGGCTTCGTCAACCAATGGAGGAACACCACCATGAACGCCAATGAACCGAGCACCAGTTGCTGCGTGTGCTGCAAGGAAATCCCGCTCGATGCCGCCTTCACGCCGGAAGGGGCCGAGTACGTGGAGCATTTCTGCGGGCTGGAGTGCTATCAGCGCTTCCAGGCGCGGGCCAGCACTGCGACCGAAACCAGCGTCAAACCGGACGCTTGTGATTCGCCGCCGTCAGGTTGA
>cluster_376
ATGTCTGAACCACAAAACGGGCGCGGTGCGCTCTTCGCCGGCGGGCTGGCCGCCATTCTTGCATCGACCTGCTGCCTGGGGCCGCTAGTACTGGTCGCCCTGGGCTTCTCCGGTGCTTGGATCGGCAACCTGACGGTGCTGGAACCCTATCGACCGTTGTTCATCGGCGCGGCGCTAGTGGCGCTGTTCTTCGCCTGGAAGCGGATTTACCGGCCCGTGCAGGCATGCAAGCCAGGTGAGGTCTGCGCGATTCCGCAGGTGCGCGCCACCTACAAGCTGATTTTCTGGATCGTGGCCGTGCTGGTCCTGGTCGCGCTTGGATTTCCCTATGTCGTTCCATTTTTCTATTAA
>cluster_377
ATGTTTCATCGCTTATGGACGTTAATCCGCAAAGAGTTGCAGTCGCTGCTGCGCGAACCGCAAACCCGCGCGATTCTGATTTTACCTGTGCTTATTCAGGTGATTCTGTTCCCGTTCGCCGCCACGCTGGAAGTGACTAACGCCACCATCGCCATCTACGATGAAGATAACGGCGAGCATTCGGTGGAGCTGACCCAACGTTTTGCCCGCGCCAGCGCCTTTACTCATGTGCTGCTGCTGAAAAGCCCACAGGAGATCCGCCCAACCATCGACACACAAAAGGCGTTACTACTGGTGCGTTTCCCGGCTGACTTCTCGCGCAAACTGGATACCTTCCAGACCGCGCCGTTGCAGTTGATCCTCGACGGGCGTAACTCCAACAGTGCGCAAATTGCCGCCAACTACCTGCAACAGATCGTCAAAAATTATCAGCAGGAGCTGCTGGAAGGAAAACCGAAACCTAACAACAGCGAGCTGGTGGTACGCAACTGGTATAACCCGAATCTTGACTACAAATGGTTTGTGGTGCCGTCGCTGATCGCCATGATCACCACTATCGGCGTAATGATCGTCACTTCACTTTCCGTCGCCCGCGAACGTGAACAAGGTACGCTCGATCAGCTACTGGTTTCGCCGCTCACCACCTGGCAGATCTTCATCGGCAAAGCCGTACCGGCGTTAATTGTCGCCACCTTCCAGGCCACCATTGTGCTGGCGATTGGTATCTGGGCGTATCAAATCCCCTTCGCCGGATCGCTGGCGCTGTTCTACTTTACGATGGTGATTTACGGTTTATCGCTGGTGGGATTCGGTCTGTTGATTTCATCACTCTGCTCGACACAACAGCAGGCGTTTATCGGCGTGTTTGTTTTTATGATGCCCGCCATTCTCCTTTCCGGTTACGTTTCTCCGGTGGAAAACATGCCAGTATGGCTGCAAAACCTGACGTGGATTAACCCTATTCGCCACTTTACGGACATTACCAAGCAGATTTATTTGAAGGATGCGAGTCTGGATATTGTGTGGAATAGTTTGTGGCCGCTACTGGTGATAACGGCCACGACAGGGTCAGCGGCGTACGCGATGTTTAGACGTAAGGTGATGTAA
>cluster_378
ATGCGAAGCTCGGCTAAGCAAGAAGAACTAGTTAAAGCATTTAAAGCATTACTTAAAGAAGAGAAATTTAGCTCCCAGGGCGAAATCGTCGCCGCGTTGCAGGAGCAAGGCTTTGACAATATTAATCAGTCTAAAGTCTCGCGGATGTTGACCAAGTTTGGTGCTGTACGTACACGCAATGCCAAAATGGAAATGGTTTACTGCCTGCCAGCTGAACTGGGTGTACCAACCACCTCCAGTCCATTGAAGAATCTGGTACTGGATATCGACTACAACGATGCAGTTGTCGTGATTCATACCAGCCCTGGTGCGGCGCAGTTAATTGCTCGCCTGCTGGACTCACTGGGCAAAGCAGAAGGTATTCTGGGCACCATCGCTGGCGATGACACCATCTTTACTACCCCTGCTAACGGTTTCACCGTCAAAGAGCTGTACGAAGCGATTTTAGAGCTGTTCGACCAGGAGCTTTAA
>cluster_379
ATGGAAATAAAACCAGAGGATGAGTTAAGCAATATCGTTTTATTTCCGGTAAAAGAGGATGACCCTCGTAATCAGGTTAATTTTCTTTATGAGCCATCGGAAAGACCATATTGTCATCACGCCTCTGTCCGGGTTGACGAAAAAGAGCGTCAGGTCCGCTGTAAAATCTGCGGTGCAGTTGTGGAACCATTTGACTGGATGCTCTCTGTGGCGAAAAGAGAAACCAGACTGGCAGATGATGTAAGGCTCTTGCGTCAGGAGGAGCGGGAAAGGCGAAAAAATATAGAAAAGCTAATTCAGATTGAGCGTAACGCGAAAGCGCGGATACGCAGGGCGACAAAATCCAGAACTGAATAA
>cluster_380
ATGAAAAACAGAAAAACCAATGTGATGGTCGTGGGGAAAACCGGTAGCGGTAAGACAGTCATCAGCGTTGATGTTATGCGGACCTTTTTATCAGAACAACAACTCCGTGACTGGCGTGAATTGCGCAAAAACATTCAGAAAGACGGCAAAAGCGCAGGAGATAAAGATCATGACAACCAACAGTAA
>cluster_381
ATGAAAAAGATTGGCGTTGCAGGCTTACAGCGTGAGCAGATTAAAAAAACCATTGAAGCGACGGCTCCTGGCAGTTTTGAAGTTTTCATTCACAACGACATGGAAGCGGCAATGAAAGTGAAATCCGGGCAACTGGATTACTACATCGGTGCGTGTAATACCGGTGCGGGCGCGGCATTGTCGATTGCCATCGCGGTGATTGGCTATAACAAAAGTTGCACCATTGCCAAACCAGGCATTAAAGCGAAAGACGAGCATATCGCCAAAATGATCGCTGAAGGAAAAGTGGCGTTTGGCCTTTCCGTTGAGCACGTCGAACACGCGATTCCGATGCTGATTAACCATCTGAAATAA
>cluster_382
ATGTCTCACTTGGACGGAATTATTAAAAGATTCGAGTCCAGCTACAAAGTTAATGAAACAACAGGTTGCTGGGAGTCTACCTATTCAAAAAACAAAGGAGGATACACAAAATTTGTAGCCTTTGGCGTAACAATGCTTTCTCATCGGGTTGCTTTTGAGCTTTATCACTCCCCCATTCCATCTGGGAAGATGGTTTGCCACAAATGCGATAACCAATGCTGCGTTAATCCTGAACATCTCTTTTTAGGTAGCGCGCAAGAAAACATGGACGACAAGATAGCAAAAGGAAGGCATCGTGGAGCCAAGAAAGGTCATGCTCATCATGGTGCAAAATTAACAGAGTGGCAGGTTATAGAAATTAGGAAAAGACTCTCTGAAAAAGAGAGTCAGTACAAGATAGCAAAAGACATGGGTGTATCTCAATCAATTATAAGCAACATAAAAACTGGCAAGAGGTGGAGCAAATGA
>cluster_383
ATGAAGATATTACAGTTTAATGTGCGACTCGCAGAAGGTGGGGCGGCAGGTGTGGCGTTAGATTTGCATCTTCGCGCGCTGGAAAAAGGGCTGTCGTCACGGTTTGTCTATGGCTATGGCAAAGGCGGTAAAAAAGCGCCAGTCATGCGAAATACCCACAGGTTATCAAATATACGCCGCGCCTGA
>cluster_384
ATGGCAATATTAGGTTTAGGTACGGATATTGTGGAGATCGCTCGCATAGAAGCGGTGATCGCCCGATCCGGTGAACGCCTGGCACGCCGCGTATTAAGCGATAACGAATGGGAAATCTGGAAAACGCACCACCAGCCAGTGCGTTTTCTGGCGAAGCGTTTTGCTGTGAAAGAAGCGGCGGCAAAAGCATTTGGCACAGGGATCCGCAATGGTCTGGCGTTTAATCAGTTTGAAGTATTCAATGATGAGCTCGGCAAACCACGGCTACGGCTATGGGGTGAGGCATTAAAACTGGCGGAAAAGCTCGGCGTTGTAAATATGCATGTAACGCTTGCCGATGAGCGCCACTATGCTTGTGCCACGGTAATTATTGAAAGTTAA
>cluster_385
GTGTTACAACTTCTTTTAGCAGTTTTTATTGGCGGTGGTACGGGAAGCGTGGCGAGATGGCTGTTAAGTATGCGATTTAACCCGCTGCATCAGGCGATTCCGTTGGGGACGCTGGCAGCAAACCTGATTGGGGCATTCATCATAGGAATGGGATTCGCCTGGTTCAGCAGGATGACGAACATTGATCCAGTGTGGAAAGTATTAATCACCACCGGATTTTGTGGCGGTCTAACAACCTTCTCAACATTTTCGGCAGAAGTGGTGTTTTTGTTACAAGAGGGCCGCTTTGGCTGGGCGTTACTGAACGTTTTCGTCAACCTTCTGGGGTCTTTTGCCATGACAGCACTGGCTTTCTGGCTGTTTTCGGCCTCAACCGCACACTAA
>cluster_386
ATGTCAAATGCTCAAGAGGCGGTAAAAACCCGCCACAAGGAGACTTCGCTTATTTTCCCGGTTCTGGCGCTGGTAGTGCTGTTCCTGTGGGGAAGCAGCCAGACACTACCAGTGGTCATTGCCATCAATCTTCTTGCGCTTATTGGTATTTTAAGTAGCGCCTTTAGTGTTGTCCGTCATGCGGACGTATTAGCCCATCGCCTGGGAGAACCTTACGGTTCGCTTATTCTTAGCCTTTCAGTGGTTATTCTTGAAGTCAGTTTGATTTCAGCTTTAATGGCAACCGGCGACGCCGCGCCAACGCTAATGCGTGATACGCTCTATTCAATCATTATGATTGTTACCGGTGGGCTGGTTGGCTTTTCATTATTGTTGGGCGGTCGTAAGTTTGCCACCCAATATATGAATCTGTTTGGTATCAAGCAGTATTTAATTGCGCTGTTCCCCCTGGCGATAATCGTACTGGTATTTCCAATGGCTCTGCCTGCGGCGAATTTTTCAACCGGTCAGGCGTTACTGGTAGCATTAATTTCTGCGGCAATGTATGGCGTATTTTTGCTGATCCAGACCAAAACGCATCAAAGTTTGTTTGTCTACGAGCACGAAGATGACAGTGATGACGATGACCCGCATCACGGTAAACCGTCTGCCCATAGCAGCGTGTGGCATGCTATCTGGTTGATTATCCATCTGATTGCCGTTATTGCAGTCACCAAAATGAATGCCAGCCCGCTGGAGACATTGCTCGACAGCATGAATGCCCCTGTCGCCTTTACTGGCTTCCTGGTGGCTCTGTTGATTCTGTCGCCGGAAGGTTTAGGTGCGTTAAAAGCAGTGTTGAACAACCAGGTCCAGCGCGCGATGAATCTGTTCTTTGGTTCAGTGTTAGCAACCATTTCGCTTACCGTACCTGTCGTCACGCTAATTGCCTTTATGACGGGTAACGAATTACAGTTTGCACTTGGTGCGCCAGAAATGGTGGTGATGGTGGCCTCTTTAGTGCTGTGCCATATCTCCTTCTCCACCGGACGTACTAACGTGCTCAATGGCGCAGCGCATCTGGCACTGTTTGCCGCCTATTTGATGACGATATTTGCCTGA
>cluster_387
GTGGCGACATTAACCCGGCTTTTTATTCATCCTGTTAAATCGATGCGCGGCATTGGTCTTACACATACCCTGGCAGATGTCAGTGGTCTGGCCTTCGATCGCATCTTTATGATCACGGAACCTGACGGTACGTTTATTACCGCTCGCCAGTTTCCGCTAATGGTACGGTTTACTCCTTCACCCGTGCATGATGGCTTGCATCTCACCGCACCAGATGGCAGTAGTGCATATGTTCGTTTTGCTGATTTCGCCACACAAGACGCACCAACCGAAGTTTGGGGCACACATTTTACCGCGCGAATTGCGCCAGACGCGATCAACAAATGGCTAAGTGGATTTTTCTCCCGCGAAGTGCAATTACGCTGGGTGGGGCCACAAATGACCCGGCGCGTGAAACGCCACAACACTGTACCCCTGTCATTTGCTGATGGCTATCCTTACCTTCTTGCTAACGAGGCCTCGTTACGTGATCTCCAACAACGTTGTCCGGCCAGTGTAAAAATGGAGCAATTCCGCCCCAATCTGGTGGTTTCCGGTGCATCGGCCTGGGAAGAAGATAGCTGGAAAGTGATTCGCATTGGTGATGTCGTGTTTGATGTGGTTAAGCCTTGTAGCCGCTGTATTTTCACCACCGTCAGCCCAGAAAAAGGGCAAAAACATCCGGCAGGCGAACCATTAAAAACGCTGCAATCTTTCCGTACTGCCCAGGATAACGGCGATGTCGATTTTGGTCAGAATTTAATTGCCCGTAATAGCGGCGTGATTCGCGTTGGCGACGAGGTGGAAATTCTGGCAACGGCTCCGGCTAAAATTTACGGCGCAGGTGCCGCTGATGATACTGCCAACATCACGCAACAACCGGACGCAAACGTAGATATTGACTGGCAGGGACAGGCATTTCGTGGAAATAACCAACAGGTGCTGCTGGAGCAATTAGAAAATCAGGGAATTCGTATCCCTTATTCTTGCCGCGCGGGCATTTGTGGAAGTTGCCGTGTTCAGCTTTTAGAAGGCGAAGTCACGCCGCTAAAAAAATCAGCAATAGGCGATGATGGCACTATTCTTTGCTGTAGTTGTGTACCGAAGACTGCGCTTAAGCTGGCGCGTTAG
>cluster_388
ATGATGACTAAAACCCAAATAAATAAATTAATAAAAATGATGAATGATTTAGACTATCCATTTGAAGCACCGCTCAAGGAATCATTTATTGAAAGTATAATCCAAATAGAATTTAATTCTAATTCAACTAATTGCCTGGAGAAGTTATGTAATGAAGTTAGTATTCTTTTTAAGAATCAACCTGATTATCTTACTTTTTTAAGAGCAATGGATGGATTCGAAGTTAATGGATTACGATTATTTAGCCTCTCGATTCCAGAACCTTCAGTTAAAAACCTTTTTGCCGTAAATGAATTTTATAGAAATAATGATGATTTCATAAACCCTGATCTACAAGAACGGTTAGTGATCGGGGATGATAGCATTTCAATATTTACTTATGACATTAAAAGTAACTTTTTTGAAATTAGAGATAATATTGGCACAGAAAATATATTCAGTTCGTTTAGTGATTTCTCTTCATTCTTAAACGAAATCATGGACAGTTGTTCATAA
>cluster_389
ATGGTAAATGTTCGTCAGCCCAGGGATGTCGCACAAATTCTGCTTTCGGTGCTGTTTTTAGCCATCATGATTGTGGCATGTCTGTGGATTGTTCAACCCTTTATTCTCGGCTTTGCATGGGCCGGTACGGTGGTTATCGCCACCTGGCCGGTATTGTTACGTTTGCAAAAGATCATGTTTGGCCGCCGCTCTCTCGCCGTTCTGGTGATGACGCTGTTATTAGTGATGGTGTTTATCATCCCTATTGCTTTGCTGGTTAACAGTATCGTCGACGGCAGCGGCCCGCTAATTAAAGCCATTTCCAGCGGCGACATGACGTTACCCGATCTGGCGTGGCTTAATACCATTCCGGTGATTGGCGCGAAGCTGTATGCAGGCTGGCACAACTTGCTGGATATGGGGGGGACGGCGATCATGGCGAAAGTCCGCCCTTATATTGGCACCACCACCACCTGGTTCGTTGGGCAGGCGGCGCATATCGGGCGCTTTATGGTGCATTGTGCGCTGATGCTTCTCTTCAGTGCCCTGCTGTACTGGCGCGGTGAACAGGTGGCACAAGGCATTCGCCATTTTGCAACCCGTCTGGCAGGCGTTCGCGGAGATGCCGCCGTACTGCTGGCGGCACAGGCTATCCGCGCGGTGGCGCTGGGTGTGGTGGTGACGGCGTTAGTACAGGCAGTGCTTGGCGGTATCGGCCTCGCCGTATCCGGCGTACCTTATGCAACGTTGCTAACGGTGTTAATGATCCTCTCCTGCCTTGTCCAGCTTGGCCCGTTGCCGGTACTGATTCCGGCGATTATCTGGCTCTACTGGACTGGCGATACCACCTGGGGAACGGTATTGTTAGTGTGGAGCGGTGTGGTTGGCACGCTGGATAACGTCATCCGCCCAATGTTAATTCGCATGGGTGCCGATTTACCGCTGATCCTGATCCTCTCTGGTGTTATTGGTGGTTTGATTGCTTTCGGGATGATCGGTCTGTTTATTGGTCCGGTTCTGTTAGCCGTTTCCTGGCGTCTGTTTGCCGCGTGGGTGGAAGAAGTCCCGCCGCCGACGGACCAACCGGAAGAAATTCTCGAAGAACTTGGCGAAATCGAGAAACCGAATAAGTAA
>cluster_390
ATGGTAGATAGCAAGAAGCGCCCTGGCAAAGATCTCGACCGTATCGATCGTAACATTCTTAATGAGTTGCAAAAGGATGGGCGTATTTCTAACGTCGAGCTTTCTAAACGTGTGGGACTTTCCCCAACGCCGTGCCTTGAGCGTGTGCGTCGGCTGGAAAGACAAGGGTTTATTCAGGGCTATACGGCGCTGCTGAACCCCCATTATCTGGATGCATCACTTCTGGTATTCGTTGAGATTACTCTGAATCGTGGCGCACCGGATGTGTTTGAACAATTCAATACCGCTGTACAAAAACTTGAAGAAATTCAGGAGTGTCATTTAGTATCCGGTGATTTCGACTACCTGTTGAAAACACGCGTGCCGGATATGTCAGCTTACCGTAAGTTACTGGGGGAAACCCTGCTGCGTCTGCCTGGCGTCAATGACACACGGACATACGTTGTTATGGAAGAAGTCAAGCAGAGTAATCGTCTGGTTATTAAGACGCGCTAA
>cluster_391
ATGATTACAGGTATCCAGATTACTAAAGCCGCTAACGACGATCTGCTGAACTCTTTCTGGCTGCTGGACAGCGAAAAAGGCGAAGCACGTTGCATCGTTGCAAAAGCAGGTTATGCAGAAGATGAAGTGGTTGCAGTAAGCAAACTGGGTGACATTGAATACCGTGAAGTTCCAGTAGAAGTGAAACCAGAAGTTCGCGTTGAAGGTGGTCAACACCTGAACGTTAACGTTCTGCGTCGTGAAACTCTGGAAGATGCAGTTAAGCATCCGGAAAAATATCCGCAGCTGACCATCCGTGTATCCGGTTATGCAGTTCGCTTTAACTCTCTGACTCCGGAACAGCAGCGCGACGTTATCGCTCGTACCTTTACTGAAAGCCTGTAA
>cluster_392
GTGGAATTGTTGTCTGAATATGGTTTGTTTTTGGCGAAAATCGTTACCGTTGTGCTAGCGATTGCGGCGATTGCCGCCATTATTGTCAATGTTGCTCAACGTAATAAACGCCAGCGTGGCGAGTTACGGGTCAACAATCTCAGCGAACAGTATAAGGAGATGAAAGAAGAACTGGCCGCGGCGCTGATGGACTCACATCAGCAAAAACAGTGGCACAAAGCGCAGAAGAAAAAGCACAAGCAAGAAGCGAAAGCAGCAAAAGCGAAAGCCAAACTGGGCGAGGTGGCAACTGACAGTAAACCTCGCGTCTGGGTGCTGGATTTTAAAGGCAGCATGGACGCCCATGAAGTGAACTCGCTACGTGAAGAGATAACGGCGGTACTCGCAGCATTCAAACCGCAGGATCAGGTTGTGCTCCGTCTGGAAAGCCCTGGTGGCATGGTGCATGGTTACGGGTTGGCGGCTTCGCAGCTGCAGCGTCTGCGTGATAAAAACATTCCTTTAACTGTTACGGTAGACAAAGTCGCTGCCAGCGGCGGTTACATGATGGCCTGTGTGGCGGACAAAATTGTTTCCGCACCGTTTGCTATTGTGGGTTCCATTGGGGTGGTGGCGCAAATGCCCAACTTTAACCGCTTCCTGAAAAGCAAAGATATTGATATCGAACTGCACACTGCCGGGCAGTATAAGCGTACTCTGACGTTGCTGGGTGAAAATACCGAAGAAGGGCGGGAGAAATTCCGCGAAGAGTTGAACGAAACGCATCAGTTGTTTAAAGATTTTGTGAAGCGTATGCGTCCGTCTCTGGATATTGAACAGGTGGCAACGGGTGAACACTGGTACGGACAACAGGCGGTAGAGAAAGGCCTGGTTGATGAAATCAACACCAGTGATGAAGTTATTCTTAGCCTGATGGAAGGCCGTGAAGTGGTTAATGTACGCTATATGCAGCGTAAACGACTCATTGACCGATTCACCGGCAGCGCGGCAGAGAGCGCCGATCGATTGTTGCTACGCTGGTGGCAGCGGGGTCAAAAGCCATTGATGTAA
>cluster_393
ATGAGCAACGTACCAGCAGAACTGAAATACAGCAAAGAACACGAATGGCTGCGTAAAGAAGCCGACGGCACTTACACCGTTGGTATAACCGAACATGCCCAGGAGCTGTTAGGCGATATGGTGTTTGTTGACCTGCCGGAAGTGGGCGCAACGGTTAGCGCGGGCGATGACTGCGCGGTTGCCGAATCAGTAAAAGCGGCGTCAGACATTTATGCGCCAGTAAGCGGTGAAATCGTGGCGGTAAACGACGCACTGAGCGATTCCCCGGAACTGGTGAACAGCGAACCGTATGCAGGTGGCTGGATCTTTAAAATCAAAGCCAGCGATGAAAGCGAACTGGAATCACTGCTGGATGCGACCGCATACGAAGCATTGTTAGAAGACGAGTAA
>cluster_394
ATGAAACCATCATCTTCAAACTCACGCAGCAAAGGTCATGCAAAAGCGCGTCGAAAAACACGCGAGGAGCTGGATCAGGAAGCTCGTGACCGTAAGCGTCAGAAAAAACGTCGTGGTCATGCGCCGGGCAGCCGCGCAGCGGGCGGTAACACCACGTCAGGCAGCAAAGGTCAGAACGCACCAAAAGATCCACGTATTGGCAGTAAAACCCCTATTCCATTGGGCGTGACTGAAAAAGTCACCAAACAGCACAAACCGAAGAGTGAGAAACCTATGCTTTCACCGCAGGCGGAGTTGGAGTTACTGGAAACGGATGAGCGTCTGGATGCGCTGCTGGAACGTCTGGAAGCAGGCGAAACCCTGAGCGCCGAAGAGCAATCCTGGGTGGATGCCAAACTGGATCGTATTGATGAGTTGATGCAGAAACTCGGCCTCTCTTATGACGATGACGAAGAAGAGGAAGAAGACGAGAAGCAAGAAGACATGATGCGTCTGCTGCGGGGCAACTAA
>cluster_395
ATGACGAATATCACCTTACAGAAACAACATCGTACACTGTGGCATTTTATTCCGGGGTTAGCCCTGAGTGCAGTTATCACCGGGGTCGCCCTGTGGGGTGGTTCCATTCCCGCGGTTGCGGGTGCCGGGTTTAGTGCCCTCACCCTCGCAATCTTGTTGGGGATGGTTTTAGGCAACACCATCTATCCGCACATCTGGAAAAGCTGTGACGGTGGTGTGCTGTTTGCCAAGCAATATTTATTACGTCTGGGTATCATTCTTTATGGCTTCCGTCTGACGTTCTCGCAAATTGCCGATGTCGGTATCAGTGGGATCATCATTGACGTGCTGACGCTGTCCAGTACCTTCCTGCTGGCTTGCTTCCTGGGGCAGAAAGTGTTTGGTCTGGATAAGCACACCAGCTGGTTGATCGGTGCCGGTAGCAGTATCTGTGGTGCTGCCGCGGTACTGGCGACTGAGCCGGTAGTGAAAGCGGAAGCCAGTAAAGTAACCGTGGCTGTTGCAACCGTTGTTATCTTCGGGACCGTCGCGATTTTCCTCTACCCGGCGATATATCCGCTGATGTCTCAATGGTTTAGTCCGGAAACTTTCGGTATCTACATTGGTTCTACTGTGCACGAAGTGGCGCAGGTGGTGGCGGCAGGTCATGCCATCAGCCCGGATGCGGAAAACGCAGCAGTTATTTCCAAAATGCTGCGCGTGATGATGCTGGCTCCGTTCCTCATCCTGCTGGCGGCGCGTGTTAAACAGCTGTCTGGGGCGAACAGCGGCGAGAAAAGCAAAATCACTATTCCGTGGTTTGCCATATTGTTCATCGTCGTTGCCATCTTTAACTCGTTCCACCTGTTACCGCAGAGCGTGGTGAACATGCTGGTAACGCTGGATACCTTCCTGCTGGCAATGGCGATGGCGGCGCTGGGTCTGACCACTCACGTCAGCGCGCTGAAAAAAGCCGGGGCGAAACCTCTGCTGATGGCACTGGTACTGTTTGCCTGGCTGATTGTTGGTGGTGGTGCGATTAACTATGTGATTCAAAGCGTCATCGCATAA
>cluster_396
TTGAGTAAAAATAAACTCTCCAAAGGCCAGCAGCGCCGCGTGAACGCCAATCACCAGCGTCGTCTTAAAACGTCTAAGGAGAAGCCCGACTACGACGACAATCTGTTTGGCGAGCCTGATGAAGGTATCGTCATCAGCCGCTTTGGTATGCACGCTGATGTGGAATCCGCCGATGGCGACGTTCACCGCTGCAATATTCGCCGTACCATCCGTTCGCTGGTAACCGGCGACCGCGTAGTCTGGCGTCCGGGTAAACCGGCGGCGGAAGGCGTAAATGTCAAAGGGATCGTGGAAGCGGTGCATGAGCGTACCTCGGTGTTGACGCGTCCGGATTTCTACGACGGCGTAAAACCTATTGCCGCCAACATCGACCAGATTGTCATTGTCTCCGCCATTTTGCCGGAGCTGTCGCTCAATATTATCGACCGTTACCTGGTGGCCTGCGAAACCTTGCAGATTGAGCCGATTATTGTGCTCAACAAGATAGACCTGCTGGACGACGAAGGCATGGCGTTCGTCAACGAGCAGATGGATATCTACCGCAATATCGGTTATCGCGTATTGATGGTTTCCAGCCATACTCAGGATGGGCTAAAACCGCTGGAAGAGGCGTTGACCGGGCGCATCAGCATTTTTGCCGGGCAGTCTGGCGTCGGCAAATCCAGCCTGCTGAATGCGTTGCTGGGGCTGCAAAAAGAGATCCTGACCAACGATGTCTCTGACAACTCGGGGCTCGGTCAGCACACCACGACCGCCGCTCGGCTGTATCACTTCCCGCACGGCGGTGATGTGATTGATTCCCCTGGTGTGCGTGAGTTCGGCCTCTGGCACCTGGAGCCGGAACAAATCACTCAGGGCTTTGTCGAATTCCATGACTATTTAGGTCTGTGTAAATATCGCGATTGCAAACACGATACCGATCCGGGCTGCGCTATCCGGGAAGCGGTTGAGGAAGGGAAAATCGCGGAAACCCGTTTCGAAAACTATCACCGTATTCTGGAAAGCATGGCGCAGGTAAAAACGCGTAAAAACTTTTCTGATACGGATGACTGA
>cluster_397
ATGAAAAGACTTCACAAGAGGTTCCTGTTAGCTACGTTTTGCGCGTTATTCACAGCAACTCTCCAGGCCGCCGATGTCACTATCACTGTTAATGGTCGGGTAGTCGCTAAACCCTGCACTATTCAAACCAAAGAAGCTAACGTTAATCTCGGGGATCTTTATACGCGCAATCTGCAACAACCTGGTTCTGCATCTGGCTGGCACAATATTACTTTGTCATTAACCGATTGTCCGGTTGAAACAAGTGCAGTGACGGCAATCGTGACAGGTTCAACTGACAATACGGGTTATTACAAAAATGAAGGTACTGCCGAAAATATTCAGATAGAGCTGAGGGATGACCAGGATGCTGCGTTAAAAAATGGCGATAGCAAAACGGTTATTGTTGATGAGATCACTCGTAATGCACAGTTTCCACTTAAGGCAAGAGCTATCACGGTGAATGGAAACGCAAGCCAGGGAACGATCGAGGCGCTAATCAATGTGATCTACACCTGGCAATAA
>cluster_398
ATGGTTGAGGATATTTTGGCTCCAGGGTTACGGGTCGTGTTTTGCGGTATCAACCCTGGGCTTTCATCCGCTGGGACTGGTTTTCCCTTTGCTCATCCAGCAAATCGCTTCTGGAAGGTGATATATCAGGCCGGGTTTACCGACCGTCAGTTGAAGCCGCAGGAGGCACAGCATCTGCTGGATTATCGTTGTGGCGTCACCAAACTGGTAGACCGTCCAACGGTGCAAGCCAATGAAGTTTCAAAGCAGGAGCTGCACGCAGGTGGGCGTAAGCTGATTGAAAAAATTGAAGATTATCAGCCGCAGGCGTTGGCGATTCTGGGCAAACAAGCATATGAACAGGGATTCAGCCAGCGCGGTGCACAGTGGGGGAAACAAACGCTCACCATTGGTTCGACGCAGATTTGGGTGCTGCCAAATCCCAGCGGTTTAAGTCGCGTTTCACTAGAGAAACTGGTTGAAGCGTATCGCGAGCTGGACCAGGCGCTGGTAGTGCGTGGGCGATAA
>cluster_399
ATGGAAATGACCAACGCGCAACGTCTTATTTTGTCTAATCAGTACAAGATGATGACTATGCTCGATCCGGCAAATGCTGAACGTTACCGTCGCCTGCAAACAATTATTGAGCGTGGTTACGGATTACAGATGCGTGAATTGGATCGCGAGTTTGGCGAGCTGAAAGAAGAAACCTGCCGCACTATCATCGACATTATGGAGATGTATCATGCGTTGCATGTTTCCTGGTCTAATTTGCAGGACCAGCAATCCATCGATGAACGTCGTGTCACCTTCCTCGGCTTTGACGCCGCCACTGAAGCACGTTACCTCGGTTATGTCCGCTTTATGGTTAATGTGGAAGGGCGCTATACCCATTTTGACGCCGGAACTCACGGTTTTAACGCCCAGACGCCAATGTGGGAAAAATATCAGCGCATGCTTAATGTGTGGCATGCCTGCCCGCGTCAGTACCATTTGAGCGCCAACGAAATTAATCAAATTATCAACGCCTGA
>cluster_400
GTGAAGAAAATCATTTGTCTGGTCGTTACGCTGCTAATGACACTCCCCGCTTATGCGAAGTTAACGGCCCATGAAGAAGCCCGTATCAACGCCATGCTGGAGGGATTAGCACAGAAAAAGGATTTGATATTTGTGCGCAACGGTGATGAACATACCTGCGATGAAGCGGTTTCTCATCTGCGCCTGAAGCTGGGCAATACCCGTAATCGCATTGATACAGCCGAGCAGTTTATTGACAAGGTGGCCTCGTCGTCATCGATTACCGGGAAGCCGTATATCGTGAAGATGCCCGGTAAGAGCGATGAGAACGCACAGCCTTTTTTACATGCGTTAATTGCGCAGACGGATAAAACGGTGCCTGCGCAATAA
>cluster_401
ATGGAATACCAACTCACTCTTAACTGGCCCGATTTTCTTGAACGTCACTGGCAGAAACGCCCGGTGGTGTTAAAACGCGGCTTTAATAATTTTATTGACCCGATCTCTCCAGACGAGTTGGCGGGTCTGGCGATGGAAAGCGAAGTTGACAGTCGACTGGTCAGTCACCAGGATGGCAAATGGCAGGTCAGCCACGGCCCGTTCGAAAGCTACGATCATCTCGGTGAAACCAACTGGTCATTACTGGTACAGGCAGTGAACCACTGGCATGAGCCGACCGCCGCGCTGATGCGACCGTTCCGTGAACTACCGGACTGGCGTATTGATGATCTGATGATCTCTTTTTCTGTACCGGGCGGCGGCGTCGGCCCGCATCTCGATCAGTACGACGTGTTTATCATTCAGGGTACCGGTCGTCGTCGCTGGCGAGTGGGCGAAAAGCTGCAAATGAAACAGCACTGTCCGCACCCGGATCTGTTACAGGTCGATCCGTTCGAAGCCATCATCGATGAAGAGCTGGAGCCTGGCGATATTCTTTATATTCCGCCAGGATTCCCGCATGAAGGCTACGCGCTGGAAAATGCGATGAACTATTCCGTGGGTTTTCGCGCGCCAAATACGCGGGAATTAATTAGCGGATTTGCCGATTATGTGCTGCAACGTGAACTGGGCGGCAACTACTACAGCGATCCGGATGTTCCACCTCGCGCTCATCCTGCGGACGTTCTGCCGCAAGAGATGGATAAACTGCGTGAGATGATGCTCGAATTGATCAACCAGCCGGAACACTTTAAGCAATGGTTTGGCGAGTTTATATCCCAGTCACGTCATGAACTGGATATCGCGCCGCCGGAACCGCCTTATCAGCCAGATGAAATCTACGATGCGCTGAAACAAGGTGAAGTGCTGGTGCGCCTGGGTGGTCTGCGCGTATTGCGCATTGGCGACGACGTGTATGCCAATGGTGAGAAGATCGATTCCCCGCACCGTCCGGCACTGGATGCACTCGCCAGCAACATTGCGCTGACTGCGGAGAATTTTGGCGATGCGCTGGAAGATCCGTCATTCCTCGCGATGCTCGCGGCGCTGGTCAATAGCGGGTATTGGTTCTTCGAAGGGTAA
>cluster_402
GTGGCGAGCTATCGTAGCCAGGGACGTTGGGTAATCTGGCTCTCTTTCCTCATTGCGCTGTTGCTGCAAATCATGCCCTGGCCGGATAACCTGATTGTTTTCCGGCCAAACTGGGTGTTACTCATCTTGTTGTATTGGATCCTGGCCTTGCCTCATCGCGTAAATGTGGGCACAGGTTTTGTGATGGGTGCCATACTGGATCTGATCAGCGGCTCGACGCTTGGCGTACGCGTATTGGCGATGAGCATCATTGCTTACCTGGTGGCGCTGAAATACCAGCTTTTCCGCAACCTCGCATTATGGCAGCAGGCGCTGGTCGTCATGTTGCTTTCGCTGGTGGTGGATATTATTGTTTTCTGGGCAGAGTTTTTAGTGATTAACGTCTCTTTCAGACCGGAAGTGTTCTGGAGTAGTGTAGTCAATGGGGTGCTCTGGCCGTGGATTTTCTTGCTGATGCGTAAAGTCCGTCAGCAGTTTGCAGTGCAATAA
>cluster_403
ATGACTCGCTACCCGCAGCAGGCGAGTCATTTTTACTCGTTTATCATGCCAGATTACCCGTCATATCAGCGTTTCATCGTTGGCACGGAAGATGCAATACCCGAAGTAAGACAACCACTGGAGGATTAA
>cluster_404
ATGAAATTAATCACTGCACCATGCAGAGCATTACTTGCTCTGCCGTTTTGCTACGCCTTTTCTGCGGTCGCTGAAGAAGCACGTCCGGCAGAACATGACGACACAAAAACCCCCGCAATGACCTCGACATCTTCTCCTTCATTTCGTTTTTACGGCGAATTAGGGGTTGGTGGATATATGGATTTAGAGGGTGAGAATAAACATAAATACAGCGACGGCACCTATATTGAAGGTGGCCTGGAGATGAAGTACGGCTCCTGGTTCGGCCTGATTTACGGCGAAGGCTGGACCGTACAGGCCGACCACGACGGTAATGCCTGGGTGCCTGACCATAGCTGGGGTGGCTTCGAAGGTGGGATTAACCGTTTCTATGGCGGTTATCGTACCAATGATGGCACCGAAATCATGCTCAGTCTGCGTCAGGATTCCTCGCTGGATGACCTGCAATGGTGGGGCGATTTCACGCCCGATCTGGGCTACGTCATTCCCAATACCCGCGACATTATGACTGCGCTGAAGGTACAGAACTTAAGCGGCAACTTTCGTTATAGCGTTACCGCCACACCTGCCGGACATCATGACGAAAGCAAAGCCTGGCTACATTTTGGCAAGTACGATCGCTACGACGACAAATACACCTATCCGGCAATGATGAACGGTTACATCCAGTATGACCTTACAGAAGGTATCACCTGGATGAATGGTCTGGAAATCACCGACGGCACAGGCCAACTCTATCTCACGGGCCTGCTTACCCCTAACTTTGCCGCTCGCGCCTGGCACCATACCGGACGCGCCGACGGGCTGGACGTACCGGGAAGTGAAAGCGGGATGATGGTGAGCGCCATGTATGAAGCGTTAAAGGGCGTTTATCTCTCCACCGCTTACACCTACGCCAAACATCGCCCTGACCACGCTGACGATGAAACCACCTCTTTCATGCAGTTTGGTATCTGGTACGAATACGGCGGCGGACGTTTCGCAACGGCTTTTGATAGCCGCTTCTACATGAAAAATGCCTCTCACGATCCCAGCGACCAACTCTTCCTGATGCAATATTTTTACTGGTAA
>cluster_405
ATGTCAAACATCAAAAAATACATCATTGATTACGACTGGAAAGCATCAATAGAAATTGAAATCGACCATGACGTAATGACAGAGGAAAAACTTCACCAGATTAATAATTTCTGGTCAGACTCTGAATACCGACTCAATAAACACGGCTCTGTATTAAATGCTGTATTAATCATGCTGGCGCAACATGCTCTGCTTATAGCAATTTCAAGCGACTTAAATGCATATGGTGTTGTGTGTGAGTTCGACTGGAATGATGGAAATGGTCAGGAAGGATGGCCTCCAATGGATGGTAGTGAAGGAATAAGAATTACCGATATCGATACATCAGGAATATTTGATTCAGATGATATGACTATCAAGGCCGCCTGA
>cluster_406
ATGCGTTTTGTTGATGAATATCGCGCGCCGGAACAGGTGATGCAGTTAATTGAGCATCTGCGCGAACGTGCTTCACATCTCTCTTACACCGCCGAACGCCCTCTGCGGATTATGGAAGTGTGTGGCGGTCATACCCACGCTATCTTTAAATTCGGCCTCGACCAGTTACTGCCGGAAAACGTTGAGTTTATCCACGGTCCGGGGTGCCCGGTGTGCGTACTGCCGATGGGTAGAATCGACACCTGCGTGGAGATTGCCAGCCATCCGGAAGTCATCTTCTGTACCTTTGGCGACGCCATGCGCGTACCAGGGAAACAGGGTTCGCTGTTGCAGGCAAAAGCACGCGGTGCCGATGTGCGCATCGTTTACTCGCCGATGGATGCGTTGAAACTGGCGCAGGAGAATCCAACCCGCAAAGTGGTGTTCTTCGGCTTAGGTTTTGAAACCACCATGCCGACCACCGCCATCACTCTGCAACAGGCGAAAGCGCGTGATGTGCAGAATTTTTACTTCTTCTGCCAGCATATTACGCTTATCCCGACGCTTCGCAGTTTGCTGGAACAGCCGGATAACGGTATCGACGCGTTCCTCGCGCCGGGCCACGTTAGTATGGTTATCGGCACTGATGCCTATAATTTTATCGCCAGCGATTTTCATCGTCCGCTGGTGGTGGCTGGTTTCGAACCGCTTGATCTACTGCAAGGCGTGGTCATGCTGGTGGAGCAGAAAATAGCGGCCCACAGCAAGGTAGAGAATCAGTATCGTCGGGTGGTACCGGATGCCGGTAACCTGCTGGCGCAACAGGCGATTGCCGATGTGTTCTGTGTCAACGGCGACAGCGAATGGCGCGGCTTAGGCGTGATTGAATCTTCTGGTGTACACCTGACGCCAGATTATCAACGATTCGATGCCGAAGCGCATTTCCGCCCGGCACCGCAGCAGGTCTGCGATGACCCGCGCGCACGTTGTGGTGAAGTATTAACGGGCAAATGTAAGCCGCATCAATGCCCGCTGTTTGGTAACACCTGTAATCCTCAAACCGCATTTGGTGCACTGATGGTCTCCTCCGAAGGAGCGTGCGCCGCGTGGTATCAGTATCGTCAGCAGGAGAGTGAAGCGTGA
>cluster_407
ATGCGCCGGATATTATCAGTCTTACTCGAAAATGAATCAGGCGCGTTATCCCGCGTGATTGGCCTTTTTTCCCAGCGTGGCTACAACATTGAAAGCCTGACCGTTGCGCCAACCGACGATCCGACATTATCGCGTATGACCATCCAGACCGTGGGCGATGAAAAAGTGCTTGAGCAGATCGAAAAGCAATTACACAAGCTGGTCGATGTCTTGCGCGTGAGTGAGTTGGGGCAGGGCGCGCATGTTGAGCGGGAAATCATGCTGGTGAAAATTCAGGCCAGCGGTTACGGGCGTGACGAAGTGAAACGTAATACGGAAATATTCCGTGGGCAAATTATCGATGTCACCCCCTCGCTTTATACCGTTCAATTAGCAGGCACCAGCGATAAGCTTGATGCATTTTTAGCATCGATTCGCGATGTGGCGAAAATTGTGGAAGTTGCTCGCTCTGGTGTGGTCGGACTTTCGCGCGGCGATAAAATAATGCGTTGA
>cluster_408
GTGAAACATAAACAACGTTGGGCGGGGGCAATCTGCTGTTTTGTCCTCTTCATTGTGGTGTGTCTTTTTCTGGCGACGCACATGAAAGGCGCTTTTCGGGCTGCCGGGCATCCTGAAATCGGTTTGCTATTTTTCATTCTTCCTGGTGCAGTTGCCAGCTTCTTTTCACATCGTAGAGAAGTCCTGAAACCTCTGTTTGGCGCAATGCTGGCGGCACCCTGTTCGATGCTCATTATGCGGCTGTTTTTTTCACCGACGCGCTCATTCTGGCAAGAGCTGGCATGGTTATTAAGTGCGGTGTTCTGGTGTGCGCTGGGGGCATTGTGTTTCTTATTTATCAGTAGTTTGTTTAAACCACAGCACAGAAAAAATCAATAA
>cluster_409
ATGATCAATTCGCCCCGAGTGTGTATTCAGGTTCAAAGCGTCTACATTGAGGCACAATCTTCACCTGATAATGAACGTTACGTTTTTGCTTATACCGTAACCATACGCAATCTGGGGCGAGCGCCAGTGCAGTTGTTGGGGCGTTACTGGCTGATCACCAATGGCAATGGCCGTGAAACCGAAGTCCAGGGCGAAGGAGTGGTTGGCGTCCAGCCACTTATCGCGCCTGGCGAAGAGTACCAGTACACCAGCGGTGCAATCATTGAAACCCCGCTGGGCACCATGCAGGGTCACTACGAAATGATCGATGAAAATGGCGTCCCTTTCAGCATCGACATTCCCGTATTCCGACTCGCCGTTCCCACACTCATTCATTAA
>cluster_410
ATGCCATCTTTCGATATTGTCTCTGAAGTTGATCTTCAGGAAGCACGTAACGCGGTCGATAACGCGAGTCGCGAAGTGGAGTCCCGTTTTGACTTCCGTAACGTTGAAGCCTCATTTGAGCTGAACGACGCCAGCAAAACCATCAAAGTGTTGAGCGAGTCCGACTTCCAGGTCAATCAGTTGCTGGATATTCTGCGTGCCAAGCTGCTGAAGCGCGGCATTGAAGGCAGTTCACTGGATGTACCGGAAAATATCGTTCATAGCGGTAAAACCTGGTTTGTGGAAGCGAAACTGAAACAGGGCATTGAGAGCGCGACCCAGAAGAAAATCGTCAAGATGATTAAAGACAGCAAACTGAAAGTGCAGGCGCAAATTCAGGGCGATGAGATCCGTGTGACTGGCAAATCTCGTGATGATTTGCAGGCTGTCATGGCGATGGTACGTGGTGGCGATCTCGGCCAGCCGTTCCAGTTCAAAAACTTCCGCGATTAA
>cluster_411
ATGAGCCTGCCTTTTTTACGCACGCTGCAAGGCGATCGTTTTTTTCAGTTATTAATTCTTGTTGGTATCGGATTAAGCTTTTTCGTGCCCTTTGCACCGAAATCCTGGCCTGCTGCTATCGACTGGCACACCATCATCACCTTAAGCGGCCTGATGCTGCTGACCAAAGGTGTGGAGTTAAGCGGTTATTTTGATGTGCTGGGGCGCAAAATGGTGCGCCGCTTTGCTACGGAGCGTCGGCTGGCGATGTTTATGGTGCTGGCGGCGGCGCTGCTTTCTACCTTTCTGACCAACGATGTCGCGCTGTTTATTGTTGTTCCGCTGACTATCACGCTAAAAAGACTGTGTGAGATCCCGGTTAATCGGCTGATTATTTTTGAGGCGCTGGCAGTCAACGCTGGTTCGCTACTGACGCCAATTGGCAACCCGCAAAATATTCTTATCTGGGGACGTTCTGGTCTTTCGTTTGCCGGATTTATTGCCCAAATGGCACCGCTGGCTGGCGCAATGATGCTGACGCTCCTGCTCCTGTGCTGGTGTTGTTTCCCTGGAAAGGCGCTGCAATACCATACGGGGGTGCAAACACCGGAGTGGAAACCGCGGCTGGTGTGGAGTTGTCTGGGGCTGTATATCGTCTTTCTGACGGCGCTGGAGTTCAAACAAGAGCTGTGGGGACTGGTGATTGTGGCGGCAGGCTTTGCGCTGCTGGCACGTCGCGTGGTGCTCAGTGTGGACTGGACGCTGCTGCTGGTGTTTATGGCGATGTTTATCGACGTCCATTTACTGACCCAGCTTCCAGCGTTGCAAGGCGTGTTGGGTAACGTGAGTCATCTATCTGAACCCGGGTTATGGTTAACGGCAATCGGTTTATCGCAGGTGATCAGTAACGTGCCGAGTACCATATTGTTGCTGAACTATGTGCCGCCGTCTTTATTACTGGTATGGGCGGTAAACGTAGGTGGCTTTGGGTTATTACCCGGATCGCTGGCAAATTTGATTGCGCTACGTATGGCGAACGATCGCCGCATCTGGTGGCGTTTCCATCTCTATTCAATACCGATGCTGTTGTGGGCGGCGTTGGTGGGATATGTTTTGTTAGTTATACTCCCGGCCAACTAG
>cluster_412
ATGAAAGCGCTGGAAATGGCATGGGAAACCCGTGGTAAACCCGGCGGGGTGATGTTCCACAGCGATCAGGGTAGTCATTATACGAGCAGGCAGTTCCGGCAGTTATTGTGGCGATACCAGATCACGCAGAGTATGAGCCGGCGCGGAAACTGCTGGGATAACAGCCCAATGGAACGCTTCTTCAGGAGTCTGAAGAACGAATGGATGCCGGTGGTGGGTTACGTAAGCTTCAGCGAGGCAGCTCACGCCATAACGGACTATATCGTTGGATATTACAGCGCACTAAGACCGCACGAATATAATGGTGGGTTACCCCCAAACGAATCGGAAAATCGATACTGGAAAAACTCTAACGCGGTGGCCAGTTTTTGTTGA
>cluster_413
ATGGCAACAGTTAACCAGCTGGTACGCAAACCACGTGCTCGCAAAGTTGCGAAAAGCAACGTGCCTGCGCTGGAAGCATGCCCGCAAAAACGTGGCGTATGTACTCGTGTATATACTACCACTCCTAAAAAACCGAACTCCGCGCTGCGTAAAGTATGCCGTGTTCGTCTGACTAACGGTTTCGAAGTGACTTCCTACATCGGTGGTGAAGGTCACAACCTGCAGGAGCACTCCGTGATCCTGATCCGTGGTGGTCGTGTTAAAGACCTCCCGGGTGTTCGTTACCACACCGTACGTGGTGCGCTTGACTGCTCCGGCGTTAAAGACCGTAAGCAGGCTCGTTCCAAGTATGGCGTGAAGCGTCCTAAGGCTTAA
>cluster_414
ATGAAGGCTTTCAATAAGCTGTTTTCCCTCGTTGTTGCATCTGTTCTGGTTTTCTCTCTTGCTGGCTGCGGTGACAAAGAAGAATCGAAGAAATTCAGCGCCAATCTGAACGGCACTGAAATTGCCATTACCTATGTCTACAAAGGTGACAAGGTGCTTAAGCAATCTTCTGAAACCAAAATTCAATTTGCTTCTATTGGTGCAACCACCAAAGAAGACGCTGCCAAGACACTTGAGCCGTTAAGCGCCAAATACAAAAACATCGCGGGTGTTGAAGAAAAATTAACCTATACAGATACCTACGCGCAGGAAAACGTGACTATCGATATGGAAAAAGTGGATTTTAAAGCCCTGCAGGGTATTTCAGGAATCAACGTTTCTGCTGAAGATGCCAAAAAAGGTATCACTATGGCGCAAATGGAACTGGTGATGAAAGCCGCTGGTTTTAAAGAAGTGAAATAA
>cluster_415
ATGAAGCAACTCACCATTCTGGGCTCGACCGGCTCGATTGGTTGCAGCACGCTGGACGTGGTGCGCCATAATCCCGAACACTTCCGCGTAGTTGCGCTGGTGGCAGGCAAAAATGTCACTCGCATGGTAGAACAGTGCCTGGAATTCTCTCCCCGCTATGCCGTAATGGACGATGAAGCGAGTGCGAAACTTCTTAAAACGATGCTACAGCAACAGGGTAGCCGCACCGAAGTCTTAAGTGGGCAACAAGCCGCTTGCGATATGGCAGCGCTTGAGGATGTTGATCAGGTGATGGCAGCCATTGTTGGCGCTGCTGGGCTGTTACCTACGCTTGCTGCGATCCGCGCGGGTAAAACCATTTTGCTGGCCAATAAAGAATCACTGGTTACCTGCGGACGTCTGTTTATGGACGCCGTAAAGCAGAGCAAAGCGCAATTGTTACCGGTCGATAGCGAACATAACGCCATTTTTCAGAGTTTACCGCAACCTATCCAGCATAATCTGGGATACGCTGACCTTGAGCAAAATGGCGTGGTGTCCATTTTACTTACCGGGTCTGGTGGCCCTTTCCGTGAGACGCCATTGCGCGATTTGGCAACAATGACGCCGGATCAAGCCTGCCGTCATCCGAACTGGTCGATGGGGCGTAAAATTTCTGTCGATTCGGCTACCATGATGAACAAAGGTCTGGAATACATTGAAGCGCGTTGGCTGTTTAACGCCAGCGCCAGCCAGATGGAAGTGCTGATTCACCCGCAGTCAGTGATTCACTCAATGGTGCGCTATCAGGACGGCAGTGTTCTGGCGCAGCTGGGGGAACCGGATATGCGTACGCCAATTGCCCACACCATGGCATGGCCGAATCGCGTGAACTCTGGCGTGAAGCCGCTCGATTTTTGCAAACTAAGTGCGTTGACATTTGCCGCACCGGATTATGATCGTTATCCATGCCTGAAACTGGCGATGGAGGCGTTCGAACAAGGTCAGGCAGCGACGACAGCATTGAATGCCGCAAACGAAATCACCGTTGCTGCTTTTCTTGCGCAACAAATCCGCTTTACGGATATCGCTGCGTTGAATTTATCGGTACTGGAAAAAATGGATATGCGCGAACCACAATGTGTGGACGATGTGTTATCTGTTGATGCGAACGCGCGTGAAGTCGCCAGAAAAGAGGTGATGCGTCTCGCAAGCTGA
>cluster_416
ATGAAGCAGCAAAAGGCGATGTTAATCGCCCTGATCGTCATCTGTTTAACCGTCATAGTGACGGCACTGGTAACGAGGAAAGACCTCTGCGAGGTACGAATCCGAACCGGCCAGACGGAGGTCGCTGTCTTCACAGCTTACGAACCTGAGGAGTAA
>cluster_417
ATGTCTCATCGCCGCTCAACCGTTAAAGGCTCACTCTCTTTTGCCAACCCTACGGTTCGCGCCTGGTTATTCCAGATCCTTGCCGTTGTTGCTGTTGTCGGCATTGTTGGTTGGTTATTTCACAACACTGTAACGAATCTCAATAATCGTGGCATTACTTCAGGTTTTGCCTTTCTGGATCGCGGCGCTGGCTTCGGTATTGTCCAGCATTTGATCGATTACCAGCAGGGCGACACCTACGGACGCGTTTTTATTGTCGGCTTACTCAATACGCTACTGGTTTCTGCATTGTGTATTGTGTTCGCTTCTGTTTTAGGCTTCTTTATCGGTCTGGCGAGACTTTCGGATAACTGGCTGCTACGAAAACTATCCACAATTTATATTGAGATCTTCCGTAATATTCCCCCGCTGCTGCAAATCTTCTTCTGGTACTTTGCCGTGTTGCGCAATTTGCCCGGACCACGCCAGGCTGTGAGCGCGTTTGATCTGGCCTTTTTGAGCAATCGTGGGCTTTATATTCCGTCACCGCAGCTGGGAGACGGATTTATTGCGTTTATCCTGGCTGTTGTTATGGCTATAGTCCTTTCTGTTGGGCTATTCCGCTTTAATAAAACATACCAGATAAAGACCGGACAACTGCGCCGCACCTGGCCGATCGCCGCAGTGTTGATCATTGGTTTGCCTTTACTGGCGCAATGGCTTTTTGGCGCAGCACTACACTGGGATGTCCCAGCCCTACGAGGCTTTAACTTCCGCGGCGGGATGGTTTTAATTCCTGAACTGGCAGCCTTAACGCTGGCACTTTCGGTTTATACATCTGCATTTATCGCCGAGATTATCCGCGCTGGGATCCAGGCAGTGCCTTATGGTCAACATGAAGCGGCTCGGTCACTGGGATTACCCAACCCGGTTACGCTACGCCAGGTCATTATTCCCCAGGCACTGCGAGTGATTATTCCGCCGTTAACCAGCCAGTATCTCAACATCGTCAAAAACTCCTCTCTTGCCGCCGCTATTGGCTATCCCGATATGGTTTCGCTGTTTGCTGGCACCGTGCTGAACCAGACGGGGCAAGCCATCGAGACGATAGCCATGACCATGTCGGTCTATCTGATTATCAGCCTGACTATCTCGCTGCTGATGAATATCTATAACCGCCGCATCGCGATCGTTGAACGCTAA
>cluster_418
ATGGACCGCGTCCTTCATTTTGTACTGGCACTTGCCGTTGTTGCGATTCTCGCACTGCTGGTAAGCAGCGACCGCAAAAAAATTCGTATCCGTTATGTTATTCAACTGCTTGTTATCGAAGTGTTACTGGCGTGGTTCTTCCTGAACTCCGACGTTGGTCTGGGCTTCGTGAAAGGCTTCTCCGAAATGTTCGAAAAACTGCTCGGATTTGCCAACGAAGGGACTAACTTCGTCTTTGGTAGCATGAATGATCAAGGCCTGGCATTCTTCTTCCTGAAAGTGCTGTGCCCAATCGTCTTTATCTCTGCGCTGATCGGTATTCTCCAGCATATTCGCGTATTGCCGGTGATTATCCGCGCAATTGGTTTCCTGCTCTCCAAAGTCAACGGCATGGGCAAACTGGAATCCTTTAACGCCGTCAGCTCTCTGATTCTGGGTCAGTCTGAAAACTTTATTGCCTATAAAGATATCCTCGGCAAAATCTCCCGCAATCGTATGTACACCATGGCAGCAACGGCGATGTCCACCGTGTCGATGTCCATCGTTGGTGCATACATGACCATGCTGGAGCCGAAATACGTCGTTGCGGCGCTGGTACTGAACATGTTCAGCACCTTTATCGTGCTGTCGCTGATCAACCCTTACCGTGTTGATGCCAGTGAAGAAAACATTCAGATGTCCAACCTGCACGAAGGTCAGAGCTTCTTCGAAATGCTGGGTGAATACATTCTGGCAGGTTTCAAAGTTGCCATTATCGTTGCCGCGATGCTGATCGGCTTTATCGCCCTGATCGCCGCGCTGAACGCACTGTTTGCCACCGTGACTGGCTGGTTTGGCTACAGCATCTCCTTCCAGGGCATCCTGGGCTACATCTTCTATCCGATTGCATGGGTGATGGGTGTTCCTTCCAGTGAAGCACTGCAAGTGGGCAGTATCATGGCGACTAAACTGGTTTCCAACGAGTTCGTTGCGATGATGGATCTGCAGAAAATTGCTTCCACGCTCTCTCCGCGTGCGGAAGGCATCATCTCTGTGTTCCTGGTTTCCTTCGCTAACTTCTCTTCAATCGGGATTATCGCGGGTGCGGTTAAAGGCCTGAATGAAGAGCAAGGTAACGTGGTTTCTCGCTTCGGTCTGAAACTGGTTTACGGCTCTACCCTGGTAAGTGTGCTGTCTGCGTCAATCGCGGCACTGGTGCTGTAA
>cluster_419
ATGAAGCGTTACACACCTGACTTTCCTGAAATGATGCGCCTGTGCGAGATGAACTTTTCACAATTGCGCCGTTTGTTACCGCGCAATGACGCACCCGGCGAAACTGTAAGCTATCAGGTGGCAAACGCACAATATCGGCTGACGATTGTGGAATCGACCCGATACACTACCCTGGTGACAATAGAACAGACTGCGCCCGCGATCAGTTACTGGAGCCTTCCGTCAATGACGGTGCGTCTGTATCATGACGCGATGGTGGCTGAAGTGTGTTCAAGCCAGCAGATTTTTCGCTTCAAAGCGCGGTATGATTATCCTAATAAAAAGTTGCATCAACGCGACGAAAAGCATCAAATTAATCAGTTTTTAGCGGACTGGTTGCGATACTGTTTAGCACATGGAGCGATGGCGATTCCGGTTTATTAG
>cluster_420
ATGATTGTGATTTCCCGACATGTTGCTATTCCCGATGGTGAGCTTGAGATCACCGCCATTCGTGCGCAGGGCGCGGGCGGGCAGCATGTTAATAAGACCTCAACGGCCATTCATCTGCGTTTTGACATTCGGGCGTCCAGCCTGCCAGAGTATTACAAAGAGCGTCTACTCGCCGCCAGCCATCATTTGATCAGCAGTGATGGCGTGATTGTCATTAAGGCACAGGAATACCGCAGTCAGGAACTGAACCGCGAAGCCGCGCTAGCCCGGCTGGTGGCAGTGATTAAAGATTTAACAACAGAACAAAAAGCCCGACGACCCACGCGGCCCACCCGTGCATCGAAAGAGCGCAGGCTGGCATCGAAAGCACAAAAATCAAGCGTGAAGGCGATGCGCGGCAAAGTACGCAGCGGTCGGGAATAA
>cluster_421
ATGAAAATTACATTACTGGTTACCTTGCTTTTCGGTCTGGTTTTTTTAACCACCGTCGGCGCTGCCGAGAGAACCTTAACCCCACAACAACAGCGTATGACCTCTTGTAATCAGCAGGCGACGGCGCAGGCGTTGAAAGGGGATGCTCGTAAGACCTACATGAGTGATTGCCTGAAGAACAGCAAATCTGCGCCTGGTGAAAAAAGTTTGACGCCACAGCAGCAAAAGATGCGCGAATGTAATAATCAAGCAACACAACAATCTCTGAAAGGGGATGATCGTAATAAGTTTATGAGTGCCTGCCTCAAGAAAGCCGCCTGA
>cluster_422
GTGAGTGAAGCGTTATCGCTTTTCTCGTTGTTTGCCAGTAGTTTTCTCAGCGCTACACTATTACCCGGCAACTCCGAAGTCGTGCTGGTGGCAATGTTGCTTTCCGGAGTGAGTCATCCCTGGGTTTTAGTTTTAACAGCAACAATGGGTAATAGCCTTGGAGGGTTAACTAACGTTATCCTTGGGCGTTTCTTTCCATTGCGTAAAACATCGCGCTGGCAAGAGAAAGCTACCGGCTGGCTGAAACGCTATGGTGCAGTCACGCTATTATTAAGCTGGATGCCCGTGGTTGGCGATTTACTGTGTCTGTTAGCGGGATGGATGCGCATCTCGTGGGGACCGGTAATCTTTTTTTTGTGCCTTGGTAAAGCGTTACGCTATGTTGCAGTTGCAGCAGCTACCGTTCAGGGCATGATGTGGTGGCACTAA
>cluster_423
ATGGCAGATTGGAATGGTTATATTATGGATATCAGCAATCAATTTGATCAGGGCGTTGATGATCTGAACCAGCAAGTTGAAAAAGCGTTGGAGGATTTAGCCAACCAATCCCTCCGACACGAAATTTCTTGCCGAATATCAAAGTGCATTAGCTGA
>cluster_424
ATGAAAAAACTGATTCTCATCGCCATGATGGCATCGGGGCTGGTAGCTTGTGCGCAATCAACCGCACCGCAGGAAGACAGTCGTCTGAAAGAGGCTTACAGCGCCTGTATCAACACCGCGCAAGGTTCGCCGGAAAAAATTGAAGCCTGCCAGAGCGTGTTAAACGTGCTGAAGAAAGAGAAACAACATCAGCAGTTTGCCGAGCAGGAAAGTGTCCGCGTACTGGATTATCAGCAGTGTATTCAGGCAACGCAAACCGGAAATGATCAGGCGGTGAAAGCCGATTGTGATAAGGTCTGGCAGGAAATTCGCAGTAATAACAAATAA
>cluster_425
ATGGCAAAGAATTTTGTAGAAGAAGGAAAAACGGTGGCGATTGTTGCCAGTGCAGCCATCAGCAGCGGAGATCTGGTGCAGGTGGGTGATGTTTTTGCGGTGGCGCTGACCGATATTCCACAGGGTGAAACAGGCGACGGCATGACCGAAGGTGTGTTTATGCTGCCTAAGCTGAAAACGGATGACATGAAAACGGGTAAGAAGGTTTATCTGAAGTCCGGAAAAGTTCAGCTGACTAACAGCGGCTCTGATCCGCTGGTCGGGGTTGTCTGGGCAGATGCCGGAACCAGTGCAGAAGAAGTGCCGGTAAAACTCAATGTCTGA
>cluster_426
ATGAACAAAAACAGAGGGTTTACGCCTCTGGCGGTCGTTCTGATGCTCTCAGGCAGCTTAGCCCTAACAGGATGTGACGACAAACAGGCCCAACAAGGTGGCCAGCAGATGCCCGCCGTTGGCGTAGTAACAGTCAAAACTGAACCTCTGCAGATCACAACCGAGCTTCCGGGTCGCACCAGTGCCTACCGGATCGCAGAAGTTCGTCCTCAAGTTAGCGGGATTATCCTGAAGCGTAATTTCAAAGAAGGTAGCGACATCGAAGCTGGTGTCTCTCTCTATCAGATTGATCCTGCGACCTATCAGGCGACATACGACAGTGCGAAAGGTGATCTGGCGAAAGCCCAGGCTGCAGCCAATATCGCGCAATTGACGGTGAATCGTTATCAGAAACTGCTCGGTACTCAGTACATCAGTAAGCAAGAGTACGATCAGGCTCTGGCTGATGCGCAACAGGCGAATGCTGCGGTAACTGCGGCGAAAGCTGCCGTTGAAACTGCGCGGATCAATCTGGCTTACACCAAAGTCACCTCTCCGATTAGCGGTCGCATTGGTAAGTCGAACGTGACGGAAGGCGCATTGGTACAGAACGGTCAGGCGACTGCGCTGGCAACCGTGCAGCAACTTGATCCGATCTACGTTGATGTGACCCAGTCCAGCAACGACTTCCTGCGCCTGAAACAGGAACTGGCGAATGGCACGCTGAAACAAGAGAACGGCAAAGCCAAAGTGTCGCTGATCACCAGTGACGGCATTAAGTTCCCGCAGGACGGTACGCTGGAATTCTCTGACGTTACCGTTGATCAGACCACTGGGTCTATCACCCTACGCGCTATCTTCCCGAACCCGGATCACACTCTGCTGCCGGGTATGTTCGTGCGCGCACGTCTGGAAGAAGGGCTTAATCCAAACGCTATTTTAGTCCCGCAACAGGGCGTAACCCGTACGCCGCGTGGTGATGCCACCGTACTGGTAGTTGGCGCGGATGACAAAGTGGAAACCCGTCCGATCGTTGCAAGCCAGGCTATTGGCGATAAGTGGCTGGTGACAGAAGGTCTGAAAGCAGGCGATCGCGTAGTAATAAGTGGGCTGCAGAAAGTGCGTCCTGGTGTCCAGGTAAAAGCACAAGAAGTTACCGCTGATAATAACCAGCAAGCCGCAAGCGGTGCTCAGCCTGAACAGTCCAAGTCTTAA
>cluster_427
ATGAAAATAAAAACAGGTGCACGCATCCTCGCATTATCCGCATTAACGACGATGATGTTTTCCGCCTCGGCTCTCGCCAAAATCGAAGAAGGTAAACTGGTAATCTGGATTAACGGCGATAAAGGCTATAACGGTCTCGCTGAAGTCGGTAAGAAATTCGAGAAAGATACCGGAATTAAAGTCACCGTTGAGCATCCGGATAAACTGGAAGAGAAATTCCCTCAGGTTGCGGCAACTGGCGATGGCCCTGACATTATCTTCTGGGCACACGACCGCTTTGGTGGCTACGCTCAATCTGGCCTGTTGGCTGAAATCACCCCGGACAAAGCGTTCCAGGACAAGCTGTATCCGTTTACCTGGGATGCCGTACGTTACAACGGCAAGCTGATTGCTTACCCGATCGCTGTTGAAGCGTTATCGCTGATTTATAACAAAGATCTGCTGCCGAACCCACCAAAAACCTGGGAAGAGATCCCGGCGCTGGATAAAGAACTGAAAGCGAAAGGTAAGAGCGCGCTGATGTTCAACCTGCAAGAACCGTACTTCACCTGGCCGCTGATTGCTGCTGACGGGGGTTATGCGTTCAAGTATGAAAACGGCAAGTACGATATTAAAGACGTGGGCGTGGATAACGCTGGCGCGAAAGCGGGTCTGACCTTCCTGGTTGACCTTATTAAAAACAAACACATGAATGCAGACACCGATTACTCCATCGCAGAAGCTGCCTTTAATAAAGGCGAAACAGCGATGACCATCAACGGCCCGTGGGCATGGTCCAACATCGACACCAGCAAAGTGAATTATGGTGTAACGGTACTGCCGACCTTCAAGGGTCAACCATCTAAACCGTTCGTTGGCGTGCTGAGCGCCGGTATTAACGCCGCCAGTCCGAACAAAGAGCTGGCGAAAGAGTTCCTCGAAAACTATCTGCTGACTGACGAAGGTCTGGAAGCGGTCAATAAAGACAAACCGCTGGGTGCAGTGGCGCTGAAGTCTTACGAGGAAGAGTTGGCGAAAGATCCACGTATTGCCGCCACCATGGAAAACGCCCAGAAAGGTGAAATCATGCCGAACATCCCGCAGATGTCCGCTTTCTGGTATGCCGTGCGTACTGCGGTGATCAACGCCGCCAGCGGTCGTCAGACTGTCGATGAAGCCCTGAAAGACGCGCAGACTCGTATCACCAAGTAA
>cluster_428
ATGTCAGCTTCCCTGAAGAATCAACAAGGCTTTAGCCTGCCGGAGGTAATGGTTGCGATGGTGCTGATGGTGATGATTGTCACTGCGTTATCGGGTATCCAGCGAACATTAATGAACAGTCTCGCCAGCAGAAACCAGTACCAACAGCTCTGGCGGCATGGTTGGCAGCAAACGCAACTGCGCGCGATTTCGCCACCTGCCAACTGGCAGGTCAACCGAATGCAGACATCGCAGGCGGGATGTGTCAGCATCAGCGTTACGCTAGTTTCACCCGGGGGCAGAGAAGGCGAGATGACCCGCCTGCATTGCCCGAATCGTCAGTAG
>cluster_429
ATGACGATCACAAAACAACGAGTAGAAAAAATCATATATCGCCATGAAATGGGACTGAACAGCGATGTCACTGCCGAAGAGGTTTATGACCTGGCTGTACTGGCGCTGAATTTATCAAATATCGCAAACCTGAAGCGATACGAGCTTGATATGGATGGTTGCGACTCGTGCGGTCAGGATTGTGGCGCAGATATGACTGAAGATCCTGATGGTGATTATGTCCTGTTTGATGACGTGGTTAAGTTGTTTGAATTTGATACAACCACTCAAAAGTTAGAAATCCCGGCAAAGGAGGCTGCCAGTGAGCAAGATTGA
>cluster_430
ATGATTGTACCCGTTGATGTAAACCGTGATGAACACGGATACTGGACGCATCCTGCACTGACCCGCAGCGGCTGTGAAACTCCGGCAGAACTTCGCTACTGGCTGAGAACCCACGGACTGGAGTGCTTCGTGATGACCATGTGGGATGAGGCTCCTGAAGCCTTTGCTGCCGGATTTACTGACGAGGTACCGGATGCGCGCGGCTGGCTGCCGGAACCGCCGGATACTGATGGCTGGTTCCTGGGCTCTGTCCATGATACCGGCTACGGACCTGTCTGCTACTGGTTCCGTAATACCATAAAGGCCTGA
>cluster_431
ATGTGGTATCAAAAGACGCTCACGCTTAGCGCCAAATCTCGTGGGTTTCATCTGGTAACGGATGAAATTCTGAATCAGCTGGCTGATATGCCGCGCGTTAACATCGGCTTACTGCATCTGTTGCTGCAACATACCTCCGCCTCTCTGACACTTAATGAGAACTGCGATCCCACCGTACGCCACGACATGGAGCGTTTTTTCCTCCGCGCCGTTCCCGATAACGGAAATTATGAGCATGACTATGAGGGAGCAGACGATATGCCTTCTCATATCAAATCCTCAATGCTGGGAACATCGCTTGTATTGCCGGTGCATAAAGGGCGTATTCAGACCGGCACCTGGCAAGGCATCTGGCTGGGGGAACATCGCATCCACGGCGGATCGCGTCGCATCATCGCGACACTACAAGGGGAGTGA
>cluster_432
ATGGCTTTATTGCCGGATAAAGAAAAATTGCTGCGTAATTTTTTACGCTGCGCCAACTGGGAAGAGAAATATCTCTACATTATTGAGTTGGGTCAGCGTCTGCCAGAATTACGTGACGAAGACAAAAGCCCGCAAAATAGCATCCAGGGCTGCCAGAGTCAGGTGTGGATTGTGATGCGTCAAAATGCGCAGGGAATTATTGAATTACAGGGCGACAGCGATGCGGCCATTGTAAAAGGGCTTATTGCGGTCGTCTTTATTCTTTACGATCAAATGACGCCGCAGGATATTGTCAATTTCGATGTGCGCCCGTGGTTTGAAAAAATGGCGCTCACCCAACATCTCACCCCATCACGCTCACAAGGTCTGGAAGCGATGATTCGCGCAATTCGCGCCAAAGCCGCTGCACTTAGCTAA
>cluster_433
ATGTCCAGACCAACTATCATCATTAACGACCTGGATGCCGAACGCATCGATATTCTGCTGGAGCAACCCGCCTATGCTGGTTTGCCAATCGCCGACGCGTTAAACGCAGAGTTGGATCGCGCCCAAATGTGTTCGCCAGAAGAGATGCCACACGACGTGGTGACAATGAACAGCCGGGTTAAATTCCGCAATCTTAGCGATGGCGAAGTGCGTGTGCGCACGCTGGTGTATCCGGCAAAAATGACCGATAGCAATACTCAGCTTTCCGTTATGGCTCCGGTAGGTGCCGCACTGCTGGGGCTGCGCGTTGGCGATTCCATTCACTGGGAACTTCCGGGCGGCGTTGCAACCCACCTTGAAGTGCTGGAACTCGAATACCAGCCAGAAGCTGCTGGCGACTACCTGCTTTAA
>cluster_434
ATGAAGTGGCAACAACGTGTTCGTGTCGCAACTGGTCTAAGTTGCTGGCAGATTATGTTGCATTTACTGGTAGTGGCGCTGCTGGTGGTGGGCTGGATGAGTAAGACTCTGGTTCACGTCGGCGTGGGATTATGCGCACTGTATTGTGTCACGGTAGTGATGATGTTGGTGTTTCAGCGCCACCCCGAGCAACGCTGGCGTGAGGTGGCAGACGTGCTGGAAGAGCTGACCACGACCTGGTATTTTGGCGCAGCGCTGATTGTGCTGTGGCTGTTGTCCCGTGTACTGGAAAACAACTTTTTGCTGGCAATTGCAGGGCTGGCAATCCTTGCCGGCCCGGCGGTAGTGTCTTTGCTGGCGAAAGATAAGAAGTTACATCACCTTACGTCTAAACATCGCGTACGCCGCTGA
>cluster_435
ATGACCATAAAAGAAAAATTCTCACAAAAATATCCCCATGCTTCCTTTTGTACTTTTGGCGATTCAGCAGCGTTGGCCGATCACCTCGCAACGTTGATTGCGACTGGTGTTAAAACAGCTTCCTGTGGTTCGCTGGCGGGATGTATTGAAGACAACGCATTTCCGATGATTGGTGAGTATAAGATTGTAGAAAATAGCCGTGGTGAGCCTGTATGTGTTATCAGAGTGATTGGCCTGCATTTACTGCGCTTTTCTGATGTCACCGTGGAGCTTGCCCGTAAGGAAGGTGAAGGTGACCTCAGTCTTGAATATTGGCGTAATGAACACCGTCGTTTTTTCCAGGCAGAAGGAAGCTATTCACCAGAAATGGACGTTATATTTGAAGAATATGCCCTTATTGACGTTGTGTAG
>cluster_436
ATGGAAAAAGAAGATTCATTTCCCCAACGCGTCTGGCAAATCGTCGCCGCTATTCCCGAAGGCTATGTCACCACTTACGGTGATGTGGCGAAACTGGCGGGATCGCCCCGCGCCGCGCGCCAGGTGGGCGGTGTGTTAAAGCGTCTCCCTGAAGGCAGCACCTTACCCTGGCACCGGGTGGTTAATCGCCACGGCACAATTTCGCTAACCGGACCGGATTTACAGCGTCAGCGACAGGCATTACTGGCAGAAGGTGTGATGGTATCGGGAAGCGGGCAAATCGACTTGCAGCGTTATCGCTGGAACTACTAA
>cluster_437
ATGTTTGCAGATGAAGAACTTGTTATGGAGTTACTGGTCAACGCGGGGCAGGCACGTTCTGACGCGATGGAAGCCATACGTTGTGCCGGGCAAAAAGACTGGCAGGGCGCAACTCAGCTAATGGCCAGTTCTGAATCTGCCTGTCTTCAGGCACATAAGATTCAGACCGCATTAATTAGTCAGGATGAAGGCTGTGGCAAAATAAAAGTTAATTTAATTCTGATTCATGCACAGGATCATTTGATGAATGCAATATTATGCCAGGATTTAGCCAGGGAAATTATTTCATTAAGAAAAGAACTCCATGCCTGA
>cluster_438
ATGAGTCATAAGGCCTGGCAAAATGCCCATGCAATGTATGAGAACGATGCCTGCGCCAAAGCGCTTGGCATCGACATTATCTCAATGGATGAAGGCTTTGCTGTAGTGACCATGACCGTCACTGCACAAATGCTTAATGGTCATCAAAGTTGCCACGGCGGGCAGCTATTTTCACTGGCTGATACTGCCTTTGCCTACGCTTGCAATAGCCAGGGGTTGGCAGCTGTCGCTTCTGCCTGCACGATTGATTTTTTACGTCCAGGCTTTGCCGGAGACACCTTAACTGCGACTGCGCAGGTACGTCATCAGGGCAAGCAAACCGGTGTTTACGACATCGAAATTGTTAACCAACAACAAAAAACGGTTGCGCTGTTTCGCGGTAAATCTCACCGCATCGGCGGCACCATTACAGGAGAAGCCTGA
>cluster_439
ATGCTACATGATCACGTGGCAGAATGTCTGGAGAAAAAAGGACTGTACCGGAGAGCAGCTGAACGATGGGCAAAAGTGATGGTACAGCTAAGTGATGACCAGAAAAGAAAAGTGGCGGCACAGAAACGAGCAGAGTGTTTGCGTAAGGCGCGCCGGACTCCGGTTTCACCGGTGAACCTGACCGAAATAAAACAAGCGGTCAACAGACTACATTCTGAGTTGGGAATGGGATTTGAAGAGCGGCGGGTATTCCGACGATATAAAGGGACAGGAGAACAGAATACGTCCGGAAACGCGCGGTCAAAAAAATGCTAA
>cluster_440
ATGAGTGAGTCAGTGCACACTAACACTTCGTTGTGGTCGAAGGGGATGAAAGCGGTTATCGTGGCGCAGTTTCTCTCTGCGTTTGGCGATAATGCCCTACTGTTTGCCACTCTGGCGTTACTGAAAGCGCAGTTCTATCCGGAGTGGAGCCAGCCCATCCTGCAAATGGTGTTTGTAGGTGCTTACATTCTTTTTGCGCCGTTTGTCGGGCAGGTGGCGGATAGCTTCGCCAAAGGCCGGGTGATGATGTTTGCCAACGGCCTGAAGCTGCTGGGCGCAGCCAGTATCTGCTTTGGTATCAATCCGTTTCTCGGCTATACGCTGGTGGGTGTTGGTGCTGCAGCCTATTCACCGGCGAAATACGGTATTCTCGGCGAATTAACCACGGGTAGTAAGTTAGTGAAAGCTAACGGTTTAATGGAAGCTTCTACCATAGCGGCGATTTTGCTCGGTTCCGTAGCCGGTGGTGTGCTGGCTGACTGGCATGTCCTCGTCGCCCTGGCCGCATGCGCACTGGCCTACGGTGGTGCGGTCGTTGCCAATATCTACATTCCCAAACTGGCGGCGGCGCGTCCGGGGCAGTCCTGGAATCTCATCAACATGACCCGCAGTTTCCTGAATGCCTGCACCTCGCTATGGCGCAATGGTGAAACGCGTTTTTCGCTGGTGGGCACCAGTTTATTCTGGGGAGCGGGTGTCACGCTGCGTTTCCTGTTGGTGCTGTGGGTACCGGTGGCGCTGGGCATTACCGATAACGCTACGCCCACCTATCTCAACGCGATGGTAGCGATTGGTATCGTGGTTGGCGCAGGTGCGGCAGCGAAGTTAGTTACGCTGGAAACCGTGTCACGCTGTATGCCAGCCGGGATTTTGATTGGCGTGGTGGTACTGATTTTTTCCCTGCAACACGAGCTGCTGCCAGCCTATGCCTTGTTGATGCTGATTGGCGTGATGGGGGGCTTTTTTGTCGTTCCGCTCAATGCGTTGCTACAGGAGCGGGGTAAAAAAAGCGTCGGGGCGGGGAATGCGATTGCAGTACAAAACCTTGGCGAAAACAGCGCCATGTTGTTGATGCTGGGCATTTACTCGCTGGCGGTAATGATAGGCATCCCGGTCGTGCCCATTGGCATTGGCTTCGGTGCGCTGTTTGCGCTGGCAATAACGGCGCTGTGGATCTGGCAGCGCCGTCATTAA
>cluster_441
ATGAGTAAAAAATCGGCCAAAAAGCGCCAGCCAGTGAAGCCCGTGGTGGCGAAAGAACCTGCTCGCACCGCCAAAAATTTTGGCTATGAAGAGATGTTGAGCGAGCTGGAAGCCATCGTCGCGGATGCTGAAACGCGTTTAGCCGAGGATGAAGCTACCGCGTAA
>cluster_442
ATGCCTGGAAAAACAGCCACTCTACCCGATGTCGATAAAACGCTGAAAAATGCGCGGGTCGAACTCAAAACTAGTCCCGACGCCAAAAACAAACTTCGTGAAGCTGCGCAAGCCGTTGGGGTAGATTTAAGCGCTTTTATTTTGAGCGCTGCTATGGAACGCGCCGAAAGTGTGCTTGATAACCAACGTCGCCGTGAGCTTTCGAATCAAAGCTGGGAACTGATGAACCAACTCATCGCTGAACCTGCTCAACCGACGCTCGCCCTCAAGGCGTTAATGAAAAGGAAAAACAGCGATGGTCGACAAGCATGA
>cluster_443
ATGTCGGGAGACGAGAATAAACTTAAGAAATATCGTTTCCCGGAAACACTGACCAACCAGAGCCGCTGGTTTGGCCTGCCACTGGATGAACTGATCCCCGCAGCAATCTGTATTGGCTGGGGTATCACAACATCGAAATATCTGTTCGGTATTGGTGCAGCGGTTCTGGTTTATTTCGGGATTAAAAAACTGAAAAAAGGGCGGGGCAGTTCCTGGTTACGTGACCTGATTTACTGGTATATGCCAACAGCCCTGCTGCGCGGTATTTTTCATAATGTTCCCGATTCGTGTTTCCGGCAGTGGATTAAATAG
>cluster_444
ATGCGCCGCCTGCGGGAAAAACTCGCCCAGGCCAACCTGAAGCTAGGGCGTAACTACCCGGAGCCAAAACTCTCTTACACCCAGCGCGGAACCTCCGCCGGAACAGCCTGGCTGGAAAGCTATGAAATCCGCCTCAATCCCGTTTTGCTGTTGGAAAACAGTGAAGCTTTTATTGAAGAAGTGGTACCGCACGAACTGGCACATTTGCTGGTATGGAAACATTTCGGCCGCGTAGCGCCACATGGCAAAGAGTGGAAGTGGATGATGGAAAGCGTGCTGGGCGTTCCCGCCCGTCGTACGCATCAGTTCGAACTGCAATCCGTGCGTCGCAACACCTTCCCCTACCGCTGCAAGTGCCAGGAGCATCAGCTTACCGTACGCCGCCATAATCGCGTAGTTCGTGGCGAGGCCGTCTATCGCTGTGTTCACTGCGGTGAACAGCTGGTTGCGAAATAA
>cluster_445
ATGCGCTGTAAAACGCTGACTGCTGCAGCAGCAGTACTATTGATGTTGACCGCAGGCTGTTCCACTCTGGAGCGAGTGGTTTACCGTCCTGACATCAACCAGGGGAACTATCTGACCGCTAACGACGTATCCAAAATACGTGTTGGCATGACGCAACAACAAGTTGCGTACGCATTGGGTACACCGCTGATGTCCGATCCATTTGGTACAAATACCTGGTTCTATGTCTTCCGCCAGCAACCTGGTCATGAAGGTGTAACGCAGCAAACGCTGACGCTGACCTTTAACAGTAGCGGTGTGTTGACCAACATTGATAACAAACCTGCGCTGAGTGGTAACTAA
>cluster_446
ATGAAAACCTCAAAAACTGTGGCAAAACTATTATTTGTTGTCGGGGCGCTGGTTTATCTGGTTGGGCTATGGATCTCATGCCCATTGCTAAGTGGAAAAGGCTATTTTCTTGGCGTGTTAATGACAGCAACTTTTGGTAACTATGCATATCTTCGCGCAGAAAAACTCGGGCAACTGGATAATTTTTTTACCCATATCTGCCAGTTAGTTGCGTTAATCACTATCGGTCTCTTGTTTATCGGTGTTTTAAATGCACCTATCAATGCTTATGAAATGGTGATCTACCCCATCGCCTTTTTTGTCTGCTTGTTTGGTCAAATGCGTTTGTTTCGCTCGGTATGA
>cluster_447
ATGAAAAAGATTGATGCGATTATAAAACCCTTCAAGCTGGACGATGTCCGCGAAGCACTGGCCGAAGTCGGTATTACCGGCATGACGGTGACCGAAGTGAAAGGCTTTGGTCGCCAGAAAGGCCATACCGAGCTGTACCGCGGCGCGGAGTATATGGTGGATTTTCTGCCGAAAGTGAAAATTGAGATTGTCGTACCGGACGACATTGTCGATACCTGTGTCGATACCATTATTCGCACGGCGCAAACCGGCAAAATCGGTGACGGTAAAATCTTCGTCTTTGACGTGGCACGGGTCATTCGCATCCGTACCGGTGAAGAGGACGACGCGGCAATTTAA
>cluster_448
ATGAAGAGTACTGAGTTCCATCCTGTCCATTATGATGCGCACGGACGCCTGCGTTTACCCTTGCTCTTCTGGCTTGTGCTATTGCTTCAGGCGCGAACCTGGGTGCTGTTTGTCATTGCCGGTGCGTCGCGTGAGCAGGGTACTGCGCTGCTAAATCTGTTTTATCCCGATCACGATAATTTCTGGCTGGGGCTGATTCCTGGCATTCCGGCGGTGCTGGCGTTTTTGTTGAGCGGTCGGCGGGCTACGTTTCCTCGCACCTGGCGTGTACTCTATTTTCTGTTGCTGTTGGCGCAGGTGGTTTTACTTTGCTGGCAACCGTGGCTGTGGCTGAACGGTGAATCCGTTAGCGGTATCGGTCTGGCGCTGGTAGTGGCGGATATTGTGGCGTTAATCTGGCTGCTGACCAATCGACGTTTACGCGCTTGTTTTAATGAAGTAAAAGAATAA
>cluster_449
ATGGGTTACAAAATGAACATTTCATCTCTCCGTAAAGCGTTTATTTTTATGGGCGCTGTAGCGGCTTTGTCACTGGTGAACGCACAATCTGCGCTGGCAGCCAATGAATCCGCTAAAGATATGACCTGCCAGGAATTTATTGATCTGAATCCAAAAGCAATGACACCAGTTGCGTGGTGGATGCTGCATGAAGAAACAGTATATAAAGGTGGCGATACCGTTACTTTAAATGAAACCGATCTCACTCAAATTCCTAAAGTGATCGAATACTGCAAGAAAAACCCGCAGAAAAATTTGTATACCTTCAAAAATCAAGCATCTAATGACTTGCCGAATTAA
>cluster_450
ATGACCAAACTTCTTCTTATTGGATTACTCACTCTTTCATCTCATGTTATTGCTCAGGACTGTTTTGAACTGGCTGGTAGAGATTACAAAATCGATCCCGATTTACTGAGAGCGATTTCATGGCATGAATCCCGTAACAGGGTTAATGCTATCGGCATTAACCCTGTTACGGGATATGGCTCCGGCCTGATGCAAATCGACTCCCAGCATTTTAAGGAACTGTCCCGTTATGGAATAGAACCGGAACACCTAGTAACAGATCCTTGCATGAATATTTATACCGGTGCGTATTACCTGGCAATACCGTTCAAAAAATGGGGAGTAACATGGAGAGCGGTCGGCGCTTACAATGCTGGTTTTCGCAACACAGAGGAACAGGATCGGCGCAGGAAAACTTATGCAGAAAAAATACAGAACATTTATCGAAATATAAAAAACAAGCAAGGGCAATGA
>cluster_451
ATGACAATGAACATTACCAGCAAACAAATGGAAATTACTCCGGCCATCCGCCAACATGTCGCAGACCGTCTCGCCAAACTGGAAAAATGGCAAACACATCTGATTAATCCACATATCATTCTGTCCAAAGAGCCACAAGGGTTTGTTGCTGACGCCACAATCAATACACCTAACGGCGTTCTGGTTGCCAGTGGTAAACATGAAGATATGTACACTGCAATTAACGAATTGATCAACAAGCTGGAACGGCAGCTCAATAAACTGCAGCACAAAGGCGAAGCACGTCGTGCCGCAACATCGGTGAAAGACGCCAACTTCGTCGAAGAAGTTGAAGAAGAGTAG
>cluster_452
ATGCGCCAGGTATTATCGTCTCTTTTGGTGATTGCTGGACTTGTGAGTGGTCAGGCAATCGCCGCGCCTGAATCCCCCCCGCATGCTGATATCCGCGACAGCGGTTTTGTCTATTGCGTCAGCGGGCAAGTCAACACCTTTAACCCATCCAAAGCGAGCAGTGGGTTAATTGTCGATACCCTTGCCGCCCAGTTTTATGATCGACTGCTGGATGTCGATCCCTATACCTATCGCCTGATGCCGGAACTTGCCGAAAGCTGGGAAGTACTCGACAACGGCGCGACCTATCGCTTCCACCTGCGTCGCGATGTTCCGTTTCAAAAAACCGACTGGTTTACTCCCACTCGTAAAATGAATGCCGACGATGTGGTGTTTACCTTCCAGCGAATTTTTGACCGCAACAACCCGTGGCATAACGTCAACGGCAGCAACTTCCCCTACTTCGACAGCCTGCAATTTGCCGATAACGTGAAAAGCGTCCGCAAACTGGATAATCATACCGTTGAGTTCCGACTCGCCCAGCCGGATGCTTCTTTTTTGTGGCACCTCGCAACCCATTATGCTTCGGTCATGTCGGCAGAATATGCCCGGAAGTTAGAGAAAGAAGATCGCCAGGAGCAACTCGACCGTCAACCGGTCGGCACCGGTCCGTATCAGTTGTCGGAATACCGCGCCGGGCAATTTATTCGCCTACAACGTCATGATGACTTCTGGCGCGGTAAACCGTTAATGCCGCAGGTAGTGGTGGATTTAGGCTCCGGCGGCACCGGACGTCTGTCGAAACTCCTGACCGGGGAATGCGACGTTCTGGCCTGGCCTGCTGCCAGCCAGCTATCCATTTTGCGTGACGACCCGCGCTTGCGTTTAACGCTGCGTCCTGGGATGAACGTCGCCTATCTGGCATTTAACACCGCCAAACCGCCGCTAAATAATCCCGCTGTCCGCCATGCACTGGCACTGGCGATTAATAACCAGCGCCTGATGCAATCCATCTATTATGGTACGGCTGAAACGGCGGCCTCTATTTTACCGCGCGCCTCGTGGGCCTATGACAACGAGGCTAAAATTACTGAATACAATCCGGCGAAATCGCGCGAACAGTTGAAGGCGTTGGGGCTGGAAAACTTAACGCTGAAACTGTGGGTGCCCACACGTTCGCAGGCGTGGAACCCCAGTCCACTGAAAACTGCCGAACTGATTCAGGCGGATATGGCGCAGGTTGGCGTAAAAGTGGTGATTGTGCCGGTAGAAGGTCGCTTTCAGGAGGCGCGGTTGATGGATATGAGCCATGATCTGACGTTATCCGGTTGGGCGACGGACAGTAACGACCCGGACAGTTTCTTCCGTCCTTTACTGAGCTGCGCGGCAATTCATTCACAGACCAACCTCGCCCACTGGTGCGATCCGAAATTCGACAGCGTGTTGCGTAAGGCGCTCTCCTCGCAGCAGCTGGCGGCGCGTATTGAAGCCTATGACGAAGCGCAGAGTATTCTGGCGCAGGAATTGCCCATTTTGCCGCTGGCGTCGTCATTGCGTTTGCAGGCCTATCGGTACGATATCAAAGGTCTGGTACTTAGCCCGTTTGGTAACGCCTCCTTTGCTGGGGTGTATCGCGAGAAACAGGATGAGGTGAAAAAACCATGA
>cluster_453
ATGAATAAAGCATTTGAACGATGGGTCCACCAGCGTTACGGCAATCGCTATGACCTGACGCGAGATGTTGACGGCTTCTACTGTCGTGAAGTTGTGAAGCGAATGTTTGAAGTGTGGTGCCACTGCCGTGGATGA
>cluster_454
ATGATAACGCTGCCAACCGGTACCAGAATCTGGATCATCGCTGGCATCACAGATATGCGTTGTGGCTTCAACGGCCTGGCTTCGAAGGTGCAGAACACGCTGAAAGATGCCCCGTTCTCCGGGCATATCTTCGTCTTCCGGGGCCGCAGTGGCAAAATGGTGAAAATACTGTGGGCCGATCGTGACGGGTTATGCCTGTTCGCCAAACGCCTGGAACGGGGCCGCTTCGTCTGGCCGGTAACCCGGGAAGGGAAAGTGCACCTGACGCCAGCTCAGTTATCCATGCTACTGGAGGGGATCGCATGGCAACATCCCAAACGGACAGAACGGCCTGGCATCCGGATATAA
>cluster_455
GTGAATATTGAAGAGTTAAAAAAACAAGCCGAAACGGAAATCGCCGACTTTATCGCGCAAAAAATCGCCGAGCTGAACAAGAATACAGGGAAAGAAGTCTCTGAAATTCGCTTCACCGCACGAGAAAAAATGACCGGGCTTGAAAGTTATGATGTCAAAATCAAAATAATGTGA
>cluster_456
ATGATGAAAAAAATCGACGTTAAGATTCTGGACCCGCGCGTTGGGAAGGAATTTCCGCTCCCGACTTATGCCACCTCTGGCTCTGCCGGACTTGACCTGCGTGCCTGTCTCGACGACGCCGTAGAACTGGCTCCGGGTGACACTACGCTGGTTCCGACCGGGCTGGCGATTCATATTGCCGATCCTTCACTGGCGGCAATGATGCTGCCGCGCTCCGGATTGGGACATAAGCACGGTATCGTGCTTGGTAACCTGGTAGGATTGATCGATTCCGACTATCAGGGCCAGTTGATGATTTCCGTGTGGAACCGTGGTCAGGACAGCTTCACCATTCAACCTGGCGAACGCATCGCCCAGATGATTTTTGTTCCGGTAGTACAGGCTGAATTTAATCTGGTGGAAGATTTCGACGCCACCGACCGCGGTGAAGGCGGCTTTGGTCACTCTGGTCGTCAGTAA
>cluster_457
ATGTTCCGGGGAGCAACGTTAGTCAATCTCGACAGCAAAGGGCGCTTATCAGTGCCTACCCGTTACCGGGAACAGCTGCTTGAGAACGCTGCCGGTCAAATGGTTTGCACCATTGACATTCATCACCCGTGCCTGCTGCTTTACCCCCTGCCTGAATGGGAAATTATCGAGCAAAAATTATCGCGTCTGTCGAGCATGAACCCGGTTGAGCGCCGTGTGCAGCGCCTACTGTTAGGTCATGCCAGCGAATGTCAGATGGATGGCGCAGGTCGATTGTTAATCGCGCCAGTACTGCGGCAACATGCCGGGCTGACAAAAGAAGTGATGCTGGTTGGACAGTTCAACAAGTTTGAGCTGTGGGATGAAACAACCTGGCATCAACAGGTCAAGGAAGATATCGACGCAGAGCAGTTGGCTACCGGAGACTTATCGGAGCGACTGCAGGACTTGTCTCTATAA
>cluster_458
ATGATTAAGAAAATAAGCGTAAGAAAAGATCAGCTGGCATTACTCTCCAGAAACGGCGATTACTACAAAGTGCTACATGCAGGCGAGCATATTTTACCCTGGTTTACTACCCCGGAAGTGTTGCTGATTACGCTGGATGGTAGCGAAGTGCCCGACGTGCTGGCGGATTATTTGCGCCGCTTTCAGCCTGATTGGGTGGAAAGATATTGCGTGGTGGCCGACTTGTCGGAGACTGAAGCCGGGGCGTTGTATATGGACGGTATTTTGCAGGAGATCCTGCCGCCATCAACGCGCCGTTTGTACTGGCGTGTAGAGGATGATTTGACACTGGTGCGGATGAATACGCAGCAAGTCCAGGTACAAACGGAGGTGATGAATGCGGTATTGCAACCACGGCGCAAAGGGGCAGTTAAAGGCCGCGATGCAATACTAACGGTGCAGGTTCCGGCCTGGCATGTAGGCGTGCTGAAAATCGATGGTGAAACGCAGGCGCTGTTACCGCCGGGGCTGACCGCATACTGGAAAATTAACCATCTGGTTGACGCTGAAGTGGTTGACACCCGCTTGCAGGTACTGGAAGTCAGCGGGCAAGAAATCTTAACGAAAGATAAGGTCAATCTGCGGATTAACCTCGCCGCTAACTGGCGCTACAGCGACGTGTTATTGGCATTTAGCCAGTTAACGAAGCCGATTGATCATTTGTATCGGGAATTACAATTTGCCCTGCGTGAAGCGGTAGGTACGCGTACGTTGGATGAATTGCTGGAAGATAAACAGGTCATTGATGACGTTGTCAGCGAACAGGTGAAATCGCGCATGTTGCCATTTGGTATGGAGATTGCCTCGTTAGGGGTGAAAGATATCGTCCTGCCTGGCGATATGAAAAATATCCTTGCGCAGCTGGTTGAGGCGGAGAAATCCGCGCAGGCCAATGTGATTCGCCGACGTGAAGAAACGGCAGCGACGCGTTCGTTACTCAATACCGCTAAAGTCATGGAAAACAACCCGGTAGCGTTACGCTTAAAAGAACTGGAAACGCTGGAGAGAGTGGCTGAACGGATCGATAACATCTCTGTATTTGGCGGTCTGGATCAGGTTCTGCATGGGTTGGTTAATATCAAAGGGTGA
>cluster_459
ATGTTTAACAACATCTTAGTTGTCTGTGTCGGCAATATTTGCCGTTCCCCGACGGCGGAACGCTTACTGCAACGTTATCACCCGGAGCTGAAAGTGGAGTCCGCTGGACTCGGCGCGCTGGTCGGTAAGGGCGCTGATCCTACCGCTATCAGCGTCGCCGCAGAACATCAACTGTCTCTGGAAGGTCACTGTGCCCGTCAAATCAGCCGCCGTCTGTGTCGCAACTACGACCTGATTTTGACCATGGAAAAGCGCCATATCGAACGCTTATGCGAGATGGCACCTGAGATGCGCGGCAAAGTGATGCTGTTTGGTCACTGGGATAACGAATGTGAAATTCCCGATCCGTATCGTAAAAGCCGTGATGCGTTTGACGCGGTGTACGCATTACTTGAACGGTCTGCCCGCCAATGGGCTCAGGCACTGAACGCAGAGCAGGGAAAACAATGA
>cluster_460
GTGAGTCTGAGAGAAGCTCTGGAGAAAGCAGAAGAAGCCGGAGTAGACTTAGTCGAGATCAGCCCTAACGCCGAGCCGCCGGTTTGTCGTATAATGGATTACGGCAAATTCCTCTATGAAAAGAGCAAGTCTTCTAAGGAACAGAAGAAAAAGCAAAAAGTTATCCAGGTTAAGGAAATTAAATTCCGTCCTGGTACAGATGAAGGCGACTATCAGGTAAAACTCCGCAGCCTGATTCGCTTTCTCGAAGAGGGTGATAAAGCCAAAATCACGCTGCGTTTCCGCGGTCGTGAGATGGCGCACCAGCAAATCGGTATGGAAGTGCTTAATCGCGTGAAAGACGATTTGCAAGAACTGGCAGTGGTCGAATCCTTCCCAACGAAGATCGAAGGCCGCCAGATGATCATGGTGCTCGCTCCTAAGAAGAAACAGTAA
>cluster_461
ATGGCTGGACGAATCCCACGCGTATTCATTAATGATCTGCTGGCACGCACTGACATCGTCGATCTGATCGATGCCCGTGTGAAGCTGAAAAAGCAGGGCAAGAATTTCCACGCGTGTTGTCCATTCCACAACGAGAAAACCCCGTCATTCACCGTTAACGGTGAGAAACAGTTTTACCACTGCTTTGGATGTGGCGCGCACGGCAACGCGATCGACTTCCTGATGAACTACGACAAGCTCGAGTTCGTTGAAACGGTCGAAGAGCTGGCAGCAATGCACAATCTTGAAGTGCCATTTGAAGCAGGCAGCGGCCCCAGCCAGATCGAGCGCCATCAGAGGCAAACGCTTTATCAGTTGATGGACGGTCTGAATACGTTTTACCAACAATCTTTACAACAACCTGTTGCCACGTCTGCGCGCCAGTATCTGGAAAAACGCGGATTAAGCCACGAGGTTATCGCTCGCTTTGCGATTGGTTTTGCGCCCCCCGGCTGGGACAACGTCCTGAAGCGGTTTGGCGGCAATCCAGAAAATCGCCAGTCATTGATTGATGCGGGGATGTTGGTCACTAACGATCAGGGACGCAGTTACGATCGTTTCCGCGAGCGGGTGATGTTCCCCATTCGCGATAAACGCGGTCGGGTGATTGGTTTTGGCGGGCGCGTGCTGGGCAACGATACCCCCAAATACCTGAACTCGCCGGAAACAGACATTTTCCATAAAGGCCGCCAGCTTTACGGTCTTTATGAAGCGCAGCAGGATAACGCTGAACCCAATCGTCTGCTTGTGGTCGAAGGCTATATGGACGTGGTGGCGCTGGCGCAATACGGCATTAATTACGCCGTTGCGTCGTTAGGTACGTCAACCACCGCCGATCACATACAACTGTTGTTCCGCGCGACCAACAATGTCATTTGCTGTTATGACGGCGACCGTGCAGGCCGCGATGCCGCATGGCGAGCGCTGGAAACGGCGCTGCCTTACATGACAGACGGCCGTCAGCTACGCTTTATGTTTTTGCCGGATGGCGAAGACCCTGACACGCTGGTACGAAAAGAAGGTAAAGAAGCGTTTGAAGCGCGGATGGAGCAGGCGATGCCGCTTTCCGCATTTCTGTTTAACAGCCTGATGCCGCAAGTTGATCTGAGTACCCCTGACGGGCGCGCACGTTTGAGTACGCTGGCACTGCCATTGATATCGCAAGTGCCGGGCGAAACGCTGCGAATATATCTTCGTCAGGAATTAGGCAACAAATTAGGCATACTTGATGACAGCCAGCTTGAACGATTAATGCCAAAAGCGGCAGAGAGCGGCGTTTCTCGCCCTGTTCCGCAGCTAAAACGCACGACCATGCGTATACTTATAGGGTTGCTGGTGCAAAATCCAGAATTAGCGACGTTGGTCCCGCCGCTTGAGAATCTGGATGAAAATAAGCTCCCTGGACTTGGCTTATTCAGAGAACTGGTCAACACTTGTCTCTCCCAGCCAGGTCTGACCACCGGGCAACTTTTAGAGCACTATCGTGGTACAAATAATGCTGCCACCCTTGAAAAACTGTCGATGTGGGACGATATAGCAGATAAGAATATTGCTGAGCAAACCTTCACCGACTCACTCAACCATATGTTTGATTCGCTGCTTGAACTGCGCCAGGAAGAGTTAATCGCTCGTGAGCGCACGCATGGTTTAAGCAACGAAGAACGCCTGGAGCTCTGGACATTAAACCAGGAGCTGGCGAAAAAGTGA
>cluster_462
ATGAGCGATAAAATTATTCACCTGACTGACGACAGTTTTGACACGGATGTACTCAAAGCGGACGGGGCGATCCTCGTCGATTTCTGGGCAGAGTGGTGCGGTCCGTGCAAAATGATCGCCCCGATTCTGGATGAAATCGCTGACGAATATCAGGGCAAACTGACCGTTGCAAAACTGAACATCGATCAAAACCCTGGCACTGCGCCGAAATATGGCATCCGTGGTATCCCGACTCTGCTGCTGTTCAAAAACGGTGAAGTGGCGGCAACCAAAGTGGGTGCACTGTCTAAAGGTCAGTTGAAAGAGTTCCTCGACGCTAACCTGGCGTAA
>cluster_463
ATGAAAAGAGTTCTGACGGCGCTTGCCGCCACACTCCCTTTCGCAGCTAACGCCGCGGATGCTATTAGCGGGGCCGTAGAGCGCCAGCCAACGAACTGGCAGGCGATTATTATGTTCCTGATTTTCGTCGTGTTTACGCTCGGCATTACCTACTGGGCATCAAAACGCGTACGTTCTCGTAGCGACTACTACACCGCAGGCGGCAATATCACTGGCTTCCAGAACGGGCTGGCGATTGCCGGGGACTATATGTCCGCCGCCTCATTCTTGGGGATCTCCGCGCTGGTGTTTACCTCCGGCTATGACGGCTTAATTTACTCGCTGGGCTTCCTGGTGGGCTGGCCGATCATTTTGTTCCTGATTGCCGAACGTCTGCGTAACCTGGGGCGCTACACCTTTGCCGATGTGGCCTCTTACCGTCTGAAACAAGGGCCGATTCGTATTCTTTCGGCCTGTGGTTCTCTGGTGGTGGTGGCGCTTTACCTTATCGCCCAGATGGTGGGCGCAGGTAAACTGATCGAGCTGCTGTTTGGCCTTAACTATCACATTGCGGTGGTGCTGGTCGGCGTGCTGATGATGATGTACGTCCTGTTCGGCGGCATGCTGGCGACCACTTGGGTACAGATTATCAAAGCCGTGCTGTTGCTGTTCGGTGCCAGCTTTATGGCCTTTATGGTGATGAAACACGTCGGCTTTAGCTTCAACAATCTGTTCAGTGAAGCGATGGCGGTACACCCGAAAGGTGTCGACATCATGAAGCCGGGCGGGCTGGTGAAAGATCCGATCTCCGCGCTCTCTCTGGGTCTGGGACTGATGTTTGGTACGGCGGGCTTGCCGCACATTCTGATGCGCTTCTTTACAGTCAGCGATGCCCGCGAAGCACGTAAGAGCGTGTTCTACGCCACCGGGTTTATGGGCTACTTCTATATTCTGACCTTTATTATCGGCTTCGGCGCGATCATGCTGGTTGGTGCGAATCCGGAATATAAAGACGCGGCGGGCCATCTGATTGGTGGTAACAACATGGCGGCCGTTCACCTGGCGAATGCAGTGGGCGGCAACCTGTTCCTCGGTTTTATTTCAGCGGTTGCTTTTGCCACCATTCTTGCGGTGGTTGCTGGTCTGACGCTGGCGGGCGCATCAGCGGTTTCGCATGACCTGTACGCTAACGTCTTCAAAAAAGGCGCGACCGAACGTGAAGAACTGCGGGTATCGAAAATCACCGTGCTGATTTTAGGTGTGATTGCCATTATCCTCGGCGTGCTGTTTGAGAATCAGAACATCGCCTTCATGGTAGGCCTGGCGTTTGCCATCGCAGCGAGCTGTAACTTCCCGATCATTCTGCTTTCTATGTACTGGTCGAAACTGACCACTCGTGGCGCGATGATGGGTGGCTGGCTGGGGCTGATTACCGCAGTGGTACTGATGATCCTCGGCCCGACGATTTGGGTACAGATCCTTGGTCACGAAAAAGCCATCTTCCCGTATGAATACCCGGCGCTGTTCTCTATCAGCGTGGCATTCCTCGGCATCTGGTTCTTCTCGGCAACCGATAACTCAGCGGAAGGTGCGCGCGAGCGTGAACTGTTCCGTGCACAGTTTATCCGCTCCCAGACCGGCTTTGGCGTTGAGCAAGGCCGCGCACATTAA
>cluster_464
ATGAAAGACGTTGTGATTGTCGGGGCGTTACGGACACCTATCGGCTGCTTTCGCGGTGCGTTAGCGGGTCATTCCGCCGTGGAACTTGGTAGTCTGGTCGTGAAAGCGTTAATAGAACGTACCGGCGTTCCTGCATATGCGGTGGATGAAGTAATTCTTGGTCAGGTGTTGACTGCAGGGGCAGGGCAGAATCCGGCAAGGCAATCGGCTATTAAAGGTGGTCTTCCTAATAGCGTTTCTGCAATCACTATTAATGACGTTTGCGGTTCTGGGCTTAAAGCACTGCATCTGGCTACTCAGGCGATACAGTGTGGCGAGGCTGATATTGTCATCGCCGGTGGCCAGGAAAACATGAGCCGCGCACCACATGTTCTGACTGATAGCCGCACCGGTGCACAGCTTGGCAATAGCCAGTTGGTTGACAGTCTGGTGCATGATGGGTTGTGGGATGCCTTCAATGATTATCATATTGGTGTCACCGCCGAAAATCTGGCTCGCGAATATGGCATCAGCCGTCAGTTGCAGGATGCTTACGCACTTAGCTCGCAACAAAAAGCGCGAGCGGCGATTGACGCCGGACGATTTAAAGATGAGATCGTCCCGGTAATGATCCAAAGTAACGGTCAGACGTTGGTTGTTGATACCGATGAACAGCCACGCACTGACGCCAGTGCAGAAGGTTTAGCCCGTTTAAATCCTTCATTTGATAGTCTCGGTTCTGTGACCGCGGGGAATGCATCATCCATAAACGATGGCGCAGCTGCGGTAATGATGATGAGCGAAGCCAAAGCACGAGCGTTGAATTTACCCGTGCTGGCCCGCATCCGCGCATTTGCCAGCGTTGGTGTAGATCCGGCATTGATGGGAATTGCGCCGGTGTATGCGACCCGCCGTTGCCTGGAGCGTGTAGGCTGGCAGTTGGCTGATGTCGATCTTATCGAGGCTAATGAAGCGTTTGCTGCACAGGCGCTTTCGGTTGGCAAGATGCTTGAGTGGGATGAGCGTCGGGTCAATGTCAATGGTGGCGCGATCGCACTCGGTCACCCGATAGGCGCTTCCGGTTGCCGAATCCTGGTTTCTCTGGTTCATGAAATGGTGAAACGTAATGCCCGCAAAGGGCTGGCAACGCTTTGTATCGGCGGGGGCCAGGGCGTGGCATTGACCATTGAACGTGACGAGTAG
>cluster_465
ATGGAATCGAAATCAGTCGATACCCGCAGTATATATCGTGAACTGGGTGCAACGCTGAGTTACAACATGCGTCTGGGGAACGGTATGGAAATTGAACCCTGCCTGAAGGCGGCTGTGCGCAAAGAATTTGTCGATGATAATCGGGTGAAAGTGAATAGTGACGGTAATTTTGTCAATGATTTGTCGGGCAGACGTGGAATATACCAGGCAGGTATTAAAGCCTCATTCAGCAGTACGTTAAGCGGGCATTTCGGGGTGGGGTATAGCCATGGTGCCGGTGTGGAGTCCCCGTGGAACGCGGTGGCTGGTGTGAACTGGTCGTTCTGA
>cluster_466
ATGCTGACGAAATATGCCCTTGTGGCAGTCATAGTGCTGTGTTTGACGGTACTGGGATTTACGCTTCTGGTCGGAGACTCGCTGTGTGAGTTCACCGTAAAGGAACGTAATATTGAGTTTAAGGCTGTTCTCGCTTACGAACCGAAGAAGTAG
>cluster_467
ATGATTGCATTAATTCAACGCGTAACCCGTGCCAGCGTCACCGTGGAGGGAGAAGTGACGGGTGAAATTGGCGCGGGACTTTTGGTGTTATTGGGTGTCGAAAAGGATGACGACGAACAGAAAGCAAACCGTCTGTGCGAGCGTGTGCTCGGCTACCGCATCTTTAGCGATGCCGAAGGCAAGATGAATCTCAACGTGCAACAGGCGGGCGGCAGTGTACTGGTGGTTTCCCAGTTTACCCTTGCCGCAGATACCGAACGGGGGATGCGCCCAAGTTTCTCCAAAGGCGCATCACCGGATCGCGCAGAGGCGTTATATGACTATTTCGTCGAACGCTGCCGTCAGCAAGAGATGAACACGCAAACAGGACGCTTCGCTGCGGATATGCAGGTATCGCTGGTCAATGATGGCCCCGTGACATTCTGGTTGCAGGTATGA
>cluster_468
ATGGCGGAAAGCTTTACGACGACTAATCGATATTTCGACAATAAACATTATCCACGTGGATTCTCTCGTCATGGTGATTTCACCATCAAAGAGGCACAACTGCTTGAGCGTCATGGTTATGCCTTCAATGAGTTGGATCTTGGCAAACGCGAGCCGGTTACCGAGGAAGAGAAACTCTTCGTAGCAGTATGCCGTGGCGAACGTGAGCCAGTGACAGAAGCAGAACGCGTGTGGTCCAAGTATATGACGCGTATTAAGCGTCCAAAACGTTTTCACACCCTTTCCGGCGGTAAACCGCAGGTTGAAGGTGCTGAAGACTACACCGATTCTGATGATTAA
>cluster_469
ATGAAAAAAAGTATTCTGGCGTTTCTGTTACTCACCAGTTCTGCAGCGGCGCTGGCTGCACCGCAGGTGATTACCGTCAGCCGTTTTGAAGTGGGTAAAGACAAATGGGCGTTTAATCGCGAAGAGGTGATGCTGACTTGCCGACCGGGTAATGCTTTGTATGTCATCAACCCAAGTACCCTCGTGCAGTATCCTTTAAACGATATCGCACAAAAGGAAGTTGCCAGTGGGAAGACTAAAGCCCAACCCATTTCGGTGATTCAGATTGATGATCCTAACAATCCCGGCGAAAAAATGAGTCTGGCACCGTTTATAGAACGAGCTGAAAAACTCTGTTAA
>cluster_470
ATGAAGCTGGTGACCGTGATAATCAAACCATTCAAGCTGGAAGACGTTCGTGAAGCGTTATCTTCCATTGGTATTCAGGGCCTGACCGTCACCGAAGTGAAAGGTTTCGGGCGTCAGAAAGGGCATGCCGAGCTGTACCGGGGGGCGGAATACAGCGTCAACTTCCTGCCAAAAGTAAAAATTGATGTGGCGATTGCTGATGACCAACTCGATGAAGTGATCGATATCGTCAGTAAGGCGGCTTACACCGGAAAAATTGGCGACGGCAAAATCTTCGTCGCTGAATTGCAACGCGTCATTCGTATTCGTACCGGCGAAGCCGACGAAGCGGCGCTGTAA
>cluster_471
ATGCCCGCTAATGCTCGCTCTCACGCTGTACTGACCACTGAATCAAAGGTCACGATACGCGGACAAACAACTATCCCCGCGCCAGTGCGTGAGGCCTTAAAACTGAAGCCAGGCCAGGACAGCATTCATTACGAAATTCTGCCTGGTGGGCAAGTCTTTATGTGCCGACTGGGAGATGAACAGGAGGATCATACTATGAATGCATTTTTGCGTTTTCTGGATGCAGATATCCAGAACAACCCGCAAAAAACTCGTCCATTCAACATTCAACAAGGAAAGAAACTTGTCGCTGGCATGGACGTCAACATTGATGATGAGATTGGCGACGACGAATAA
>cluster_472
ATGACCACCACAACGCCACAACGTATTGGAGGCTGGTTGCTTGGCCCGTTGGCCTGGCTTTTAGTCGCTCTGTTGAGTACGACGCTGGCGTTGTTGCTGTATACCGCTGCGTTATCTTCTCCGCAAACATTTCAAACGCTCGGCGGACAAGCACTGACGACACAAATCTTATGGGGCGTTTCTTTTATTACCGCTATCGCCATGTGGTATTACACACTGTGGTTGACCATCGCTTTCTTTAAACGTCGGCGTTGTGTTCCTAAACACTATATTATCTGGCTGCTTATTTCCGTATTGCTGGCAGTAAAAGCATTCGCTTTTTCACCCGTGGAAGATGGCATAGCCGTTCGCCAGTTGCTGTTTACTTTGTTGGCAACCGCATTGATCGTCCCCTATTTCAAACGCTCGTCGCGGGTAAAAGCGACGTTTGTGAATCCGTAA
>cluster_473
ATGTCTGTAATTAAGATGACCGATCTGGATCTTGCTGGGAAACGTGTATTTATCCGTGCGGATCTGAACGTACCAGTAAAAGACGGGAAAGTAACCAGCGACGCGCGTATCCGTGCTTCTCTGCCGACCATCGAACTGGCCCTGAAACAAGGCGCAAAAGTGATGGTAACTTCCCACCTGGGTCGTCCTACCGAAGGCGAGTACAACGAAGAATTCTCTCTGCTGCCGGTTGTTAACTACCTGAAAGACAAACTGTCTAACCCGGTTCGCCTGGTTAAAGATTACCTCGACGGCGTTGACGTTGCTGAAGGTGAACTGGTTGTTCTGGAAAACGTTCGCTTCAACAAAGGCGAGAAGAAAGACGACGAAACCCTGTCCAAAAAATACGCTGCACTGTGTGACGTGTTCGTAATGGACGCATTCGGTACTGCTCACCGCGCGCAGGCTTCTACTCACGGTATCGGTAAATTCGCTGACGTTGCGTGCGCAGGCCCGCTGCTGGCAGCTGAACTGGACGCGCTGGGTAAAGCACTGAAAGAACCTGCTCGCCCGATGGTGGCTATCGTTGGTGGTTCTAAAGTATCTACCAAACTGACCGTTCTGGACTCCCTGTCTAAAATCGCTGACCAGCTGATTGTTGGTGGTGGTATCGCTAACACCTTTATCGCGGCACAAGGCCACGATGTGGGTAAATCCCTGTACGAAGCTGACCTGGTTGACGAAGCTAAACGTCTGCTGACCACCTGCAACATCCCGGTTCCGTCTGATGTTCGCGTAGCAACCGAGTTCTCTGAAACTGCACCGGCTACCCTGAAATCTGTTAACGATGTGAAAGCTGACGAGCAGATCCTGGATATCGGTGATGCTTCCGCTCAGGAACTGGCTGAAATCCTGAAGAATGCGAAAACCATTCTGTGGAACGGTCCGGTTGGCGTGTTCGAATTCCCGAACTTCCGCAAAGGTACTGAAATCGTGGCTAACGCTATCGCAGACAGCGAAGCGTTCTCCATCGCTGGCGGCGGCGACACTCTGGCAGCAATCGACCTGTTCGGCATTGCTGACAAAATCTCCTACATCTCCACTGGCGGCGGCGCATTCCTCGAATTCGTGGAAGGTAAAGTACTGCCTGCAGTAGCGATGCTCGAAGAGCGCGCTAAGAAGTAA
>cluster_474
ATGGAACAGTGCTATCAGGGGCATGCTGATGGAAGATACAGCAAACTTTTGACCAGGCTGAATAATAGCGATCTGCTGCTTCTGGATGACTGGGGGCTGGAACCTCTCTCATCAGAACAGCGTAGCGACCTGCTGGAAATAGTGGATCTGATGTACCAACGAGGCTCAATCATCGTAGTGAGCCAGTTGCCGGTGGAAAACTGGTACAAAATGATCGGAGACTCCACACATGCGGATGCCATCCTAGATCGACTGGTTCATGGCAGTATCAAGATCGAACTTAAAGGAGAATCAATGCGGAAAATACAATCTCCGTTGACCGAAGGAGATCAGTGA
>cluster_475
ATGAAACGTTATTTACGCTGGATTGTGGCGGCAGAATTTCTGTTCGCCGCAGGGAATCTTCACGCCGTTGAGGTAGAAGTCCCGGGATTGTTAACTGACCATACTGTTTCATCTATTGGCCATGATTTTTACCGAGCCTTTAGTGATAAATGGGAAAGTGACTATACGGGTAACTTAACGATTAATGAAAGGCCCAGTGCACGATGGGGAAGCTGGATCACTATAACGGTCAATCAGGACGTTATTTTCCAGACTTTTTTATTTCCGTTGAAAAGAGACTTCGAGAAAACTGTCGTCTTTGCACTGATTCAAACTGAAGAAGCACTAAATCGTCGCCAGATAAATCAGGCGTTATTAAGTACGGGCGATTTGGCGCATGATGAATTCTAA
>cluster_476
ATGACTTCTCTGTATTTAGCTTCCGGTTCTCCGCGTCGTCAGGAGTTACTTGCGCAACTTGGCGTGACCTTTGAACGTATTGTTACGGGCATTGAGGAGCAGCGTCAGCCGCAGGAGAGCGCGCAGCAGTATGTTGTGCGTCTGGCGCGCGAGAAAGCACAGGCGGGTGTCGCGCAAACGGCGCAGGATCTCCCGGTGCTGGGTGCGGATACTATCGTTATCCTGAACGGAGAAGTGCTCGAGAAACCGCGCGACGCAGAGCATGCGGCGCAGATGTTGCGCAAATTATCGGGTCAGACCCATCAGGTGATGACGGCAGTGGCGTTGGCCGACAGCCAGCACATTCTCGATTGCCTGGTGGTCACCGATGTGACTTTCAGAACGTTAACAGACGAAGACATCGCGGGCTATGTCGCCAGCGGCGAACCGTTAGATAAAGCAGGTGCATACGGTATTCAGGGGCTGGGTGGCTGTTTTGTCAGGAAGATAAATGGCAGCTTTCACGCCGTAGTCGGCTTACCGCTGGTTGAAACGTATGAATTATTAAGTAATTTTAACGCACTGCGTGAGAAAAGGGATAAACATGACGGCTGA
>cluster_477
ATGACATCGCTGGTCGTTCCTGGTCTGGATACGTTGCGTCAATGGCTCGATGACCTGGGGATGAGTTTTTTTGAATGTGATAACTGTCAGGCTCTGCATCTGCCCCATATGCAGAATTTCGACGGTGTCTTTGATGCTAAAATCGATCTGATCGATAACACGATCCTGTTTTCTGCCATGGCGGAAGTCCGACCTTCAGCCGTATTGCCGCTGGCGGCGGATTTATCAGCCATCAATGCCAGTTCGCTGACCGTGAAAGCATTTCTTGATATGCAGGATGATAATCTGCCAAAGCTGGTGGTTTGCCAGTCTTTATCCGTTATGCAGGGCGTAACCTATGAGCAGTTTGCATGGTTCGTGCGTCAGAGCGAAGAGCAGATTTCGATGGTCATTCTTGAAGCTAATGCCCATCAACTGCTGTTACCGACTGACGATGAAGGGCAAAATAACGTTACCGAAAACTATTTCCTCCACTGA
>cluster_478
ATGAAAAAAATTACATTTTTGCTGGCAGGCAGTGTCCTGCTGTTGACCGGCTGTGCCGGCGTTAAAAGCAGCTTTGACTGTGATGCCACAACGTCTGATACCTGTATGACCATGACGAAAGCCAACCAGCTGGCACGGGACAAGGCGGCAAAACAGGCGGGAAAGCCGGCTGCGGGCGGACTGCCTTCCCTGGTTAATCTCCCGGCCACTTCTGCGGCGGTGCTTCCGTCAGCATCCCGCTATGCTGTCAGCACCTCTTCCCGTATACAGGTAACCAGCAACAAACCTGCAGTATCAGTTGACGGCGCAACAGGTAAAAGCACGAATGCCGCAGCGCCAACCCTGACGCCCCGTCTGGTTGCCGGAACGCCGGTAACACCAGTTTCGCGTCCGGCTGTGTCCGTGGGCAATCCGGCTCCCTCATGCCAGACCGTGCGTTGTGATAATCCCGGCTCTGTACATCCTCAGCGCAGCCGGGATCGCATAGCCACCGTCTGGATCGCGCCCTGGGTGGACAGCGATAACGCTTTCCATCAGCCCGGTCGTGTCTCTTTTGTGGTCAGCCCTGCTGACTGGGTCCTTCCGGCCCGCATAAATTAA
>cluster_479
GTGCTGATTGGCTATGTAAGGGTATCAACAAATGACCAGAATACAGACCTGCAACGAAACGCTCTTGTTTGTGCAGGATGTGAACAAATATTTGAAGATAAATTAAGCGGAACAAGGACAGACAGACCTGGATTAAAACGCGCTTTAAAGCGCCTTCAAAAAGGTGACACACTTGTTGTCTGGAAACTGGATCGCCTCGGGCGAAGCATGAAACATTTGATTTCTCTCGTAGGGGAATTACGAGAGCGAGGGATTAATTTTCGCAGTCTTACTGACAGTATTGATACGTCATCTCCAATGGGGCGTTTTTTCTTCCACGTTATGGGTGCCCTGGCTGAGATGGAACGAGAACTAATCATCGAGCGAACGATGGCTGGACTTGCTGCCGCCAGAAATAAAGGCCGTATTGGTGGGCGACCACCTAAACTAACCAAAGCGGAATGGGAGCAGGCCGGGCGTTTATTAGCACAAGGAATCCCCCGCAAGCAGGTTGCATTGATCTACGATGTGGCCCTGTCAACTCTGTATAAAAAACACCCCGCGAAACGAACGCATATAGAAAACGACGATCGAATCAATCAAATCGATCGGTAA
>cluster_480
ATGAGCTGGTTTAGCGATATATATGGTTTTGAGGAATCAACTTACGCCAGAACTCAGGCTAAATTCTGCATTGATGGTCCCCTGCTTCATACCAGGGGCCAGTCATCCCGTACCTTTCATGCCGGGATACTGACTATGCCGAGTCTGGCTGAATTACGGAAGGCCGTTTGTAGTCTGGAGGTAAGTGGAGGTGAAAGGATAAAGTTAAGTAGTTTGGTGGCCGACGCTTATGAACTTCATCGGTGGCCGGAGGCGAATCGCGCAATAATCCAGGTTGCCAGTCAGTTTAACCTCCTGGAAATGCCGAACGAGCACACGACACCGGAGAAGGGGATCACCAACTATCAGTACGATTATACGCAGGGTCCCTCATGTGCAATGGCCTGTGCCGCCGCTACGGTGTTTCGTAACTATCTGGTCCCGGTTGGATCGCAGAGGGGGCAGACTCAAACCTGTCAACTCAACGCTCTGGCGGACATGGACAGAGCCATTGGCATTGGGGGGATCCGGATGCAAAATGGCTACGCTCTTCTGCAACCGGATACGGTACTCGCCATCAGCAAACATATTGAGGCGATGGATGAGCTTTCGCGTGATGGGGTGAGGCAGAATCTCCGCGTAGGGGTTCATTCTGACACGGAAGTGACAATTCCGGGGGTATCGAAGGACCAGCGCGTTACCCAGGTGCTTTGCTCTGCTTTACCTGTTGCTTATCACTACTCCCCACGAAAGGACTGGGCTCCTTTTGCGACTTTGGTGCTCGAGGCCTGCTACGAAGCGACCCTGCTGGCTGCGGTGCTAAATTATCACGACACAGGTAACCCCAGAGTCTATCTGACTCTGGTTGGTGGAGGAGCTTTCGGTAATGATCTCAGCTGGATCGTCTCTGCTCTTAGACGCGCTCTTAAGCTGGTCAGTCATCATCCGCTTGATGTGCGTTTGGTGAATAATCGTAATGTTCCTATAGAGATAGAGTCGTTGATCCGGGAATTTGGAGGTCGGTCGACTGGCTGA
>cluster_481
GTGAATCTTAACGCAACAATCCTCGGCCAGGCCATCGCGTTTGTCCTGTTCGTTCTGTTCTGCATGAAGTACGTATGGCCGCCATTAATGGCAGCCATCGAAAAACGTCAAAAAGAAATTGCTGACGGCCTTGCTTCCGCAGAACGAGCACATAAGGACCTTGACCTTGCAAAGGCCAGCGCGACCGACCAGCTGAAAAAAGCGAAAGCGGAAGCCCAGGTAATCATCGAGCAGGCGAACAAACGCCGCTCGCAGATTCTGGACGAAGCGAAAGCTGAGGCAGAACAGGAACGTACTAAAATCGTGGCCCAGGCGCAGGCAGAAATTGAAGCCGAGCGTAAACGTGCCCGTGAAGAGCTGCGTAAGCAAGTTGCTATCCTGGCTGTTGCTGGCGCCGAGAAGATCATCGAACGTTCCGTGGATGAAGCTGCTAACAGCGACATCGTGGATAAACTTGTCGCTGAACTGTAA
>cluster_482
ATGAAAACCGCCACTGCGCCGTTACCACCGCTGCGTTCGGTCAAGGTTCTGGACCAGTTGCGTGAGCGCATACGCTACTTGCATTACAGCTTACGAACCGAACAGGCTTATGTCCACTGGGTTCGTGCCTTCATCCGTTTCCACGGTGTGCGTCACCCGGCAACCTTGGGCAGCAGCGAAGTCGAGGCATTTCTGTCCTGGCTGGCGAACGAGCGCAAGGTTTCGGTCTCCACGCATCGTCAGGCATTGGCGGCCTTGCTGTTCTTCTACGGCAAGGTGCTGTGCACGGATCTGCCCTGGCTTCAGGAGATCGGAAGACCTCGGCCGTCGCGGCGCTTGCCGGTGGTGCTGACCCCGGATGAAGTGGTTCGCATCCTCGGTTTTCTGGAAGGCGAGCATCGTTTGTTCGCCCAGCTTCTGTATGGAACGGGCATGCGGATCAGTGAGGGTTTGCAACTGCGGGTCAAGGATCTGGATTTCGATCACGGCACGATCATCGTGCGGGAGGGCAAGGGCTCCAAGGATCGGGCCTTGATGTTACCCGAGAGCTTGGCACCCAGCCTGCGCGAGCAGCTGTCGCGTGCACGGGCATGGTGGCTGAAGGACCAGGCCGAGGGCCGCAGCGGCGTTGCGCTTCCCGACGCCCTTGAGCGGAAGTATCCGCGCGCCGGGCATTCCTGGCCGTGGTTCTGGGTTTTTGCGCAGCACACGCATTCGACCGATCCACGGAGCGGTGTCGTGCGTCGCCATCACATGTATGACCAGACCTTTCAGCGCGCCTTCAAACGTGCCGTAGAACAAGCAGGCATCACGAAGCCCGCCACACCGCACACCCTCCGCCACTCGTTCGCGACGGCCTTGCTCCGCAGCGGTTACGACATTCGAACCGTGCAGGATCTGCTCGGCCATTCCGACGTCTCTACGACGATGATTTACACGCATGTGCTGAAAGTTGGCGGTGCCGGAGTGCGCTCACCGCTTGATGCGCTGCCGCCCCTCACTAGTGAGAGGTAG
>cluster_483
ATGCAGGTACTAAATTCCCAGCGTAAAGCTTTCCTCGATATGTTGGCGTGGTCAGAAGGAACGGATAACGGGCGACAGCCAACCCGCAATCACGGCTACGACGTTATTGTAGGTGGTGAGTTATTCACGGATTACTCCGATCATCCTCGCAAACTTGTCACGCTAAACCCCAAACTCAAATCAACAGCCGCCGGACGTTACCAGCTTCTTTCACGCTGGTGGGATGCTTACCGTAAACAGCTTGGCCTGAAAGATTTTTCTCCAGAAAGCCAGGACGCTGTAGCTCTGCAGCAGATTAAAGAGCGTGGCGCTTTACCGATGATTGATCGCGGTGATATTCGTCAGGCTATCGACCGTTGCAGCAATATCTGGGCTTCACTACCGGGCGCTGGTTATGGTCAGTTCGAGCATAAAGTTGACAGCCTGATTGCAAAATTCAAAGAAGCAGGCGGAACGGTCAGAGAGATTGAGGTATGA
>cluster_484
ATGCGTAAGTCAGTTATCGCGATTATCATCATCGTGCTGGTAGTGCTTTACATGTCTGTCTTTGTCGTCAAAGAAGGTGAGCGCGGTATTACGCTGCGTTTTGGTAAGGTACTGCGTGACGATGACAACAAACCTCTGGTTTATGAGCCGGGTCTGCATTTCAAGATACCGTTCATTGAAACGGTGAAAATGCTCGACGCACGTATTCAGACCATGGACAACCAGGCCGACCGCTTTGTGACCAAAGAGAAGAAAGACCTGATCGTCGACTCTTACATCAAATGGCGCATCAGCGATTTCAGCCGTTACTACCTGGCAACGGGTGGTGGCGACATTTCGCAAGCGGAAGTGCTGTTGAAACGTAAGTTCTCTGACCGTCTGCGTTCTGAAATTGGTCGCCTGGACGTGAAAGATATCGTCACCGATTCCCGTGGTCGTCTGACCCTCGAAGTACGTGACGCGCTGAACTCCGGTTCTGCGGGTACAGAAGATGAAGTTACTACCCCGGCGGCAGATAACGCCATTGCCGAAGCGGCAGAGCGCGTAACGGCTGAGACGAAGGGCAAAGTTCCGGTCATCAACCCGAACAGTATGGCGGCGCTGGGTATTGAGGTTGTCGATGTGCGAATTAAGCAGATCAACCTGCCGACCGAAGTGTCTGAAGCGATCTACAACCGTATGCGCGCCGAGCGTGAAGCGGTAGCGCGTCGTCACCGTTCACAAGGTCAGGAAGAAGCGGAAAAACTGCGCGCGACTGCCGACTATGAAGTGACCAGAACGCTGGCAGAAGCTGAGCGTCAGGGCCGCATCATGCGTGGTGAAGGCGATGCCGAAGCAGCCAAACTGTTTGCTGATGCATTCAGTAAAGATCCGGACTTCTACGCATTCATCCGTAGCCTGCGTGCTTATGAGAACAGCTTCTCTGGCAATCAGGACGTGATGGTCATGAGCCCGGATAGCGATTTCTTCCGCTACATGAAGACGCCGACTTCCGCAACGCGTTAA
>cluster_485
ATGACGAAGAAAAAAGCACATAAACCTGGTTCAGCGACCATCGCGCTTAACAAGCGCGCCCGTCACGAATACTTTATCGAAGAAGAGTTCGAAGCGGGACTTGCCCTGCAAGGCTGGGAGGTTAAATCCCTGCGTGCAGGAAAAGCCAATATCAGCGACAGCTACGTCCTTCTGCGTGACGGAGAGGCATTTCTGTTTGGCGCTAACATCACGCCAATGGCTGTGGCCTCCACGCATGTGGTGTGCGATCCTACCCGTACCCGCAAGTTACTTCTCAACCAGCGCGAACTGGACTCATTGTACGGTCGCGTCAATCGAGAAGGCTATACCGTAGTGGCGCTCTCCCTGTACTGGAAAAATGCCTGGTGCAAAGTGAAAATCGGCGTCGCCAAAGGTAAAAAACAGCACGATAAACGTTCAGATATCAAAGAACGCGAATGGCAGGTGGATAAAGCGCGTATCATGAAAAACGCCCATCGTTAA
>cluster_486
ATGACAACCGTTTCGCATAATTCCACCACACCTTCTGTTTCCGTAACCACTGCATCAGGGAATAACCCACCTCAGCTGGTTGCCACTCCCGTCCCTGATGAACAGCGCATCAGCTTCTGGCCGCAGCATTTTGGCCTCATTCCACAGTGGGTGACCCTGGAGCCCCGTGTCTTCGGCTGGATGGACCGTCTTTGCGAAGACTACTGCGGTGGTATCTGGAATCTGTACACCCTGAACAACGGCGGGGCATTTATGGCACCCGAACCGGATGACGATGATGACGAAACATGGGTACTGTTCAATGCCATGAACGGCAACCGCGCTGAAATGAGCCCGGAAGCCGCCGGTATTGCTGCCTGTCTGATGACGTACAGTCATCATGCCTGTCGTACGGAGTGTTATGCCATGACGGTCCACTATTACCGGCTGCGGGATTACGCCCTGCAGCATCCGGAATGCAGCGCCATTATGCGCATCATTGACTGA
>cluster_487
ATGACAGTGGCGTATATTGCCATAGGCAGCAATCTGGCCTCTCCGCTGGAGCAGGTCAATGCTGCCCTGAAAGCATTAGGCGATATCCCTGAAAGCCACATTCTTGCCGTTTCTTCGTTTTACCGCACCCCACCGCTGGGGCCGCAAGATCAACCCGATTACCTCAACGCCGCCGTGGCGCTTGAAACTTCGCTCGCCCCGGAAGAGTTACTCAACCATACACAGCGCATAGAACTGCAACAGGGTCGTGTTCGTAAAGCTGAACGCTGGGGACCACGCACGCTGGATCTCGATATCATGCTGTTTGGTAATGAAGTGATAAATACCGAACGCCTGACCGTTCCGCACTACGATATGAAGAATCGTGGATTTATGCTGTGGCCGCTGTTTGAGATTGCACCGGAGCTGGCGTTTCCTGATGGGGAGACGTTGCGTGAAGTCTTACATACAAGAGCATTTGACAAATTAAGCAAATGGTAA
>cluster_488
TTGCGCTGGTTACCTTTTATTGCCATTTTCCTTTATGTCTATATTGAGATTTCAATCTTTATTCAGGTTGCCCATGTATTGGGGGTATTGCTGACCCTCGTGCTGGTTATATTCACGTCAGTTATCGGGATGTCACTGGTACGTAACCAGGGCTTTAAGAATTTCGTGCTGATGCAGCAAAAAATGGCGGCGGGTGAAAACCCAGCGGCGGAGATGATTAAAAGTGTTTCGCTGATCATTGCCGGTTTGCTGCTTTTATTACCGGGCTTTTTCACCGACTTCCTCGGTCTTCTGCTTTTATTACCGCCGGTGCAAAAGCATCTGACAGTGAAGTTGATGCCGCATTTGCGCTTTTCTCGTATGCCAGGCGGCGGTTTTAGCGCCGGGACCGGTGGCGGTAATACTTTTGATGGTGAGTACCAGCGAAAGGATGATGAGCGCGACCGCCTTGATCATAAAGACGATCGCCAGGATTAA
>cluster_489
ATGAATACTGAAGCCACGCACGACCAAAATGAAGCACTTACTACCGGCGCTCGCCTGCGTAATGCTCGCGAACAACTAGGACTTAGTCAACAGGCCGTTGCCGAGCGACTTTGCCTGAAGGTTTCCACGGTACGCGACATTGAAGAAGATAAGGCACCCGCCGATCTTGCTTCAACATTCCTGCGCGGATATATCCGCTCTTATGCGCGTCTGGTACATATTCCAGAAGAAGAACTGCTGCCAGGGCTGGAAAAGCAGGCTCCACTACGGGCTGCAAAAGTTGCGCCGATGCAGAGTTTTTCCCTCGGTAAACGCCGCAAAAAACGTGACGGCTGGCTGATGACCTTCACCTGGCTGGTGTTGTTTGTGGTTATTGGCCTGAGCGGTGCCTGGTGGTGGCAAGACCACAAAGCTCAGCAGGAAGAGATCACCACTATGGCCGATCAATCTTCTGCGGAACTGAATAATAATCAAAGCCAGAGTGTACCGTTAGATACGTCGACAACCACAGATCAGGCTATGGCGACCACGCCGACATCACCTGTGGATACCACCGCAACCAACACGCAAACACCTGCCGTAACTGCGCCAGCACCAGCTGTTGATCCGCAACAGAATGCGGTTGTTCCACCTTCGCAGGCAAATGTTGATACCGCTGCGACTCCGGCACCAGCGGCAACAACAACACCAGATGGCGCTGCGCCGTTGCCAACCGATCAGGCTGGCGTGACCACGCCGGCGGTTGACCCGAATGCGCTGGTGATGAACTTTACTGCCGATTGCTGGCTGGAAGTCACCGATGCTACCGGTAAAAAACTGTTTAGCGGTATGCAGCGTAAAGACGGTAATTTGAACTTAACCGGCCAGGCACCGTACAAACTGAAAATTGGTGCGCCAGCCGCAGTACAGATCCAGTATCAAGGGAAACCTGTCGATCTGAGTCGTTTTATCAGAACTAACCAGGTTGCGCGTCTGACCCTCAATGCCGAACAATCACCGGCGCAGTAA
>cluster_490
ATGCTTATTCTCGTATTGCGAACCGCCATTCTGATGGCGGCGATGCTGTCCGGCTGTCTGCAGGCAGGGACACTGGATGATATTCGTGCACTGGAAGCTGGGAAAAACGGACATAGCGCACCTGCACTGGATGGATTGCGTCTTCCTGAGAGCAACACACCACCGTCACCAGGACTCAGCGAAAAGACGTCGCCCGTCTGGTATCCGCTGAGTGACGGGCGGCGGGTGGATTTGCAGGACTGGAAACTGGTGCTGTTTATGCAGTCGACCTGTCAATACTGTCGCCAGTTTGCGCCGGTACTGAAGTCACTGTCGCAGCAGAGTGGTCTCAGTGTCTTCCCTGTAAGCCTTGACGGAAAAGGTGATGTCGAATTTCCCGATGTACTTCCGGCCACACCGGATGTGATGGTGGAGTTTTTCCAGAGTGGCGTGCCGGTAGCCACCCCAACCACTTTTCTGACCAACGTTAACACGATGGAAACCTGGCCTCTGCTGCAGGGTGCTGCAGAGGCCGGAGAGGTCCGTAAACGTCTCGATGACGTGTTCCGTATGACCCTGGACCGTCAGGCCGGGAAATCCCTTCAGGCTCATTCTCAGGAATAA
>cluster_491
ATGCGTGTACTGGGTATTGAAACTTCCTGCGATGAAACCGGCATCGCCATTTACGACGATGAAAAAGGTTTGTTAGCCAACCAATTGTATAGTCAGGTGAAATTGCACGCTGACTACGGCGGCGTCGTGCCTGAACTGGCCTCCCGCGATCACGTGCGCAAAACCGTACCGTTGATCCAGGCGGCGCTAAAGGAGTCTGGTTTAACGGCAAAAGACATTGATGCTGTGGCCTATACCGCAGGCCCTGGATTAGTCGGCGCACTGCTGGTTGGCGCAACCGTGGGGCGTTCTCTGGCGTTTGCCTGGAACGTTCCGGCAATCCCGGTACACCATATGGAAGGGCATCTGTTAGCGCCGATGCTGGAAGATAACCCGCCGGAATTTCCGTTTGTCGCGCTGCTGGTGTCCGGCGGTCATACGCAGTTAATCAGCGTGACTGGCATTGGTCAGTACGAGCTGCTCGGCGAGTCTATCGATGATGCCGCCGGTGAAGCGTTTGATAAAACCGCGAAGCTGCTGGGGCTGGATTATCCTGGCGGACCGTTACTGTCGAAAATGGCGGCTCAGGGTACTGCCGGGCGCTTTGTTTTCCCGCGTCCGATGACCGACCGTCCGGGGCTGGATTTCAGCTTTTCTGGTCTGAAAACCTTTGCGGCGAACACGATTCGTGACAACGGCACCGACGACCAGACGCGTGCTGATATCGCCCGCGCCTTTGAAGATGCGGTGGTCGATACGTTGATGATTAAGTGTAAGCGAGCGTTGGATCAGACGGGCTTTAAGCGACTGGTCATGGCGGGCGGCGTGAGTGCTAACCGCACGTTACGGGCGAAGCTGGCGGAAATGATGAAAAAACGCCGCGGCGAAGTGTTCTACGCGCGTCCGGAATTTTGTACTGATAACGGCGCGATGATCGCCTATGCCGGAATGGTGCGGTTTAAAGCAGGCGCGACGGCGGATCTCGGCGTTAGCGTGCGTCCGCGCTGGCCACTGGCAGAGTTACCGGCTGCGTAA
>cluster_492
ATGGGATTGTTTACGACCCGCCAGTTACTCGGTTATACCGAACAAAAAGTGAAATTTCGTGCGCTGTTTCTGGAGCTGTTTTTCCGCCGTACGGTGAATTTCCATACCGAAGAGGTGATGCTGGACAAAATTACCGGAAAAACGCCGGTGGCGGCCTATGTCTCCCCGGTTGTTGAAGGAAAAGTGCTGCGTCATCGCGGTGGTGAAACCCGCGTGTTACGTCCGGGCTACGTCAAGCCGAAACACGAATTTAATTACCAGCAGGCGGTTGAGCGTCTTCCCGGTGAAGATCCGGCTCAACTGAACGACCCGGCCTACCGTCGTCTGCGTATCATCACCGATAACCTCAAACAGGAAGAGCATGCCATTGTCCAGGTGGAAGAAATGCAGGCGGTGAATGCCGTGCTGTATGGCAAATACACCATGGAAGGGGATCAGTTTGATACTGTCGAGGTGGATTTTGGACGCTCTGAAGGAAATAACATTGAGCAGGCCGACGGTAAAAAATGGTCTGAGCAGGACCGTGATACGTTTGATCCGACGCATGATATTGACCTCTACTGCGATCAGGCCAGCGGTCTTGTGAATATTGCCATTATGGACGGTACTGTCTGGCGTCTGCTGAATGGTTTTAAGCTGTTCCGCGAAAAACTGGATACCCGTCGCGGCTCAAATTCACAACTCGAAACGGCAGTGAAAGACCTGGGGGCGGTGGTGTCTTTCAAAGGGTATTACGGCGATCTGGCCATTGTGGTGGCGAAAACGTCTTATGTGGCAGAGGACGGTACCGAAAAACGTTATCTGCCGGAGGGCACGCTGGTCCTGGGAAATACGGCTGCAGATGGGATCCGTTGTTACGGTGCCATTCAGGATGCGCAGGCGTTGTCCGAAGGTGTGGTGGCTTCTTCCCGTTACCCGAAACACTGGCTGACCGTGGGCGATCCGGCCCGTGAATTTACCATGACGCAGTCCGCACCGCTGATGGTGCTGCCGGATCCGGATGAGTTTGTGGTGGTGCAGGTGAAATAA
>cluster_493
GTGAATCTGATGACGACGATAACAGGCGTTGTGCTGGCAGGCGGTAAAGCCAGACGAATGGGCGGCGTAGATAAAGGATTGCTTGAATTAAACGGCAAACCATTATGGCAACATGTCGCTGACGCGCTTATGACGCAGCTCTCTCACGTCGTGGTTAATGCCAATCGCCATCAGGAAATCTATCAGGCAAGCGGTCTGAAAGTGATTGAAGATTCACTGGCGGATTACCCAGGCCCTCTGGCAGGAATGCTTTCAGTAATGCAGCAGGAAGCAGGCGAGTGGTTTTTGTTTTGTCCGTGCGATACTCCTTATATTCCCGAGGATTTAGCAGCCCGGCTTAATCATCAGCGCAAAGATGCGCCTGTCGTGTGGGTCCACGACGGTGAACGCGATCACCCGACTATTGCTCTGGTAAACCGCGCAATTGAGCCTTTATTACTGGAATATCTGCAAGCAGGAGAACGCCGGGTAATGGCATTTATGCGTCTGGCTGGCGGTCATGCGGTTGATTTCAGCGATAATAAAGATGCATTTATTAACGTGAATACGCCAGAGGAGCTTGCCCGATGGCAGGAAAAACGATGA
>cluster_494
ATGAATACTTTACGTATTGGCTTAGTTTCCATCTCTGATCGCGCATCCAGCGGCGTTTATCAGGATAAAGGCATCCCTGCGCTGGAAGAATGGCTGACATCGGCGCTAACCACGCCGTTTGAACTGGAAACCCGCTTAATCCCCGATGAGCAGGCGATCATCGAGCAAACGTTGTGTGAGCTAGTGGATGAAATGAGTTGCCATCTGGTGCTCACCACGGGCGGAACTGGCCCGGCGCGTCGTGACGTAACGCCCGATGCGACGCTGGCAGTAGCGGACCGCGAGATGCCTGGCTTTGGTGAACAGATGCGCCAGATCAGCCTGCATTTTGTACCAACTGCGATCCTTTCGCGTCAGGTGGGCGTGATTCGCAAACAGGCGCTGATCCTTAACTTACCCGGTCAGCCGAAGTCTATTAAAGAGACGCTGGAAGGTGTGAAGGACGCTGCGGGTAACGTTGTGGTACACGGTATTTTTGCCAGCGTACCGTACTGCATTCAGTTGCTGGAAGGGCCATACGTTGAAACGGCACCGGAAGTGGTTGCAGCATTCAGACCGAAGAGTGCAAGACGCGACGTTAGCGAATAA
>cluster_495
ATGTCTACGCTTCTTTATTTACACGGTTTCAACAGCTCGCCGCGCTCTGCAAAAGCGAGCTTGTTAAAAAACTGGCTGGCGGAACATCACCCTGACGTTGAGATGATCATTCCGCAGTTGCCGCCGTATCCTTCCGACGCGGCAGAGCTGCTGGAATCCATTGTCCTGGAACATGGCGGCGATTCGCTGGGTATTGTCGGTTCGTCACTGGGGGGATATTACGCCACCTGGTTGTCACAATGTTTTATGCTGCCCGCAGTGGTGGTAAACCCGGCGGTGCGCCCGTTTGAACTGCTGACGGACTATCTCGGTCAGAACGAGAACCCCTACACCGGGCAGCAATATGTGCTAGAGTCACGCCATATTTACGATCTCAAAGTCATGCAGATTGACCCGCTGGAAGCGCCGGATTTGATCTGGCTGCTGCAACAGACGGGAGATGAAGTGCTGGATTACCGCCAGGCGGTGGCGTACTACGCTTCCTGCCGCCAGACTGTCATAGAAGGCGGCAACCACGCATTCACGGGCTTCGAAGATTATTTCAACCCGATCGTCGATTTTCTTGGTCTGCACCATCTCTGA
>cluster_496
ATGAAGGGGCTTGAGAATGCCATCCGCAATCTGAACAGCCTTGATACCCGTATGGTGCCACAGGCCAGCGCATGGGCGATAAACCGTGTGGCACAGAAAGCGGTCTCGGTTGCCACCCGGCAGGTTGCCGGGAATACCGTTGCGGGAGATAACCAGGTGAAAGGGATCCCCCTGAAACTGGTACGTCAGCGTGTCCGGGTGTTTAAAGCCAGTCCGTCAGGAAAAATGACGGCCAGGATCCGCGTTAACCGGGGCAATCTGCCCGCCATTAAGCTGGGGACAGCCCGGGTCAGACTGGCCCGGCGTGGTGGAAAACTGCAGTACCGTGGCAGTGTGCTGAAGGTGGGTAAATATCTTTTCCGGGATGCGTTTATTCAGCAACTGGCGAATGGTCGCTGGCATGTGATGCGGCGTATTGATGGCAAAAATCGTTACCCCATTGATGTGGTGAAAATCCCGCTTTCCGGACCGCTGACACAGGCATTTGAAGATGCCCGCGACCGCATCATTGCTGCGGAAATGCCGAAACAGCTGGGGTATGCACTGAAACAACAACTGAGGTTATGGCTGACCCGATGA
>cluster_497
ATGGCTTACTCTGTTCAAAAGTCGCGCCTGGCAAAGGTTGCGGGTGTTTCGCTTGTTTTATTACTCGCTGCCTGTAGTTCTGACTCACGCTATAAGCGTCAGGTCAGTGGTGATGAAGCCTACCTGGAAGCGGCACCGCTTGCGGAGCTTCATGCCCCGGCTGGAATGATTTTGCCGGTGACCTCCGGTGATTATGCAATCCCGGTGACCAACGGTAGTGGTGCTGTCGGTAAGGCGCTGGACATTCGTCCACCAGCCCAGCCGCTGGCACTGGTTTCTGGCGCGCGTACCCAGTTCACGGGCGATACCGCTTCATTGCTGGTGGAAAATGGTCGTGGCAATACTCTGTGGCCGCAGGTGGTTAGCGTGCTGCAGGCGAAAAACTACACCATCACCCAACGTGATGATGCTGGTCAGACACTGACCACCGATTGGGTACAATGGAACCGTCTGGACGAAGACGAGCAGTATCGTGGTCGTTATCAAATCTCTGTTAAGCCGCAGGGTTATCAGCAGGCGGTTACGGTTAAACTGCTGAACCTGGAACAGGCGGGCAAACCGGTTGCAGACGCGGCTTCCATGCAGCGTTACAGCACGGAGATGATGAACGTTATTTCCGCCGGTCTGGATAAATCTGCCACTGACGCCGCGAACGCTGCGCAAAATCGTGCCTCCACCACTATGGACGTACAAAGTGCAGCTGATGACACCGGTTTACCAATGCTGGTCGTACGCGGGCCGTTCAATGTGGTTTGGCAACGTCTGCCAGCGGCGCTGGAAAAAGTGGGCATGAAAGTGACCGACAGCACCCGTTCGCAGGGCAACATGGCCGTAACTTATAAGCCGCTGTCTGACAGCGACTGGCAGGAACTGGGCGCGAGCGATCCAGGCCTGGCATCCGGTGACTATAAACTGCAGGTTGGCGATTTAGATAACCGCAGCAGCCTACAGTTCATCGATCCGAAAGGTCATACTCTGACTCAGAGTCAGAACGACGCGCTGGTAGCTGTCTTCCAGGCTGCGTTTAGCAAGTAA
>cluster_498
ATGATCGCTGAACTGTTTACAAATAATGCGCTTAATCTGGTCATTATTTTCGGTAGCTGCGCAGCATTGATTCTGATGAGCTTTTGGTTTCGCCGCGGAAATCGTAAAAGAAAAGGTTTTTTATTCCATGCGGTGCAATTTTTAATCTACACCATAATTATCAGTGCTGTTGGTAGCATTATTAATTATGTTATAGAAAACTATAAACTCAAATTTATCACCCCAGGCGTTATCGATTTTATCTGTACGTCCCTGATTGCGGTTATTCTGACGATTAAGCTATTTTTGCTGATTAATCAGTTTGAAAAACAGCAGATTAAAAAAGGTCGCGATATCACCAGTGCGCGGATTATGTCGCGCATTATCAAAATCACCATTATTGTGGTGCTTGTTCTGCTTTATGGCGAACATTTCGGCATGAGCCTTTCTGGCTTGCTGACCTTTGGTGGTATTGGTGGTCTGGCTGTCGGTATGGCCGGTAAAGATATTCTGAGTAATTTCTTTTCCGGGATCATGCTCTATTTCGACCGTCCTTTCAGTATTGGCGACTGGATCCGTTCACCGGACAGAAATATCGAAGGTACAGTAGCGGAAATTGGCTGGCGAATTACCAAAATTACGACCTTTGATAATCGTCCATTGTACGTACCGAACTCGCTGTTTTCGTCGATCAGCGTAGAAAACCCAGGACGAATGACCAACCGCCGCATTACCACGACCATTGGTTTACGTTATGAGGATGCGGCAAAAGTGGGCGTTATTGTCGAAGCCGTACGTGAGATGCTGAAAAATCACCCGGCCATCGACCAGCGACAAACCTTACTGGTTTATTTCAACCAGTTTGCCGACTCGTCATTGAATATTATGGTTTATTGCTTTACCAAAACCACGGTATGGGCTGAATGGCTTGCTGCACAGCAAGACGTTTATTTGAAGATTATCGATATTGTGCAGTCACACGGCGCGGACTTTGCCTTCCCCAGCCAGACGCTGTATATGGATAACATTACACCGCAGGAACAGGGGCGCTAA
>cluster_499
ATGACCACAGAGCAAAACCTTAACTCAGCACTGTCTGAATCCTCTGTTTCTGCTGAGTCAGTCAGAAAAGGGGGGAATATTAATGTTAAAGGGAGCCGGCGGGAGCAACGCCGTCGCCGCTGTCTGCGTAATCTGCTGCTGGTCGCCGCCACTGTTTTGTGCGTTAACGCGGCGGTCACGTCTCTGCTGATTAGCTGGCGTACACCGACGGTTGTGTCTTTTGATATGAAGGGCACGGTCGATCAGTTCACCGACCAGGCGGGGGCACAGTCCCTGAACGAGGCGCAGATGAGCGTCCTGACAGAACGCTTTATGCAGACACTTAGCACAGAACTTCAGGAATACCAGCGCGATCACAACGTCCTTATCCTGGTGACGCCGGCGGTGGTCAGCGGTGCGGCAGACATTACCGGTGAAATTCAGTCTGCAGTGGCACAAAAAATGGCCGCCGGAGGGGGGCAGTAA
>cluster_500
ATGACGGCGGAAGGTCACCTTCTCTTTTCTATTGCTTGTGCGGTATTTGCCAAAAATGCCGAGCTGACGCCCGTGCTGGCACAGGGTGACTGGTGGCATATTGTCCCTTCCGCAATCCTGACGTGTTTGTTACCGGACATCGATCACCCAAAGTCGTTTCTTGGGCAGCGATTAAAATGGATATCAAAACCGATCGCCCGCGCTTTTGGGCATCGTGGTTTTACCCACAGTCTGCTGGCGGTATTTGCGCTGCTGGCAACCTTTTACCTTAAGGTTCCGGAAGGCTGGTTCATTCCGGCTGATGCGCTACAAGGAATGGTGCTGGGTTATTTGAGCCACATACTTGCCGATATGCTGACACCCGCCGGTGTTCCCCTGCTCTGGCCATGCCGCTGGCGTTTCCGCTTGCCTATCCTGGTTCCCCAAAAGGGCAACCAACTGGAACGTTTTATCTGCATGGCATTATTTGTCTGGTCGGTATGGATGCCCCATTCATTACCCGAGAACAGCGCTGTTCGTTGGTCATCGCAAATGATCAATACCTTGCAGATCCAGTTTCATCGGCTTATTAAGCATCAGGTTGAATACTAA
>cluster_501
ATGACGGACAAATTGACCTCCCTTCGTCAGTACACCACCGTAGTGGCCGACACTGGGGACATCGCGGCAATGAAGCTGTATCAACCGCAGGATGCCACAACCAACCCTTCTCTCATTCTTAACGCAGCGCAGATTCCGGAATACCGTAAGTTGATTGATGATGCTGTCGCTTGGGCGAAACAGCAGAGCAACGATCGCGCGCAGCAGATCGTGGACGCGACCGACAAACTGGCAGTAAATATTGGTCTGGAAATCCTGAAACTGGTTCCGGGCCGTATCTCAACTGAAGTTGATGCGCGTCTTTCCTATGACACCGAAGCGTCAATTGCGAAAGCAAAACGCCTGATCAAACTCTACAACGATGCTGGTATTAGCAACGATCGTATTCTGATCAAACTGGCTTCTACCTGGCAGGGTATCCGTGCTGCAGAACAGCTGGAAAAAGAAGGCATCAACTGTAACCTGACCCTGCTGTTCTCCTTCGCTCAGGCTCGTGCTTGTGCGGAAGCAGGCGTGTTCCTGATCTCGCCATTTGTTGGCCGTATTCTTGACTGGTACAAAGCGAATACTGATAAGAAAGAGTACGCTCCGGCAGAAGATCCGGGCGTGGTTTCTGTATCTGAAATCTACCAGTACTACAAAGAGCACGGTTATGAAACAGTGGTTATGGGCGCAAGCTTCCGTAACATCGGCGAAATTCTGGAACTGGCAGGCTGCGACCGTCTGACCATCGCACCGGCACTGCTGAAAGAGCTGGCGGAGAGCGAAGGGGCTATCGAACGTAAACTGTCTTACACCGGCGAAGTGAAAGCGCGTCCGGCGCGTATCACTGAGTCCGAGTTCCTGTGGCAGCACAACCAGGATCCAATGGCAGTAGATAAACTGGCGGAAGGTATCCGTAAGTTTGCTATTGACCAGGAAAAACTGGAAAAAATGATCGGCGATCTGCTGTAA
>cluster_502
ATGACAATCAACGATTCGGCAATTTCAGAACAGGGAATGTGTGAAGAAGAACAGGTCGCGCGGATCGCGTGGTTTTACTATCACGACGGGCTGACCCAGAGCGAGATCAGCGATCGTCTCGGCCTGACCCGTTTGAAAGTGTCGCGCTTGCTGGAGAAAGGGCATCAGTCCGGCATTATTCGCGTACAGATTAATTCTCGCTTTGAAGGCTGTCTGGAATATGAAACTCAATTACGTCGTCAGTTTTCGCTGCAACATGTCCGGGTGATCCCTGGGCTTGCGGATGCTGATGTCGGCGGGCGACTGGGGATAGGCGCGGCGCATATGTTGATGAGTTTACTTCAACCACAACAGATGCTGGCGATTGGTTTTGGCGAGGCAACCATGAATACGCTGCAACGCTTAAGTGGTTTTATTTCGTCACAGCAAATTCGCCTGGTCACGCTCTCCGGTGGCGTCGGTTCTTATATGACGGGTATCGGGCAGCTTAACGCGGCGTGCAGTGTGAATATTATTCCGGCTCCGTTGCGGGCATCCTCCGCTGACATTGCCCGTACGCTAAAAAATGAAAATTGCGTCAAAGATGTTCTGTTAGCCGCGCAAGCAGCCGATGTGGCGATTGTCGGCATTGGGGCCGTCAGTCAACAGGACGACGCGACGATCATTCGCTCCGGTTATATCAGCCAGGGCGAACAGTTAATGATTGGTCGAAAAGGGGCGGTTGGCGACATTTTAGGCTACTTTTTTGATGCAAAAGGTGACGTTGTCACGGATATTAAAATACATAACGAACTGATTGGCTTACCTTTAAGCTCGCTGAAGACCATACCCGTCCGGGTTGGCGTGGCAGGGGGAGAAAATAAAGCCGAAGCAATTGCCGCTGCAATGAAAGGCGGTTATATCAACGCACTGGTTACCGATCAGGACACAGCAGCGGCGATTTTACGTAGTTAA
>cluster_503
ATGGAAAAGAAATTACCCCGCATTAAAGCGCTGCTAACCCCCGGCGAAGTGGCGAAACGCAGCGGTGTGGCGGTATCGGCGCTGCATTTCTATGAAAGTAAAGGGTTGATTACCAGTATCCGTAACAGCGGCAATCAGCGGCGATATAAACGTGATGTGTTGCGATATGTTGCAATTATCAAAATTGCTCAGCGTATTGGCATTCCGCTGGCGACCATTGGTGAAGCGTTTGGCGTGTTGCCCGAAGGGCATACGTTAAGTGCGAAAGAGTGGAAACAGCTTTCGTCCCAATGGCGAGAAGAGTTGGATCGGCGCATTCATACCTTAGTAGCGCTGCGTGACGAACTGGACGGATGTATTGGTTGTGGCTGCCTTTCGCGCAGTGATTGCCCGTTGCGTAACCCGGGCGACCGCTTAGGAGAAGAAGGTACCGGCGCACGCTTGCTGGAAGATGAACAAAACTAA
>cluster_504
ATGGATTTTCCACAAAGGGTTAATGGTTGGGCGCTATATGCTCATCCCTGTTTTCAGGAAACCTACGACGCTTTAGTTGCCGAAGTCGAGACATTAAAGGGAAAAGATCCTGAAAATTATCAGAGAAAAGCCGCCACAAAGTTATTGGCGGTAGTCCATAAAGTGATTGAGGAGCATATCACGGTCAATCCATCATCACCGGCATTCCGTCATGGCAAGTCGTTAGGCTCTGGGAAAAATAAAGACTGGTCACGGGTAAAATTTGGTGCTGGTCGTTATCGTCTCTTCTTTCGTTATAGTGAAAAAGAGAAAGTCATCATTCTGGGATGGATGAACGATGAAAACACTCTGCGCACCTACGGTAAAAAAACAGATGCCTATACCGTATTCAGCAAAATGTTAAAAAGAGGACATCCTCCTGCCGACTGGGAAAGCCTCACCCAAGAGACAGAAGAAAACCATTGA
>cluster_505
ATGAGCAGAGTAACCGCGATTATCTCCGCTCTGGTTATTTGTATCATCGCCTGCCTGTCATGGGCTGTTAATCATTACCGTGATAACGCCATCGCCTACAAAGAACAGCGTGATAAAAAAGTCAGTGAGCTGAAGCAGGCGACCGCCACCATCGCTGACATGCAGCAGCGTCAGCGTGATGTTGCTGCGATCGATGCAAAATACACGAAGGAGTTAGCCGATGCGAAAACTGAAAATGAAACTCTGCGCGCTGATGTTGCCGCTGGTCGTAAGCGCCTGCGGGTCAATGCCAGTTGCTCCGCAGCCGTGCGTGAAGCCACCGGACCCACCAGCATGGATAATGCAACCAGCCCCCGACTGGCAGACACCGCTGAACGGGATTATTTCACCCTCAGAGAACGGTTGATGACGATGCAGAAGCAACTGGAAGGGGCGCAGGAATATATCCGCACCCAGCGCATTAAGTAG
>cluster_506
ATGAGTAAACCCATTGTGATGGAACGCGGTGTTAAATACCGCGATGCCGATAAGATGGCCCTTATCCCGGTTAAAAACGTGGCAACAGAGCGCGAAGCCCTGCTGCGCAAGCCGGAATGGATGAAAATCAAGCTTCCAGCGGACTCTACACGTATCCAGGGCATCAAAGCCGCAATGCGCAAAAATGGCCTGCATTCTGTCTGCGAGGAAGCCTCCTGCCCTAACCTGGCGGAATGCTTCAACCACGGCACAGCAACGTTTATGATCCTCGGCGCTATTTGTACCCGCCGTTGTCCGTTCTGTGATGTTGCCCACGGTCGCCCGGTAGCTCCTGATGCCAATGAACCAGTGAAACTGGCGCAGACCATTGCCGATATGGCGCTGCGTTATGTGGTTATCACCTCCGTTGACCGTGATGACCTGCGCGATGGCGGTGCCCAGCACTTTGCGGATTGCATTACTGCCATTCGGGAAAAAAGCCCGCAAATCAAAATTGAAACTCTGGTGCCGGATTTCCGTGGTCGTATGGATCGTGCTCTGGATATTCTGACTGCAACGCCACCAGATGTGTTCAACCATAACCTGGAAAACGTACCGCGTATTTACCGTCAGGTACGGCCTGGTGCAGATTACAACTGGTCGCTGAAGCTGCTGGAACGCTTTAAAGAAGCGCATCCGGAAATCCCGACCAAGTCTGGTCTGATGGTGGGACTGGGTGAAACCAATGAAGAAATTATTGAGGTAATGCGCGACCTGCGCCGTCATGGTGTGACGATGTTAACGCTGGGGCAATATTTGCAGCCAAGCCGCCATCACCTGCCGGTTCAACGTTACGTTAGCCCGGATGAGTTCGACGAAATGAAAGCCGAAGCGCTGGCGATGGGCTTTACCCATGCTGCATGCGGTCCGTTTGTCCGCTCTTCTTACCACGCCGATTTGCAGGCGAAAGGGATGGAAGTTAAGTAA
>cluster_507
GTGAAGCGACCTGCACTCATTCTTATCTGCCTGCTATTACAGGCCTGTTCAGCCACGACTAAAGAGCTGGGCAATTCACTGTGGGACAGTCTGTTCGGCACGCCAGGCGTACAGCTGACGGACGATGATATTCAAAATATGCCCTACGCCAGCCAGTACATGCAGCTTAATGGCGGGCCGCAATTGTTTGTGGTGCTGGCCTTCGCTGAAGACGGACAACAAAAATGGGTCACTCAGGATCAAGCCACTCTTGTCACACAACATGGTCGTCTGGTGAAGACTTTGCTTGGCGGCGACAACCTGATTGAAGTGAATAACCTTGCCGCCGACCCGCTGATTAAACCCGCACAAATTGTTGATGGTGCAACATGGACGCGCACGATGGGCTGGACCGAGTACCAGCAGGTACGCTACGCCACCGCACGCTCAGTCTTCAAATGGGATGGCACCGATACCGTCAAGGTCGGCAGCGATGAAACCCCGGTTCGCGTGCTGGACGAAGAAGTCTCCACCGACCAGGCGCGCTGGCATAACCGCTACTGGATCGACAGCGAAGGGCAAATTCGCCAGTCGGAACAGTATCTCGGCGCGGATTATTTCCCGGTGAAAACCACTCTCATCAAGGCGGCAAAACAATGA
>cluster_508
ATGACCATTTTGCCACGCCATAAAGATGTCGCGAAAAGTCGCCTGAAGATGAGTAATCCGTGGCATCTGCTTGCTGTCGGATTCGGAAGTGGATTAAGCCCAATCGTTCCTGGCACGATGGGATCGCTGGCAGCGATTCCGTTCTGGTATCTGATGACCTTTTTACCCTGGCAGCTCTACTCGCTGGTGGTGATGTTGGGGATCTGTATCGGCGTCTATCTTTGTCATCAAACGGCGAAAGATATGGGCGTGCACGATCACGGCAGCATTGTCTGGGACGAATTTATTGGTATGTGGATCACGCTCATGGCGCTGCCGACCAATGACTGGCAGTGGGTTGCCGCCGGGTTTGTGATTTTCCGTATTCTGGATATGTGGAAGCCGTGGCCGATCCGCTGGTTTGATCGCAATGTACATGGCGGCATGGGGATCATGATCGACGATATTGTCGCCGGGGTGATTTCCGCAGGCATCCTGTACTTTATCGGTCATCACTGGCCGCTGGGTATTCTGTCGTAG
>cluster_509
ATGGACTGGCTGGCTAAATATTGGTGGATTCTGGTGATTGTCTTTTTGGTAGGCGTCCTGCTGAACGTGATTAAAGATCTCAAGCGCGTCGACCACAAGAAATTTCTCGCCAACAAGCCGGAGCTTCCCCCGCATCGTGATTTCAACGATAAGTGGGACGATGACGACGACTGGCCGAAAAAGGATCAACCGAAGAAGTAA
>cluster_510
ATGAAAAAAATTGCATGTCTTTCAGCACTGGCCGCAGTTCTGGCTTTCACCGCAGGTACTTCCGTAGCTGCGACTTCTACCGTAACTGGCGGTTACGCACAGAGCGACGCTCAGGGCCAAATGAACAAAATGGGCGGTTTCAACCTGAAATACCGCTATGAAGAAGACAACAGCCCGCTGGGTGTGATCGGTTCTTTCACTTACACCGAGAAAAGCCGTACTGCAAGCTCTGGTGACTACAACAAAAACCAGTACTACGGCATCACTGCTGGTCCGGCTTACCGCATTAACGACTGGGCAAGCATCTACGGTGTAGTGGGTGTGGGTTATGGTAAATTCCAGACCACTGAATACCCGACCTACAAACACGACACCAGCGACTACGGTTTCTCCTACGGTGCTGGTCTGCAGTTCAACCCGATGGAAAACGTTGCTCTGGACTTCTCTTACGAGCAGAGCCGTATTCGTAGCGTTGACGTAGGCACCTGGATTGCCGGTGTTGGTTACCGCTTCTAA
>cluster_511
ATGCGTTTTTCTCACCGACTGTTCTTACTTCTGATTCTCCTGCTGACGGGAGCACCAATACTCGCTCAGGAGCCTTCTGACGTTGCGAAAAACGTGCGTATGATGGTTTCCGGTATTGTCAGTTACACCCGCTGGCCTGCGCTATCAGGGCCACCAAAGTTATGTATCTTTTCATCTTCACGTTTTAGTACCGCCCTACAAGAGAATGCCGCGACATCTTTGCCTTATCTGCCTGTCATCATTCACACTCAACAAGAGGCGATGATTTCAGGCTGCAATGGTTTTTATTTTGGCAACGAGTCACCGACATTCCAGATGGAATTAACCGAACAATATCCGTCAAAGGCGTTATTATTAATTGCCGAACAAAATACCGAGTGCATTATTGGTAGCGCCTTTTGTCTGATCATCCACAATAATGACGTCAGATTTGCCGTAAACCTGGATGCCTTATCGCGTAGCGGTGTAAAGGTCAACCCGGATGTCTTAATGCTCGCACGGAAGAAAAATGATGGATAA
>cluster_512
GTGACTTCACCATTTATTCAACAAATTGCTGATAACCGGGTATGTCAGGTACTCACCTGTCTTCCTGAAAAATTTGTGGTTGATTTCGCAAACGGAATCGATGTTGCACAGGAGCATATCCGCACGGCCGGAGAGCGCACGTTCTTCCGGCGTTTAAAAGAGGGGCTGACCGGCGAAGGCGCTGCACGGCAGAATGCCATCAATGCGTCGCTTGCACAGGGCGTTGAGGCGTCCCTGCGCTGGCTGACGGAGATGACAACGTCACTTGCCACCACAAACTACGCGATTACCCGGGTAAACGACAGGGTCAGTTCACTGGTCAGTGATACAGCCAGGCTGGCGCATTATTCCGCAGATACGCGGGAGCAGTTACTCACCCTGGCCGATCAGGTTCACCATAAACTGAATCATCTTGAAGAAAAACTCCACCGTGTTGACCAGGTTCAGCGGGCGCAGTTACATCTTGAGCAGATATTCTCATGGTGGAGCGCCGGGCGATATGCGTCATTTTCCCCTGCCGGACGTTGTTATGTGGCACTTGAAGAGCTTCGCTGGGGCGCGTTTGGTGATGTGATACGTCAGGGCGAAACAGGCCAGGTTAACCAGCTACTGGATATTCTCAGACATAAAGCATTAACGCAGATGGCACAGGAGAGTGGCGGTAGTGCAACCGTGCGTCTGAACACTCTGGACTGGCTTGGTGGTCAGGGCCGGGAGCAGGCAGATAACGAGTGGCATGACGCGATTAACTGGCTGGGAGACTGGTGCAGTGAAGAGCAGCATCCGGTGATCTGGTCAACCACGCAGGCTGCAGAACACTTACCGGTTCGCATGCCTCGCCTCTGCTCTGCAGAACGCCTCTCTGAAAGTATGGTCGATGAAATATTTCAGAAGGGGGCTGCATGA
>cluster_513
GTGAGCAAAATTGACCATCAGGCACTGCGTGAGGCGGCAGAGCAGGCAATGCATGACGACTGGGGATTTGACGCGGACCTTTTCCATGAGCTGGTAACACCATCGATTGTGCTGGAACTGCTGGATGAACAGGAAAGAAACCAGCAATACATCAAACGCCGCGACCAGGAGAACGAGGAGATTGCGCTTACGGTTGGGAAGCTGCGTGTTGAGCTTGAAGCAGCAGAGAACAACCTTATTGATAGTGAATGCCATGTTGCTGAACTGGAAGAAGCTCTACGCGATAAGCAGGCGTTACTTGAAGCCTCAGAAAAGCGCAACGCAAAATTACAAAGCGAGAATGCATACATCCGCAACCGGTACAAAGAACTGGACCTATTAATCGGGAAAAACATTCTGGTCATGCAGGCTGCCATTATCGAATGGCAGGCAACTGGCGACGCTAAGAGCGGACTAGCATGGATTTATAACACACTGTTTGGCCCTGGCGAATTACCGGACGAATCTGAGAAAGATGCTCAGGCCTACTTTAATCGCAAATATGCACCGATTGACGAAAAGCTTATGGCGCTTCACAAGTGGTTTTGGGAACAAAGTGAAGCCGAGCGCGCCGCTGGCATTCGCATCAAAGGAGAGTGA
>cluster_514
ATGTCTCATATCAATTACAACCACTTGTATTACTTCTGGCATGTCTATAAAGAAGGTTCCGTGGTTGGCGCAGCGGAGGCGCTTTATTTAACTCCACAAACCATTACCGGACAGATTCGAGCGCTGGAAGAGCGCCTGCAAGGCAAATTATTTAAACGCAAGGGACGTGGTCTCGAACCCAGCGAGCTGGGAGAACTGGTCTATCGCTATGCCGATAAAATGTTCACCTTAAGCCAGGAAATGCTGGATATTGTGAACTATCGCAAAGAATCCAATTTATTGTTTGACGTTGGTGTGGCTGATGCACTTTCCAAACGCCTGGTCAGTAGCGTACTTAACGCCGCAGTGGTAGAAGGCGAGCCCATTCATCTTCGCTGCTTCGAATCCACCCACGAAATGCTGCTGGAGCAATTAAGTCAGCATAAACTGGATATGATCATTTCTGACTGTCCGATAGACTCTACGCAGCAGGAAGGCCTGTTCTCCGTGAGAATTGGCGAATGTGGCGTGAGTTTCTGGTGTACAAATCCACCACCAGAAAAACCGTTCCCGGCTTGTCTGGAAGAACGGCGACTTTTGATTCCTGGGCGACGTTCAATGTTAGGGCGCAAATTGCTTAACTGGTTTAACTCCCAGGGATTAAACGTAGAAATCCTCGGCGAGTTTGATGATGCCGCGTTGATGAAAGCTTTTGGTGCGATGCACAATGCAATCTTCGTTGCCCCAACGCTTTATGCATATGACTTTTATGCCGATAAAACTGTCGTAGAAATTGGTCGCGTCGAGAATGTGATGGAAGAGTACCATGCTATTTTTGCTGAGCGGATGATTCAGCACCCGGCGGTACAGCGAATCTGCAATACGGATTATTCTGCGCTTTTTAGTCCAGCGGCGCGTTAA
>cluster_515
ATGTTTACGGGGATTGTACAGGGCACCGCAAAACTGGTGTCGATTGACGAGAAACCAAATTTTCGTACGCATGTGGTGGAGTTACCCGACCACATGCTGGACGGCCTGGAAACAGGTGCTTCCGTGGCGCATAACGGTTGCTGCCTGACCGTGACGGAAATTAACGGCAACCATGTCAGTTTTGACCTGATGAAAGAAACGTTACGCATTACCAATCTTGGCGATTTAAAAGTGGGGGATTGGGTAAACGTTGAGCGTGCGGCGAAATTCAGTGATGAAATTGGCGGACACTTAATGTCAGGTCATATTATGACCACCGCTGAAGTGGCGAAAATATTAACCTCGGAAAATAATCGCCAGATCTGGTTTAAAGTCCAGGATAGTCAGTTGATGAAATATATCCTGTACAAAGGATTTATTGGCATCGACGGTATTAGCCTGACCGTCGGCGAAGTCACGCCAACGCGTTTTTGCGTCCATTTAATTCCGGAAACTCTGGAACGCACGACTCTTGGGAAGAAAAAACTCGGCGCACGCGTCAACATTGAAATTGATCCACAAACTCAGGCAGTGGTAGATACGGTAGAACGTGTGCTGGCGGCACGAGAAAATGCCATGAATCAACCAGGTACAGAAGCCTGA
>cluster_516
ATGCGTATCATTCTGCTTGGCGCTCCGGGCGCGGGGAAAGGGACTCAGGCTCAGTTCATCATGGAGAAATATGGTATTCCGCAAATCTCCACTGGCGATATGCTGCGTGCTGCGGTCAAATCTGGCTCCGAGCTGGGTAAACAAGCAAAAGACATTATGGATGCTGGCAAACTGGTCACCGACGAACTGGTGATCGCGCTGGTTAAAGAGCGCATTGCTCAGGAAGACTGCCGTAATGGTTTCCTGTTGGACGGCTTCCCGCGTACCATTCCGCAGGCAGACGCGATGAAAGAAGCGGGCATCAATGTTGATTACGTTCTGGAATTCGACGTACCGGACGAACTGATTGTTGATCGTATCGTAGGCCGCCGCGTTCATGCGCCGTCTGGTCGTGTTTATCACGTTAAATTCAATCCGCCGAAAGTAGAAGGCAAAGACGACGTTACCGGTGAAGAACTGACTACCCGTAAAGACGATCAGGAAGAAACCGTGCGTAAACGTCTGGTTGAATACCATCAGATGACTGCACCGCTGATCGGCTACTACTCCAAAGAAGCGGAAGCGGGTAACACCAAATACGCGAAAGTTGACGGCACCAAGCCGGTTGCTGAAGTTCGCGCTGATCTGGAAAAAATCCTCGGCTAA
>cluster_517
ATGGCTTTGACAACCATTTCGCCGCATGATGCACAAGAATTAATCGCACGCGGCGCAAAGTTAATCGATATTCGTGACGCTGATGAATATCTTCGTGAACATATTCCTGAAGCAGATCTGGCTCCATTATCCGTGCTGGAACAGTCAGGTCTTCCACCTAAATTACGTCGCGAGCAAATTATATTCCACTGCCAGGCAGGTAAACGCACCAGTAATAACGCCGATAAATTAGCAGCGATTGCCGCCCCCGCAGAAATATTTTTACTCGAAGATGGGATTGATGGCTGGAAAAGAGCTGGATTGCCAGTAGCGGTAAATAAATCTCAACCCTTGCCGTTAATGCGCCAGGTGCAGATCGCTGCGGGTGGTTTAATATTAATCGGCGTTGTACTGGGTTATACCGTAAATAGCGGTTTCTTCTTATTAAGTGGCTTTGTTGGTGCCGGGTTACTGTTTGCAGGAATCAGCGGTTTTTGTGGAATGGCAAGGTTGTTAGATAAGATGCCGTGGAACCAACGAACTTGA
>cluster_518
ATGGCAGAATTTCCCGCCAGCTTACTGATTCTTAATGGCAAAAGTACTGACAATCTACCCTTGCGCGAAGCAATTATGCTGTTGCGTGAGGAAGGAATGACGATCCATGTGCGGGTCACCTGGGAGAAAGGCGATGCCGCACGATATGTAGAGGAGGCCCGGAAGTTGGGCGTCGCAACGGTGATTGCCGGTGGTGGCGATGGCACCATTAATGAAGTTTCTACGGCGTTGATTCAGTGTGAGGGGGATGACATACCCGCGCTGGGAATTTTGCCATTAGGAACCGCCAATGATTTTGCCACCAGTGTAGGGATTCCTGAGGCACTGGATAAGGCGCTGAAACTGGCAATTGCCGGTAACGCCATTGCGATAGATATGGCGCAGGTCAACAAACAAACCTGTTTTATTAATATGGCGACAGGCGGATTTGGGACGCGTATTACCACAGAAACGCCGGAAAAATTAAAAGCCGCGCTGGGTGGCGTCTCTTACATCATTCATGGCTTAATGCGCATGGATACTCTGCAACCGGACCGTTGTGAAATCCGCGGTGAAAACTTTCACTGGCAAGGTGACGCCCTGGTCATTGGTATTGGTAACGGGCGTCAGGCCGGTGGCGGTCAGCAATTGTGTCCGAACGCGTTAATTAACGATGGCTTGCTGCAACTGCGCATTTTTACCGGCGATGAAATTCTTCCGGCTCTCGTATCAACCTTAAAATCTGACGAAGATAACCCGAATATTATCGAAGGCGCTTCGTCGTGGTTTGATATACAAGCCCCACACGAAATCACTTTTAATCTTGATGGCGAACCGTTGAGCGGACAAAACTTTCATATTGAAATACTTCCGGCGGCGTTGCGTTGTCGATTACCACCAGATTGTCCATTATTGCGTTAA
>cluster_519
ATGGGTGAGATTAGTATTACCAAACTGCTGGTAGTTGCGGCGCTGGTCGTTCTGCTGTTTGGGACTAAGAAGTTACGTACGCTGGGCGGAGACCTTGGAGCGGCCATTAAAGGGTTCAAGAAGGCGATGAATGATGACGATGCTGCGGCGAAAAAAGGCGCAGACGTTGATCTTCAGGCTGAAAAGCTCTCTCATAAAGAGTGA
>cluster_520
ATGAACAGGAAGGCGTTTCTGGCCTGCGTGCTGATGTGCGTCATATTAACCGGCTGCGAAACGGCGAAAAAAATCAGTGAGGTGATCAAAAACCCGGATATCCAGGTCGGGAGCCTGAAGGAGCAACCTTCGGAAATAACCGTCACCCTGCTGACCGAACCGGACACCAATACCAATGCGGAAGGTGAATCAGCCGCCGTGGATGTGCAACTGGTGTACCTGACTGACGACTCAAAATTGCTGGCAGCCGACTATGACCAGATAGCCAGTACGCCGCTACCGGATGTGCTGGGTAAAAACTATATCGACCACCAGGATTTCAACCTGTTGCCGGACACCATCAAAACCCTGCCGCCGGTAAAGCTGGATGAGAAAACGCAGTTTATTGGTGTCGTGGCCTATTTCTCCGATGACCAGGCCACTGAATGGAAACAAATCGAGACGGTGGAAGGAACCGGCCACCATTACCGCCTGCTGGTGCATGTACGTCAAAGCAGCATCGAAATGAAAAAAGAGGATGAATAA
>cluster_521
ATGCTCGACACAAATATGAAAACTCAACTCAAGGCTTACCTTGAGAAATTGACCAAGCCTGTTGAGTTAATTGCCACGCTGGATGACAGCGCTAAATCGGCAGAAATCAAGGAACTGTTGGCTGAAATCGCAGAACTGTCAGACAAAGTCACCTTTAAAGAAGATAACAGCTTGCCGGTGCGTAAGCCGTCTTTCCTGATCACCAACCCAGGTTCCAACCAGGGGCCACGTTTTGCAGGCTCCCCGCTGGGCCACGAGTTCACCTCGCTGGTACTGGCGTTGCTGTGGACCGGTGGTCATCCGTCGAAAGAAGCGCAGTCTCTGCTGGAGCAGATTCGCCATATTGACGGTGATTTTGAATTCGAAACCTATTACTCGCTCTCTTGCCACAACTGCCCGGACGTGGTGCAGGCGCTGAACCTGATGAGCGTACTGAACCCGCGCATCAAGCACACTGCAATTGACGGCGGCACCTTCCAGAACGAAATCACCGATCGCAACGTGATGGGCGTTCCGGCAGTGTTCGTAAACGGGAAAGAGTTTGGTCAGGGCCGCATGACGTTGACTGAAATCGTTGCCAAAATTGATACTGGCGCGGAAAAACGTGCGGCAGAAGAGCTGAACAAGCGTGATGCTTATGACGTATTAATCGTCGGTTCCGGCCCGGCGGGTGCAGCGGCAGCAATTTACTCCGCACGTAAAGGCATCCGTACCGGTCTGATGGGCGAACGTTTTGGTGGTCAGATCCTCGATACCGTTGATATCGAAAACTACATTTCTGTACCGAAGACTGAAGGGCAGAAGCTGGCAGGCGCACTGAAAGTTCACGTTGATGAATACGACGTTGATGTGATCGACAGCCAGAGCGCCAGCAAACTGATCCCGGCAGCGGTTGAAGGTGGTCTACACCAGATTGAAACAGCTTCTGGCGCGGTACTGAAAGCACGCAGCATTATCGTGGCGACCGGTGCAAAATGGCGCAACATGAACGTTCCGGGCGAAGATCAGTATCGCACCAAAGGCGTGACCTACTGCCCGCACTGCGACGGCCCGCTGTTTAAAGGCAAACGCGTAGCGGTTATCGGCGGCGGTAACTCCGGCGTGGAAGCGGCAATCGACCTGGCGGGTATCGTTGAGCACGTAACTCTGCTGGAATTTGCGCCAGAAATGAAAGCCGACCAGGTGCTGCAGGACAAACTGCGCAGCCTGAAAAACGTCGACATTATTCTGAATGCGCAAACCACGGAAGTGAAAGGCGACGGCAGCAAAGTCGTTGGTCTGGAATATCGAGATCGTGTCAGCGGCGATATTCACAACATCGAACTGGCCGGTATTTTCGTCCAGATTGGTCTGCTGCCGAACACCAACTGGCTGGAAGGCGCAGTCGAACGTAACCGCATGGGTGAGATTATCATTGATGCGAAATGCGAAACCAACGTCAAAGGCGTATTCGCAGCGGGTGACTGTACGACGGTTCCGTACAAGCAGATCATCATCGCCACTGGCGAAGGTGCCAAAGCCTCTCTGAGTGCTTTTGACTACCTGATTCGCACCAAAACTGCATAA
>cluster_522
ATGGTGTTGTGTCCGTTAGGTGCGGTTAATCAAATTTTTGCCGGATGCGGCGTGAACGCCTTATCCGGCCTACAACGGGCAATTTTACGGCCCCTGTTAATCTCAAACTATACCATTAGCACTGGAAGTTGGCACGTACAGGTGGGCAAAAAAACGAAAACTGGTCAACCAAATATCAGTTTGATTGACCAGTAA
>cluster_523
ATGCTAATTCGAGTAGAAATTCCCATTGATGCGCCGGGTATTGATGCCCTGCTGCGTCGTTCATTCGAAAGTGATGCGGAAGCGAAGCTGGTTCACGATCTGCGTGAAGATGGCTTTCTGACGCTGGGGCTGGTGGCGACAGATGACGAAGGTCAGGTCATTGGCTATGTGGCATTTAGTCCGGTTGATGTGCAGGGCGAAGACCTGCAATGGGTCGGCATGGCACCGTTGGCGGTAGATGAAAAATACCGTGGACAGGGGCTGGCACGCCAACTGGTCTATGAAGGACTCGATTCGCTTAATGAGTTCGGCTATGCCGCAGTGGTGACGCTGGGCGATCCGGCGCTTTACAGCCGTTTCGGCTTTGAACTGGCGGCACATCACGATCTGCGTTGCCGCTGGCCGGGCACTGAAAGTGCCTTCCAGGTACATCGTTTAGCGGATGACGCGCTGAACGGTGTAACTGGTCTGGTTGAGTATCACGAGCACTTCAATCGCTTTTAA
>cluster_524
TTGTCTGAAGTCGAATTTAGCCACGAATACTGGATGCGTCACGCGCTGACGCTGGCGAAACGTGCCTGGGATGAGCGGGAAGTGCCGGTCGGCGCGGTATTAGTGCATAACAATCGGGTAATCGGCGAAGGCTGGAACCGCCCGATTGGTCGCCATGATCCCACCGCACATGCAGAAATCATGGCCCTGCGGCAGGGTGGTCTGGTGATGCAAAATTATCGTCTGATCGACGCCACGTTGTATGTCACGCTTGAACCATGTGTAATGTGTGCCGGAGCGATGATCCACAGTCGCATTGGTCGCGTGGTCTTTGGTGCGCATGACGCGAAAACTGGCGCTGCGGGATCTTTAATGGATGTGCTGCATCATCCGGGTATGAATCACCGAGTGGAAATTACGGAAGGAATACTGGCGGATGAGTGCGCAGCGTTGCTCAGTGACTTCTTTCGCATGCGCCGCCAGGAAATTAAAGCGCAGAAAAAAGCGCAATCCTCGACGGATTAA
>cluster_525
ATGATCAATGCACTGGGATTGCTGGAAGTGGACGGCATGGTCGCCGCGATAGATGCAGCGGATGCCATGCTCAAAGCAGCTAACGTTCGTCTGCTCAGTCACGAAGTGCTTGACCCTGGTCGCTTAACGCTGGTGGTGGAAGGCGATCTGGCGGCGTGTCGTGCGGCGCTGGACGCAGGTTGTGCTGCCGCGATGCGTACCGGGCGTGTCATCAGCCGCAAGGAGATCGGTCGGCCAGACGATGACACCCAGTGGCTGGTTACTGGCTTTAACCGCCAGCCGAAGCAACCCGTAAGGGAACCCGACGCGCCAGTTATCGTCGCGGAATCTGCTGACGAGTTGTTGGCGCTGTTAACATCAGTACGTCAGGGAATGACGGCAGGAGAAGTGGCTGCCCACTTTGGCTGGCCGCTGGAAAAAGCCAGAAATGCGCTCGAACAGCTCTTTTCTGCCGGGACGTTACGTAAACGCAGTAGTCGTTATCGTCTCAAGCCCCATTAA
>cluster_526
ATGAAAGCGTTAACGGCCAGGCAACAAGAGGTGTTTGATCTCATCCGTGATCACATCAGCCAGACAGGTATGCCGCCGACGCGTGCGGAAATCGCGCAGCGTTTGGGGTTCCGTTCCCCAAACGCGGCTGAAGAACATCTGAAGGCGCTGGCACGCAAAGGCGTTATTGAAATTGTTTCCGGCGCATCACGCGGGATTCGTTTATTGCAGGAAGAGGAAGAAGGGTTGCCGCTGGTAGGTCGTGTGGCTGCCGGTGAACCGCTTCTGGCGCAACAGCATATTGAAGGTCATTATCAGGTCGATCCTTCCTTGTTCAAGCCGAATGCTGATTTCCTGCTGCGTGTCAGCGGGATGTCGATGAAAGATATCGGCATTATGGATGGCGATTTGCTGGCAGTGCATAAAACTCAGGATGTACGTAACGGTCAGGTCGTTGTCGCACGTATTGATGACGAAGTTACCGTTAAACGCCTGAAAAAACAGGGCAATAAAGTCGAACTGTTGCCAGAAAACAGCGAGTTTAAACCAATTGTCGTTGACCTTCGTCAGCAGAGCTTCACCATTGAGGGGCTGGCGGTTGGGGTTATTCGCAACGGCGACTGGCTGTAA
>cluster_527
GTGAATCGTTTTGTAATTGCTGACTCCACGCTCTGTATCGGCTGCCACACTTGTGAGGCCGCCTGTTCAGAGACGCATCGCCAGCACGGCCTGCAATCAATGCCGCGCCTGAGAGTGATGCTAAATGAAAAAGAATCTGCGCCGCAGCTCTGTCACCACTGTGAAGATGCACCCTGCGCGGTGGTCTGCCCGGTTAACGCCATCACCCGCGTTGATGGGGCCGTGCAGTTGAATGAAAGCCTGTGCGTAAGCTGCAAGCTGTGCGGCATCGCCTGCCCGTTTGGCGCAATTGAATTTTCCGGCAGCCGTCCGCTGGATATTCCTGCAAATGCCAATACCCCGAAAGCGCCACCGGCACCGCCTGCTCCGGCGCGTATCAGTACGCTGCTTGACTGGGTGCCGGGTATTCGCGCGATCGCCGTCAAATGTGACCTTTGCAGTTTTGATGAACAAGGTCCGGCCTGCGTGCGGATGTGCCCGACCAAAGCCCTGCATCTGGTGGATAACACCGATATCGCCCGCGTCAGCAAACGTAAGCGTGAGCTGACTTTTAATACGGACTTTGGCGATCTCACCTTGTTTCAGCAGGCTCAAAGTGGAGAGGCTAAATGA
>cluster_528
TTGGCTACAATGAAAGATGTTGCCCGCCTGGCGGGCGTTTCTACCTCAACAGTTTCTCACGTTATCAATAAAGATCGCTTCGTCAGTGAAGCGATTACCGCCAAAGTTGAAGCGGCGATTAAAGAACTCAATTACGCGCCATCAGCCCTGGCGCGTAGCCTCAAACTCAATCAAACACATACCATTGGCATGTTGATCACTGCCAGTACCAATCCTTTCTATTCAGAACTGGTGCGTGGCGTTGAACGCAGCTGCTTCGAACGCGGTTATAGTCTCGTCCTTTGCAATACCGAAGGCGATGAACAGCGGATGAATCGCAATCTGGAAACGCTGATGCAAAAACGCGTTGATGGCTTGCTGTTACTGTGCACCGAAACGCATCAACCTTCGCGTGAAATCATGCAACGTTATCCGACAGTGCCTACTGTGATGATGGACTGGGCTCCGTTCGATGGCGACAGCGATCTTATTCAGGATAACTCGTTGCTGGGCGGAGACTTAGCAACGCAATATCTGATCGATAAAGGTCATACCCGTATCGCCTGTATTACCGGTCCGCTGGATAAAACTCCGGCGCGCCTGCGGTTGGAAGGTTATCGGGCGGCGATGAAACGTGCGGGTCTCAACATTCCTGATGGCTATGAAGTCACTGGTGATTTTGAATTTAACGGCGGGTTTGACGCCATGCGCCAACTGTTATCACATCCGCTGCGTCCTCAGGCCGTCTTTACCGGAAATGACGCTATGGCTGTTGGCGTTTACCAGGCGTTATATCAGGCAGAGTTACAGGTTCCGCAGGATATCGCGGTGATTGGCTATGACGATATCGAACTGGCAAGCTTTATGACGCCACCATTAACCACTATCCACCAACCGAAAGATGAACTGGGGGAGCTGGCGATTGATGTACTCATCCATCGGATAACCCAGCCGACCCTTCAGCAACAACGATTACAACTTACTCCGATTCTGATGGAACGCGGTTCGGCTTAG
>cluster_529
ATGTTTCCACAATGCAAATTTTCCCGCGAGTTTCTACATCCTCGCTACTGGCTCACATGGTTTGGGCTTGGTGTACTCTGGCTTTGGGTACAGCTTCCTTATCCTGTTCTCTGCTTTCTCGGCACGCGTATTGGCGCAATGGCGCGACCATTCCTGAAACGTCGTGAATCTATCGCCCGTAAAAACCTGGAACTTTGTTTCCCGCAGCATTCTGCGGAAGAACGCGAGAAGATGATTGCCGAAAACTTTCGTTCACTCGGCATGGCGCTGGTAGAAACCGGCATGGCATGGTTCTGGCCCGACAGTCGCGTACGTAAATGGTTTGATGTTGAAGGGTTGGATAACCTTAAACGCGCACAAATGCAAAATCGCGGCGTAATGGTTGTCGGCGTCCATTTTATGTCGCTGGAACTGGGCGGCCGCGTGATGGGACTGTGCCAACCAATGATGGCTACCTATCGTCCACATAATAATCAGCTGATGGAATGGGTGCAGACCCGTGGGCGCATGCGCTCTAACAAAGCGATGATCGGCAGAAATAATCTGCGCGGCATTGTCGGTGCACTGAAGAAAGGTGAAGCGGTATGGTTTGCTCCCGATCAGGATTATGGTCGTAAAGGCAGCTCCTTCGCGCCGTTCTTTGCGGTGGAAAATGTCGCCACAACCAATGGCACCTATGTTCTCTCCCGTCTCTCTGGCGCAGCCATGTTGACCGTAACGATGGTAAGAAAAGCGGATTACAGCGGATATCGTTTGTTCATCACCCCAGAGATGGAAGGCTACCCGACAGATGAAAATCAAGCCGCTGCCTATATGAACAAGATTATCGAGAAAGAGATCATGCGCGCACCGGAGCAGTACCTCTGGATCCACCGTCGCTTTAAAACGCGCCCGGTGGGAGAATCGTCGTTGTACATTTAA
>cluster_530
ATGAAGATCGTGGAAGTCAAACACCCACTCGTCAAACACAAGCTGGGACTGATGCGTGAGCAAGATATCAGCACCAAGCGCTTTCGCGAACTCGCTTCCGAAGTGGGTAGCCTGCTGACTTACGAAGCGACCGCCGACCTCGAAACGGAAAAAGTAACTATCGAAGGCTGGAACGGCCCGGTAGAAATCGACCAGATCAAAGGTAAGAAAATTACCGTTGTGCCAATTCTGCGTGCGGGTCTTGGTATGATGGACGGTGTGCTGGAAAACGTTCCGAGCGCGCGCATCAGCGTTGTCGGTATGTACCGTAATGAAGAAACGCTGGAGCCGGTACCGTACTTCCAGAAACTGGTTTCTAACATCGATGAGCGTATGGCGCTGATCGTTGACCCAATGCTGGCAACCGGTGGTTCCGTTATCGCGACCATCGACCTGCTGAAAAAAGCGGGCTGCAGCAGCATCAAAGTTCTGGTGCTGGTCGCTGCGCCAGAAGGTATCGCTGCGCTGGAAAAAGCGCACCCGGACGTCGAACTGTATACCGCATCGATTGATCAGGGACTGAACGAGCACGGATACATTATTCCGGGCCTCGGCGATGCCGGTGACAAAATCTTTGGTACGAAATAA
>cluster_531
ATGACAGGTAAGAAGCGTTCTGCCAGCTCCAGCCGCTGGCTTCAGGAACACTTTAGCGATAAATATGTTCAACAGGCACAGAAAAAGGGGTTACGTTCCCGTGCCTGGTTTAAACTTGATGAAATACAGCAAAGTGACAAACTCTTTAAACCGGGAATGACGGTTGTCGACCTTGGTGCTGCTCCGGGTGGTTGGTCACAATATGTGGTCACCCAAATTGGCGGCAAAGGCCGCATCATCGCTTGCGATCTTTTACCTATGGATCCTATCGTTGGTGTGGACTTTCTTCAGGGCGATTTTCGTGATGAACTGGTGATGAAAGCACTGCTGGAGCGCGTTGGCGACAGCAAAGTCCAGGTTGTCATGTCCGATATGGCACCAAACATGAGCGGAACACCGGCGGTGGATATCCCCCGTGCCATGTATCTGGTGGAACTGGCGTTAGAAATGTGTCGTGATGTATTAGCGCCAGGTGGCAGTTTTGTAGTGAAGGTGTTCCAGGGCGAAGGTTTCGATGAGTATCTAAGGGAAATTCGCTCCCTGTTTACGAAGGTCAAAGTTCGTAAGCCGGACTCTTCTCGTGCACGTTCGCGGGAAGTGTATATTGTAGCGACCGGGCGTAAACCCTAA
>cluster_532
ATGAGTAGACAACGCATTTTTATCGCTGGCCATCGCGGAATGGTCGGTTCTGCCATCAGGCGGCAGCTCGAACAGCGCGGTGATGTGGAACTGGTATTACGCACCCGCGACGAGCTGAACCTGCTGGACAGCCGCGCGGTGCATGATTTCTTTGCCAGCGAACGCATTGACCAGGTCTATCTGGCGGCGGCGAAAGTGGGCGGCATTGTTGCCAACAACACCTATCCGGCGGATTTCATCTACCAGAACATGATGATTGAGAGCAACATCATTCACGCCGCGCATCAGAACGACGTGAACAAACTGCTGTTTCTTGGATCGTCCTGTATCTACCCGAAACTGGCAAAACAGCCGATGGCAGAAAGCGAGCTGTTGAAGGGCACGCTGGAGCCGACTAACGAGCCTTATGCTATTGCCAAAATCGCCGGGATCAAACTGTGCGAATCTTACAATCGCCAGTACGGACGCGATTACCGCTCAGTCATGCCGACCAACCTGTACGGGCCGCATGACAACTTCCACCCGAGTAACTCCCATGTGATACCTGCATTGCTGCGTCGCTTCCACGAGGCGACGGCACAGAATGCACCGGACGTGGTGGTGTGGGGCAGCGGTACACCGATGCGCGAATTTCTGCACGTCGATGATATGGCGGCGGCAAGCATTCATGTGATGGAGTTGGCGCACGAAGTCTGGCTGGAAAACACCCAGCCGATGTTGTCGCACATTAACGTCGGCACGGGCGTTGACTGCACCATCCGTGAACTGGCGCAAACCATCGCCAAAGTGGTGGGTTACAAAGGTCGGGTGGTTTTTGATGCCAGTAAACCGGATGGTACGCCGCGCAAACTGCTGGATGTGACGCGCCTGCATCAGCTTGGCTGGTATCACGAAATCTCACTGGAAGCGGGGCTTGCCAGCACTTACCAGTGGTTCCTTGAGAATCAAGACCGCTTTCGGGGGTAA
>cluster_533
ATGTCAGCCAAAGTATGGGTTTTAGGGGATGCGGTCGTAGATCTCTTGCCAGAATCAGACGGGCGCCTACTGCCTTGTCCTGGCGGCGCGCCAGCTAACGTTGCGGTGGGAATCGCCAGATTAGGCGGAACAAGTGGGTTTATAGGTCGGGTGGGGGATGATCCTTTTGGTGCGTTAATGCAAAGAACGCTGCTAACTGAGGGAGTCGATATCACGTATCTGAAGCAAGATGAATGGCACCGGACATCCACGGTGCTTGTCGATCTGAACGATCAAGGGGAACGTTCATTTACGTTTATGGTCCGCCCCAGTGCCGATCTTTTTTTAGAGACGACAGACTTGCCCTGCTGGCGACATGGCGAATGGTTACATCTCTGTTCAATTGCGTTGTCTGCCGAGCCTTCGCGTACCAGCGCATTTACTGCGATGACGGCGATCCGGCATGCCGGAGGTTTTGTCAGCTTCGATCCTAATATTCGTGAAGATCTATGGCAAGACGAGCATTTGCTCCGCTTGTGTTTGCGGCAGGCGCTACAACTGGCGGATGTCGTCAAGCTCTCGGAAGAAGAATGGCGACTTATCAGTGGAAAAACACAGAACGATCGGGATATATGCGCCCTGGCAAAAGAGTATGAGATCGCCATGCTGTTGGTGACTAAAGGTGCAGAAGGTGTGGTGGTCTGTTATCGAGGACAAGTTCACCATTTTGCTGGAATGTCTGTGAATTGTGTCGATAGCACGGGGGCGGGAGATGCGTTCGTTGCCGGGTTACTCACAGGTCTGTCCTCTACGGGATTATCTACAGATGAGAGAGAAATGCGACGAATTATCGATCTCGCTCAACGTTGCGGAGCGCTTGCAGTAACGGCGAAAGGGGCAATGACAGCGCTGCCATGTCGACAAGAACTGGAATAG
>cluster_534
ATGCTTATCTTTATCCCGATTCTCATTTTTGTCGCGCTGGTCATTGTCGGCGCGGGCGTCAAAATCGTGCCGCAGGGCTATCAATGGACGGTAGAACGTTTTGGTCGCTATACCAAAACGTTACAGCCGGGGCTCAGTCTGGTGGTGCCGTTTATGGATCGCATTGGTCGCAAGATCAATATGATGGAGCAAGTGCTCGATATCCCTTCCCAGGAAGTTATCTCGAAAGATAACGCCAACGTTACCATCGACGCAGTCTGTTTTATTCAGGTGATTGACGCGCCGCGCGCGGCTTATGAAGTCAGCAATCTGGAGCTGGCGATCATCAACCTGACCATGACTAACATCCGTACCGTGTTGGGTTCAATGGAACTTGACGAAATGCTCTCTCAGCGCGACAGCATCAACTCACGCCTGCTGCGTATTGTCGATGAAGCCACCAACCCGTGGGGGATTAAAGTCACCCGTATTGAAATTCGCGACGTGCGCCCACCGGCAGAGCTTATCTCTTCAATGAACGCGCAGATGAAAGCGGAACGTACCAAACGCGCTTACATTCTTGAAGCGGAAGGGATCCGTCAGGCGGAAATCCTCAAAGCCGAAGGTGAAAAACAGTCGCAAATCCTGAAAGCGGAAGGCGAACGTCAGTCGGCGTTTTTACAGGCTGAAGCGCGTGAACGTTCCGCCGAAGCAGAAGCCCGCGCCACCAAAATGGTGTCTGAAGCTATCGCCTCCGGTGATATTCAGGCGGTGAACTACTTCGTAGCGCAGAAATACACCGAAGCGTTACAGCAGATCGGTTCCTCCAGTAACAGCAAAGTAGTGATGATGCCATTAGAGGCCAGCAGCCTGATGGGGTCGATTGCCGGGATTGCCGAGCTGGTGAAAGACAGCGCCAACAAACGGACTCAGCCATGA
>cluster_535
ATGGAATGGATTGCCGATCCGTCTATCTGGGCCGGGTTAATCACGCTGATTGTGATCGAACTGGTCCTCGGCATTGATAACCTGGTCTTTATTGCCATCCTCGCCGAAAAACTACCGCCGAAGCAGCGTGACCGCGCACGGGTTACCGGGCTGCTGCTGGCAATGTTAATGCGCCTGTTACTGCTGGCGTCAATCTCCTGGCTGGTCACCCTGACTCAACCGCTGTTCAGCTTCCGCTCGTTTACCTTTAGCGCCCGCGACTTAATCATGCTGTTTGGTGGTTTCTTCCTGTTGTTCAAAGCCACGATGGAGTTGAACGAACGTCTGGAGGGGAAAGACAGCAATAACCCCACACAACGCAAAGGTGCGAAGTTCTGGGGCGTGGTGACGCAAATTGTGGTACTGGACGCCATCTTCTCACTCGACTCAGTGATTACCGCCGTCGGGATGGTCGACCATTTACTGGTCATGATGGCCGCCGTGGTTATCGCTATCAGCCTGATGTTGATGGCCAGCAAGCCGTTAACGCAATTTGTTAACAGTCACCCGACGATCGTTATTCTCTGCTTAAGCTTCCTGTTGATGATTGGCTTTAGCCTGGTGGCGGAAGGTTTCGGCTTCGTCATTCCGAAAGGCTACCTGTACGCTGCCATTGGTTTCTCGGTGATGATCGAGGCGCTCAATCAGTTGGCTATCTTTAACCGGCGACGTTTTCTTTCCGCTAACCAGACGCTGCGCCAGCGGACTACCGAAGCGGTAATGCGCCTGCTTAGCGGGCAAAAAGAAGATGCGGAACTGGACGCCGAAACCGCGTCCATGCTGGTGGATCATGGTAACCAGCAGATCTTTAATCCGCAGGAACGGCGGATGATTGAGCGGGTACTAAATCTTAACCAGCGTACCGTCAGCAGCATTATGACGTCGCGCCACGATATTGAGCATATCGATCTCAACGCGCCGGAAGACGAGATCCGCCAGTTGCTGGAGCGAAATCAGCATACGCGGCTGGTGGTTACCGACGGTGATGACGCAGAAGATTTGCTCGGTGTTGTTCACGTTATCGACCTGCTACAACAGTCTCTGCGCGGCGAACCGCTCAACCTGCGGGTGTTGATTCGCCAGCCGCTGGTGTTCCCGGAAACCTTGCCGTTGTTACCTGCCCTGGAGCAGTTCCGTAATGCCCGCACGCACTTTGCTTTTGTGGTGGATGAGTTTGGCTCGGTGGAAGGGATTGTGACATTAAGTGACGTCACTGAAACCATTGCCGGTAACTTACCGAACGAAGTGGAAGAGATCGACGCCCGCCATGATATTCAGAAGAATGCGGACGGTTCCTGGACGGCGAATGGTCATATGCCGCTGGAGGATCTGGTGCAATATGTGCCGCTGCCGCTGGATGAAAAACGTGAATATCACACCATTGCCGGGCTGTTGATGGAGTATTTGCAGCGTATTCCAAAACCTGGCGAAGAAGTTCAGGTGGGGGATTATTTGCTTAAAACGTTGCAGGTAGAAAGCCATCGCGTGCAGAAGGTGCAGATTATACCGCTGCGTAAGGATGGCGAGATGGAGTACGAGGTGTGA
>cluster_536
ATGAGCCATCATCACGAAGGGTGTTGTAAACATGAAGGCCAGCCACGCCATGAGGGCTGCTGCAAAGGTGAGAAGTCAGAACACGAGCACTGCGGACACGGTCACCAGCATGAACACGGTCAATGCTGCGGTGGTCGCCACGGTCGCGGCGGCGGTCGTCGGCAACGTTTCTTTGGTCACGGTGAATTGCGTCTGGTGATTCTGGATATTCTCTCGCGCGATGACAGCCACGGTTACGAATTGATTAAAGCGATTGAGAACCTAACCCAGGGGAATTACACCCCAAGCCCGGGCGTCATCTACCCAACGCTGGATTTTCTGCAGGAGCAGTCGCTGATTACCATCCGCGAAGAGGAAGGTGGTAAGAAGCAGATTGCGCTGACCGAACAAGGCGCGCAGTGGCTGGAAGAAAACCGCGAACAGGTGGAGATGATTGAAGAACGCATCAAAGCGCGTTGCGTTGGCGCGGCGCTGCGCCAGAACCCGCAAATGAAGCGGGCGCTGGATAATTTTAAAGCGGTGCTGGATTTACACGTCAACCAGAGCGATATCAGTGATGCACAAATAAAAAAGATCATTGCGGTGATCGACCGCGCCGCTTTTGATATTACGCAACTGGATTAA
>cluster_537
ATGAAATATCAACAACTTGAAAATCTTGAAAGCGGTTGGAAATGGAAGTATCTGGTGAAGAAGCACCGCGAAGGGGAGTTAATCACCCGTTACATAGAAGCCAGTGCCGCCCAGGAAGCCGTCGATGAGTTGCTCTCGCTGGAAAATGAACCCGTGCTGGTAAATGGTTGGATTGACAAGCATATGAATCCGGAACTGGTCAATCGCATGAAGCAGACCATTCGGGCCAGACGGAAGCGCCATTTTAATGCAGAACACCAGCATACGCGCAAAAAATCGATCGATCTGGAATTTATCGTCTGGCAACGTCTGGCTGGCCTTGCGCAGCGTCGCGGTAAAACGCTTTCTGAAACGATTGTTCAGCTGATTGAAGATGCGGAAAACAAAGAGAAATACGCGAATAAAATGTCTTCTTTGAAGCAGGATCTGCAGGCATTGCTGGGTAAGGAATAA
>cluster_538
ATGAATTTAGTGAGGCAAGGTGATAATGTATATTGTCTAGCAAATGATTTTTCCACTGAAGATCTTAAAGTACTTTCGTCATGGGGCGTTAAGGGGGTTAAATTCTCTCTTAACTCAAAGGGTATTAATCCTTTTAAGGATATAATTGCTGTTTATGAACTAAAAAAAATTCTTAAGGATATTTCCCCAGATATTGTATTTTCATATTTTGTAAAGCCAGTAATATTTGGAACTATTGCTTCAAAGTTGTCAAAAGTGCCAAGGATTGTTGGAATGATTGAAGGTCTAGGTAATGCCTTCACTTATTATAAGGGAAAGCAGACCACAAAAACTAAAATGATAAAGTGGATACAAATTCTTTTATATAAGTTAGCATTACCGATGCTTGATGATTTGATTCTATTAAATCATGATGATAAAAAAGATTTAATCGATCAGTATAATATTAAAGCTAAGGTAACAGTGTTAGGTGGGATTGGATTGGATCTTAATGAGTTTTCATATAAAGAGCCACCGAAAGAGAAAATTACCTTTATTTTTATAGCAAGGTTATTAAGAGAGAAAGGGATATTTGAGTTTATTGAAGCCGCAAAGTTCGTTAAGACAACTTATCCAAGTTCTGAATTTGTAATTTTAGGAGGTTTTGAGAGTAATAATCCTTTCTCATTACAAAAAAATGAAATTGAATCGCTAAGAAAAGAACATGATCTTATTTATCCTGGTCATGTGGAAAATGTTCAAGATTGGTTAGAGAAAAGTTCTGTTTTTGTTTTACCTACATCATATCGAGAAGGCGTACCAAGGGTGATCCAAGAAGCTATGGCTATTGGTAGACCTGTAATAACAACTAATGTACCTGGGTGTAGGGATATAATAAATGATGGGGTCAATGGCTTTTTGATACCTCCATTTGAAATTAATTTACTGGCAGAAAAAATGAAATATTTTATTGAGAATAAAGATAAAGTACTCGAAATGGGGCTTGCTGGAAGGAAGTTTGCAGAAAAAAACTTTGATGCTTTTGAAAAAAATAATAGACTAGCATCAATAATAAAATCAAATAATGATTTTTGA
>cluster_539
ATGTCCACATTACGCCTGCTCATCTCTGACTCTTACGACCCGTGGTTTAACCTGGCGGTGGAGGAGTGTATTTTTCGCCAGATGCCCGCCACGCAGCGCGTTCTGTTTCTCTGGCGCAATGCCGACACGGTAGTGATTGGTCGCGCGCAGAACCCGTGGAAAGAGTGTAATACCCGGCGGATGGAAGAAGATAACGTCCGCCTGGCACGGCGCAGTAGCGGTGGCGGCGCGGTGTTCCACGATCTCGGCAATACCTGCTTTACCTTTATGGCTGGCAAGCCGGAGTACGATAAAACCATCTCCACGTCGATTGTGCTCAATGCGCTGAACGCGCTTGGCGTCAGCGCCGAAGCGTCCGGGCGTAACGATCTGGTGGTGAAAACCGCCGAAGGTGACCGCAAAGTCTCAGGATCGGCCTATCGCGAAACCAAAGATCGTGGCTTCCACCACGGCACCTTGCTGCTCAATGCCGACCTTAGCCGCCTGGCAAACTATCTCAATCCGGATAAAAAGAAACTGGCGGCGAAAGGCATTACCTCAGTGCGTTCCCGCGTGACCAACCTCACCGAGCTGCTGCCGGGGATCACCCATGAGCAGGTTTGCGAGGCCATAACCAAGGCCTTTTTCGCCCATTATGGCGAGCGTGTAGAAGCGGAAATCATCTCCCCGGACAAAACGCCAGACTTGCCAAACTTCGCCGAAACCTTTGCCCGTCAGAGTAGCTGGGAATGGAACTTCGGTCAGGCTCCGGCATTCTCGCATCTGCTGGATGAACGCTTTAGCTGGGGCGGCGTGGAACTGCATTTCGACGTTGAAAAAGGCCATATCACCCGCGCCCAGGTGTTTACCGACAGCCTCAACCCCGCGCCGCTGGAAGCCCTCGCCGGGCGACTGCAAGGCGGCCTGTACCGCGCGGATATGCTGCAACAAGAGTGCGAAGCGCTGTTGGTTGACTTCCCGGACCAGGAAAAAGAGCTACGGGAGTTGTCGACGTGGATAGCGGGGGCGGTAAGGTAA
>cluster_540
GTGACCTTCTGGAGTATTTTACGCCAACGCTGCTGGGGGCTGGTGCTCGTGGTGGCGGGCGTCTGCGTGATTACGTTTATTATCTCGCATCTGATCCCTGGCGATCCGGCGCGGTTACTGGCGGGTGACCGCGCCAGCGATGCTATCGTGGAAAATATTCGCCAGCAACTGGGACTGGACCAGCCACTGTATGTACAGTTTTACCGCTACGTCAGCGACCTGTTTCATGGTGACCTGGGAACATCCATTCGTACCGGGCGTCCGGTGCTGGAAGAGTTGCGTATATTTTTCCCGGCGACGCTGGAGCTGGCTTTTGGTGCCCTGCTGCTGGCACTCCTGATTGGCATCCCGCTGGGCATACTCTCTGCAGTCTGGCGAAATCGCTGGCTGGATCATCTGGTGCGAATAATGGCCATTACCGGAATCTCCACACCTGCGTTCTGGCTTGGGCTGGGCGTCATTGTGCTGTTTTATGGTCATCTGCAAATTCTTCCCGGCGGCGGAAGGCTTGATGACTGGCTGGATCCACCAACGCACGTTACCGGCTTTTATCTGCTCGATGCGCTGCTTGAAGGCAACGGTGAAGTCTTCTTCAATGCGTTGCAACATCTCATCTTACCGGCATTAACGCTGGCGTTCGTTCACCTGGGAATTGTCGCTCGCCAGATCCGCTCAGCGATGCTGGAACAATTGAGTGAAGACTACATTCGTACCGCCCGGGCCAGCGGCTTGCCCGGCTGGTATATCGTTTTATGTTATGCGCTACCCAATGCGTTGATCCCATCGATTACCGTATTGGGTTTGGCGCTGGGCGATTTGTTGTATGGCGCAGTGCTCACCGAAACCGTTTTTGCCTGGCCCGGAATGGGTGCATGGGTAGTAACATCAATACAGGCGCTCGACTTCCCGGCAGTGATGGGCTTTGCCGTCGTGGTTTCATTTGCTTATGTGCTGGTCAACCTGGTGGTGGATTTGCTCTATTTGTGGATTGATCCGCGTATCGGACGTGGAGGTGGTGAATGA
>cluster_541
ATGAAACATTCATTTGAAGTAAAACTTGCCGCTGTAAATCATTACCTGGCTGGTCATGCAGGCATCATTTCTACGGCAAAACTCTTTCAACTTTCTCACACCAGCCTCTCACACTGGATTAATCTTTTTCTTCTTCACGGTCCTCGGGCACTGGATTGCAGACACAAGCGTAGCTATTCTCCTGAAGATAAACTTTGCGTGGTTCTTTATGCTCTCGGGCATTCTGAGTCTCTACCCCGGGTAGCTGCCCGGTTTAACATTCCCAGCCACAACACGGTTAAAAACTGGATAAAAGGCTACCGCAAATCTGGTAATGAGGCCTTTATCAGGCGCAGGAAGGAGAAAAGCATGACCCGTTCTGATGATACCCATGAAAACGAGGCAAACATGACGCCGGAAGAGATGAAGAATGAGCTGCGTTATCTTCGCGCAGAAAATGCATATCTGAAAGCCATGCAGGAGCATCTCCTGGAAAAAAAGCGCCAGGAGCTGGAGAAAAAACGAAAGTCATCCGGAGCCTGA
>cluster_542
ATGAATATGGGTCTTTTTTACGGTTCCAGCACCTGTTACACCGAAATGGCGGCAGAAAAAATCCGCGATATTATCGGCCCAGAACTGGTGACCTTACATAACCTCAAGGACGACTCCCCGAAATTAATGGAGCAGTACGATGTGCTCATTCTGGGTATCCCGACCTGGGATTTTGGTGAAATCCAGGAAGACTGGGAAGCCGTCTGGGATCAGCTCGACGACCTGAACCTTGAAGGTAAAATTGTTGCGCTGTATGGGCTTGGCGATCAACTGGGATACGGCGAGTGGTTCCTCGATGCGCTCGGTATGCTGCATGACAAACTCTCGACCAAAGGCGTGAAGTTCGTCGGCTACTGGCCAACGGAAGGATATGAATTTACCAGCCCGAAACCGGTGATTGCTGACGGGCAACTGTTCGTGGGTCTGGCGCTGGATGAAACTAACCAGTATGACCTTAGCGACGAGCGTATTCAGAGCTGGTGCGAGCAAATCCTCAACGAAATGGCAGAGCATTACGCCTGA
>cluster_543
ATGAATAATCATTCAGTTATTCCAGCCTTCGACTTCCGAGAAATGGTGCAAGCCAAAAACGGAGAGGTCGTTACCACATCCAGAAAAATTGCCAAGTACTTCGGCAAGCGACACGGTGATGTTCTCAGGAAAATCGAGCAGGTTAAGGCTGATTGCTCGCGTGAGTTTAGCCAACGCAATTTTGCGTCGGCTGATTATATCGATGAGCAGGGCAAGGTTCGCCCGATGTACAGCCTGACGAAAGATGGCTGGATCATGGTTGTGATGGGGTTCACCGGGAAAGCTGCTGCGGCAATCAAGGAGAGCTATATCGCAGCATTCAACTGGATGGCAGAGCAACTGAGCCGCCGCATGGCAATTGGCGAAGAAATGCAGCACCGCTACGCCATCAAAGAAACACGCTCAAAGCTGAAAGGTACGATCGGCAGTCGGTTAATGAACGAACGGAAGAAAGAGAAGCGTGTCCTGGCTGTCGAGCATGAATACATTTTGCAGGTGACACAGCCTGAACTGCTGATTAATTGA
>cluster_544
ATGACGTCACTCTCTCGTCCGCGCGTGGAGTTTATCTCCACCATTTTGCAGACCGTACTCAATCTTGGCCTGTTGTGCCTCGGCCTGATTTTGGTTGTCTTCCTCGGCAAAGAAACGGTGCATCTGGCAGATGTGCTGTTCGCGCCAGAACAAACCAGCAAATATGAGCTGGTAGAAGGACTGGTGGTTTACTTTCTCTATTTCGAATTTATCGCGCTGATTGTGAAATACTTTCAGTCCGGTTTTCACTTCCCGCTACGTTACTTTGTCTATATTGGGATCACCGCCATTGTGCGCTTGATCATCGTCGATCATAAATCGCCACTGGATGTGTTGATCTACTCGGCTGCGATCCTGTTACTGGTGATCACTCTGTGGTTGTGTAATTCGAAACGGCTGAAGCGGGAGTAA
>cluster_545
ATGAGTGACATGAATAATCCGGCCGATGACAACAACGGCGCAATGGACGATCTGTGGGCTGAAGCGTTGAGCGAGCAAAAATCAACCAGCGGAAAAAGCGCTGCCGACGCGGTGTTCCAGCAATTTGGCGGTGGTGATGTCAGCGGAACGTTGCAGGATATCGACCTGATTATGGATATTCCGGTCAAGCTGACCGTCGAGCTGGGCCGTACGCGGATGACCATCAAAGAGCTGTTGCGTCTGACGCAAGGGTCAGTCGTGGCGCTGGACGGTCTGGCGGGCGAACCGCTGGATATTCTGATCAACGGTTATTTAATCGCCCAGGGCGAAGTGGTGGTTGTTGCCGATAAATATGGCGTGCGGATCACCGATATCATTACCCCGTCCGAGCGGATGCGCCGCCTGAGCCGTTAG
>cluster_546
ATGTCTGAAGCTCCTAAAAAGCGCTGGTACGTCGTTCAGGCGTTTTCCGGTTTTGAAGGCCGCGTAGCAACGTCGCTGCGTGAGCATATCAAATTACACAACATGGAAGAGTTGTTTGGTGAAGTCATGGTACCAACCGAAGAAGTGGTTGAAATCCGTGGCGGTCAGCGTCGCAAAAGCGAACGTAAATTCTTCCCTGGCTACGTCCTCGTTCAGATGGTGATGAACGACGCGAGCTGGCACCTGGTGCGCAGCGTACCGCGTGTGATGGGCTTCATCGGCGGTACTTCCGATCGTCCTGCGCCAATCAGCGATAAAGAAGTCGATGCGATTATGAACCGCCTGCAGCAGGTTGGTGATAAGCCGCGTCCGAAAACGTTGTTTGAACCGGGTGAAATGGTCCGTGTTAATGATGGTCCGTTCGCTGACTTCAACGGCGTTGTTGAAGAAGTTGATTACGAGAAATCTCGTCTGAAAGTGTCTGTTTCTATCTTCGGTCGTGCGACCCCTGTAGAGCTGGACTTCAGCCAGGTTGAAAAAGCTTAA
>cluster_547
ATGCGTGTCAAACATGCAGTAGTTCTACTCATGCTTATTTCGCCATTAAGTTGGGCTGGAACCATGACTTTCCAGTTCCGTAATCCAAACTTTGGTGGTAACCCAAATAATGGCGCTTTTTTATTAAATAGCGCTCAGGCCCAAAACTCTTATAAAGATCCGAGCTATAACGATGACTTTGGTATTGAAACACCCTCAGCGTTAGATAACTTTACTCAGGCCATCCAGTCACAAATTTTAGGTGGGCTACTGTCGAATATTAATACCGGTAAACCGGGCCGCATGGTGACCAACGATTATATTGTTGATATTGCTAACCGCGATGGTCAATTGCAGTTGAACGTGACAGATCGTAAAACCGGACAAACCTCGACCATCCAGGTTTCGGGTTTACAAAATAACTCAACCGATTTTTAA
>cluster_548
ATGGAATCTAAAAATAAAAATGGCGACTATGTAATTCCTGACTCAGTAAAGAATTACGATGGTGAACCTCTGTATATCTTGGTTTCTCTTTGGTGTAAATTGCAGGAGAAATGGATTTCTCGCAATGATATTGCCGAAGCATTCGGTATAAACCTGAGGAGAGCATCATTTATTATAACTTATATATCGAGAAGAAAAGAAAAAATTTCATTTCGTGTCAGATATGTTAGTTATGGTAATTTGCATTATAAGCGCCTTGAGATTTTCATTTATGATGTTAACCTTGAGGCGGTTCCGATAGAAAGTCCTGGATCAACCGGACCAAAAAGAAAAACCTACCGAGTTGGTAATGGTATTGTGGGACAGTCTAATATCTGGAACGAAATGATCTTGAGGCGGAAAAAGGAGAGTTAG
>cluster_549
ATGAGCATTATTAAAGAATTTCGCGAATTTGCGATGCGCGGGAACGTGGTGGATTTGGCGGTGGGTGTCATTATCGGTGCGGCATTCGGGAAGATTGTATCTTCACTGGTTGCCGATATCATCATGCCACCTCTGGGCTTATTAATTGGCGGGATCGACTTTAAACAGTTTGCTGTCACGCTACGCGATGCGCAGGGGGATATCCCTGCTGTTGTGATGCATTACGGTGTCTTCATTCAAAACGTCTTTGATTTTCTGATTGTGGCCTTTGCCATCTTTATGGCGATTAAGCTAATCAACAAACTGAATCGGAAAAAAGAAGAACCAGCAGCCGCACCAGCACCAACTAAAGAAGAAGTATTACTGACAGAAATTCGTGATTTGCTGAAAGAGCAGAATAACCGCTCTTAA
>cluster_550
ATGAGCCAGAAGTATCTTTTTATTGACCGTGATGGAACCCTGATTTCCGAACCGCCAAGTGACTTTCAGGTCGATCGCTTTGACAAACTCGCCTTCGAGCCGGAAGTTGTTCCCGTTTTGCTGAAACTGCAAAAAGCAGGTTTTAAGCTGGTTATGATCACTAACCAGGATGGACTCGGAACCCAGAGTTTCCCGCAGGCTGATTTTGACGGTCCGCATAACCTGATGATGCAAATTTTCACCTCTCAGGGCGTAACGTTTGATGAGGTATTGATCTGCCCGCACTTGCCAGCGGACGAGTGTGATTGCCGTAAGCCAAAAGTGAAGCTGGTTGAACAGTATCTGGTTGAACAGGCCATGGATATGGCGAACAGCTACGTCATTGGTGATCGGGCGACCGATATTCAGCTCGCTGAAAACATGGGCATTAGCGGATTGCGTTACCATCGCGATACCCTGAACTGGGCGATGATCGGCGAGCAGTTGACCAAACGTGACCGCTACGCACACGTTGAGCGTAATACTAAAGAAACGCAGATTGACGTCAAAGTCTGGCTGGACCGCGAAGGCCGCAGCAAAATCAATACTGGCGTTGGCTTCTTTGACCACATGCTGGATCAAATCGCCACCCACGGCGGTTTTCGCATGGAGATTGCCGTCAAGGGCGATCTGTATATAGACGATCACCACACCGTTGAAGATACCGGTCTGGCGCTGGGCGAAGCCTTAAAGCTGGCGTTAGGCGATAAACGCGGCATCAACCGTTTTGGTTTTGTGCTGCCGATGGATGAGTGTCTGGCACGTTGCGCGCTGGATATCTCCGGCCGTCCACACCTGGAGTACCGCGCGGAGTTTACCTACCAGCGCGTTGGCGATCTGAGCACGGAGATGATCGAACACTTCTTCCGTTCACTCTCTTACACTATGGGCGTCACCCTGCACCTGAAAACCAAAGGCAAAAATGACCACCACCGTGTGGAGAGCCTGTTTAAAGCCTTTGGCCGTACGCTGCGTCAGGCGATTCGTGTAGAAGGCGACACGCTGCCCTCTTCAAAAGGAGTGCTGTAA
>cluster_551
ATGGAACAGCGTCGTTTGGCAAGTACTGAATGGGTGGATATTGTCAATGAAGAGAACGAAGTCATTGCACAAGCCAGCCGGGAACAAATGCGGGCACAGTGTCTGCGTCATCGTGCAACTTACATCGTCGTGCATGATGGCATGGGCAAAATTCTGGTCCAGCGTCGTACCGAGACAAAAGACTTTTTACCCGGCATGTTAGATGCGACCGCAGGCGGTGTGGTTCAGGCCGATGAGCAACTGCTGGAATCCGCGCGTCGCGAAGCGGAAGAAGAGTTGGGCATTGCCGGTGTCCCCTTTGCCGAGCACGGGCAGTTCTATTTCGAAGATAAAAATTGCCGTGTCTGGGGCGCGTTGTTCAGCTGCGTCTCTCACGGTCCCTTCGCCCTACAGGAAGATGAAGTCAGTGAAGTTTGCTGGCTGACGCCGGAAGAAATCACCGCACGCTGCGATGAGTTCACTCCAGACTCGCTGAAAGCGCTGGCGTTGTGGATGAAGCGCAATGCCAAAAATGAAGCCGTAGAGACTGAAACGGCAGAATGA
>cluster_552
ATGGCTATTATTCTCGGCATTGACCCGGGTTCGCGCGTGACCGGCTATGGCGTCATCCGCCAGGTAGGCAGGCAACTGTCCTACCTGGGTAGCGGATGCATACGCACCAAAGTGGATGATTTACCGTCTCGTCTGAAGCTCATCTATGCGGGCGTGACGGAAATCATCACCCAATTCCAGCCTGATTATTTCGCCATTGAACAGGTCTTTATGGCGAAGAACGCTGACTCAGCCCTGAAACTGGGGCAGGCGCGCGGCGTGGCGATTGTGGCGGCGGTGAATCAGGAATTGCCGGTATTTGAATATGCGGCACGTCAGGTAAAGCAAACAGTGGTAGGTATTGGTAGTGCCGAAAAAAGCCAGGTGCAGCATATGGTCCGCACCTTGCTGAAACTGCCCGCTAATCCACAGGCGGATGCCGCCGATGCGCTGGCGATTGCCATCACCCACTGCCACGTTAGTCAGAATGCGATGCAAATGAGCGAATCGCGACTGAACCTGGCGAGAGGGCGACTGCGTTAA
>cluster_553
ATGATACCGTTACTCGCCTTTGCCGCGTGGAGTGGTACCGGAAAAACTACGCTTTTGAAACAACTGATCCCGGCATTATGCGCCAGAGGGATCCGTCCAGGGCTGATTAAGCATACGCACCATGATATGGATGTTGATAAGCCAGGCAAAGATAGCTATGAGCTGCGCAAGGCTGGCGCGGCACAAACCATCGTTGCCAGCCAGCAACGATGGGCCTTGATGACGGAAACACCAGACGAAGAAGAGCTGGATCTACAGTTTCTCGCAAGTCGAATGGATACCTCAAAGCTGGATTTGATTCTGGTCGAAGGGTTTAAGCATGAAGAGATCGCAAAGATTGTGCTGTTTCGCGATGGAGCCGGACATCGACCTGAAGAATTAGTGATAGACAGGCATGTTATTGCTGTAGCCAGTGATGTGCCGCTTAATCTTGATGTCGCATTACTGGATATTAATGATGTTGAGGGGCTGGCTGATTTTGTGGTGGAGTGGATGCAAAAGCAGAACGGATAA
>cluster_554
GTGAGTGGAATACTGACGCGCTGGCGACAGTTTGGTAAACGCTACTTCTGGCCGCATCTCTTATTAGGGATGGTTGCGGCGAGTTTAGGTTTGCCTGCGCTCAGCAACGCCGCCGAACCAAACGCGCCCGCAAAAGCGACAACCCGCAACCACGAGCCTTCAGCCAAAGTTAACTTTGGTCAATTGGCCTTGCTGGAAGCGAACACACGCCGCCCGAATTCGAACTATTCCGTTGATTACTGGCATCAACATGCCATTCGCACGGTAATCCGTCATCTTTCTTTCGCAATGGCACCGCAAACACTGCCCGTTGCTGAAGAATCTTTGCCTCTTCAGGCGCAACATCTTGCATTACTGGATACGCTCAGCGCGCTGCTGACCCAGGAAGGCACGCCGTCTGAAAAGGGTTATCGCATTGATTATGCGCATTTTACCCCACAAGCAAAATTCAGCACGCCCGTCTGGATAAGCCAGGCGCAAGGCATCCGTGCTGGCCCTCAACGCCTCACCTAA
>cluster_555
ATGAGCATGCAAGATCCGATCGCGGATATGCTGACCCGTATCCGTAACGGTCAGGCCGCGAACAAAGCTGCGGTCACCATGCCTTCCTCCAAGCTGAAAGTGGCAATCGCCAACGTGCTGAAGGAAGAAGGTTTTATTGAAGATTTTAAAGTTGAAGGCGACACCAAGCCTGAACTGGAACTTACTCTGAAGTATTTCCAGGGCAAAGCTGTTGTAGAAAGCATTCAGCGTGTCAGCCGCCCAGGTCTGCGCATCTATAAACGTAAAGATGAGCTGCCGAAAGTTATGGCGGGTCTGGGTATCGCAGTTGTTTCTACCTCTAAAGGTGTTATGACTGATCGTGCAGCGCGCCAGGCTGGTCTTGGTGGCGAAATTATCTGCTACGTAGCCTAA
>cluster_556
ATGGCTGAAAATCAATACTACGGCACTGGTCGCCGCAAAAGTTCCGCAGCTCGCGTTTTCATCAAACCGGGCAACGGTAAAATCGTAATCAACCAACGTTCTCTGGAACAGTACTTCGGTCGTGAAACTGCTCGCATGGTAGTTCGTCAGCCGCTGGAACTGGTCGACATGGTTGAGAAACTGGACCTGTACATCACCGTTAAAGGTGGTGGTATCTCTGGTCAGGCTGGTGCGATCCGTCACGGTATCACCCGCGCTCTGATGGAATACGACGAGTCCCTGCGTTCTGAACTGCGTAAAGCTGGCTTCGTTACTCGTGACGCTCGTCAGGTTGAACGTAAGAAAGTCGGTCTGCGTAAAGCACGTCGTCGTCCGCAGTTCTCCAAACGTTAA
>cluster_557
GTGGCTACGCAGACTGAAGTTGCCAGGCATTTAAGTCTGACCGATCGCCAGCTTCGCAGATTGCAGAAATTGCCGGGTGCCCCGATATCGAATAAGCGAGGGCAACTGGATCTGGATGCCTGGCGCGATTTTTACATATCGTATCTGAGGAGAAGTAAAAACGATGTGCCTGATGGCGATAGCGAAGACGACTATGAGGAGAAATTGCTTATTGCCAGATGGGAACTGACAGCAGAACAGGCTGTTACACAGCAGTTAAAAAATGAGGTGTCAAAAGGAAAACTTATTGACACCGGGTTCTGTATTTTTGCCCTCAGTAAGCTGGCAATGGCGTTATCCAGTACGCTTGATTCCATCCCTTTATCCATGCAGCGACAGTTTCCTGATTTAACACCGCGCCATCTTGACCATCTGAAAACCCTTATTGCGAAGGGGGCAAATCAGTGTGCGCGGGCAGGGGATAAATTACCGGATTTACTCGATGAATATATCAGAGCAACAACTGAATAA
>cluster_558
ATGCTGGGTTTAAAACAGGTTCACCATATTGCGATTATTGCGACGGATTATGCGGTGAGCAAAGCTTTCTACTGCGATATTCTTGGTTTCACGCTGCAAAGCGAAGTCTATCGCGAAGCGCGCGACTCGTGGAAAGGGGATTTGGCGCTTAATGGGCAATATGTGATTGAGCTTTTCTCTTTTCCGTTCCCGCCGGAGCGCCCCAGCCGACCGGAAGCTTGCGGCCTGCGTCATCTGGCTTTTAGCGTTGATGACATCGATGCGGCAGTGGCGCACCTTGAAAGCCATAACGTGAAGTGTGAAGCCATCCGTGTCGATCCATACACGCAAAAACGCTTCACCTTCTTTAACGATCCGGACGGGCTGCCGTTGGAACTGTATGAGCAGTAA
>cluster_559
ATGAACGACAGGGAAAAGCAGATTCTTAAAATTTTACGGCGTAACCCGCTGATTCAACAGAATGAAATCGCCGATATTCTGCAAATCAGCCGCTCACGTGTTGCCGCTCATATTATGGATTTGATGCGCAAGGGTTTGATTAAAGGCAAAGGATATATCCTTACCGAGCAGGATTACTGTGTGGTTGTGGGTGCAATCAATATGGATATTCGCGGAATGGCGGATATCCGTTACCCGCAAGCAGCCTCTCATCCAGGTTCTGTTCACTGTTCCGCAGGCGGCGTCGGACGTAATATCGCGCATAACCTGGCTCTGCTTGGTCGGGATGTGCATTTAATATCAGCTATTGGCAACGATTTTTACGGCGAGACATTACTGGAAGAAACGCGCCGCGCGGGCGTGAACGTTTCAAACTGCATTCGTCTGCATGGACACAGCACTGCAACTTATCTCGCTATCGCTAATAAGCAGGAAGAAACTATCCTGGCAATCAATGACACACATATTCTGCAACAGCTAACGCCTCAACTGCTCAATACTTCACGGGACTTGATTCGCCATGCTGGTGTGGTGCTGGCTGATTGTAATCTCACACCTGAAGCCCTGGAGTGGGTCTTTACCATTGCTGATGAAATTCCGATGTTTGTCGATACCGTTTCCGAATTTAAAGCGAACAAAGTAAAAAACTGGTACAGCCGGATCCACACTCTGAAACCAACACAAAATGAACTGGAAATTTTGTGGGGGCAACCGATTAAAGACGACAACGATCGCATCAGAGCTGTAAATTCGCTGCATCAACAAGGTGTTAAACGCATTTTTGTTTATCTGAAAGATGAATCTGTATTTTGCAGCGATAAGGATGGAGAACAATTTTTGCTGACCGCGCCAGCGCATACGACAGTAGACAGTTTTGGTGCTGACGATGGTTTTATGGCGGGCTTGGTATATAGCTTTCTTGAAGGATACAGTTTCCGCGACAGCGCCCGTTTTGCGGTAGCCTGCGCGGCAATTTCGCGCGCCAGCGGCAGCTTAAACAACCCTACCCTGTCTGCCGATAACGCGCTTTCATTAGTGCCAATGGTGTAA
>cluster_560
ATGAAACATACTGATATCCGTGCTGCAGTGCTGGATGCACTGGAGCTGCATGAACACGGGGCGACGCTGTTTGATGGTCGCCCCGTTGTTTTTGACGAAGAGGATTTTCCCGCGGTCGCGGTTTATCTGACGGATGCAGAGTATACCGGTGAAGAGCTGGATGCGGATACCTGGCGGGCCACACTGCATATTGAAGTTTTCCTGCCTGCTCAGGTGCCGGATTCAGAGCTGGATTCGTGGATGGAGTCCCGGATTTATCCGGCGATGTCCGCGATCCCTGCACTGGCAGGGATGATTACCACGATGGTTCAGCAGGGCTATGACTATCGTCGTGATGACGATATGGCGTTATGGAGCTCTGCAGATTTGACTTATTCCATTACATACGAGATGTGA
>cluster_561
ATGACGACTAAACGTAAACCGTATGTACGGCCAATGACGTCCACCTGGTGGAAAAAATTGCCGTTTTATCGCTTTTACATGCTGCGCGAAGGCACGGCGGTTCCGGCTGTGTGGTTCAGCATTGAACTGATTTTCGGGCTGTTTGCCCTGAAAAATGGCCCGGAAGCCTGGGCGGGATTCGTCGACTTTTTACAAAACCCGGTTATCGTGATCATTAACCTGATCACTCTGGCGGCAGCTCTGCTGCACACCAAAACCTGGTTTGAACTGGCACCGAAAGCGGCCAATATCATTGTAAAAGACGAAAAAATGGGACCAGAGCCAATTATCAAAAGTCTCTGGGCGGTAACTGTGGTTGCCACCATCGTAATCCTGTTTGTTGCCCTGTACTGGTAA
>cluster_562
ATGGCTACAGTACCAACAAGGTCAGGTAGTCCCCGCCAGTTAACCACCAAACAGACCGGCGATGCGTGGGAAGCACAAGCGCGTCGCTGGCTGGAAGGCAAAGGACTACGGTTTATCGCCGCTAACGTGAACGAGCGTGGCGGCGAGATCGATCTGATAATGCGTGAAGGCCGGACCACCATTTTTATCGAGGTGCGTTACCGCCGCTCTGCGCTTTATGGCGGCGCGGCAGCCAGTGTGACCCGCAGCAAACAACACAAATTATTACAGACTGCCCGCTTGTGGCTCGCGCGTCATAATGGGAGTTTTGATACTGTGGATTGCCGGTTCGATGTGGTAGCCTTCACCGGGAATGAGGTTGAGTGGATTAAGGATGCCTTTAATGACCACTCATAA
>cluster_563
ATGGATTACTTCACCCTCTTTGGCTTGCCTGCCCGTTATCAACTCGATACCCAGGCGCTGAGCCTGCGTTTTCAGGATCTACAACGTCAGTATCATCCTGATAAATTCGCCAGCGGAAGCCAGGCGGAACAACTCGCCGCCGTACAGCAATCCGCGACCATTAACCAGGCCTGGCAAACGCTGCGTCATCCGTTAATGCGCGCGGAATATTTGCTTTCTTTGCACGGTTTTGATCTCGCCAGCGAGCAGCATACTGTGCGCGACACCGCGTTCCTGATGGAACAGCTGGAACTGCGCGAAGAACTGGACGAGATCGAACAGGCGAAAGATGAAGCGCGGCTGGAAAGCTTTATCAAACGTGTGAAAAAGATGTTTGATACCCGCCATCAGTTGATGGTTGAACAGTTAGACAACGAGACGTGGGACGCGGCGGCGGATACCGTGCGTAAGCTGCGTTTTCTCGATAAACTGCGGAGCAGTGCCGAACAACTCGAAGAAAAACTGCTCGATTTTTAA
>cluster_564
ATGGAAAAGACCACAACGCAGGAGTTATTAGCGCAGGCTGAAAAAATCTGCGCACAGCGTAATGTGCGCCTGACCCCACAGCGTCTCGAAGTGTTGCGCCTGATGAGTCTGCAGGATGGCGCTATCAGCGCTTATGATCTGCTTGATTTGCTGCGCGAAGCTGAACCGCAAGCCAAGCCGCCAACGGTTTATCGCGCGCTGGAGTTTCTGCTTGAACAAGGTTTTGTGCATAAGGTGGAATCCACCAACAGTTATGTGCTCTGTCATCTGTTCGATCAGCCCACCCATACTTCAGCCATGTTTATTTGCGATCGCTGCGGCGCGGTGAAAGAAGAATGTGCTGAAGGCGTGGAAGACATCATGCATACGCTGGCGGCAAAAATGGGTTTTGCCCTGCGGCATAATGTTATTGAAGCACATGGATTATGTTCAGCATGTGTAGAAGTAGAAGCGTGTCGTCATCCTGAACAGTGCCATCATGACCACTCTATTCAGGTGAAAAAGAAACCTCGCTAA
>cluster_565
ATGAAAAAATTAGAAGATGTTGGTGTACTGGTAGCGCGCATTTTAATGCCGATTCTGTTTATTACCGCAGGCTGGGGAAAAATCACCGCTTACTCTGGTACCCAACAATATATGGAAGCAATGGGTGTCCCGGGTTTTATGCTGCCGCTGGTGATTCTGCTTGAGTTCGGTGGTGGTCTGGCAATCCTGTTCGGTTTCCTGACTCGCACCACAGCCCTGTTTACTGCGGGCTTTACGCTGCTGACGGCATTTTTATTTCACAGCAACTTTGCTGAAGGCGTCAACTCGCTGATGTTCATGAAAAACCTGACAATTTCTGGCGGATTCCTGCTGCTGGCAATTACCGGTCCGGGCGCGTATAGCATCGACCGCCTGCTGAATAAAAAGTGGTAA
>cluster_566
ATGTTTAAAGGACAAAAAACATTGGCCGCACTGGCCGTATCTCTGCTGTTCACAGCACCTGTTTATGCGGCTGATGAAGGATCCGGTGAAATTCACTTTAAAGGTGAAGTTATTGAAGCACCGTGTGAAATACATCAGGATGATATTGATAAAGAGGTTGAACTCGGTCAGGTGACCACCAGCCACATTAATCAGTCACATCACAGCGATGCCGTTGCTGTCGACCTGCGCTTAGTCAACTGTGATCTGGAAAACTCCAGCAACGGTTCCGGTGGCAAGATTTCTAAAGTTGCAGTCACCTTTGATAGCTCAGCGAAAACCACCGGCGCAGATCCGATTCTCAACAACACCAGCACGGGTGAAGCCACCGGCGTCGGCGTACGTTTAATGAATAAAGATCAAAGCAATATCGTTTTAGGCACCGCTACTCCAGATATCGACCTGGCTCCGACCTCCAGCGAACAAACGCTGAATTTCTTTGCCTGGATGGAACAAATTGATCAGGCTACACCTGTAACGCCAGGCGCAGTTACGGCGAATGCAACCTACGTGCTGGATTATAAATAA
>cluster_567
GTGTATAAGCGTCCCGTTTCGATCTTAGTGGTCATCTATGCACAAGATACGAAACGGGTGCTGATGTTGCAGCGGCGTGACGATCCCGATTTCTGGCAGTCGGTAACCGGCAGCGTGGAAGAGGGTGAAACCGCGCCGCAAGCTGCCATGCGCGAAGTAAAGGAAGAGGTCACCATTGATGTTGTCGCTGAACAACTGACCTTAATTGACTGTCAGCGCACGGTAGAGTTTGAAATTTTTTCACATTTACGTCATCGCTATGCGCCGGGCGTGACGCGTAATACGGAATCATGGTTCTGTCTTGCGCTTCCGCACGAGCGGCAGATCGTTTTCACTGAACATCTGGCTTACAAGTGGCTTGATGCGCCTGCTGCGGCGGCGCTCACTAAGTCCTGGAGCAACCGGCAGGCGATTGAACAGTTTGTAATTAACGCTGCCTGA
>cluster_568
ATGAACATGTTCTTTGACTGGTGGTTCGCCACATCACCCCGCCTCCGCCAGCTTTGCTGGGCATTCTGGTTGCTGATGTTAGTTACGCTCATTTTTCTATCATCGACACACCATGAAGAGCGCGACGCATTAATTCGACTACGGGCAAGTCATCACCAGCAGTGGGCCGCACTGTATCGCCTGGTAGACACCACTCCCTTCAGCGAGGAAAAAACGCTGCCCTTTTCGCCTCTGGATTTTCAGTTATCCGGCGCGCAACTGGTTTCCTGGCATCCATCCGCGCAGGGAGGTGAGTTGGCGTTGAAAACGCTGTGGGAAGCAGTGCCGTCGGCATTTACACGGCTGGCAGAGCGCAACGTCAGCGTGAGCCGTTTTTCGTTAAGCGTGGAAGGTGATGATCTTTTGTTCACGCTACAACTGGAGACGCCGCATGAGGGTTAA
>cluster_569
ATGCGTATCTTTGTAGATGACGGTTCTACCAACATCAAACTGGCCTGGGTTGAAGACGGTGCAGTGAAAACGTTAATTAGTCCGAATAGTTTTAAACCGGAATGGTCTATGACGCTGCAGGGACTGACTGATGCCACTATACCCGCTTCCGCAAACTATGAGATTGATGGAGAGAAATACAGCTTTGATCAATTGAGTCCGGATGCAGTGCGCACCACAGAAACGCGTTATCAGTACAGCGACGTTAATGTGGTTGCTATTCATCATGCGTTGATGCAGTCAGGTATTGCTCCGCAACCTGTTGATATTATTGTTACTTTACCTTTAGGTGAGTATCTGGATGAGAACGATCAGCCAAATCTGGCTAATATCGAACGTAAGAAAAATAATGTCAGACGAGCTGTAACAGTTCAGGGGCGTGAAAACTTTACCATTCGTAAAGTCAGTGTCTTGCCTGAGTCCGTGCCTGCCGGTTTTGACGTGCTGAAAGATCTGAATGATCTGGAGTCGCTGTTGATCGTTGATATCGGTGGAACGACCCTTGATATTGCACATGTCCGCAGCAAAATGTCCGGTTTCACAAAAACTTATTGTGACCCCAAGACAGGCGTTTCCATCATTACTGAAGCAGTTAAGCATGCGATGGATGTGAATGTGAGTACACGAACCAGTTCTTATTTTGCAGATCGTCTAATCCAGAGTCGGGATGACAATGAATTCCTGACTCGTTATATCCCGAATGCAGAACAGCGTGAGCAGATCCTGACAGTATTACGTGACCGGGAAAAAAAACTGCAGCATCGTGTGGCGGATTCAGTAGGACGCTTTGCTGGTTTTACTCATGTTATGGTTGTTGGCGGTGGTGCCAGCCTTGTGGCTGGGGCAGTAAAAAAAGCGACAGGAGTGGGTGATAACCGTTTCTTTGTCAGTGACAATCCTCAGTTCGATCTGGTGTTGGGAATGATGGCAATGAAGGGATGA
>cluster_570
TTGGAATCGCCACTAGGTTCTGATCTGGCACGGTTGGTGCGCATATGGCGTGCTCTGATAGACCATCGCCTGAAACCGCTGGAGTTAACACAAACCCATTGGGTTACGTTACACAATATCCATCAGTTACCTCCAGACCAGTCGCAAATTCAACTGGCAAAAGCGATTGGCATCGAGCAGCCATCACTGGTCCGTACTCTGGACCAACTGGAAGAAAAAGGGTTAATTTCGCGTCAAACTTGTGCCAGCGATCGTCGGGCTAAACGTATTAAACTGACGGAAAAGGCAGAGCCACTGATCAGCGAAATGGAAGCTGTTATTAACAAAACCCGCGCGGAAATATTACATGGCATCTCCGCAGAGGAACTGGAGCAACTGATTACGCTCATCGCAAAACTTGAGCATAATATCATTGAGTTACAGGCCAAAGGGTGA
>cluster_571
ATGTCATTCACAAATACCCCTGAACGCTATGGTGTTATATCTGCGGCCTTCCATTGGCTAAGCGCAATTATTGTCTACGGCATGTTTGCTTTAGGTCTGTGGATGGTCACGCTCAGTTATTACGATGGCTGGTATCACAAAGCACCCGAACTGCATAAAAGCATCGGTATTTTGTTAATGATGGGGCTGGTTATTCGCGTTCTGTGGCGTGTCATATCTCCACCGCCGGGTCCGCTGCCGAGTTATTCGCCCATGACTCGTCTTGCCGCAAAGGCTGGACATCTCGCATTGTACCTATTGCTGTTCGCCATCGGCATCAGCGGCTATCTGATCTCAACTGCCGATGGTAAACCGATCAGCGTTTTTGGCTGGTTTGACGTCCCCGCGACCCTTGCCGACGCTGGCGCACAGGCAGACTTTGCCGGTGCCCTGCATTTTTGGCTCGCGTGGAGCGTCGTAGTACTGTCCGTTATGCACGGATTTATGGCCCTGAAGCATCATTTCATCGATAAAGACGACACTCTGAAGCGCATGCTGGGAAAGTCGTCATCTGACTATGGAGTATAA
>cluster_572
ATGGCAACAGGCACGCAGCCCGATGCTGGGCAGATCCTCAACTCGCTGATTAACAGTATTTTGTTAATCGATGACAATCTGGCGATCCATTACGCCAACCCCGCCGCGCAACAACTGCTCGCCCAAAGCTCCCGCAAATTGTTTGGTACGCCGTTACCGGAACTGTTGAGCTACTTCTCATTAAATATCGAGCTGATGCAAGAAAGTCTGGAGGCGGGGCAAGGTTTTACCGATAACGAAGTGACGCTGGTCATCGACGGGCGCTCGCATATCCTTTCTGTGACGGCTCAGCGTATGCCGGACGGCATGATCCTGCTGGAGATGGCACCGATGGATAACCAGCGCCGCTTAAGTCAGGAACAGCTACAGCACGCCCAGCAGGTTGCTGCCCGTGATTTAGTGCGCGGCCTGGCACATGAGATTAAAAATCCGCTTGGCGGTTTACGTGGCGCGGCGCAGCTGCTCAGCAAAGCATTACCTGACCCGTCACTACTCGAATATACCAAAGTGATTATCGAACAGGCGGACCGGCTGCGAAATCTGGTCGACCGTCTGTTGGGGCCGCAGCTGCCCGGTACGCGCATTACCGAAAGTATTCACAAAGTGGCTGAACGCGTGGTGACGCTGGTGTCGATGGAACTGCCGAACAACGTGCGGTTGATTCGGGATTACGACCCCAGCCTGCCGGAACTGGCGCACGACCCGGATCAAATTGAACAGGTCTTGCTGAATATTGTGCGCAATGCGCTACAGGCGCTGGGGCCGGAGGGTGGTGAAATCATTCTGCGTACCCGCACAGCGTTTCAACTGACCTTACACGGCGAGCGCTATCGGCTGGCGGCGCGGATTGATGTGGAAGATAACGGGCCGGGCATTCCGCCTCATTTGCAGGATACGCTGTTTTACCCGATGGTCAGCGGCCGCGAAGGTGGCACCGGGCTTGGCTTATCCATCGCCCGTAATTTGATTGATCAGCATTCAGGCAAAATTGAATTTACCAGTTGGCCAGGTCATACCGAGTTCTCGGTTTACCTGCCTATCAGGAAATAA
>cluster_573
ATGAAACGACTTCTGATTCTTACGGCACTCCTGCCGTTTGTCGGCTTTGCACAGCCCATTAATACTCTGAACAACCCTAACCAGCCGGGGTATCAGATACCCAGCCAGCAGCGGATGCAAACCCAGATGCAGACTCAGCAAATCCAGCAAAAAGGGATGCTGAATCAGCAACTGAAAACGCAAACTCAGTTGCAACAGCAGCATTTAGAAAACCAGATAAACAATAATTCTCAGCGGGTGTTGCAGTCACAGCCGGGGGAGCGAAATCCCGCCCGGCAGCAAATGCTGCCCAACACCAACGGCGGGATGTTAAACAGCAACCGTAATCCGGATAGTTCGTTGAATCAGCAGCATATGCTGCCGGAGAGGAGAAACGGCGACATGCTGAATCAGCCCAGCACGCCGCAGCCTGACATTCCGTTGAAAACTATTGGGCCGTAA
>cluster_574
ATGATGAAACGCCTTATCGTTCTTGTTTTGCTTGCCAGCACGCTGCTCACGGGCTGTAACACCGCTCGCGGTTTCGGCGAAGACATCAAACATCTCGGCAACTCCATCTCTCGCGCTGCCAGCTAA
>cluster_575
ATGCGCGGCAAAGGAGCAGGGTTACGCACACATGTATTAATTGGCATGGGAAGCGCCCTGTTTATGATTGTTTCGAAATATGGTTTTGCTGACGTGCTGTCTTTAGATCACGTCGGACTCGACCCCAGCCGTATTGCTGCTCAGGTGGTGACGGGCGTCGGGTTTATCGGTGCAGGTAACATTCTCGTTCGTAACCAAAATATTGTAGGTCTGACGACGGCAGCGGATATCTGGGTGACCGCCGCCATAGGTATGGTTATTGGCAGCGGTATGTACGAACTGGGTATTTATGGTTCAGTGATGACCTTGTTGGTGCTGGAAGTCTTCCATCAATTAACCTTCCGCCTGATGAACAAAAATTACCATTTACAGCTGACATTAGTGAACGGTAATACGGTATCAATGCTCGACTGGTTTAAGCAGCAAAAAATAAAAACGGATTTAGTTTCGTTGCAGGAAAATGAAGATCATGAAGTGGTCGCCATTGATATCCAGCTTCATGCCACAACGTCGATAGAAGACCTGTTGCGATTATTAAAAGGTATGGCAGGGGTGAAAGGCGTTTCAATTAGCTAA
>cluster_576
ATGTCTGAATCTGTACAGAGCAATAGCGCCGTCCTGGTGCACTTCACGCTAAAACTCGACGATGGCACCACCGCCGAGTCTACCCGCAACAACGGTAAACCGGCGCTGTTCCGCCTGGGTGATGCTTCTCTTTCTGAAGGGCTGGAGCAACACCTGTTGGGGCTGAAAGTGGGCGATAAAACCACCTTCTCGTTGGAGCCAGATGCGGCGTTTGGCGTGCCGTCACCGGACCTGATTCAGTACTTCTCCCGCCGTGAATTTATGGATGCAGGCGAGCCAGAAATTGGCGCAATCATGCTTTTTACCGCAATGGATGGCAGTGAGATGCCTGGCGTGATCCGCGAAATTAACGGCGACTCCATTACCGTTGATTTCAACCATCCGCTGGCCGGGCAGACCGTTCATTTTGATATTGAAGTGCTGGAAATCGATCCGGCACTGGAGGCGTAA
>cluster_577
ATGTTGAAAAAATTTCGTGGCATGTTTTCCAATGACTTGTCCATTGACCTGGGTACTGCGAATACCCTCATTTATGTAAAAGGACAAGGCATCGTATTGAATGAGCCTTCCGTGGTGGCCATTCGTCAGGATCGTGCCGGTTCACCGAAAAGCGTAGCTGCAGTAGGTCATGACGCGAAGCAGATGCTGGGCCGTACGCCGGGCAATATTGCTGCCATTCGCCCAATGAAAGACGGCGTTATCGCCGACTTCTTCGTGACTGAAAAAATGCTCCAGCACTTCATCAAACAAGTGCACAGCAACAGCTTTATGCGTCCAAGCCCGCGCGTTCTGGTTTGTGTACCGGTTGGCGCGACCCAGGTTGAACGCCGCGCAATTCGTGAATCCGCGCAGGGCGCTGGTGCCCGTGAAGTCTTCCTGATTGAAGAACCGATGGCTGCCGCAATTGGTGCTGGCCTGCCGGTTTCTGAAGCGACCGGTTCTATGGTGGTTGATATCGGTGGTGGTACCACTGAAGTTGCTGTTATCTCCTTGAACGGCGTGGTTTACTCCTCTTCCGTGCGCATTGGTGGTGATCGTTTCGACGAAGCTATCATCAACTATGTGCGTCGTAATTACGGTTCTCTGATCGGTGAAGCCACCGCAGAACGTATCAAGCACGAAATCGGTTCGGCTTACCCGGGCGATGAAGTCCGTGAAATCGAAGTTCGTGGCCGTAACCTGGCAGAAGGTGTTCCACGCGGTTTTACCCTGAACTCCAACGAAATCCTCGAAGCACTGCAGGAACCGCTGACCGGTATTGTGAGCGCGGTAATGGTTGCACTGGAACAGTGCCCGCCGGAACTGGCTTCCGACATCTCCGAGCGCGGCATGGTGCTCACCGGTGGTGGCGCACTGCTGCGTAACCTTGACCGTTTGTTAATGGAAGAAACCGGCATTCCAGTCGTTGTTGCTGAAGACCCGCTGACCTGTGTGGCGCGCGGTGGCGGCAAAGCGCTGGAAATGATCGACATGCACGGCGGCGACCTGTTCAGCGAAGAGTAA
>cluster_578
ATGATAAAAATAACGCCACATAAAATAGCGATACTGATGGGAATATTATTATCACCATCAGTATTTGCAACGGATATTAATGTAGAGTTTACAGCCACTGTCAAAGCGACAACCTGTAACATCACACTTACTGGTAATAACGTCACGAATGATGGCAATAATAACTACACATTGAGAATCCCTAAGATGGGTCTGGATAAGATCGCGAATAAAACGACAGAATCTCAGGCTGATTTTAAACTGGTTGCTAGTGGGTGCAGCAGTGGCATCAGTTGGATTGATACCACTCTGACCGGAAATGCATCATCAAGCTCACCTAAGCTTATTATACCGCAGTCTGGTGATTCATCTTCGACGACAAGTAATATCGGTATGGGTTTCAAAAAACGGACTACTGATGATGCCACTTTCCTTAAACCTAACAGTGCGGAAAAGATACGCTGGAGCACAGACGAGATGCAGCCCGATAAGGGTCTTGAAATGACCGTTGCGCTACGTGAAACAGATGCAGGGCAAGGCGTACCGGGGAATTTTCGTGCACTGGCAACGTTTAATTTCATCTATCAATAA
>cluster_579
ATGGCATGTGGCGAGTTCTCCCTGATTGCCCGTTATTTTGACCGTGTAAGAAGTTCTCGTCTTGATGTCGAACTGGGCATCGGCGACGATTGCGCTCTTCTCAATATCCCCGAGAAACAGACCCTGGCGATCAGCACTGATACGCTGGTGGCGGGCAACCACTTCCTCCATGATATCGATCCTGCTGATCTGGCGTATAAAGCACTGGCGGTGAACCTAAGCGATCTGGCAGCGATGGGGGCCGATCCGGCCTGGCTGACGCTGGCATTAACCTTACCGGACGTAGACGAAGCGTGGCTTGAGTCCTTCAGCGACAGTTTGTTTGATCTTCTCAATTATTACGATATGCAACTCATTGGCGGCGATACCACGCGTGGGCCATTATCAATGACGTTGGGTATCCACGGCTTTGTTCCGATGGGACGAGCCTTAACGCGCTCTGGAGCGAAACCGGGTGACTGGATCTATGTGACCGGTACACCGGGCGATAGCGCCGCCGGGCTGGCGATTTTGCAAAACCGTTTGCAGGTTGCCGATGCTAAAGATGCGGACTACTTGATCAAACGTCATCTCCGTCCATCGCCGCGTATTTTACAGGGACAGGCACTGCGCGATCTGGCAAATTCAGCTATCGATCTCTCTGACGGTCTGATTTCCGATCTCGGGCATATCGTGAAAGCCAGCGACTGCGGCGCACGTATTGACCTGGCATTGCTGCCGTTTTCTGATGCGCTTTCTCGCCATGTTGAACCGGAACAGGCGCTGCGCTGGGCGCTCTCTGGCGGTGAAGATTACGAGTTGTGTTTCACTGTGCCGGAACTGAACCGTGGCGCGCTGGATGTGGCTCTCGGACACCTGGGCGTACCGTTTACCTGTATCGGGCAAATGACCGCCGATATCGAAGGGCTTTGTTTTATTCGTGACGGCGAACCTGTCACGTTTGACTGGAAAGGATATGACCATTTTGCCACGCCATAA
>cluster_580
ATGAGCGTAATGTTTGATCCAGACACGGCGATTTATCCTTTCCCCCCGAAGCCGACGCCGTTAAGCATTGATGAAAAAGCGTATTACCGCGAGAAGATAAAACGTCTGCTAAAAGAACGTAATGCGGTGATGGTTGCCCACTACTATACCGATCCCGAAATTCAACAACTGGCAGAAGAAACCGGTGGCTGTATTTCTGATTCTCTGGAAATGGCGCGCTTCGGTGCAAAGCATCCCGCTTCTACTTTGTTAGTCGCTGGGGTGAGATTTATGGGAGAAACCGCCAAAATTCTCAGTCCGGAAAAAACAATTCTGATGCCGACACTTCAGGCTGAATGTTCACTGGATCTCGGCTGCCCTGTTGAAGAATTTAACGCATTTTGCGATGCCCATCCCGATCGTACTGTCGTCGTCTACGCCAACACTTCTGCTGCGGTAAAAGCGCGCGCAGATTGGGTGGTAACTTCAAGCATTGCCGTCGAACTTATTGATCATCTTGATAGTTTGGGTGAAAAAATCATCTGGGCACCCGACAAACATCTGGGGCGTTACGTGCAAAAACAGACGGGTGGAGACATTCTATGCTGGCAGGGTGCCTGTATTGTGCATGATGAATTTAAGACTCAGGCGTTAACCCGCTTGCAAGAAGAATACCCGGATGCTGCCATACTGGTGCATCCAGAATCACCACAAGCTATTGTCGATATGGCGGATGCGGTCGGTTCCACCAGTCAACTGATCGCTGCTGCGAAAACATTGCCACATCAGCGGCTTATCGTGGCAACCGATCGGGGCATTTTCTACAAAATGCAGCAGGCAGTGCCAGATAAAGAGTTACTGGAAGCACCAACCGCAGGTGAGGGTGCAACCTGCCGCAGCTGCGCGCATTGTCCGTGGATGGCCATGAATGGCCTTCAGTCCATCGCAGAGGCATTAGAACAGGAAGGAAGCAATCACGAGGTTCATGTTGATGAAAGGCTGCGAGAGAGGGCGCTGGTGCCGCTCAATCGTATGCTGGATTTTGCGGCTACACTACGTGGATAA
>cluster_581
GTGAACAGACGTAATTTTATTAAAGCAGCCTCCTGCGGGGCATTGCTGACGGGCGCGCTGCCGTCTGTCAGTCATGCGGCTGCTGAAAACCGCCCGCCAATTCCGGGATCGCTGGGGATGTTGTACGACTCGACCTTGTGCGTAGGCTGCCAGGCTTGCGTCACCAAGTGTCAGGATATCAACTTCCCTGAACGTAACCCGCAAGGGGAACAGACCTGGTCGAACAACGACAAACTGTCGCCGTATACCAATAACATCATTCAGGTGTGGACCAGCGGCACAGGGGTCAACAAAGACCAGGAGGAGAACGGCTACGCGTACATTAAGAAACAGTGTATGCACTGCGTCGATCCGAACTGTGTCTCTGTGTGCCCGGTCTCTGCGCTGAAAAAAGATCCGAAAACCGGCATTGTCCATTACGACAAAGATGTGTGCACCGGTTGCCGTTACTGCATGGTCGCCTGCCCATACAACGTGCCGAAGTACGACTACAACAACCCGTTTGGTGCGCTGCATAAGTGCGAGTTGTGCAACCAGAAAGGTGTGGAACGTCTCGATAAAGGCGGTTTGCCTGGCTGCGTAGAAGTGTGCCCGGCGGGCGCGGTAATTTTTGGTACGCGTGAAGAGCTGATGGCGGAGGCGAAAAAACGTCTGGCGCTGAAGCCTGGCAGCGAATACCACTATCCGCGTCAGACGCTGAAATCTGGCGACACTTACCTGCATACGGTGCCGAAATATTATCCGCATCTGTACGGCGAGAAAGAGGGCGGCGGTACTCAGGTTCTGGTACTGACGGGTGTGCCTTATGAAAATCTCGACCTGCCGAAACTGGACGATCTTTCTACCGGTGCGCGTTCCGAAAATATTCAACACACCCTGTATAAAGGCATGATGCTACCACTGGCTGTGCTGGCGGGCTTAACCGTGCTGGTTCGTCGCAACACCAAAAACGACCATCACGACGGAGGAGACGATCATGAGTCATGA
>cluster_582
ATGGCAAAAGTATTTACACAAGAAGAGCGGGAAAAAATTAAAGGGCAGGTTGTTGAGCTAGTACGCCGGAGTGGGCGCGAGACGTTACGGCAACTGGAAGCCAAGACAGGTGCGACAAGATATCTGATGAGTGTTCTCGCCAGAGAGCTGGTTGCCAGTGGCGATGTATACAACTCTGGTTACGGGTTATTCCCGTCTGAACAGGCGCGTAAGGACTGGCAAAACGCCCGCAAAAAACTCTCAAGGGCAAATCTGAAGAAACCATCTGTGGTTGATCCTGACCTTATCTGGCCATTACCAGACGGAGAAATACGCCGCTACGACAGGCGTCAAAACATAATCTGTAGCGAGTGCCGGAAGAGCGAAGCTATGCAGCGTGTACTGGCTTTCTATCAGGGTAATTTTCAGAAGGTGCTGTTGTGA
>cluster_583
ATGATACAACCTATTTCCGGCCCTCCTCCTGGGCAACCACCAGGTCAGGGAGATAACCTGCCGTCTGGCGCGGGCAATCAGCCTTTATCCAGTCAGCAACGTACTTCGCTGGAAAGCTTAATGACGAAAGTGACCTCACTGACGCAACAACAAAGAGCAGAACTGTGGGCGGGTATCAGGCACGATATTGGTCTGTCGGGAGATTCACCGCTGCTTTCGCGTCACTTCCCTGCCGCTGAGCATAATCTGGCGCAACGTCTGCTGGCCGCGCAAAAAAGCCATTCTGCCCGCCAGCTTTTAGCGCAATTAGGGGAGTATTTACGTCTGGGGAATAATCGTCAGGCGGTCACGGATTATATCCGTCATAACTTTGGTCAGACGCCGCTGAATCAGCTCTCACCGGAGCAATTAAAAACCATTCTCACCCTGTTGCAGGAAGGGAAGATGGTTATTCCGCAACCACAGCAGCGCGAGGCGACCGACCGTCCTTTATTACCGGCGGAGCACAATGCGCTAAAACAGCTGGTGACCAAACTTGCGGCGGCAACGGGGGAACCCAGCAAACAGATCTGGCAATCGATGCTGGAACTTTCCGGGGTGAAAGATGGCGAGTTAATTCCAGCGAAACTGTTTAACCATCTGGTGACCTGGTTGCAGGCGCGCCAGACGTTAAGCCAGCAAAATACGCCGACGCTGGAATCACTACAGATGGCGCTAAAACAACCTTTAGATGCCAGTGAACTGGCGGCGTTATCGGCATATATCCAGCAAAAATATGGCCTTTCTGCGCAATCATCGCTTTCTTCTGCCCAGGCCGAGGATATTCTTAATCAGCTTTATCAACGGCGGGTTAAAGGGATTGATCCGCGTGATATGCAACCGCTGCTTAATCCTTTTCCACCGATGATGGACACGTTGCAAAATATGGCAACGCGTCCCGCGCTGTGGATACTGTTAGTCGCGATTATCCTGATGCTGGTCTGGCTGGTTCGTTAG
>cluster_584
ATGGTGAAATCGACGTCATGTATAACCATTGATTTCATGAATATGTCGCAGCTAACTGAACGGACCTTTACGCCATCTGAATCTCTCAGCAGCCTGTCACTTTTTCTTAGTCTGGCACGTGGACAGTGTCGGCCGGGTAAATTCTGGCATCGCCGTAGTTTTCGCCAGAAATTTTTGCTGCGCTCGTTGATTATGCCGCGTTTAAGCGTTGAGTGGATGAACGAACTTTCCCACTGGCCTAATCTCAATGTGTTGTTAACGCGCCAACCGCGACTGCCTGTGCGTCTGCATCGCCCTTACCTTGCGGCGAATCTTAGCCGTAAGCAATTGCTGGAGGCGTTACGTTACCATTATGCGTTACTCCGCGGATGTATGTCGGCGGAAGAATTCAGCTTATATTTGAATACCCCCGGGCTGCAACTGGCGAAGCTGGAAGGCAAAAACGGCGAGCAGTTCACGCTTGAGCTGACCATGATGATCTCAATGGATAAAGAAGGTGACAGCACAATCCTGTTTCGCAACAGCGAAGGTATTCCTCTGGCAGAGATCACGTTTACCCTGTGTGAATATCAGGGGAAAAGAACGATGTTTATTGGCGGACTGCAAGGCGCAAAATGGGAAATTCCACATCAGGAAATCCAGAATGCGACGAAAGCCTGCCACGGGCTATTTCCCAAACGCCTCGTGATGGAAGCGGCCTGTCTGTTTGCCCAACGTTTGCAGGTAGAGCAGATTATTGCCGTCAGCAATGAAACGCATATTTACCGCAGCCTGCGTTATCGTGATAAAGAAGGCAAGATCCATGCCGATTACAACGCTTTCTGGGAATCGGTTGGCGGCGTATGTGATGCTGAACGCCATTACCGCCTTCCAGCACAGATAGCACGAAAAGAGATTGCCGAAATCGCCAGTAAAAAACGGGCTGAATACCGTCGGCGCTATGAGATGCTCGACGCTATTCAGCCACAAATGGCCACGATGTTTCGCGGTTAA
>cluster_585
ATGACTATCAAAGTAGGTATCAACGGTTTTGGCCGTATCGGTCGCATTGTTTTCCGTGCTGCTCAGAAACGTTCTGACATCGAGATCGTTGCAATCAACGACCTGTTAGACGCTGATTACATGGCATACATGCTGAAATATGACTCCACTCACGGCCGTTTCGACGGTACCGTTGAAGTGAAAGACGGTCATCTGATCGTTAACGGTAAAAAAATCCGTGTTACCGCTGAACGTGATCCGGCTAACCTGAAATGGGACGAAGTTGGTGTTGACGTTGTCGCTGAAGCAACTGGTCTGTTCCTGACTGACGAAACTGCTCGTAAACACATCACCGCTGGTGCGAAGAAAGTGGTTATGACTGGTCCGTCTAAAGACAACACTCCGATGTTCGTTAAAGGCGCTAACTTCGACAAATATGCTGGCCAGGACATCGTTTCCAACGCTTCCTGCACCACCAACTGCCTGGCTCCGCTGGCTAAAGTTATCAACGATAACTTCGGCATCATCGAAGGTCTGATGACCACCGTTCACGCTACTACCGCTACTCAGAAAACCGTTGATGGCCCGTCTCACAAAGACTGGCGCGGCGGCCGCGGCGCTTCCCAGAACATCATCCCGTCCTCTACCGGTGCTGCTAAAGCTGTAGGTAAAGTACTGCCAGAACTGAATGGCAAACTGACTGGTATGGCGTTCCGCGTTCCGACCCCGAACGTATCCGTAGTTGACCTGACCGTTCGTCTGGAAAAAGCTGCAACTTACGAGCAGATCAAAGCTGCCGTTAAAGCTGCTGCTGAAGGCGAAATGAAAGGCGTTCTGGGCTACACCGAAGATGACGTAGTATCTACCGATTTCAACGGCGAAGTTTGCACTTCCGTGTTCGATGCTAAAGCTGGTATCGCTCTGAACGACAACTTCGTGAAACTGGTATCCTGGTACGACAACGAAACCGGTTACTCCAACAAAGTTCTGGACCTGATCGCTCACATCTCCAAATAA
>cluster_586
ATGAGTGGAACCTTACTCGCCTTCGACTTCGGCACCAAAAGCATTGGCGTAGCGGTCGGCCAACGCATTACCGGCACTGCTCGCCCTTTGCCTGCAATTAAAGCACAGGACGGTACGCCGGACTGGAACCTCATCGAACGTTTACTGAAAGAGTGGCAGCCGGACGAAATCATCGTCGGTTTGCCGCTGAATATGGACGGCACCGAGCAACCATTGACTGCCAGAGCGCGTAAATTTGCCAACCGTATTCATGGTCGTTTCGGTGTTGAAGTAAAGCTCCATGACGAACGTCTTAGCACCGTGGAAGCCCGTTCCGGTCTGTTTGAACAGGGCGGCTATCGGGCGCTCAACAAAGGCAAAGTCGACTCTGCCTCTGCGGTTATTATTCTCGAAAGCTATTTCGAGCAGGGATATTAA
>cluster_587
ATGGACAAATTCGACGCTAATCGCCGCAAATTGCTGGCGCTTGGTGGCGTTGCACTCGGTGCCGCCATCCTGCCGACCCCTGCGTTTGCAACACTCTCTACCCCACGCCCGCGCATTTTGACACTCAATAATCTTCATACCGGAGAGTCAATCAAAGCGGAGTTTTTCGATGGCAGAGGCTATATTCAGGAAGAATTGGCAAAACTTAACCATTTTTTCCGCGATTACCGCGCGAACAAAATAAAGTCCATCGACCCAGGATTATTCGACCAGTTGTATCGCCTGCAAGGGTTGTTAGGCACGCGCAAACCGGTGCAACTCATTTCCGGTTATCGTTCTATTGATACCAACAATGAACTACGCGCCCGCAGCCGTGGAGTAGCGAAGAAAAGCTATCACACTAAAGGCCAGGCGATGGATTTCCATATTGAAGGTATCGCGTTAAGCAATATTCGCAAAGCCGCGTTATCTATGCGCGCAGGTGGTGTAGGATATTATCCACGTAGTAACTTTGTGCATATTGATACCGGGCCAGCACGGCACTGGTAG
>cluster_588
ATGAACGAGTTTTCTATCCTCTGTCGTGTGCTGGGTTCGCTCTATTACCGCCAACCGCAAGATCCTTTACTGGTGCCGCTGTTTACCCTGATTCGTGAGGGGAAACTGGCTGCGAACTGGCCACTGGAGCAGGATGAGTTACTGACGCGTTTACAGAAAAGCTGTGATATGGCGCAAGTCTCTGCCGATTACAATGCGTTGTTTATCGGCGATGAATGTGCCGTGCCGCCATATCGTAGCGCATGGGTTGAGGACGCAACGGAAGCGGAAGTGCGCGCTTTTCTTTCCGAACGAGGGATGCCACTGGCGGATACGCCAGCCGATCACATCGGCACATTGCTGCTTGCGGCTTCCTGGCTGGAAGATCAGTCAACGGAAGATGAGAGCGAAGCACTGGAAACACTGTTCAGTGAGTATCTGTTACCCTGGTGTGGTGCGTTCCTCGGCAAAGTGGAGGCCCATGCAACCACGCCTTTCTGGCGCACCATGGCACCGCTAACCCGTGATGCCATTAGTGCAATGTGGGACGAGCTGGAAGAAGATTCTGAAGAGTAA
>cluster_589
ATGATTAATACTGTAAAAATATCCAGTTGTGAGTTAATCAACGCTGATTGCCTGGAATTTATCCAGACCTTACCGGAAAACTCTGTCGATCTGATAGTCACAGACCCGCCATACTTTAAAGTGAAGCCCGAGGGCTGGGATAACCAGTGGGAGGGCGACGATGATTACCTGAAATGGCTGGACCAGTGTCTGGCGCAGTTCTGGCGGGTACTGAAGCCTGCCGGAAGTCTTTACCTGTTCTGTGGTCATCGCCTGGCATCTGACACCGAAATCATGATGCGTGAGCGCTTTAATGTGCTGAACCACATTATCTGGGCGAAGCCGTCCGGACGCTGGAACGGGTGCAATAAGGAAAGTCTGCGGGCGTATTTTCCGGCAACAGAGCGCATTCTGTTTGCAGAACATTATCAGGGACCGTATCGCCCGAAAGATGATGGCTATGTGGCACAGGGGCGCGAGCTAAAACAGCACGTCATGGCCCCGCTGATTTCTTACTTTCGTGATGCGCGTAAATCACTGGGAATAACGTCAAAACAGATAGCGGAAGCCACCGGAAAGAAAAACATGGCTTCGCACTGGTTTGGTACCAGTCAGTGGCAGTTACCGAACGAGGGTAATTACAACAAATTGCAGGCGTTGTTTGCGCGTGTTGCGGCAGAAAAACATCAGCGCGGGGAACTGGAAAAGCCACACCACCAGCTGGTCAGCACATACAGTGAGCTGAACCGGCAGTATACGGAACTGCTGAGTGAATATAAAAATTTGCGGCGGTATTTCGGTGTGACGGCGCAGGTTCCGTACACCGATGTCTGGACGCATAAACCGGTGCAGTACTATCCAGGGAAACATCCGTGCGAAAAACCGGCAGAAATGCTGCAGCAGATAATCAACGCGAGCAGTCGTCCGGGAGACCTGGTTGCAGATTTTTTTATGGGTTCAGGTTCAACGGTAAAAGCGGCGATGGCACTGGGGCGTTGTGCGATTGGTGTTGAGCTGGAGACAGGACGTTTTGAACAGACAGTCAGGGAAGTTCAGGATTTAATCGTTTGA
>cluster_590
ATGAAGCGCAAGGTATTGTTAATTCCGTTGATTATCTTCCTGGCGATTGCCGCGGCGCTGCTGTGGCAGCTGGCGCGTAATGCCGAAGGGGATGATCCGACCAATCTGGAATCGGCGCTCATTGGCAAGCCAGTGCCGAAGTTTCGCCTCGAATCACTGGACAATCCGGGGCAGTTTTATCAGGCGGATGTGCTGACTCAGGGCAAACCGGTGCTGCTTAACGTCTGGGCGACCTGGTGTCCGACCTGCCGTGCGGAACATCAATATCTGAATCAGCTTTCTGCGCAGGGCATCCGCGTGGTCGGCATGAACTATAAAGACGATCGCCAGAAGGCAATCAGCTGGCTGAAAGAGCTGGGCAATCCTTACGCGCTAAGCCTGTTTGATGGCGACGGCATGTTAGGGCTGGATCTCGGTGTCTATGGCGCGCCAGAAACGTTCCTTATTGACGGCAACGGCATCATTCGCTATCGCCATGCGGGCGATCTCAATCCTCGCGTCTGGGAAGAAGAGATCAAGCCACTGTGGGAGAAATACAGTAAGGAGGCCGCACAATGA
>cluster_591
ATGACTGGACAGCGCATTGGGTATATCAGGGTCAGCACCTTCGACCAGAACCCGGAACGGCAACTGGAAGGCGTCAAGGTTGATCGCGCTTTTAGCGACAAGGCATCCGGCAAGGATGTCAAGCGTCCGCAACTGGAAGCGCTGATAAGCTTCGCCCGCACCGGCGACACCGTGGTGGTGCATAGCATGGATCGCCTGGCGCGCAATCTCGATGATTTGCGCCGGATCGTGCAAACGCTGACACAACGCGGCGTGCATATCGAATTCGTCAAGGAACACCTCAGTTTTACTGGCGAAGACTCTCCGATGGCGAACCTGATGCTCTCGGTGATGGGCGCGTTCGCCGAGTTCGAGCGCGCCCTGATCCGCGAGCGTCAGCGCGAGGGTATTGCGCTCGCCAAGCAACGCGGGGCTTACCGTGGCAGGAAGAAATCCCTGTCGTCTGAGCGTATTGCCGAACTGCGCCAACGTGTCGAGGCTGGCGAGCAAAAGACCAAGCTTGCTCGTGAATTCGGAATCAGTCGCGAAACCCTGTATCAATACTTGAGAACGGATCAGTAA
>cluster_592
ATGGAGCAAAACCCGCAGTCACAGCTGAAACTTCTTGTCACCCGTGGTAAGGAGCAAGGCTATCTGACCTATGCCGAGGTCAATGACCATCTGCCGGAAGATATCGTCGATTCAGATCAGATCGAAGACATCATCCAAATGATCAACGACATGGGCATTCAGGTGATGGAAGAAGCACCGGATGCCGATGATCTGATGCTGGCTGAAAACACCGCGGACGAAGATGCTGCCGAAGCCGCCGCGCAGGTGCTTTCCAGCGTGGAATCTGAAATCGGGCGCACGACTGACCCGGTACGCATGTACATGCGTGAAATGGGCACCGTTGAACTGTTGACCCGCGAAGGCGAAATTGACATCGCTAAGCGTATTGAAGACGGGATCAACCAGGTTCAATGCTCCGTTGCTGAATATCCGGAAGCGATCACCTATCTGCTGGAACAGTACGATCGTGTTGAAGCAGAAGAAGCGCGTCTGTCCGATCTGATCACCGGCTTTGTTGACCCGAACGCAGAAGAAGATCTGGCACCTACCGCCACTCACGTCGGTTCTGAGCTTTCCCAGGAAGATCTGGACGATGACGAAGATGAAGACGAAGAAGATGGCGATGACGACAGCGCCGATGATGACAACAGCATCGACCCGGAACTGGCTCGCGAAAAATTTGCGGAACTACGCGCTCAGTACGTTGTAACGCGTGACACCATCAAAGCGAAAGGTCGCAGTCACGCTGCCGCTCAGGAAGAGATCCTGAAACTGTCTGAAGTATTCAAACAGTTCCGCCTGGTGCCGAAGCAGTTTGACTACCTGGTCAACAGCATGCGCGTCATGATGGACCGCGTTCGTACGCAAGAACGTCTGATCATGAAGCTCTGCGTTGAGCAGTGCAAAATGCCGAAGAAAAACTTCATTACCCTGTTTACCGGCAACGAAACCAGCGATACCTGGTTCAACGCGGCAATTGCGATGAACAAGCCGTGGTCGGAAAAACTGCACGATGTCTCTGAAGAAGTGCATCGCGCCCTGCAGAAACTGCAGCAGATTGAAGAAGAAACCGGCCTGACCATCGAGCAGGTTAAAGATATCAACCGTCGTATGTCCATCGGTGAAGCGAAAGCCCGCCGTGCGAAGAAAGAGATGGTTGAAGCGAACTTACGTCTGGTTATTTCTATCGCCAAGAAATACACCAACCGTGGCTTGCAGTTCCTTGACCTGATTCAGGAAGGCAACATCGGTCTGATGAAAGCGGTTGATAAATTCGAATACCGCCGTGGTTACAAGTTCTCCACCTACGCAACCTGGTGGATCCGTCAGGCGATCACCCGTTCTATCGCGGATCAGGCGCGCACCATCCGTATTCCGGTGCATATGATTGAGACTATCAACAAACTCAACCGTATTTCTCGCCAGATGCTGCAAGAGATGGGCCGTGAACCGACGCCGGAAGAACTGGCTGAACGTATGCTGATGCCGGAAGACAAGATCCGCAAAGTGCTGAAGATCGCCAAAGAGCCAATCTCCATGGAAACGCCGATCGGTGATGATGAAGATTCGCATCTGGGGGATTTCATCGAGGATACCACCCTCGAGCTGCCGCTGGATTCTGCGACCACCGAAAGCCTGCGTGCGGCAACGCACGACGTGCTGGCTGGCCTGACCGCGCGTGAAGCGAAAGTTCTGCGTATGCGTTTCGGTATCGATATGAACACCGACCACACGCTGGAAGAAGTGGGTAAACAGTTCGACGTTACCCGCGAACGTATCCGTCAGATCGAAGCGAAGGCGCTGCGCAAACTGCGTCACCCGAGCCGTTCTGAAGTGTTGCGTAGCTTCCTGGACGATTAA
>cluster_593
ATGTATCGCATTGGTGAGCTGGCAAAAATGGCGGAAGTAACACCCGACACGATTCGTTATTACGAAAAACAGCAGATGATGGAGCATGAAGTGCGTACTGAAGGTGGGTTTCGCCTGTATACCGAAAGCGATCTCCAGCGATTGAAATTTATCCGCCATGCCAGACAACTAGGTTTCAGTCTGGAGTCGATCCGCGAGTTGCTGTCGATCCGTATCGATCCTGAACACCATACCTGTCAGGAGTCAAAAGGCATTGTGCAGGAAAGATTGCAGGAAGTCGAAGCACGGATAGCCGAGTTGCAGAGTATGCAGCGTTCCTTGCAACGCCTTAACGATGCCTGTTGTGGGACCGCCCATAGCAGTGTTTATTGCTCGATTCTTGAAGCTCTTGAACAAGGGGCGAGTGGCGTTAAGAGTGGCTGTTGA
>cluster_594
GTGATTAGCGATATCAGAAAAGATGCTGAAGTACGCATGGACAAATGCGTAGAAGCGTTCAAAACCCAAATCAGCAAAATACGCACGGGTCGTGCTTCTCCCAGCCTGCTGGATGGCATTGTCGTGGAATATTACGGCACGCCGACGCCGCTGCGTCAGCTGGCAAGCGTAACGGTAGAAGATTCCCGTACACTGAAAATCAACGTGTTTGATCGTTCAATGTCTCCGGCCGTTGAAAAAGCGATTATGGCGTCCGATCTTGGCCTGAACCCGAACTCTGCGGGTAGCGACATCCGTGTTCCGCTGCCGCCGCTGACGGAAGAACGTCGTAAAGATCTGACCAAAATCGTTCGTGGTGAAGCAGAACAAGCGCGTGTTGCAGTACGTAACGTGCGTCGTGACGCGAACGACAAAGTGAAAGCACTGTTGAAAGATAAAGAGATCAGCGAAGACGACGATCGCCGTTCTCAGGACGATGTACAGAAACTGACTGATGCTGCAATCAAGAAAATTGAAGCGGCGCTGGCAGACAAAGAAGCAGAACTGATGCAGTTCTGA
>cluster_595
ATGAAAAAGACCCGTACAGCCAATTTGCACCATCTTTATCATGAACCCTTACCCGAAAACCTGAAGCTCACGCCGAAGGTCGAAGTGGATAATGTTCATCAACGACAGACAACGGATGTCTATGAACATGCTTTAACGATTACCGCCTGGCAGCAGATTTACGATCAGCTGCATCCGGGCAAGTTTCATGGTGAATTTACGGAAATTCTACTCGATGATATTCAGGTTTTTCGTGAATACACCGGTCTGGCGCTGCGTCAGTCGTGCCTGGTCTGGCCGAACTCGTTCTGGTTTGGCATTCCGGCGACGCGCGGTGAGCAGGGATTTATCGGTTCGCAATGTCTGGGAAGCGCGGAAATCGCCACCCGCCCTGGTGGCACTGAATTTGAACTGAGCACGCCGGATGATTACACGATCCTGGGCGTGGTGCTTTCTGAAGATGTCATCACCCGGCAGGCTAACTTTTTGCATAACCCGGATCGGGTATTACATATGCTGCGTAGCCAGTCGGCGCTGGAAGTGAAAGAGCAGCATAAAGCCGCGCTGTGGGGCTTTGTCCTACAGGCGCTGGCGACGTTTTGTGAGAACCCGGAAAATCTCCATCAGCCTGCAGTGCGAAAAGTGCTGGGGGATAATTTGCTAATGGCGATGGGGGCGATGCTGGAAGACGCGCAACCAATGGTGACGGCGGAAAGCATCAGTCATCAGAGTTACCGTAGATTACTTTCCCGCGCCCGTGAATATGTGCTGGAAAATATGTCTGAGCCGGTGACGGTGCTGGACTTGTGTAATCAACTGCATGTCAGTCGCCGCACGCTACAAAACGCGTTTTACGCTATTTTAGGCATTGGCCCAAACGCGTGGCTGAAACGCATTCGCCTGAACGCCGTACGCCGCGAACTGATAAGCCCGTGGTCGCAAAGCACAACGGTAAAAGACGCCGCCATGCAGTGGGGATTCTGGCATCTGGGGCAATTTGCCACGGATTACCAGCAGCTGTTTGCCGAGAAGCCGTCGTTGACGTTGCATCAGCGGATGCGGGAATGGGGGTGA
>cluster_596
ATGATGCTAAGCGAGGAAACGTCCGCCGTACGCCCACAAAAACAAACGCGATTTAACGGTGCAAAACTGGTATGGATGCTGAAAGGCAGTCCGCTCACCGTGACCGGCGCAGTCATCATTGTATTAATGCTATTGATGATGATTTTTTCACCGTGGCTGGCGACGCATGATCCCAACGCCATTGATTTAACCGCCCGCCTTTTGCCGCCTTCTGCGGCGCACTGGTTTGGCACCGATGAAGTGGGACGCGATCTGTTCAGCCGCGTACTGGTCGGCAGTCAGCAATCAATTCTCGCCGGATTAGTCGTGGTTGCCATTGCGGGTATGATTGGTTCGCTACTCGGATGTCTATCCGGTGTGCTTGGCGGACGCGCAGACGCCATCATCATGCGCATCATGGACATTATGCTGTCGATTCCTTCGTTGGTACTGACAATGGCACTGGCTGCCGCTCTCGGGCCGAGTTTATTTAACGCCATGCTGGCGATTGCTATTGTGCGAATTCCCTTTTATGTGCGCCTGGCGCGGGGGCAAGCATTAGTTGTACGCCAGTATACCTATGTTCAGGCGGCGAAAACCTTTGGTGCGTCGCGTTGGCATCTGATCAGCTGGCATATTTTACGTAACTCCCTGCCGCCGCTGATCGTGCAGGCATCGCTGGATATCGGTAGCGCGATTTTAATGGCCGCCACGTTGGGATTTATTGGCCTGGGTGCTCAACAACCGAGTGCTGAATGGGGCGCGATGGTAGCGAATGGTCGCAACTATGTACTCGATCAGTGGTGGTATTGCGCATTTCCGGGGGCAGCGATTTTGCTTACCGCCGTTGGGTTTAATCTCTTTGGTGATGGTATTCGCGATCTGCTTGACCCGAAAGCAGGAGGAAAGCAGTCATGA
>cluster_597
ATGGAATTACAGGACTGGCGAAAAGAACCTCGTAAAAACTATTCGAATGAATTCAAACTTCGTATGGTGGAACTGGCATCACAACCTGGAGCTTGTGTTGCACAGATTGCACGTGAAAATGGCGTCAATGATAATGTTATTTTCAAATGGCTCAGGCTCTGGCAGAACGAAGGGCGTGTTTCGCGGCGTCTTCCGGTAACGACCTCTTCTGACACTGGCGTTGAATTATTACCTGTAGAAATAACGCCGGATGAGCAGAAAGAACCTGTGGCGGCCATTGCGCCGTCTTTATCCACTTCCACTCAGACCAGAGTCAGTGCCAGTTCCTGCAAGGTGGAATTCCGTCACGGTAACATGACGCTGGAAAATCCATCGCCAGAGCTGCTCACAGTGTTGATCCGTGAACTGACCGGGAGGGGAAGATGA
>cluster_598
ATGGCAATGCATCTTAACGAAAACCTCGACGATAACGGCGAAATGCATGATATCAACGTGACGCCGTTTATCGACGTGATGTTGGTTCTGCTGATTATCTTTATGGTGGCGGCACCGTTAGCGACGGTAGATGTGAAGGTGAACTTGCCTGCTTCTACCAGCACGCCGCAGCCGCGCCCGGAAAAACCGGTTTATCTGTCGGTGAAGGCAGACAACTCGATGTTTATCGGTAACGATCCGGTCACCGATGAAACAATGATTACGGCGTTGAATGCGTTAACCGAAGGCAAGAAAGACACCACCATCTTCTTCCGAGCGGACAAAACCGTCGATTACGAGACGTTGATGAAGGTAATGGATACGCTGCATCAGGCGGGTTACCTGAAGATAGGTCTGGTCGGCGAAGAAACCGCCAAAGCGAAGTAA
>cluster_599
ATGACCAAAGACCATGCACAAGGTGTATTTATCCGTTTTATTGATTTTCGCGGTGAACTGTTATTACGTGCATCCGCTATTGACGGAGTGACTCCGGCGGGTAAAAACGGAGCCGACGAAGCCACTTACGTTTATCTGAACGGCACGCGACTGCTTGTGGAACTTCCGTACCAGACCGTACGAGAAATCATTAGCGAAGCTGAAAAGGCACGCCAGGTTAATGGCGATGAACCCTATATCGAAATTATTTGTATGGATTCAGAAGCTGAAATACAGAAAGCAGATTAA
>cluster_600
ATGGAATATAAAGATCCAATGCATGAGCTGTTGAGCAGCCTGGAACAGATTGTTTTTAAAGATGAAACGCAGAAAATTACCCTGACGCACAGAACAACGTCCTGTACCGAAATTGAGCAGTTACGAAAAGGGACAGGGTTAAAAATCGATGATTTCGCCCGGGTTTTGGGCGTATCAGTCGCCATGGTAAAGGAATGGGAATCCAGACGCGTGAAGCCTTCAAGTGCCGAACTAAAATTGATGCGTTTGATTCAAGCCAACCCGGCATTAAGTAAGCAGTTGATGGAATAG
>cluster_601
ATGAGTGACAGCCAGACGCTGGTGGTAAAACTCGGCACCAGTGTGCTAACAGGCGGATCGCGCCGTCTGAACCGTGCCCATATCGTTGAACTTGTTCGCCAGTGCGCGCAGTTACATGCCGCCGGGCATCGGATTGTTATTGTGACGTCGGGCGCGATCGCCGCCGGACGTGAGCACCTGGGGTACCCGGAACTGCCAGCGACTATCGCCTCGAAACAACTGCTGGCGGCGGTAGGGCAGAGTCGACTGATTCAACTGTGGGAACAGCTGTTTTCGATTTATGGCATTCACGTCGGGCAGATGCTGCTGACCCGTGCTGATATGGAAGACCGTGAACGCTTCCTGAACGCCCGCGACACCCTGCGTGCGTTGCTCGATAACAATATCGTTCCGGTAATCAATGAGAACGATGCTGTCGCTACGGCAGAGATTAAGGTCGGCGATAACGATAACCTTTCTGCGCTGGCGGCGATTCTGGCGGGTGCCGATAAACTGTTGCTGCTGACCGATCAAAAAGGTTTGTATACCGCTGATCCGCGCAGCAATCCGCAGGCAGAACTGATTAAAGATGTTTACGGCATTGATGACGCACTGCGCGCGATTGCCGGTGACAGCGTTTCAGGCCTCGGAACTGGCGGCATGAGTACCAAATTGCAGGCCGCTGACGTGGCTTGCCGTGCGGGTATCGACACCATTATTGCCGCGGGCAGCAAGCCGGGCGTTATTGGTGATGTGATGGAAGGCATTTCCGTCGGTACGCTGTTCCATGCCCAGGCGACTCCGCTTGAAAACCGTAAACGCTGGATTTTCGGTGCGCCGCCGGCGGGTGAAATCACGGTAGATGAAGGGGCAACTGCCGCCATTCTTGAACGCGGCAGCTCCCTGTTGCCGAAAGGCATTAAAAGCGTGACTGGCAATTTCTCGCGTGGTGAAGTCATCCGCATTTGCAACCTCGAAGGTCGCGATATCGCCCACGGCGTCAGTCGTTACAACAGCGATGCATTACGCCGTATTGCCGGGCACCACTCGCAAGAAATTGATGCAATACTGGGATATGAATACGGCCCGGTTGCCGTTCACCGTGATGACATGATTACCCGTTAA
>cluster_602
ATGAAAATCAAGCATGAACACATCCGCATGGCGATGAATGTCTGGGCGCATCCGGACGGCGAAAAAGTACCGGCTGCGAAAATTACCAAAGCGTATTTCGAGCTGGGAATGACGTTCCCGGAACTGTATGACGACAGCCATCCGGAAGCCCTGGCCCGTAATACCCAGAAAATTTTCCGTTGGCTGGATAAAGACACCCCTGATGCTGTTGAAAAAATGCAGGCTCTGTTACCGGCGATCGAAAAGGCGATGCCGCCTTTGCTGGTGGCCCGTATGCGCAGCCACAGTTCTGAATATTACCGTGAGATCGTCGAACGGAGGGATCGGCTGGTGAAGGATGTCGATGATTTTGTTGCGTCAGCGGTTGTTTTGTATGACCAGATGAATCGCGGCGGCCCGGCAGGGAATGCTGTGGTGATGCACTAA
>cluster_603
ATGAATCTTGATGACATTATCAACAGCATGACGCCTGAGGTATACCAGCGTTTGTCGACCGCCGTTGAACTGGGGAAATGGCCTGATGGCGTTACGTTGACCGAGGAACAAAAAGAGAACTGCCTGCAACTGGTGATGCTGTGGCAAGCCCGCCATAATACCGAAGCACAGCATATGACAATTGACACAAATGGTCAGATGGTCATGAAGAGCAAACAGCAGTTAAAAGAAGATTTTGGTATCTCAGCAAAGCCTATTGCCATGTTTAAGTAA
>cluster_604
ATGCTGAAAACAATTTCGCCGTTAATTTCTCCCGAACTATTGAAAGTGCTGGCAGAGATGGGGCATGGAGATGAAATTATTTTTTCCGATGCTCACTTTCCCGCCCATTCGATGGGACCGCAGGTGATCCGCGCTGATGGCCTGTTGGTGAGCGACTTGCTCCAGGCGATTATCCCGTTATTTGAGCTGGACAGTTATGCACCACCGCTGGTGATGATGGCGGCGGTAGAAGGTGACACTCTCGATCCTGAAGTAGAACGACGTTATCGTAATGCGCTTTCACTACAAGCCCCCTGTCCTGACATCATCCGCATCAATCGTTTTGCGTTTTATGAACGGGCGCAAAAAGCCTTTGCGATCGTTATCACAGGCGAACGAGCGAAGTACGGGAATATTCTTTTAAAAAAAGGGGTAACACCGTAA
>cluster_605
ATGTTGTTTATCAAGCCTGCGGATCTCCGCGAAATTGTGACTTTTCCGCTATTTAGCGATCTTGTTCAGTGTGGCTTTCCTTCACCGGCAGCAGATTACGTTGAACAGCGCATCGATCTGAATCAACTGTTGATCCAGCATCCCAGCGCGACTTACTTCGTCAAAGCAAGTGGTGATTCTATGATTGATGGTGGAATTAGTGACGGTGATTTACTGATTGTCGATAGCGCTATTACCGCCAGCCATGGTGATATTGTCATCGCTGCTGTTGACGGCGAGTTTACGGTGAAAAAATTGCAACTACGCCCGACGGTACAGCTTATTCCCATGAACAGTGCGTACTCGCCCATTACCATCAGTAGCGAAGATACGCTGGATGTCTTTGGTGTGGTGATCCACGTCGTTAAGGCGATGCGCTGA
>cluster_606
ATGGAAGAATTAAGAATATTTCTCAATTCTCTTTCGTCAGATGAACAGCGTATGTTTGCATGCGAGTGTGGTACCAGCATCGGTTATCTAAGAAAGGCATTGAGTAAAGGTCAAGTGTTAGGGGCATCGTTATGTGTCCTTATTGAGCGAGCCAGTAATGGTGAAGTTACACGTCAGCAACTAAGGCCTTTTGATTGGATGAATATTTGGCCCGAGCTGGAAGATACCAAAACGTTAACACAACCACTTTCTAGGAGCTTGATTCATGAAAATCAAGCATGA
>cluster_607
ATGCATAACCAGGCTCCAATTCAACGTAGAAAATCAACACGTATTTACGTTGGGAATGTGCCGATTGGCGATGGTGCTCCCATCGCCGTACAGTCCATGACCAATACGCGTACGACAGACGTCGAAGCAACGGTCAATCAAATCAAGGCGCTGGAACGCGTTGGCGCTGATATCGTCCGTGTCTCCGTACCGACGATGGACGCGGCAGAAGCGTTCAAACTCATCAAACAGCAGGTTAACGTGCCGCTGGTGGCTGACATCCACTTCGACTATCGCATTGCACTGAAAGTAGCGGAATACGGCGTCGATTGTCTGCGTATTAACCCTGGCAATATCGGTAATGAAGAGCGTATTCGCATGGTGGTTGACTGTGCGCGCGATAAAAACATTCCGATCCGTATTGGCGTTAACGCCGGATCGCTGGAAAAAGATCTGCAAGAAAAGTATGGCGAACCGACGCCGCAGGCGTTGCTGGAATCCGCCATGCGCCATGTTGATCATCTCGATCGCCTGAACTTCGATCAGTTCAAAGTCAGCGTGAAAGCGTCTGACGTCTTCCTCGCTGTTGAGTCTTATCGTTTGCTGGCAAAACAGATCGATCAGCCGCTGCATCTGGGGATCACCGAAGCCGGTGGTGCACGCAGCGGGGCAGTAAAATCCGCCATTGGTTTAGGTCTGCTGCTGTCTGAAGGCATCGGCGACACGCTGCGCGTATCACTGGCGGCCGATCCGGTCGAAGAGATCAAAGTCGGTTTCGATATTTTGAAATCGCTGCGTATCCGTTCGCGCGGGATCAACTTCATCGCCTGCCCGACCTGTTCGCGTCAGGAATTTGATGTTATCGGTACGGTTAACGCGCTGGAGCAACGCCTGGAAGATATCATCACTCCGATGGACGTTTCGATTATCGGCTGCGTGGTGAATGGCCCAGGTGAGGCGCTGGTTTCTACACTCGGCGTCACCGGCGGCAACAAGAAAAGCGGCCTCTATGAAGATGGCGTGCGCAAAGACCGTCTGGACAACAACGATATGATCGACCAGCTGGAAGCACGCATTCGTGCGAAAGCCAGTCAGCTGGACGAAGCGCGTCGAATTGACGTTCAGCAGGTTGAAAAATAA
>cluster_608
ATGACTTATACGGTAAAATTCAGGGATGATGCGCTCAAGGAATGGCTGAAACTGGATAAGACCATTCAACAACAGTTTGTGAAAAAACTAAAAAAATGCAGCGAAAATCCTCATATACCGTCGGCAAAACTAAGAGGGCTAAAGGACTGCTACAAAATTAAACTACGTGCATCGGGATTTCGTCTGGTTTATCAGGTGATTGACGATATGTTAATTATTGCGGTTGTTGCGGTAGGAAAACGAGAACGTAGTAACGTTTATAATCTCGCCAGTGAGAGAATGAGATAG
>cluster_609
ATGAAATCACGTGCTGCCGTTGCATTTGCTCCCGGTAAACCGCTGGAAATCGTTGAAATTGACGTTGCACCACCGAAAAAAGGTGAAGTGCTGATTAAAGTCACCCATACCGGCGTTTGCCATACCGACGCATTTACCCTCTCCGGGGATGACCCGGAAGGTGTATTCCCGGTGGTTCTCGGTCACGAAGGGGCCGGCGTTGTGGTTGAAGTCGGTGAAGGCGTAACCAGCGTCAAACCTGGCGACCATGTGATCCCGCTTTACACCGCGGAGTGCGGCGAGTGTGAGTTCTGTCGTTCTGGCAAAACTAACCTCTGTGTTGCGGTTCGCGAAACCCAGGGTAAAGGCTTGATGCCAGACGGCACCACCCGTTTTTCTTACAACGGGCAGCCGCTTTATCACTACATGGGGTGCTCTACATTCAGTGAATACACCGTGGTCGCGGAAGTGTCTCTGGCCAAAATTAATCCAGAAGCAAACCATGAACACGTCTGTCTGCTGGGCTGTGGCGTGACCACCGGTATTGGCGCGGTGCACAACACAGCTAAAGTCCAGCCAGGTGATTCTGTTGCCGTGTTTGGTCTTGGCGCGATTGGTCTGGCAGTGGTTCAGGGCGCGCGTCAGGCGAAAGCGGGACGGATTATCGCTATCGATACCAACCCGAAGAAATTCGATCTGGCGCGTCGCTTCGGTGCTACCGACTGCATTAACCCGAATGACTACGACAAACCGATTAAAGATGTCCTGCTGGATATCAACAAATGGGGTATCGACCATACCTTTGAATGCATCGGTAACGTCAACGTGATGCGTGCGGCGCTGGAAAGTGCGCACCGCGGCTGGGGTCAGTCGGTGATCATCGGGGTGGCAGGTTCTGGTCAGGAAATCTCCACCCGTCCATTCCAGTTGGTCACTGGTCGCGTATGGAAAGGTTCCGCGTTTGGCGGCGTGAAAGGTCGTTCCCAGTTACCGGGTATGGTTGAAGATGCGATGAAAGGTGATATCGATCTGGAACCGTTTGTCACGCATACCATGAGCCTTGATGAAATTAATGACGCCTTCGACCTGATGCATGAAGGCAAATCCATTCGAACCGTAATTCGTTACTGA
>cluster_610
ATGTTCCTGAAAACCGAATCATTTGAACATAACGGTGTGACCGTCACGCTTTCTGAACTGTCAGCCCTGCAGCGCATTGAGCATCTCGCCCTGATGAAACGGCAGGCAGAACAGGCGGAGTCAGACAGCAACCGGAAGTTTACTGTGGAAGACGCCATCAGAACCGGCGCGTTTCTGGTGGCGATGTCCCTGTGGCATAACCATCCGCAGAAGACGCAGATGCCGTCCATGAATGAAGCCGTTAAACAGATTGAGCAGGAAGTGCTTACCACCTGGCCCACGGAGGCAATTTCTCATGCTGAAAACGTGGTGTACCGGCTGTCTGGTATGTATGAGTTTGTGGTGAATAATGCCCCTGAACAGACAGAGGACGCCGGGCCCGCAGAGCCTGTTTCTGCGGGAAAGTGTTCGACGGTGAGCTGA
>cluster_611
ATGACGGGCAAAGAGGCAATTATTCATTACCTGGGGACGCATAATAGCTTCTGTGCGCCGGACGTTGCCGCGCTAACAGGCGCAACAGTAACCAGCATAAATCAGGCCGCGGCTAAAATGGCACGGGCAGGTCTTCTGGTTATCGAAGGTAAGGTCTGGCGAACGGTGTATTACCGGTTTGCTACCAGGGAAGAACGGGAAGGAAAGGTGAGCACGAACCTGATTTTTAAGGAGTGTCGCCAGAGTGCAGCGATGAAACGGGTATTGGCGGTATATGGAGTTAAAAGATGA
>cluster_612
ATGCAAGAAATTATGCAATTTGTTGGCCGTCATCCCATACTGAGTATCGCCTGGATCGCGTTACTGGTGGCGGTTCTTGTGACTACGTTTAAGAGCCTGACCTCGAAAGTGAAGGTGATTACTCGTGGTGAAGCTACGCGTCTGATCAACAAAGAAGACGCTGTGGTTGTGGATTTACGTCAGCGTGATGACTTCCGTAAAGGCCATATCGCAGGTTCTATCAACCTGTTGCCGAGCGAAATCAAAGCCAACAATGTTGGTGAGCTTGAGAAGCACAAAGACAAACCGGTTATCGTGGTAGATGGTTCTGGCATGCAGTGCCAGGAGCCTGCAAACGCGCTGACGAAAGCTGGTTTTGCGCAAGTATTCGTACTGAAAGAAGGCGTCGCTGGCTGGGCTGGCGAAAACTTGCCTTTGGTGCGCGGCAAATAA
>cluster_613
ATGGCTATTGAACGTACTTTTTCCATCATCAAACCGAACGCGGTAGCAAAAAACGTCATTGGTAATATCTTTGCGCGCTTTGAAGCTGCAGGGTTCAAAATTGTCGGCACCAAAATGCTGCACCTGACCGTTGAACAGGCACGTGGCTTTTATGCTGAACACGATGGAAAACCGTTCTTTGATGGTCTGGTTGAATTCATGACCTCTGGCCCGATCGTGGTTTCCGTGCTGGAAGGTGAAAACGCCGTTCAGCGTCACCGCGATCTGCTGGGCGCGACCAATCCGGCAAACGCACTGGCTGGTACTCTGCGCGCTGATTACGCTGACAGCCTGACCGAAAACGGTACCCACGGTTCTGATTCCGTCGAATCTGCCGCTCGCGAAATCGCTTATTTCTTTGGCGAAGGCGAAGTGTGCCCGCGCACCCGTTAA
>cluster_614
ATGATGATGAACGCTTTCTTTCCGGCAATGGCGCTTATGGTGCTAGTGGGTTGTTCTACACCGTCACCCGTGCAGAAAGCACAACGGGTAAAGGTTGATCCTCTGCGTTCGTTGAATATGGAAGCGTTATGCAAGGATCAGGCGGCAAAACGTTATAACACCGGCGAGCAAAAAATCGACGTCACCGCCTTCGAACAGTTCCAGGGAAGCTATGAAATGCGCGGTTATACCTTCCGTAAAGAGCAGTTTGTCTGTTCTTTTGACGCAGATGGCCATTTTTTGCATCTTTCCATGCGTTAA
>cluster_615
ATGGCAGAGAATGTTGCACATATTTCGCGGTTCAGAAAAAAGAAAGAGAATGCCTATAATGTATCCAACAACCAAGTAACAGGAAGTGGTAATGATGGAGGTGATGGCATGAATGACGACCTTGAACGGCGGGTCAGTTGCCTGGAAAGTGATGTGACTGAAATCAAAAACAACCTGATTACTCTCACCACAAGAAGCGAATCCTTTGCTACCAAATCTGATGTACTGGAGATTCGCGAAGGGTTGAGGCTTGAGATGGCAGAATCGCGCCAATCCCTGAAGTCTGAGATGGCTGATTTACGCCAGTCTCTGAAAGTTGAGATGGCTGAGCATCGTACTGAACTTCAGAAATCATTTGCAAATCAGACTTGGTTACTCACAGGTATTGTCCTGTCTGCGATGGCCGTGCTTGTGGCTGTGGTTACTGTTATTAAGTAA
>cluster_616
ATGTCTGTACAGCAAATCGACTGGGATCTGGCCCTGATCCAGAAATATAACTATTCCGGGCCACGATACACCTCGTACCCGACCGCGCTGGAGTTTTCAGAAGACTTCGGCGAACAGGCGTTTTTACAAGCCGTGGCGCGCTATCCTGAGCGTCCATTATCTCTCTACGTACATATCCCGTTCTGCCATAAGCTTTGTTACTTCTGCGGTTGCAATAAGATTGTTACTCGCCAGCAGCACAAGGCCGATCAGTATCTGGACGCGCTGGAGCAAGAAATCGTCCATCGTGCACCGCTGTTCGCCGGGCGTCACGTCAGCCAATTGCACTGGGGCGGCGGAACGCCGACGTATCTGAATAAAGCGCAAATCAGCCGCCTGATGAAGCTGCTGCGCGAAAACTTCCAGTTCAATGCCGATGCGGAGATTTCGATCGAAGTCGATCCGCGGGAAATCGAACTGGATGTACTCGATCATTTACGCGCCGAAGGCTTTAATCGCCTGAGCATGGGCGTGCAGGACTTCAACAAAGAAGTGCAACGTCTGGTTAACCGCGAGCAGGATGAAGAGTTCATCTTTGCACTGCTTAACCATGCGCGTGAGATTGGTTTTACCTCCACCAACATCGACCTGATTTACGGCCTGCCGAAACAGACGCCGGAGAGTTTCGCCTTTACCCTGAAACGTGTGGCGGAGCTGAACCCCGATCGTCTGAGTGTCTTTAACTACGCGCATCTGCCGACCATTTTTGCTGCTCAGCGCAAAATCAAAGATGCTGACCTGCCGAGTCCGCAGCAAAAACTCGATATCCTGCAGGAAACCATCGCCTTCCTGACGCAATCGGGCTATCAGTTTATCGGTATGGATCACTTTGCCCGTCCGGATGACGAGCTGGCGGTGGCCCAGCGTGAAGGCGTGCTGCATCGTAACTTCCAGGGCTACACCACTCAGGGCGATACCGATCTGCTGGGGATGGGCGTTTCCGCCATCAGCATGATTGGCGACTGCTACGCGCAGAACCAGAAAGAGTTGAAGCAGTACTATCAGCAAGTGGATGAACAAGGCAATGCGCTGTGGCGTGGTATTGCGCTAACGCGTGATGACTGTATTCGCCGCGATGTGATTAAGTCGCTCATCTGCAACTTCCGTCTGGATTACGCCCCTATTGAGAAACAGTGGGATTTGCACTTCGCTGATTACTTTGCGGAAGATCTCAAGCTGCTCGCCCCGTTAGCAAAAGATGGGCTGGTGGATGTGGATGAGAAGGGAATACAGGTGACGGCGAAAGGTCGCTTGCTGATCCGCAACATTTGCATGTGCTTTGATACCTATCTGCGCCAGAAAGCGCGGATGCAGCAGTTCTCACGGGTGATTTAA
>cluster_617
ATGGCTAAACAACCGGGATTAGATTTTCAAAGTGCCAAAGGTGGCTTAGGCGAGCTGAAACGCAGACTGCTGTTTGTTATCGGTGCGCTGATTGTGTTCCGTATTGGCTCTTTTATTCCGATCCCTGGTATTGATGCCGCTGTACTTGCCAAACTGCTTGAGCAACAGCGAGGCACCATCATTGAGATGTTTAACATGTTCTCTGGTGGTGCTCTCAGCCGTGCTTCTATCTTTGCTCTGGGGATCATGCCGTATATTTCGGCGTCGATCATTATCCAGCTGCTGACGGTGGTTCACCCAACGTTGGCAGAAATTAAGAAAGAAGGGGAGTCTGGTCGTCGTAAGATCAGCCAGTACACCCGTTACGGTACTCTGGTGCTGGCAATATTCCAGTCGATCGGTATTGCTACCGGTCTGCCGAATATGCCTGGTATGCAAGGCCTGGTGATTAACCCAGGCTTTGCATTCTACTTCACCGCTGTTGTAAGTCTGGTCACAGGAACGATGTTCCTGATGTGGTTGGGCGAACAGATTACTGAACGAGGTATCGGCAACGGTATTTCAATCATTATCTTCGCCGGTATTGTCGCGGGACTCCCGCCAGCCATTGCCCATACTATCGAGCAAGCGCGTCAAGGCGACCTGCACTTCCTCGTGTTGCTGTTGGTTGCAGTATTAGTATTTGCAGTGACGTTCTTTGTTGTATTTGTTGAGCGTGGTCAACGCCGCATTGTGGTAAACTACGCGAAACGTCAGCAAGGTCGTCGTGTCTATGCTGCACAGAGCACACATTTACCGCTGAAAGTGAATATGGCGGGGGTAATCCCGGCAATCTTCGCTTCCAGTATTATTCTGTTCCCGGCGACCATCGCGTCATGGTTCGGGGGCGGTACTGGTTGGAACTGGCTGACAACAATTTCGCTGTATTTGCAGCCTGGGCAACCGCTTTATGTGTTACTCTATGCGTCTGCAATCATCTTCTTCTGTTTCTTCTACACGGCGTTGGTTTTCAACCCGCGTGAAACAGCAGATAACCTGAAGAAGTCCGGTGCATTTGTACCAGGAATTCGTCCGGGAGAGCAAACGGCGAAGTATATCGATAAAGTAATGACCCGCCTGACCCTGGTTGGTGCGCTGTATATTACCTTTATCTGCCTGATCCCGGAGTTCATGCGTGATGCAATGAAAGTACCGTTCTACTTCGGTGGGACCTCACTGCTTATCGTTGTTGTCGTGATTATGGACTTTATGGCTCAAGTGCAAACTCTGATGATGTCCAGTCAGTATGAGTCTGCATTGAAGAAGGCGAACCTGAAAGGCTACGGCCGATAA
>cluster_618
ATGCGTAACTTCGATTTATCCCCACTGATGCGTCAATGGATCGGTTTTGACAAACTGGCCAACGCACTGCAAAACGCCGGTGAAAGCCAGAGCTTCCCGCCGTACAACATTGAGAAAAGCGACGATAACCACTACCGCATTACCCTTGCGCTGGCAGGTTTCCGTCAGGAAGATTTAGAGATTCAACTGGAAGGTACGCGCCTGAGCGTAAAAGGCACGCCGGAGCAGCCAAAAGAAGAGAAAAAATGGCTGCATCAAGGGCTTATGAATCAGCCATTTAGCCTGAGCTTTACGCTGGCTGAAAATATGGAAGTCTCTGGCGCAACCTTCGTAAACGGTTTACTGCATATTGATTTAATTCGTAATGAGCCTGAACCCATCGCAGCGCAGCGTATCGCTATCAGCGAACGTCCCGCGTTAAATAGCTAA
>cluster_619
ATGGCCAGTGGCGATCTTGTCCGTTATGTCATAACCGTCATGTTGCATGAGGATACATTGACTGAAATTAACGAGTTGAATAATTACCTGACTCGCGACGGTTTTTTGCTCACCATGACGGATGATGAGGGAAATATCCATGAGCTGGGGACTAACACTTTTGGACTTATCAGTACCCAAAGTGAAGAAGAAATTAGAGAACTGGTTTCGGGGCTTACCCAAAGTGCAACCGGCAAAGATCCTGAAATCACCATCACGACCTGGGAGGAATGGAATAGCAACAGAAAATAA
>cluster_620
ATGTATAAGACAATCATTATGCCAGTTGATGTATTTGAAATGGAATTGAGCGACAAAGCTGTTCGCCACGCTGAATTCCTCGCCCAGGATGACGGAGTTATTCATCTACTTCACGTACTACCCGGGTCAGCCAGCCTGAGCCTGCACCGTTTTGCCGCTGATGTGCGTCGTTTTGAAGAGCATCTGCAACATGAAGCAGAAGAACGTCTGCAAACGATGGTCAGCCACTTCACCATCGATCCTTCCCGCATTAAACAACATGTCCGTTTTGGTAGCGTGCGGGATGAAGTCAATGAGTTGGCAGAAGAACTGGGGGCTGATGTTGTAGTTATTGGTTCTCGCAACCCATCGATTTCGACCCATCTGTTAGGTTCTAACGCCTCGAGCGTGATCCGCCATGCCAATCTGCCGGTGCTGGTTGTGCGTTAA
>cluster_621
ATGAGCCAGAACGCTACGGTTAACGTCGACATCAAATTAGGCGTCAATAAATTCCATGTTGATGAGGGCCACCCGCATATCATTCTGGCGGCAAATCCCGATATCAATGAATTCCGTAAATTAATGAAAGCCTGCCCTGCCGGACTTTATAAGCAGGATGACGCCGGCAACATTCATTTTGATTCTGCCGGTTGTCTGGAGTGCGGCACCTGTCGGGTGCTGTGCGGTAACACTATTCTCGAACAGTGGCAATATCCCGCAGGCACCTTCGGTATTGATTTTCGCTACGGCTAA
>cluster_622
ATGAGCATGGTCGTGGTTGTTACAGAAAATGTCCCGCCGCGCTTACGTGGACGGCTCGCAATCTGGCTACTGGAAGTGCGTGCCGGTGTGTATGTTGGTGATACATCAAAACGTATTCGGGAGATGATCTGGCAGCAAATTACCCAACTGGCTGGTTGCGGAAATGTGGTGATGGCCTGGGCGACCAATACCGAGTCGGGTTTTGAATTTCAGACCTGGGGAGAAAACAGACGTATTCCGGTGGATTTGGATGGGTTACGTTTGGTTTCTTTTCTTCCTGTTGATAATCAATAA
>cluster_623
ATGTACTGTACTGTTAAAGAGATCATCCGCGATGTACTGGATACAGACGTGCCGGACAGTGAATGCGTTTTTGCCGTGGTGCTGACCCGTGGTGATGTGCGTCACATAGCCCAGGACTGGAGTCTGACAGACGATGAGCTGGAAACCGTCATGCAGCGGCTGGACGATGCTTTTGTATATGGCGCATGTGACAGAGTTGTTTCCGATATTGTCAATGAACTGATGGAGGAAAAGCGCGTAAACCGTCTTGTAACAGTCCCTGCGGTGCTGCTGGAAAAAGTGATGGTGATGGCTGGTAGTGAAATTTATCGCCTCCATGCTGTCGGGAGCGAGAACGGGGGCGACGGTGACGCATTTGTCAGGGAAGAACGTGAGATTATGCGGGTGATGCGTCAGGCGCTGGACGGGGAGAACGGGTAA
>cluster_624
ATGGAATTATCCTCACTGACCGCCGTTTCCCCTGTCGATGGACGCTACGGCGATAAAGTCAGCGCGCTGCGCGGGATTTTCAGCGAATATGGTTTGCTGAAATTCCGTGTACAAGTTGAAGTACGTTGGCTGCAAAAACTGGCCGCGCACGCAGCGATCAAGGAAGTTCCTGCTTTTGCTGCCGACGCAATCGGTTACCTTGATGCAATTGTCGCCAATTTCAGCGAAGAAGATGCCGCACGCATCAAAACCATCGAGCGTACCACTAACCACGACGTTAAAGCGGTTGAGTATTTCCTGAAAGAAAAAGTGGCGGAGATCCCGGAACTGCACGCGGTTTCTGAATTCATCCACTTTGCCTGTACTTCGGAAGATATCAATAACCTCTCCCACGCATTAATGCTGAAAACCGCGCGTGATGAAGTGATCCTGCCGTACTGGCGTCAACTGATTGATGGCATTAAAGATCTCGCCGTTCAGTACCGCGATATCCCGCTGCTGTCTCGTACCCACGGTCAGCCAGCCACGCCGTCAACCATCGGTAAAGAGATGGCAAACGTCGCCTACCGTATGGAGCGCCAGTACCGCCAGCTTAATCAGGTGGAGATCCTCGGCAAAATCAACGGCGCGGTCGGTAACTATAACGCCCATATCGCCGCTTACCCGGAAGTTGACTGGCATCAGTTCAGCGAAGAGTTCGTCACCTCGCTGGGTATTCAGTGGAACCCGTACACCACCCAGATCGAACCGCACGACTACATTGCCGAATTGTTTGATTGCGTTGCGCGCTTCAACACCATTCTGATCGACTTTGACCGTGACGTCTGGGGTTATATCGCCCTTAACCACTTCAAACAGAAAACCATTGCTGGTGAGATTGGTTCTTCCACCATGCCGCATAAAGTTAACCCGATTGACTTCGAAAACTCCGAAGGGAATCTGGGCCTTTCCAACGCGGTATTGCAGCATCTGGCAAGCAAACTGCCGGTTTCCCGCTGGCAGCGTGACCTGACCGACTCCACCGTGCTGCGTAACCTCGGCGTGGGTATCGGTTATGCGCTGATTGCGTATCAATCCACCCTGAAAGGCGTGAGCAAACTGGAAGTAAACCGTGACCATCTGCTGGATGAGCTGGATCACAACTGGGAAGTGCTGGCTGAGCCAATCCAGACAGTTATGCGTCGCTATGGCATCGAAAAACCGTACGAGAAGCTGAAAGAGCTGACTCGCGGTAAGCGCGTTGACGCCGAAGGCATGAAGCAGTTTATCGATGGTCTGGCGTTGCCAGAAGAAGAGAAAGCCCGCCTGAAAGCGATGACGCCGGCTAACTATATTGGTCGAGCTATCACCATGGTTGATGAGCTGAAATAA
>cluster_625
ATGAATAAAATAACTTGCTTCAAAGCATATGATATACGTGGGCGTCTTGGTGCTGAATTGAATGATGAAATAGCATATAGAATTGGTCGCGCTTATGGTGAGTTTTTTAAACCTCAAACTGTAGTTGTGGGAGGAGATGCTCGCTTAACAAGTGAGAGTTTAAAGAAATCACTCTCAAATGGGCTATGTGATGCAGGCGTAAATGTCTTAGATCTTGGAATGTGTGGTACTGAAGAGATATATTTTTCCACTTGGTATTTAGGAATTGATGGTGGAATCGAGGTAACTGCAAGCCATAATCCAATTGATTATAATGGAATGAAATTAGTAACCAAAGGTGCTCGACCAATCAGCAGTGACACAGGTCTCAAAGATATACAACAATTAGTAGAGAGTAATAATTTTGAAGAGCTCAACCTAGAAAAAAAAGGGAATATTACCAAATATTCCACCCGAGATGCCTACATAAATCATTTGATGGGCTATGCTAATCTGCAAAAAATAAAAAAAATCAAAATAGTTGTGAATTCTGGGAATGGTGCAGCTGGTCCTGTTATTGATGCTATTGAGGAATGCTTTTTACGGAACAATATTCCGATTCAGTTTGTAAAAATAAATAATACACCCGATGGTAATTTTCCACATGGTATCCCTAATCCATTACTACCTGAGTGCAGAGAAGATACCAGCAGTGCGGTTATAAGACATAGTGCTGATTTTGGTATTGCATTTGATGGTGATTTTGATAGGTGTTTTTTCTTTGATGAAAATGGACAATTTATTGAAGGATACTACATTGTTGGTTTATTAGCGGAAGTTTTTTTAGGGAAATATCCAAACGCAAAAATCATTCATGATCCTCGCCTTATATGGAATACTATTGATATCGTAGAAAGTCATGGTGGTATACCTATAATGACTAAAACCGGTCATGCTTACATTAAGCAAAGAATGCGTGAAGAGGATGCCGTATATGGCGGCGAAATGAGTGCGCATCATTATTTTAAAGATTTTGCATACTGCGATAGTGGAATGATTCCTTGGATTTTAATTTGTGAACTTTTGAGTCTGACAAATAAAAAATTAGGTGAACTGGTTTGTGGTTGTATAAACGACTGGCCGGCAAGTGGAGAAATAAACTGTACACTAGACAATCCGCAAAATGAAATAGATAAATTATTTAATCGTTACAAAGATAGTGCCTTAGCTGTTGATTACACTGATGGATTAACTATGGAGTTCTCTGATTGGCGTTTTAATGTTAGATGCTCAAATACAGAACCTGTAGTACGATTGAATGTAGAATCTAGGAATAATGCTATTCTTATGCAGGAAAAAACAGAAGAAATTCTGAATTTTATATCAAAATAA
>cluster_626
ATGAAAACTATCAATACTGTTGTTGCTGCTATGGCTCTTTCAACTCTGTCATTTGGCGTGTTTGCCGCGGAACCGGTAACGGCATCCCAGGCACAGAACATGAATAAAATCGGCGTGGTTTCTGCCGATGGCGCATCCACCCTCGATGCCCTGGAAGCGAAACTGGCTGAGAAAGCCGCGGCAGCCGGTGCCAGTGGATACAGCATCACTTCCGCCACCAACAACAATAAATTAAGCGGTACTGCGGTAATTTATAAGTAA
>cluster_627
GTGAGTCGAGCATTGTTCGCCGTAGTATTAGCATTTCCATTAATTGCACTGGCTAACCCGCATTATCGTCCGGACGTGGAGGTAAACGTACCGCCAGAAGTGTTCAGTTCAGGCGGGCAGTCAGCGCAGCCCTGTACTCAGTGCTGCGTTTATCAGGATCAAAATTATTCTGAAGGGGCGGTAATTAAAGCCGAAGGAATACTGCTGCAATGCCAGCGGGATGACAAAACCCTTAGCACTAATCCGCTGCTCTGGCGGCGCGTAAAGCCATAA
>cluster_628
ATGCTTGAAGATACTACAATTCATAATGCAATAACTGATAAAGCGTTAGCAAGTTACTTTCGCAGTTCGGGTAATTTGTTAGAAGAAGAGTCAGCAGTGTTAGGGCAGGCTGTCACCAATTTAATGCTTTCAGGCGATAATGTTAATAATAAAAATATTATCTTAAGTCTGATACACTCCCTGGAAACAACAAGTGATATTCTCAAAGCTGATGTGATTAGAAAAACACTGGAAATCGTGTTGCGATACACAGCTGATGATATGTAA
>cluster_629
ATGTCTGTTTCCACCCTCGAGTCAGAAAATGCGCAACCGGTTGCGCAGACTCAAAACAGCGAACTGATTTACCGTCTTGAAGATCGTCCGCCGCTTCCTCAAACCCTGTTTGCCGCCTGTCAGCATCTGCTGGCGATGTTCGTTGCGGTGATCACGCCAGCGCTATTAATCTGCCAGGCGCTGGGTTTACCGGCACAAGACACGCAACACATTATTAGTATGTCGCTGTTTGCCTCCGGTGTGGCATCGATTATTCAAATTAAGGCCTGGGGTCCGGTTGGCTCCGGGCTGTTGTCTATTCAGGGCACCAGCTTCAACTTTGTTGCCCCGCTGATTATGGGCGGTACCGCGCTGAAAACCGGTGGTGCTGATGTTCCTACCATGATGGCGGCTTTGTTCGGCACGTTGATGCTGGCAAGTTGCACCGAGATGGTGATCTCCCGCGTTCTGCATCTGGCGCGCCGCATTATTACGCCGCTGGTTTCTGGCGTTGTGGTGATGATTATCGGCCTGTCGCTAATTCAGGTTGGGTTAACGTCCATTGGCGGCGGTTACGCAGCCATGAGCGATAACACCTTCGGCGCACCGAAAAATCTGCTGCTGGCAGGCGTGGTCTTAGCCTTAATTATCCTGCTTAACCGTCAACGTAACCCTTACTTACGCGTGGCCTCACTGGTGATTGCGATGGCGGCCGGATATGCGCTGGCGTGGTTTATGGGCATGTTGCCAGAAAGCAACGAACCGATGACGCAAGAACTGATTATGGTGCCAACGCCGCTCTATTACGGTCTTGGCATTGAATGGAGTCTGCTGCTGCCGCTGATGCTGGTCTTTATGATCACTTCGCTGGAAACCATTGGCGATATCACGGCGACCTCTGACGTTTCCGAACAGCCAGTGTCCGGTCCGCTGTACATGAAACGCCTGAAAGGCGGCGTGCTGGCAAACGGCCTGAACTCGTTTGTTTCGGCGGTGTTTAACACCTTCCCGAACTCCTGCTTCGGGCAAAACAACGGAGTGATCCAGTTGACTGGTGTTGCCAGCCGCTATGTCGGTTTTGTCGTCGCGCTGATGTTGATCGTGCTGGGTCTGTTCCCGGCAGTGAGCGGTTTTGTACAACACATTCCAGAACCGGTTCTGGGCGGCGCAACGCTTGTAATGTTTGGCACCATCGCCGCCTCCGGTGTGCGTATCGTTTCTCGTGAGCCGCTGAACCGTCGGGCGATTCTGATTATCGCGCTGTCGCTGGCGGTTGGTCTGGGCGTGTCTCAGCAGCCGCTGATTTTGCAGTTTGCCCCTGAATGGCTGAAAAACCTGCTCTCCTCCGGGATCGCCGCGGGCGGTATTACTGCCATCGTGCTGAATCTGATTTTCCCACCAGAAAAACAGTAA
>cluster_630
ATGGCATTACTCGATTTCTTTCTCTCGCGGAAGAAAAACACAGCCAACATTGCAAAAGAACGGTTGCAGATTATTGTTGCTGAACGCCGTCGCAGCGATGCAGAACCGCATTATCTGCCGCAGTTGCGTAAAGATATTCTTGAGGTCATTTGTAAATATGTACAAATTGATCCTGAGATGGTAACCGTACAGCTTGAGCAAAAAGATGGCGATATTTCTATTCTTGAGCTGAACGTGACCTTACCGGAAGCAGAAGAGCTGAAATAA
>cluster_631
ATGTCAGAGCCCCTCGATCTCAATCAGTTAGCGCAAAAAATTAAACAGTGGGGGCTGGAACTGGGCTTTCAGCAGGTAGGTATTACCGATACCGATCTCAGCGAGTCCGAGCCCAAACTGCAAGCATGGCTGGACAAACAATACCACGGCGAAATGGACTGGATGGCACGTCACGGTATGCTGCGCGCTCGCCCCCATGAGTTATTGCCCGGTACGCTGCGCGTGATCAGCGTGCGGATGAATTACCTTCCTGCTAACGCCGCATTTGCCAGCACGCTGAAAAACCCCAAACTCGGCTATGTTAGCCGTTATGCGCTGGGCCGTGACTATCACAAACTTCTGCGCAACCGACTCAAAAAGCTGGGCGAGATGATTCAGCAACATTGTGTTTCGCTGAATTTTAGACCGTTTGTCGATTCTGCGCCTATTCTCGAGCGCCCGTTAGCTGAAAAAGCTGGGCTCGGCTGGACAGGTAAGCACTCACTTATCCTCAATCGCGAGGCCGGTTCTTTCTTCTTTTTAGGCGAATTGCTGGTCGATATTCCGCTGCCCGTGGATCAACCAGTCGAGGAAGGATGCGGTAAATGCGTGGCCTGTATGACGATTTGCCCGACCGGTGCCATCGTCGAGCCATATACCGTCGATGCTCGCCGCTGTATCTCTTATCTCACCATCGAACTTGAAGGGGCGATCCCGGAAGAGTTGCGACCGTTAATGGGAAACCGTATTTACGGTTGCGATGACTGCCAGCTTATCTGCCCGTGGAATCGCTATTCACAACTCACCACAGAAGAGGATTTCAGCCCGCGTAAGCCGCTACACGCACCGGAACTCATTGAGTTATTCGCCTGGAGCGAAGAGAAGTTTTTAAAAGTCACGGAAGGATCGGCGATTCGTCGTATTGGTCACCTGCGTTGGCTGCGTAATATCGCCGTAGCATTAGGCAATGCCCCTTGGGATGAAACGATTTTGACAGCGCTGGAAAGTCGTAAAGGTGAGCACCCACTTCTCGATGAGCACATAGCGTGGGCGATTGCGCAGCAAATAGAGAGACGAAATGCGTGCATAGTCGAAGTGCAATTGCCGAAAAAACAGCGTCTGGTTCGGGTGATTGAAAAAGGGTTACCGCGTGACGCCTGA
>cluster_632
ATGCATATACTGGATTCACTTCTTGCCTTTAGTGCCTATTTTTTTATTGGCGTGGCTATGGTGATTATTTTTCTGTTTATCTACTCCAAAATTACACCGCACAACGAATGGCAATTAATCAAAAACAATAATACCGCGGCGTCACTGGCATTCAGCGGTACATTGTTGGGTTACGTGATCCCCTTATCCAGTGCGGCAATCAATGCGGTGAGTATTCCAGACTATTTCGCCTGGGGCGGGATTGCACTGGTGATTCAGTTACTCGTTTTTGCTGGTGTCAGACTTTATATGCCCGCATTAAGCGAAAAAATTATTAATCACAATACCGCAGCAGGAATGTTTATGGGAACCGCCGCACTGGCTGGTGGTATTTTTAACGCAGCTTGTATGACATGGTAA
>cluster_633
TTGAACAACAGAGCAATCACTGTTTCACCGGAACAACTTCGTCGGCAGGCGCAGGAGATGCTTCGTTGTGCTGAACAGATGGAAAAAACGAGCGTGGCAAAGGATACGCTCCGCAAGCAGCTTACTCCGGCGCTGCGTGATCTGCTGCTGGCAAAACACCGCACACAAAAGGCGGTGGATGAGCTGGTGGATTGCGTGGCGGAACTGGAAGGCCAGGTAAGCCAGTTTGAAATACTGGTGAAGGAGTTTACTGCGTGA
>cluster_634
GTGAATCAGGCCATCCAGTTTCCGGACAGAGAAGAGTGGGACGAGAATAAAAAATGTGTATGTTTTCCCGCTCTCGTGAATGGCATGCAACTGACATGTGCGATCTCTGGCGAGAGTCTGGCGTATCGTTTTACTGGAGATACGCCAGAACAGTGGTTAGCGAGTTTTCGTCAGCATCGCTGGGATCTGGAAGAAGAAGCGGAAAACTTAATTCAGGAACAAAGTGAAGATGATCAAGGCTGGGTCTGGTTACCCTGA
>cluster_635
[truncated: 5,845,711 more chars]
