# Supplementary material for: RNA-Seq analysis of isolate- and growth phase-specific differences in the global transcriptomes of enteropathogenic Escherichia coli prototype isolates
Source: Front Microbiol. 2015 Jun 12;6:569. doi: 10.3389/fmicb.2015.00569 (PMC4464170; doi:10.3389/fmicb.2015.00569)
Supplement: Supplementary file 3 [file DataSheet3.XLSX]

## Sheet: LB 0.5 vs. LB 0.2
Locus IDa	Gene ID	LS-BSR Cluster ID	Predicted Protein Function	Read Counts (LB 0.2)	Read Counts (LB 0.5)	LFC (LB 0.5/ LB 0.2)b	p-value	FDR
E2348C_4349	malE	Cluster_427	maltose ABC transporter periplasmic protein	73.3357	112699	10.5857	4.69555e-10	1.15988e-07
E2348C_4351	lamB	Cluster_2996	maltoporin	134.546	139814	10.0212	2.86055e-09	4.38904e-07
E2348C_4350	malK	Cluster_2713	maltose/maltodextrin transporter ATP-binding protein	56.5705	36366.9	9.32836	6.46587e-10	1.35551e-07
E2348C_4348	malF	Cluster_1448	maltose transporter membrane protein	79.723	51230.1	9.32778	1.68926e-09	2.90318e-07
E2348C_4565	treC	Cluster_4243	trehalose-6-phosphate hydrolase	104.847	41557.1	8.63066	8.74393e-09	1.11801e-06
E2348C_1348	narG	Cluster_4386	nitrate reductase 1 subunit alpha	306.545	113845	8.53676	4.6491e-08	4.75551e-06
E2348C_2383	glpT	Cluster_824	sn-glycerol-3-phosphate transporter	247.505	89721.7	8.50186	5.20149e-08	5.20488e-06
E2348C_4566	treB	Cluster_1587	PTS system trehalose(maltose)-specific transporter subunit IIBC	100.724	27588.7	8.09753	1.21118e-08	1.4295e-06
E2348C_2385	glpB	Cluster_2741	anaerobic glycerol-3-phosphate dehydrogenase subunit B	39.9072	8994.4	7.81624	7.82823e-11	3.60333e-08
E2348C_3662	malP	Cluster_6893	maltodextrin phosphorylase	403.278	90791.7	7.81464	2.11933e-07	1.52426e-05
E2348C_4650	yjiY	Cluster_6036	hypothetical protein	191.91	38446.5	7.64628	1.16074e-07	9.54085e-06
E2348C_1347	narK	Cluster_4345	nitrate/nitrite transporter	45.8641	9158.54	7.64161	1.72228e-10	6.11984e-08
E2348C_2386	glpC	Cluster_994	sn-glycerol-3-phosphate dehydrogenase subunit C	33.3346	6508.95	7.60926	3.42194e-11	1.9689e-08
E2348C_2351	napD	Cluster_1179	assembly protein for periplasmic nitrate reductase	0.383396	74.2769	7.59794	5.22979e-18	2.40727e-14
E2348C_3407	tdcB	Cluster_4979	threonine dehydratase	103.932	19856.7	7.57784	8.25517e-09	1.08567e-06
E2348C_2382	glpQ	Cluster_691	glycerophosphodiester phosphodiesterase	342.115	58803.3	7.42527	3.43935e-07	2.2097e-05
E2348C_1349	narH	Cluster_7255	nitrate reductase 1 subunit, beta (Fe-S)	91.3449	11973.9	7.03435	5.3724e-09	7.27328e-07
E2348C_3406	tdcC	Cluster_4351	threonine/serine transporter TdcC	283.992	35714.6	6.97452	2.49495e-07	1.76681e-05
E2348C_3405	tdcD	Cluster_5935	propionate/acetate kinase	128.177	16096.8	6.9725	2.27356e-08	2.55249e-06
E2348C_3661	malQ	Cluster_6032	4-alpha-glucanotransferase	183.999	19791	6.749	9.8607e-08	8.40533e-06
E2348C_2295	mglA	Cluster_1511	galactose/methyl galaxtoside transporter ATP-binding protein	23.1707	2474.16	6.7385	3.12882e-11	1.9689e-08
E2348C_3040	scrY	Cluster_800	sucrose porin	293.103	26540.5	6.50064	7.6208e-07	4.49725e-05
E2348C_2384	glpA	Cluster_2273	sn-glycerol-3-phosphate dehydrogenase subunit A	106.548	9577.34	6.49005	1.33437e-08	1.53552e-06
E2348C_4347	malG	Cluster_279	maltose transporter permease	147.206	12752.3	6.43678	6.40689e-08	5.89819e-06
E2348C_3041	scrA	Cluster_5879	PTS system, sucrose-specific IIBC component	385.624	31544.6	6.35406	1.75255e-06	8.58192e-05
E2348C_2296	mglB	Cluster_2299	methyl-galactoside transporter subunit	39.1508	3050.72	6.28397	6.47866e-10	1.35551e-07
E2348C_3408	tdcA	Cluster_2501	DNA-binding transcriptional activator TdcA	24.0027	1855.41	6.2724	1.61324e-11	1.48515e-08
E2348C_4060	rbsC	Cluster_7452	ribose ABC transporter permease	171.975	12961.1	6.23585	1.86871e-07	1.38737e-05
E2348C_4465	aspA	Cluster_1241	aspartate ammonia-lyase	546.564	36673.3	6.06819	4.1481e-06	0.000175172
E2348C_1323	dhaL	Cluster_6631	dihydroxyacetone kinase subunit DhaL	49.1087	3160.3	6.00794	7.39856e-10	1.44332e-07
E2348C_0268	ykgE	Cluster_6578	oxidoreductase	44.1819	2633.57	5.89742	4.78771e-10	1.15988e-07
E2348C_3404	tdcE	Cluster_5990	pyruvate formate-lyase 4/2-ketobutyrate formate-lyase	318.524	18785.5	5.88207	1.15075e-06	6.08842e-05
E2348C_2350	napA	Cluster_4418	nitrate reductase catalytic subunit	66.5284	3913.86	5.87848	2.45982e-09	3.90432e-07
E2348C_1322	dhaM	Cluster_1222	dihydroxyacetone kinase subunit DhaM	209.535	11232.5	5.74434	4.25878e-07	2.68537e-05
E2348C_3210	ansB	Cluster_2368	L-asparaginase II	279.027	13903.6	5.63891	8.3599e-07	4.75069e-05
E2348C_1324	dhaK	Cluster_4996	dihydroxyacetone kinase subunit DhaK	141.061	7008.36	5.63468	1.07424e-07	8.99044e-06
E2348C_4649	yjiX	Cluster_1095	hypothetical protein	2.74898	134.451	5.61204	6.88456e-15	1.58448e-11
E2348C_4678	yjjI	Cluster_4271	hypothetical protein	161.54	7879.45	5.60813	1.51533e-07	1.18221e-05
E2348C_3853	lldR	Cluster_6242	DNA-binding transcriptional repressor LldR	201.054	9503.91	5.56287	1.00173e-06	5.41172e-05
E2348C_4061	rbsB	Cluster_888	D-ribose transporter subunit RbsB	426.981	19642.8	5.52369	5.75847e-06	0.000236663
E2348C_4059	rbsA	Cluster_5886	D-ribose transporter ATP-binding protein	284.97	12606.2	5.46718	2.13177e-06	9.91167e-05
E2348C_1625	ydeN	Cluster_4202	hypothetical protein	32.68	1444.06	5.46558	7.52547e-10	1.44332e-07
E2348C_1350	narJ	Cluster_5258	molybdenum-cofactor-assembly chaperone subunit (delta subunit) of nitrate reductase 1	31.3707	1342.23	5.41907	4.6118e-10	1.15988e-07
E2348C_4230	glpK	Cluster_1282	glycerol kinase	2136.87	89362.9	5.3861	9.67438e-05	0.00224905
E2348C_3042	scrB	Cluster_7125	sucrose-6-phosphate hydrolase	442.009	17924.5	5.34171	8.88379e-06	0.000343631
E2348C_3852	lldP	Cluster_4241	L-lactate permease	677.263	24207	5.15956	3.95588e-05	0.00114171
E2348C_2992	hypB	Cluster_182	hydrogenase nickel incorporation protein HypB	47.0613	1567.33	5.05762	5.31195e-09	7.27328e-07
E2348C_3411	garR	Cluster_4807	tartronate semialdehyde reductase	12.24	405.596	5.05037	2.02944e-11	1.55692e-08
E2348C_4680	deoA	Cluster_2458	thymidine phosphorylase	239.242	7899.52	5.04522	1.3781e-06	7.05205e-05
E2348C_3403	tdcF	Cluster_792	hypothetical protein	16.5878	531.696	5.00241	1.03128e-10	4.31542e-08
E2348C_4481	frdB	Cluster_320	fumarate reductase iron-sulfur subunit	80.2368	2522.14	4.97424	3.4431e-08	3.68572e-06
E2348C_3854	lldD	Cluster_4938	L-lactate dehydrogenase	297.664	9334.08	4.97075	6.93229e-06	0.000277472
E2348C_2993	hypC	Cluster_1193	hydrogenase assembly chaperone	6.42385	196.49	4.93487	2.54372e-13	2.92719e-10
E2348C_3497	nanA	Cluster_3054	N-acetylneuraminate lyase	15.8679	475.258	4.90453	3.3149e-10	1.01723e-07
E2348C_3412	garL	Cluster_173	alpha-dehydro-beta-deoxy-D-glucarate aldolase	27.8367	826.991	4.89281	1.70293e-09	2.90318e-07
E2348C_4480	frdC	Cluster_561	fumarate reductase subunit C	19.4958	526.984	4.75652	4.6918e-10	1.15988e-07
E2348C_0269	ykgF	Cluster_7109	amino acid dehydrogenase with NAD(P)-binding domain and ferridoxin-like domain	87.9882	2278.06	4.69436	7.16679e-08	6.46838e-06
E2348C_2349	napG	Cluster_350	quinol dehydrogenase periplasmic component	13.2311	341.418	4.68953	5.1103e-11	2.61364e-08
E2348C_2481	fadI	Cluster_5979	3-ketoacyl-CoA thiolase	68.6697	1636.93	4.57518	1.63346e-07	1.2326e-05
E2348C_2294	mglC	Cluster_4984	beta-methylgalactoside transporter inner membrane protein	60.5636	1407.4	4.53844	2.59791e-07	1.78481e-05
E2348C_4395	nrfC	Cluster_3540	formate-dependent nitrite reductase NrfC, 4Fe4S subunit	4.39472	100.679	4.51785	1.9671e-13	2.92719e-10
E2348C_4512	yjfO	Cluster_4090	biofilm stress and motility protein A	145.691	3316.82	4.50882	8.0145e-07	4.6355e-05
E2348C_4482	frdA	Cluster_4575	fumarate reductase flavoprotein subunit	559.699	12741.6	4.50876	3.61774e-05	0.00106747
E2348C_2230	atlD	Cluster_2827	D-arabitol dehydrogenase	56.8235	1275.07	4.48794	9.31046e-08	8.08605e-06
E2348C_2612	ucpA	Cluster_6243	short chain dehydrogenase	735.25	16391.1	4.47853	8.70925e-05	0.00209888
E2348C_2764		Cluster_5437	hypothetical protein	0.495548	10.9548	4.46639	1.2851e-05	0.000454374
E2348C_4648	yjiA	Cluster_7467	GTP-binding protein YjiA	144.906	3198.64	4.46427	1.81265e-06	8.78276e-05
E2348C_1052	agp	Cluster_5925	glucose-1-phosphatase/inositol phosphatase	57.5434	1226.36	4.41359	1.39837e-07	1.10978e-05
E2348C_3284	hybO	Cluster_374	hydrogenase 2 small subunit	100.134	2133.42	4.41316	2.67137e-07	1.80828e-05
E2348C_3402	tdcG	Cluster_776	L-serine dehydratase 3	32.2497	679.801	4.39776	1.11608e-08	1.38846e-06
E2348C_4393	nrfA	Cluster_7115	cytochrome c552	163.802	3427.5	4.38714	1.0111e-06	5.41172e-05
E2348C_2480	fadJ	Cluster_4653	multifunctional fatty acid oxidation complex subunit alpha	85.7817	1771.19	4.36791	5.17865e-07	3.17831e-05
E2348C_4231	glpF	Cluster_850	glycerol facilitator	869.202	17486.9	4.33044	0.000177239	0.00353174
E2348C_2347	napB	Cluster_1067	citrate reductase cytochrome c-type subunit	25.106	500.603	4.31757	3.22529e-09	4.63938e-07
E2348C_0896	pflB	Cluster_7244	pyruvate formate lyase I	15866	310965	4.29274	0.00132869	0.0162341
E2348C_3413	garP	Cluster_4354	(D)-galactarate transporter	68.2028	1319.87	4.27442	2.09348e-07	1.52426e-05
E2348C_2365	atoC	Cluster_4333	acetoacetate metabolism regulatory protein AtoC	41.6102	804.036	4.27225	6.16553e-08	5.79182e-06
E2348C_1942	manY	Cluster_5301	mannose-specific enzyme IIC component of PTS	386.672	7433.95	4.26495	2.39446e-05	0.000776175
E2348C_3654	feoB	Cluster_6894	ferrous iron transport protein B	162.904	3114.44	4.25688	1.46826e-06	7.42684e-05
E2348C_2994	hypD	Cluster_406	HypD protein required for maturation of hydrogenases	78.8519	1447.5	4.19828	2.75989e-07	1.84113e-05
E2348C_3156	gcvH	Cluster_393	glycine cleavage system protein H	385	7051.47	4.19499	4.16803e-05	0.00117702
E2348C_2348	napH	Cluster_165	quinol dehydrogenase membrane component	37.0095	675.734	4.19049	3.17042e-08	3.47463e-06
E2348C_1941	manX	Cluster_7448	fused mannose-specific PTS enzymes: IIA and IIB component	393.722	6938.66	4.13941	3.06041e-05	0.000940707
E2348C_3655	feoC	Cluster_1077	DNA-binding transcriptional regulator	14.3343	248.839	4.11767	2.8169e-10	9.26157e-08
E2348C_1351	narI	Cluster_5372	nitrate reductase 1 subunit gamma (cytochrome b(NR))	40.8331	700.341	4.10025	4.57254e-08	4.75551e-06
E2348C_3155	gcvP	Cluster_4385	glycine dehydrogenase	2234.81	37955.9	4.0861	0.000950824	0.0129104
E2348C_1624	ydeM	Cluster_2535	hypothetical protein	13.2311	221.191	4.06329	5.46191e-10	1.25706e-07
E2348C_3770	dctA	Cluster_1151	C4-dicarboxylate transporter DctA	336.87	5538.1	4.03913	5.74266e-05	0.00153683
E2348C_3671		Cluster_3300	hypothetical protein	52.5409	861.661	4.03561	3.45641e-07	2.2097e-05
E2348C_4464	dcuA	Cluster_4302	anaerobic C4-dicarboxylate transporter	465.449	7546.89	4.01919	5.598e-05	0.00152635
E2348C_4677	yjjW	Cluster_4829	pyruvate formate lyase activating enzyme	48.5479	778.306	4.00286	1.38298e-07	1.10978e-05
E2348C_1321	treA	Cluster_1797	trehalase	103.267	1583.31	3.9385	1.87834e-06	9.00623e-05
E2348C_4394	nrfB	Cluster_212	cytochrome c nitrite reductase pentaheme subunit	11.0898	168.879	3.92868	1.72839e-10	6.11984e-08
E2348C_4392	acs	Cluster_4556	acetyl-CoA synthetase	163.259	2471.83	3.92034	1.303e-05	0.000454374
E2348C_2346	napC	Cluster_168	cytochrome c-type protein NapC	50.0163	753.032	3.91224	2.55348e-07	1.78086e-05
E2348C_3157	gcvT	Cluster_7400	glycine cleavage system aminomethyltransferase T	1162.88	16975	3.86763	0.000628852	0.00921849
E2348C_1055	wrbA	Cluster_1524	TrpR binding protein WrbA	45.9946	670.26	3.86519	1.55877e-07	1.19584e-05
E2348C_4062	rbsK	Cluster_905	ribokinase	433.994	6319.07	3.86396	9.28282e-05	0.00219122
E2348C_2352	napF	Cluster_5220	ferredoxin-type protein	18.729	272.08	3.86068	3.04978e-09	4.52843e-07
E2348C_3121	ygeV	Cluster_6138	DNA-binding transcriptional regulator	88.2412	1264.89	3.84142	2.18808e-06	0.000100718
E2348C_3282	hybB	Cluster_7159	hydrogenase 2 b cytochrome subunit	128.513	1775.17	3.78797	4.06295e-06	0.000174783
E2348C_4352		Cluster_1	transposase of ISEc13	193.725	2672.98	3.78637	1.04361e-05	0.000387398
E2348C_1787	pps	Cluster_4612	phosphoenolpyruvate synthase	622.38	8573.72	3.78405	0.000332897	0.00573904
E2348C_0544	rihA	Cluster_4677	ribonucleoside hydrolase 1	237.393	3198.25	3.75194	3.02917e-05	0.000940707
E2348C_2229	atlK	Cluster_7112	D-xylulose kinase	65.9025	885.498	3.74809	1.51367e-06	7.57328e-05
E2348C_1979	pykA	Cluster_4228	pyruvate kinase	835.606	11193.3	3.74367	0.000372436	0.00616538
E2348C_1442		Cluster_2455	T3SS secreted effector NleA/EspI-like protein	65.1357	871.679	3.74228	9.9655e-07	5.41172e-05
E2348C_3129	ygfJ	Cluster_5123	hypothetical protein	13.4554	179.265	3.73583	8.66035e-10	1.59454e-07
E2348C_1308	dadA	Cluster_7171	D-amino acid dehydrogenase small subunit	187.58	2497.45	3.73488	3.3237e-05	0.00100651
E2348C_4251	katG	Cluster_4644	catalase/hydroperoxidase HPI (I)	876.833	11551.6	3.71964	0.000348928	0.00594857
E2348C_2697	maeB	Cluster_4599	malic enzyme	604.05	7771.8	3.68551	0.000272691	0.00492233
E2348C_0606	sucB	Cluster_4914	dihydrolipoamide succinyltransferase	3460.44	44256.4	3.67686	0.00246018	0.0262135
E2348C_3733	yhiP	Cluster_5913	inner membrane transporter YhiP	495.802	6233.98	3.65232	0.000170586	0.00342885
E2348C_1608	fdnG	Cluster_6009	formate dehydrogenase-N alpha subunit	137.013	1710.63	3.64214	1.29786e-05	0.000454374
E2348C_2995	hypE	Cluster_2330	carbamoyl phosphate phosphatase, hydrogenase 3 maturation protein HypE	86.6972	1080.61	3.63972	2.46336e-06	0.000111165
E2348C_3663	malT	Cluster_4423	transcriptional regulator MalT	948.596	11670.1	3.62087	0.000525635	0.00798515
E2348C_4058	rbsD	Cluster_2166	D-ribose pyranase	497.727	6110.24	3.6178	0.000195052	0.00379953
E2348C_1697	fumA	Cluster_6092	fumarate hydratase (fumarase A), aerobic ClassI	373.796	4556.59	3.60763	0.000167601	0.00338362
E2348C_3022	cysD	Cluster_4703	sulfate adenylyltransferase subunit 2	337.193	4071.82	3.59403	5.93466e-05	0.001548
E2348C_4181		Cluster_3047	aldolase	26.6395	320.398	3.58822	8.7873e-08	7.77845e-06
E2348C_0346	tsx	Cluster_6167	nucleoside channel phage T6/colicin K receptor	733.137	8793.79	3.58433	0.000456572	0.00719727
E2348C_4564	nrdD	Cluster_7230	anaerobic ribonucleoside triphosphate reductase	639.534	7625.45	3.57573	0.000363674	0.00615438
E2348C_3439	yhbU	Cluster_7490	peptidase (collagenase-like)	58.2632	690.042	3.56603	1.27464e-06	6.66726e-05
E2348C_3660	gntT	Cluster_2423	gluconate transporter, high-affinity GNT Isystem	137.986	1633.87	3.5657	9.47496e-06	0.00036044
E2348C_1065	putA	Cluster_5514	trifunctional transcriptional regulator/proline dehydrogenase/pyrroline-5-carboxylate dehydrogenase	987.108	11559.7	3.54976	0.00109403	0.0142657
E2348C_3069	fucI	Cluster_2019	L-fucose isomerase	113.029	1321.99	3.54795	1.40341e-05	0.000478511
E2348C_3283	hybA	Cluster_581	hydrogenase 2 protein HybA	97.9461	1135.23	3.53485	5.91925e-06	0.000241118
E2348C_3616	nirD	Cluster_2206	nitrite reductase small subunit	75.4117	865.176	3.52013	2.5316e-06	0.000113136
E2348C_4679	deoC	Cluster_7345	deoxyribose-phosphate aldolase	318.694	3654.54	3.51945	6.35337e-05	0.00163377
E2348C_1009		Cluster_4130	crossover junction endodeoxyribonuclease	0.495548	5.62191	3.50396	0.00312457	0.0314255
E2348C_3021	cysN	Cluster_1535	sulfate adenylyltransferase subunit 1	249.81	2764.68	3.46821	3.97296e-05	0.00114171
E2348C_3063	sdaC	Cluster_2311	serine transporter	1679.52	18287.5	3.44473	0.00251699	0.0266338
E2348C_1054	yccJ	Cluster_78	hypothetical protein	15.8027	170.875	3.4347	1.20596e-08	1.4295e-06
E2348C_0607	sucC	Cluster_4870	succinyl-CoA synthetase subunit beta	2941.6	31529.4	3.42202	0.00339345	0.0332909
E2348C_3217	nupG	Cluster_7187	nucleoside transporter	225.685	2391.79	3.40571	6.49027e-05	0.00165971
E2348C_3496	nanT	Cluster_1357	sialic acid transporter	30.4266	319.053	3.39039	8.68818e-07	4.87703e-05
E2348C_4479	frdD	Cluster_361	fumarate reductase subunit D	90.4763	930.093	3.36176	1.14039e-05	0.000416606
E2348C_3779	bcsF	Cluster_93	hypothetical protein	2.02913	20.7714	3.35567	1.37885e-06	7.05205e-05
E2348C_0922	ompF	Cluster_7399	outer membrane protein F	979.343	9911.77	3.33926	0.00123446	0.0154409
E2348C_1166	flgE	Cluster_7143	flagellar hook protein FlgE	276.747	2799.62	3.33859	0.000112963	0.00251193
E2348C_2381	inaA	Cluster_3581	hypothetical protein	542.462	5426.77	3.3225	0.000416405	0.00672531
E2348C_1943	manZ	Cluster_1929	PTS system mannose-specific transporter subunit IID	239.159	2337.82	3.28913	7.95094e-05	0.00194671
E2348C_4063	rbsR	Cluster_528	transcriptional repressor RbsR	280.714	2708.18	3.27015	0.000167133	0.00338362
E2348C_3721	nikE	Cluster_111	nickel transporter ATP-binding protein NikE	181.383	1745.33	3.26639	4.02284e-05	0.00114303
E2348C_4145	udp	Cluster_150	uridine phosphorylase	640.504	5828.53	3.18585	0.000722642	0.0102664
E2348C_2271	yehT	Cluster_2791	two-component response-regulatory protein YehT	126.307	1143.23	3.17811	5.83862e-05	0.00154671
E2348C_1193	ptsG	Cluster_7106	PTS system glucose-specific transporter subunit IIBC	1036.68	9381.3	3.17782	0.00184473	0.0211227
E2348C_0635	galT	Cluster_7411	galactose-1-phosphate uridylyltransferase	512.452	4609.66	3.16917	0.000415871	0.00672531
E2348C_1164	flgC	Cluster_6522	flagellar basal body rod protein FlgC	65.4252	582.18	3.15355	1.57395e-05	0.000517493
E2348C_0608	sucD	Cluster_246	succinyl-CoA synthetase subunit alpha	329.93	2917.32	3.14441	0.000270388	0.00489998
E2348C_3617	nirC	Cluster_4794	nitrite transporter NirC	138.949	1225.63	3.1409	3.65473e-05	0.00107151
E2348C_1706	malX	Cluster_2076	bifunctional PTS system maltose and glucose-specific transporter subunits IICB	145.372	1280.05	3.13837	8.87766e-05	0.00212833
E2348C_0548	gltI	Cluster_210	glutamate and aspartate transporter subunit	98.9006	868.987	3.13528	0.000104248	0.00235349
E2348C_0897	focA	Cluster_4837	formate transporter	2538.25	22274.1	3.13346	0.003583	0.0343807
E2348C_2585	nupC	Cluster_418	nucleoside (except guanosine) transporter	772.859	6778.72	3.13273	0.00175642	0.0203136
E2348C_0547	gltJ	Cluster_324	glutamate/aspartate transport system permease GltJ; membrane component of ABC superfamily	58.8057	515.427	3.13174	3.49149e-05	0.00103686
E2348C_4180		Cluster_3087	oxidoreductase with NAD(P)-binding Rossmann-fold domain	26.2561	228.485	3.12138	4.4455e-07	2.76522e-05
E2348C_0561	nagE	Cluster_721	PTS system N-acetyl glucosamine specific transporter subunit IIABC	294.12	2557.37	3.12018	0.000232437	0.00429682
E2348C_4647		Cluster_7204	helicase	500.139	4321.78	3.11122	0.000596504	0.00882865
E2348C_4223	tpiA	Cluster_3117	triosephosphate isomerase	370.664	3201.06	3.11037	0.000334174	0.00573956
E2348C_2345	ccmA	Cluster_5333	cytochrome c biogenesis protein CcmA	81.8252	705.367	3.10776	1.28624e-05	0.000454374
E2348C_3615	nirB	Cluster_6067	nitrite reductase, large subunit, NAD(P)H-binding	2095.1	18003.2	3.10316	0.0030516	0.0308038
E2348C_3720	nikD	Cluster_84	nickel transporter ATP-binding protein NikD	160.755	1378.36	3.10002	6.11721e-05	0.00158188
E2348C_2272	yehU	Cluster_1244	sensory kinase in two-component system with YehT	200.626	1710.06	3.09146	0.000158148	0.00327908
E2348C_4229	glpX	Cluster_4954	fructose 1,6-bisphosphatase II	385.353	3229.41	3.06702	0.0004729	0.00742921
E2348C_0949	mgsA	Cluster_3751	methylglyoxal synthase	61.6382	514.413	3.06103	1.49466e-05	0.000499838
E2348C_2600	cysK	Cluster_6370	cysteine synthase A	430.734	3573.37	3.05242	0.000452537	0.00715817
E2348C_0814		Cluster_6475	hypothetical protein	343.275	2831.94	3.04435	0.0003737	0.00616538
E2348C_1165	flgD	Cluster_3614	flagellar basal body rod modification protein	152.451	1253.37	3.03939	0.000131862	0.00281
E2348C_2292	yeiT	Cluster_2554	oxidoreductase	115.535	949.24	3.03844	6.86041e-05	0.0017256
E2348C_3495	nanE	Cluster_2948	N-acetylmannosamine-6-phosphate 2-epimerase	16.9059	136.658	3.01497	5.6155e-07	3.40107e-05
E2348C_3653	feoA	Cluster_1958	ferrous iron transport protein A	53.8868	432.289	3.00399	6.305e-06	0.000254578
E2348C_4076	ilvC	Cluster_1700	ketol-acid reductoisomerase	402.684	3214.01	2.99666	0.000387266	0.00632122
E2348C_1907	yeaD	Cluster_3079	hypothetical protein	603.164	4775.93	2.98516	0.00108059	0.0141708
E2348C_0634	galK	Cluster_4863	galactokinase	416.789	3264.01	2.96926	0.000522748	0.00796758
E2348C_4056	ravA	Cluster_1376	regulatory ATPase RavA	305.043	2364.62	2.95452	0.000267362	0.0048643
E2348C_2054	fliH	Cluster_3557	flagellar assembly protein H	49.1556	379.175	2.94743	9.89382e-06	0.000373289
E2348C_2041	fliC	Cluster_7296	flagellin	249.815	1922.91	2.94436	0.000502512	0.00771021
E2348C_1157	yceH	Cluster_3267	hypothetical protein	90.672	695.25	2.9388	7.24282e-05	0.0017924
E2348C_1788	ydiA	Cluster_7364	hypothetical protein	97.0958	742.524	2.93496	0.000109574	0.00244839
E2348C_3417	agaV	Cluster_1492	PTS system N-acetylgalactosamine-specific transporter subunit IIB	10.117	76.4124	2.91703	6.06563e-08	5.79182e-06
E2348C_3070	fucK	Cluster_7108	L-fuculokinase	62.1624	466.197	2.90683	3.42135e-05	0.00102263
E2348C_2856	yfiD	Cluster_391	autonomous glycyl radical cofactor GrcA	1566.74	11744.1	2.9061	0.00345159	0.0336604
E2348C_1168	flgG	Cluster_3495	flagellar basal body rod protein FlgG	159.211	1191.5	2.90377	0.000199997	0.00383578
E2348C_2242	fbaB	Cluster_2685	fructose-bisphosphate aldolase	170.544	1276.28	2.90373	0.000265346	0.00484678
E2348C_3719	nikC	Cluster_930	nickel transporter permease NikC	118.595	863.108	2.8635	0.000101327	0.00232045
E2348C_3410	garK	Cluster_4855	glycerate kinase	38.1127	277.315	2.86318	4.61926e-06	0.000193295
E2348C_2425	nuoE	Cluster_3334	NADH dehydrogenase subunit E	468.161	3396.54	2.85899	0.00147812	0.0177644
E2348C_3064	sdaB	Cluster_5872	L-serine deaminase II	271.818	1963.94	2.85304	0.000806209	0.0111776
E2348C_3507	mdh	Cluster_4666	malate dehydrogenase	742.811	5357.63	2.85053	0.00285514	0.0294669
E2348C_3670	glpD	Cluster_5887	glycerol-3-phosphate dehydrogenase	1193.22	8605.51	2.85041	0.00443766	0.0397404
E2348C_0636		Cluster_4959	UDP-galactose-4-epimerase	1124.39	8103.37	2.84938	0.00298977	0.0303126
E2348C_2424	nuoF	Cluster_3011	NADH dehydrogenase I subunit F	1236.14	8901.85	2.84826	0.00503829	0.0433481
E2348C_3718	nikB	Cluster_938	nickel transporter permease NikB	82.6128	593.12	2.84389	4.78849e-05	0.00133318
E2348C_1910	yeaG	Cluster_6855	hypothetical protein	166.702	1195.81	2.84265	0.000232176	0.00429682
E2348C_3281	hybC	Cluster_4579	hydrogenase 2 large subunit	319.815	2286.4	2.83777	0.000435129	0.00692753
E2348C_3840	selB	Cluster_1805	selenocysteinyl-tRNA-specific translation factor	177.257	1266.68	2.83714	0.000226974	0.00424699
E2348C_0747	ybhG	Cluster_2294	hypothetical protein	120.986	862.319	2.83338	0.000147578	0.00307377
E2348C_1162	flgA	Cluster_323	flagellar basal body P-ring biosynthesis protein FlgA	135.274	953.458	2.81729	0.000204211	0.0038524
E2348C_3385	uxaC	Cluster_2890	glucuronate isomerase	324.969	2254.07	2.79416	0.000603602	0.00890506
E2348C_2364	atoS	Cluster_7208	sensory histidine kinase AtoS	116.133	794.597	2.77445	0.000125647	0.00269002
E2348C_3861	gpmM	Cluster_1445	phosphoglyceromutase	686.131	4578.61	2.73835	0.00166911	0.0194998
E2348C_3068	fucP	Cluster_7092	L-fucose transporter	33.8302	225.183	2.73472	8.41748e-06	0.000328353
E2348C_3752	hdeA	Cluster_735	acid-resistance protein	20.2626	133.472	2.71964	2.80758e-06	0.000124262
E2348C_4511	yjfN	Cluster_1131	hypothetical protein	98.7885	643.084	2.70259	0.000135308	0.00285699
E2348C_0746	ybhF	Cluster_1818	fused transporter subunits of ABC superfamily: ATP-binding components	264.966	1716.84	2.69588	0.000667481	0.00972283
E2348C_1642	uxaB	Cluster_4187	altronate oxidoreductase	112.048	724.935	2.69373	0.000190651	0.00374431
E2348C_3717	nikA	Cluster_1116	nickel transporter subunit	346.971	2228.66	2.68329	0.000708775	0.0101232
E2348C_1163	flgB	Cluster_643	flagellar basal-body rod protein FlgB	80.6671	517.844	2.68247	0.000161647	0.00332171
E2348C_3379	ygjR	Cluster_4723	NAD(P)-binding dehydrogenase	266.286	1708.15	2.68139	0.00069068	0.00996614
E2348C_0546	gltK	Cluster_2969	glutamate/aspartate transport system permease GltK; membrane component of ABC superfamily	32.5678	208.436	2.67808	3.29441e-05	0.00100425
E2348_P1_004	bfpG	Cluster_2062	lipoprotein	42.9091	273.261	2.67093	6.8445e-05	0.0017256
E2348C_2996	fhlA	Cluster_4633	DNA-binding transcriptional activator	343.015	2183.38	2.67022	0.000682412	0.00987781
E2348C_2014	flhC	Cluster_1733	transcriptional activator FlhC	26.6865	169.19	2.66447	1.00856e-05	0.00037743
E2348C_2581	glk	Cluster_7451	glucokinase	138.706	876.245	2.6593	0.000321647	0.00556595
E2348C_4446	melR	Cluster_6148	DNA-binding transcriptional regulator MelR	70.5215	443.054	2.65135	0.000107427	0.00241213
E2348C_0780	gsiA	Cluster_4537	glutathione transporter ATP-binding protein	147.308	924.949	2.65054	0.000365755	0.00615836
E2348C_1167	flgF	Cluster_5306	flagellar basal body rod protein FlgF	145.886	901.265	2.62711	0.000488211	0.00753633
E2348C_3672		Cluster_7353	hypothetical protein	43.8167	269.1	2.61859	3.06552e-05	0.000940707
E2348C_1500	pspE	Cluster_696	thiosulfate:cyanide sulfurtransferase	35.0925	214.413	2.61116	1.49854e-05	0.000499838
E2348C_3981	uhpT	Cluster_5882	sugar phosphate antiporter	97.6383	589.048	2.59287	0.000538792	0.00815809
E2348C_2289	cdd	Cluster_4809	cytidine deaminase	171.639	1011.83	2.55952	0.000579123	0.00862688
E2348C_1635		Cluster_2750	hypothetical protein	316.385	1862.34	2.55736	0.00124282	0.0154614
E2348C_0380	ybaE	Cluster_1782	transporter subunit: periplasmic-binding component of ABC superfamily	105.632	618.648	2.55007	0.000318604	0.00553409
E2348C_4628	uxuA	Cluster_7157	mannonate dehydratase	578.723	3379.23	2.54575	0.0038688	0.036269
E2348C_2663		Cluster_6521	hypothetical protein	3.40362	19.8429	2.54348	0.00011967	0.00259831
E2348C_3954	sepD	Cluster_1509	secretion switching protein SepD	69.0062	397.527	2.52626	0.000139271	0.00292724
E2348C_0781	gsiB	Cluster_1431	peptide transporter subunit: periplasmic-binding component of ABC superfamily	89.6522	512.606	2.51544	0.00018583	0.00368696
E2348C_4456	lysU	Cluster_1471	lysyl-tRNA synthetase	445.301	2536.17	2.5098	0.00239234	0.0255498
E2348C_1553	aldA	Cluster_4225	aldehyde dehydrogenase	61.732	351.128	2.5079	0.000281167	0.00501632
E2348C_2861	yfiQ	Cluster_4428	fused acyl-CoA synthetase: NAD(P)-binding subunit/ATP-binding subunit	612.208	3478.74	2.50647	0.00349161	0.0338355
E2348C_1646	yneI	Cluster_2794	succinate semialdehyde dehydrogenase	194.098	1102.84	2.50636	0.00115334	0.0146653
E2348C_4019	tnaA	Cluster_2927	tryptophanase	48.8374	277.038	2.50403	0.000117288	0.00257095
E2348C_2040	fliA	Cluster_2767	flagellar biosynthesis sigma factor	52.0454	293.486	2.49545	0.000114775	0.00253994
E2348C_3690	ugpC	Cluster_2651	glycerol-3-phosphate transporter ATP-binding subunit	82.2007	462.137	2.4911	0.00055329	0.00835014
E2348C_2026	ftnA	Cluster_863	ferritin	522.437	2934.84	2.48996	0.00405963	0.0372984
E2348C_1978	yebK	Cluster_4851	DNA-binding transcriptional regulator HexR	176.847	993.057	2.48937	0.0010222	0.0135988
E2348C_2479	sixA	Cluster_5155	phosphohistidine phosphatase	189.312	1062.94	2.48923	0.00115129	0.0146653
E2348C_2039	fliZ	Cluster_186	flagella biosynthesis protein FliZ	42.9561	240.569	2.48552	4.62629e-05	0.00129847
E2348C_0617	cydB	Cluster_4120	cytochrome d terminal oxidase, subunit II	610.01	3393.53	2.47588	0.00452449	0.0400505
E2348C_0633	galM	Cluster_6413	aldose 1-epimerase	343.406	1906.9	2.47324	0.00191541	0.0218233
E2348C_2085	mtfA	Cluster_2824	hypothetical protein	71.8594	396.898	2.46552	0.000216139	0.00406077
E2348C_1636		Cluster_7209	hypothetical protein	427.61	2358.36	2.46342	0.00212373	0.0232914
E2348C_3036	ygcW	Cluster_6236	deoxygluconate dehydrogenase	3.51577	19.3262	2.45865	0.000167196	0.00338362
E2348C_3418	agaW	Cluster_6240	N-acetylgalactosamine-specific enzyme IIC component of PTS	14.2691	78.172	2.45376	9.20702e-06	0.000353166
E2348C_3953	escJ	Cluster_3239	T3SS structure protein EscJ	215.182	1159.75	2.43018	0.00124652	0.0154656
E2348C_0718		Cluster_127	T3SS secreted effector NleH-like protein	147.991	785.011	2.4072	0.00104444	0.0138547
E2348C_3020	cysC	Cluster_1628	adenylylsulfate kinase	85.427	448.445	2.39217	0.00028527	0.00506988
E2348C_2293	yeiA	Cluster_2562	dihydropyrimidine dehydrogenase	90.9615	474.151	2.38202	0.000429844	0.00689399
E2348C_2055	fliI	Cluster_7087	flagellum-specific ATP synthase	146.392	750.075	2.3572	0.000993034	0.0132876
E2348C_3128	yqeC	Cluster_3121	hypothetical protein	14.8768	75.9137	2.35129	7.05677e-06	0.00028002
E2348C_0545	gltL	Cluster_3470	glutamate and aspartate transporter subunit	51.4273	261.405	2.34568	0.000389679	0.00633814
E2348C_2387	yfaD	Cluster_2516	hypothetical protein	27.0229	137.117	2.34315	1.50989e-05	0.000500003
E2348C_1699	ydgA	Cluster_7269	hypothetical protein	501.83	2535.16	2.33681	0.0042275	0.0385021
E2348C_3119	xdhB	Cluster_202	xanthine dehydrogenase subunit XdhB	30.3144	152.579	2.33148	5.88039e-05	0.00154671
E2348C_3678	glgB	Cluster_4643	glycogen branching protein	517.327	2601.52	2.33021	0.0042139	0.0384853
E2348C_3118	xdhA	Cluster_6847	xanthine dehydrogenase subunit XdhA	128.148	641.963	2.32468	0.00127612	0.0157479
E2348C_1778	aroD	Cluster_2834	3-dehydroquinate dehydratase	24.2087	120.678	2.31756	4.80791e-05	0.00133318
E2348C_3951	espZ	Cluster_3727	LEE-encoded effector EspZ	111.887	557.43	2.31675	0.000652618	0.0095365
E2348C_2043	fliS	Cluster_3979	flagellar protein FliS	7.41494	36.8838	2.31448	2.87853e-05	0.000913785
E2348C_4182		Cluster_2387	dehydrogenase	34.3257	167.528	2.28704	6.99995e-05	0.00175113
E2348C_1156	rimJ	Cluster_1032	ribosomal-protein-S5-alanine N-acetyltransferase	270.79	1317.55	2.28261	0.00312685	0.0314255
E2348C_2006	cheY	Cluster_4012	chemotaxis regulatory protein CheY	8.77116	42.672	2.28245	7.18428e-05	0.00178753
E2348C_3039	scrK	Cluster_2433	aminoimidazole riboside kinase	157.015	763.047	2.28087	0.00198341	0.0224315
E2348C_2280	dld	Cluster_1828	D-lactate dehydrogenase	595.133	2889.38	2.27948	0.00593392	0.048862
E2348C_4391	yjcH	Cluster_1223	inner membrane protein involved in acetate transport	13.6797	66.3232	2.27748	5.25522e-05	0.00144849
E2348C_3416	kbaZ	Cluster_2367	tagatose 6-phosphate aldolase 1, kbaZ subunit	33.2694	160.949	2.27434	0.000197617	0.00380599
E2348C_2434	yfbU	Cluster_399	hypothetical protein	334.384	1607.97	2.26566	0.00332542	0.0329181
E2348C_4188	dtd	Cluster_467	D-tyrosyl-tRNA(Tyr) deacylase	185.879	893.115	2.26448	0.00225365	0.0243368
E2348C_0745	ybhS	Cluster_7426	transporter subunit: membrane component of ABC superfamily	102.406	487.804	2.252	0.000726816	0.010294
E2348C_1814		Cluster_2684	major capsid protein	12.8477	60.6758	2.23961	3.99337e-05	0.00114171
E2348C_4396	nrfD	Cluster_6181	formate-dependent nitrite reductase complex subunit NrfD	20.8703	98.4987	2.23865	1.15035e-05	0.000416933
E2348C_3219	yqgA	Cluster_2797	hypothetical protein	39.2629	183.721	2.22628	8.06847e-05	0.00196503
E2348C_2038	fliY	Cluster_3107	cystine transporter subunit	299.855	1399.93	2.22302	0.00322414	0.0322625
E2348C_4187	rbn	Cluster_3063	ribonuclease BN	256.99	1199.44	2.22258	0.00334094	0.0330007
E2348C_2052	fliF	Cluster_6079	flagellar MS-ring protein	137.676	638.937	2.2144	0.00163194	0.0192118
E2348C_3952	rorf8	Cluster_2081	chaperone of T3SS Rorf8	160.5	734.975	2.19512	0.00192121	0.0218353
E2348C_2053	fliG	Cluster_7496	flagellar motor switch protein G	137.303	622.074	2.17972	0.00167969	0.0195737
E2348C_1609	fdnH	Cluster_885	formate dehydrogenase-N, Fe-S (beta) subunit, nitrate-inducible	83.9769	379.732	2.17692	0.00111454	0.0144921
E2348C_3438	yhbT	Cluster_1346	lipid carrier protein	116.928	524.742	2.16599	0.00127093	0.015726
E2348C_3841	selA	Cluster_2806	selenocysteine synthase	280.646	1259.3	2.1658	0.00354276	0.0342591
E2348C_3414	garD	Cluster_4267	(D)-galactarate dehydrogenase	105.585	472.884	2.16308	0.000967982	0.0130663
E2348C_2060	fliN	Cluster_545	flagellar motor switch protein FliN	31.3524	140.363	2.16252	0.000158934	0.0032806
E2348C_4444	adiY	Cluster_2886	DNA-binding transcriptional activator	46.7248	208.066	2.15478	0.000176016	0.00352262
E2348C_3494	nanK	Cluster_3067	N-acetylmannosamine kinase	28.6035	125.774	2.13657	0.000197032	0.00380599
E2348C_1074		Cluster_4553	hypothetical protein	357.263	1556.14	2.12292	0.00541832	0.0456786
E2348C_3942	map	Cluster_1474	LEE-encoded effector Map	320.366	1392.4	2.11978	0.00611241	0.0496412
E2348C_0270	ykgG	Cluster_3615	transporter	119.463	518.16	2.11683	0.0013814	0.0167331
E2348C_1813		Cluster_3158	capsid scaffolding protein	10.9777	47.4268	2.11113	0.000141728	0.00296533
E2348C_1673	ynfG	Cluster_3293	oxidoreductase, Fe-S subunit	10.9307	47.0419	2.10556	5.86115e-05	0.00154671
E2348C_4259	fsaB	Cluster_3582	fructose-6-phosphate aldolase	40.507	174.201	2.10451	0.000278233	0.00498329
E2348C_1502	ycjN	Cluster_4281	sugar transporter subunit: periplasmic-binding component of ABC superfamily	8.72422	37.4529	2.10198	0.000195631	0.00379953
E2348C_3722	nikR	Cluster_1260	nickel responsive regulator	176.847	754.99	2.09395	0.00293134	0.0299179
E2348C_1445		Cluster_5056	T3SS secreted effector NleF-like protein	51.0074	217.102	2.0896	0.00035328	0.00600055
E2348C_1268	pepT	Cluster_2608	peptidase T	245.901	1043.78	2.08568	0.0042538	0.0386198
E2348C_1169	flgH	Cluster_3660	flagellar basal body L-ring protein	83.2101	351.685	2.07945	0.00132121	0.0162174
E2348C_2030	pgsA	Cluster_5046	phosphatidylglycerophosphate synthetase	24.3209	102.201	2.07114	0.00020356	0.0038524
E2348C_3823	malS	Cluster_6012	periplasmic alpha-amylase	220.15	923.607	2.06879	0.00392705	0.036435
E2348C_0543	ybeL	Cluster_1036	hypothetical protein	145.915	610.088	2.06389	0.00254955	0.0269165
E2348C_1911	yeaH	Cluster_2349	hypothetical protein	43.3864	180.428	2.05611	0.000261047	0.00480639
E2348C_3437	yhbS	Cluster_523	acyltransferase	108.587	450.44	2.05248	0.00163932	0.0192495
E2348C_1514	ycjX	Cluster_1000	hypothetical protein	100.958	418.708	2.05218	0.00291706	0.0298383
E2348C_2042	fliD	Cluster_2911	flagellar capping protein	107.244	441.887	2.04278	0.0040008	0.0369052
E2348C_3950	mpc	Cluster_2278	regulator Mpc	9.55622	39.3443	2.04164	0.000191161	0.00374431
E2348C_1875	astA	Cluster_2361	arginine succinyltransferase	31.848	130.703	2.03701	0.000766011	0.0106847
E2348C_2059	fliM	Cluster_7492	flagellar motor switch protein FliM	133.067	545.552	2.03556	0.00349017	0.0338355
E2348C_1510	ycjU	Cluster_5370	beta-phosphoglucomutase	45.0791	183.783	2.02747	0.000295326	0.00522735
E2348C_2311	yeiN	Cluster_4667	hypothetical protein	14.2691	58.0311	2.02393	0.000262793	0.00481927
E2348C_2056	fliJ	Cluster_1042	flagellar biosynthesis chaperone	49.9511	202.067	2.01624	0.000512829	0.00784237
E2348C_1664	rspB	Cluster_4950	dehydrogenase	25.4711	102.385	2.00707	0.000274877	0.00494241
E2348C_0522	dcuC	Cluster_2810	C4-dicarboxylate transporter DcuC	145.065	579.302	1.99762	0.00267993	0.0279721
E2348C_0312	ampH	Cluster_2533	beta-lactam binding protein AmpH	75.2161	299.84	1.99508	0.0030473	0.0308038
E2348C_0465		Cluster_2902	hypothetical protein	493.269	122.36	-2.01125	0.00382877	0.0360405
E2348C_4595		Cluster_1787	hypothetical protein	11.9687	2.92477	-2.03288	0.00466056	0.0407843
E2348C_4117		Cluster_1313	hypothetical protein	36.0836	8.72189	-2.04863	0.000385422	0.00631352
E2348C_2646		Cluster_3957	hypothetical protein	30.7447	7.39953	-2.05483	0.000311277	0.00543781
E2348C_4171	engB	Cluster_857	ribosome biogenesis GTP-binding protein YsxC	387.768	92.8753	-2.06183	0.00218442	0.0237704
E2348C_1132	csgB	Cluster_1497	curlin minor subunit	16.6999	3.9581	-2.07696	0.00208645	0.023142
E2348C_4653		Cluster_1485	TRAP-type C4-dicarboxylate transport system, small permease component	51.1482	12.0495	-2.08571	0.000123791	0.00266267
E2348C_1281	ycgZ	Cluster_1247	hypothetical protein	44.1897	10.3243	-2.09767	0.000188708	0.003728
E2348C_3554	yhdL	Cluster_820	hypothetical protein	11.1367	2.58332	-2.10803	0.00601042	0.0492277
E2348C_3083		Cluster_2633	aminotransferase	290.925	67.4539	-2.10867	0.000910172	0.012395
E2348C_1013		Cluster_5736	hypothetical protein	18.3926	4.24713	-2.11456	0.00151994	0.0182195
E2348C_2592	xapA	Cluster_4757	purine nucleoside phosphorylase	62.7987	14.3962	-2.12505	5.60402e-05	0.00152635
E2348C_3531	fis	Cluster_98	DNA-binding protein Fis	1216.66	278.088	-2.12931	0.00450136	0.0399995
E2348C_2212	yegD	Cluster_3191	chaperone	611.551	137.114	-2.1571	0.00210623	0.0232314
E2348C_1641	yneE	Cluster_898	hypothetical protein	238.832	53.2853	-2.16419	0.000436451	0.00692753
E2348C_4540	ytfE	Cluster_2907	iron-sulfur cluster repair di-iron protein	115.966	25.7538	-2.17084	9.34266e-05	0.00219409
E2348C_1356		Cluster_3299	hypothetical protein	272.185	60.3	-2.17436	0.000747001	0.0105151
E2348C_4214	kdgT	Cluster_4720	2-keto-3-deoxygluconate permease	152.237	33.2672	-2.19415	0.000132533	0.00281129
E2348C_1404		Cluster_3764	hypothetical protein	19.4489	4.24713	-2.19513	0.00124169	0.0154614
E2348C_4508	yjfM	Cluster_3284	hypothetical protein	74.1311	16.06	-2.20661	3.79081e-05	0.00110437
E2348C_2880		Cluster_6209	hypothetical protein	38.7674	8.31904	-2.22035	9.9036e-05	0.00229077
E2348C_1262		Cluster_1080	side tail fiber protein	10.7064	2.29429	-2.22236	0.00431485	0.0390202
E2348C_2945	ygaY	Cluster_4940	transporter	524.293	110.722	-2.24343	0.00156295	0.0186864
E2348C_2934	ygaC	Cluster_1082	hypothetical protein	265.931	55.4748	-2.26115	0.00037245	0.00616538
E2348C_2886		Cluster_3250	DNA-invertase	320.058	66.3681	-2.26977	0.000561007	0.00841144
E2348_P1_076	traM	Cluster_6964	conjugal transfer protein TraM	13.0251	2.69714	-2.27179	0.00358521	0.0343807
E2348C_1682	ydgU	Cluster_5504	membrane protein	13.6797	2.81095	-2.2829	0.00209753	0.0232089
E2348C_3535	acrE	Cluster_2534	hypothetical protein	186.852	38.2586	-2.28804	0.000123215	0.00266267
E2348C_3533	yhdU	Cluster_94	membrane protein	21.9736	4.47476	-2.29589	0.000377784	0.0062105
E2348C_1754	ydhT	Cluster_3122	hypothetical protein	162.148	32.6457	-2.31235	0.000104304	0.00235349
E2348C_1398		Cluster_2280	antitermination protein	53.5503	10.7271	-2.31963	2.85877e-05	0.000913785
E2348C_1466	ymiA	Cluster_120	hypothetical protein	11.5854	2.29429	-2.33618	0.00238772	0.0255498
E2348C_0674		Cluster_3728	regulatory protein	29.7536	5.84954	-2.34667	5.67488e-05	0.00152772
E2348C_1666	ynfA	Cluster_2209	hypothetical protein	38.2718	7.39953	-2.37078	3.35512e-05	0.00100939
E2348C_4163	mobB	Cluster_553	molybdopterin-guanine dinucleotide biosynthesis protein B	1106.21	212.075	-2.38298	0.0025059	0.0265775
E2348C_1755	ydhU	Cluster_3092	cytochrome	113.086	21.6295	-2.38635	2.46293e-05	0.000792787
E2348C_2591	xapB	Cluster_2596	xanthosine transporter	380.765	72.6205	-2.39045	0.000371142	0.00616538
E2348C_4098	aslB	Cluster_3502	regulator of arylsulfatase activity	2015.89	384.304	-2.39109	0.00339924	0.0332909
E2348C_1278	ycgX	Cluster_3960	hypothetical protein	837.499	158.875	-2.3982	0.0011185	0.0145027
E2348C_4667	yjjZ	Cluster_1823	hypothetical protein	675.482	125.662	-2.42637	0.00114823	0.0146653
E2348C_1459	rluB	Cluster_842	23S rRNA pseudouridylate synthase B	2625.37	479.566	-2.45272	0.00286323	0.0294842
E2348C_0703		Cluster_2277	head-tail adapotor	13.2963	2.4081	-2.46506	0.00102118	0.0135988
E2348C_2817	yfhR	Cluster_155	peptidase	502.995	91.0452	-2.46589	0.000475615	0.00744645
E2348C_0120	yacH	Cluster_2283	hypothetical protein	2865.54	516.446	-2.47212	0.00376981	0.0356768
E2348C_1122		Cluster_4780	hypothetical protein	255.026	45.9562	-2.47232	0.000117852	0.00257095
E2348C_0208	yafC	Cluster_2454	DNA-binding transcriptional regulator	863.401	154.682	-2.48073	0.00116416	0.0147621
E2348_P1_085		Cluster_5742	conserved predicted protein	619.965	109.864	-2.49647	0.000564354	0.00843416
E2348C_0755	ybiI	Cluster_3744	hypothetical protein	21.7779	3.84428	-2.50208	8.94214e-05	0.00213268
E2348C_4506	yjfK	Cluster_263	hypothetical protein	126.429	22.3124	-2.50242	1.05238e-05	0.000387529
E2348C_4505	yjfJ	Cluster_214	transcriptional regulator effectorprotein	275.177	47.9	-2.52226	9.15532e-05	0.00217227
E2348C_1648	ydeA	Cluster_4934	sugar efflux transporter	317.627	54.8353	-2.53416	0.000117499	0.00257095
E2348C_3976		Cluster_5769	hypothetical protein	135.162	23.0043	-2.55471	1.26225e-05	0.000453918
E2348C_2123	erfK	Cluster_6206	hypothetical protein	1647.77	278.889	-2.56275	0.00147727	0.0177644
E2348C_0385	glnK	Cluster_470	nitrogen regulatory protein P-II 2	29.2581	4.7638	-2.61865	3.03525e-05	0.000940707
E2348C_3532	yhdJ	Cluster_6166	methyltransferase	468.771	76.1758	-2.62148	0.000166894	0.00338362
E2348C_2816	suhB	Cluster_135	inositol monophosphatase	1753.82	281.619	-2.63868	0.00090994	0.012395
E2348C_1283	ymgB	Cluster_628	hypothetical protein	61.8729	9.80763	-2.65733	1.58933e-06	7.86631e-05
E2348C_1357		Cluster_7442	hypothetical protein	1744	271.831	-2.68162	0.000977261	0.0131147
E2348C_0207	dkgB	Cluster_3181	2,5-diketo-D-gluconate reductase B	1138.76	173.316	-2.71598	0.000556867	0.00837667
E2348C_3534	envR	Cluster_951	DNA-binding transcriptional regulator EnvR	147.683	20.9376	-2.81834	1.94036e-06	9.20769e-05
E2348C_2533		Cluster_2144	antirepressor protein	66.3145	9.35237	-2.82592	6.92044e-07	4.13699e-05
E2348C_3082		Cluster_3227	phosphosugar isomerase	324.677	45.6147	-2.83143	3.05404e-05	0.000940707
E2348C_4066	hdfR	Cluster_6273	transcriptional regulator HdfR	4298.91	589.715	-2.86588	0.00157914	0.0187908
E2348C_4507	yjfL	Cluster_632	hypothetical protein	37.3459	5.10524	-2.8709	2.46209e-06	0.000111165
E2348C_3380	alx	Cluster_4714	hypothetical protein	542.968	73.54	-2.88426	5.95254e-05	0.001548
E2348C_4067	yifE	Cluster_468	hypothetical protein	199.082	26.8486	-2.89044	3.55065e-06	0.000154185
E2348C_1204	bhsA	Cluster_786	outer membrane protein that influences biofilm formation	174.847	23.521	-2.89407	1.97558e-06	9.27916e-05
E2348C_2275	yehW	Cluster_2853	transporter subunit: membrane component of ABC superfamily	344.42	44.6338	-2.94796	1.3228e-05	0.000457809
E2348C_1655	yneM	Cluster_1274	hypothetical protein	53.3547	6.88286	-2.95453	2.9814e-07	1.96048e-05
E2348C_0391	ybaA	Cluster_2279	hypothetical protein	1775.85	227.873	-2.96221	0.000368614	0.00616538
E2348C_3081		Cluster_4741	dehydrogenase	1978.99	249.371	-2.9884	0.000340588	0.00582799
E2348C_4504	yjfI	Cluster_1269	hypothetical protein	171.853	21.2267	-3.01722	9.86664e-07	5.41172e-05
E2348C_1121		Cluster_1113	hypothetical protein	25.9666	3.09999	-3.06632	7.26123e-06	0.00028567
E2348C_4316	metA	Cluster_2498	homoserine O-succinyltransferase	1947.46	231.759	-3.0709	0.000203782	0.0038524
E2348C_4664	yjjQ	Cluster_6610	DNA-binding transcriptional regulator	317.369	37.6985	-3.07358	5.69159e-06	0.000236022
E2348C_3085		Cluster_3154	antiterminator	61.7138	6.99668	-3.14085	5.98563e-08	5.79182e-06
E2348C_3614	tsgA	Cluster_4922	hypothetical protein	5812.47	646.861	-3.16763	0.000818726	0.0112993
E2348C_4439	proP	Cluster_1312	proline/glycine betaine transporter	17043.3	1838.96	-3.21225	0.00298622	0.0303126
E2348C_4314	yjaA	Cluster_795	hypothetical protein	1702.41	179.437	-3.24603	7.60477e-05	0.00187191
E2348C_4315	yjaB	Cluster_697	hypothetical protein	2066.98	214.622	-3.26765	9.61817e-05	0.00224733
E2348C_1411		Cluster_2202	hypothetical protein	12.4643	1.14714	-3.44168	0.000100067	0.00230303
E2348C_1280	ycgF	Cluster_2617	FAD-binding phosphodiesterase	5308.3	482.019	-3.46109	0.000202849	0.0038524
E2348C_4068	yifB	Cluster_1499	ATP-dependent protease	2673.52	237.215	-3.49447	5.67544e-05	0.00152772
E2348C_3541	yhdZ	Cluster_6604	amino-acid transporter subunit	2646.01	203.308	-3.70208	2.27983e-05	0.00074426
E2348C_3536	acrF	Cluster_5574	multidrug efflux system protein	2409.53	180.129	-3.74165	1.46569e-05	0.000496072
E2348C_3540	yhdY	Cluster_2754	amino-acid transporter subunit	2300.88	170.724	-3.75245	1.34104e-05	0.000460657
E2348C_3539	yhdX	Cluster_417	amino-acid transporter subunit	2305.11	139.944	-4.04192	4.1224e-06	0.000175172
E2348C_4069	ilvL	Cluster_5517	ilvG operon leader peptide	9.28498	0.516664	-4.1676	0.000311879	0.00543781
E2348C_0127	gcd	Cluster_4616	glucose dehydrogenase	13834.6	732.417	-4.23947	0.000102774	0.00234192
E2348C_3538	yhdW	Cluster_4972	periplasmic binding transport protein; periplasmic-binding component of ABC superfamily	2998.76	129.147	-4.53728	8.05648e-07	4.6355e-05
E2348C_3537	yhdV	Cluster_818	outer membrane protein	454.288	19.3352	-4.5543	2.23059e-09	3.66693e-07
E2348C_3141		Cluster_747	hypothetical protein	14.8299	0.516664	-4.84314	3.25208e-06	0.000142565
aThe locus id corresponds to the E2348/69 GenBank submission.
bLFC is the log2 fold-change value of the read counts. Any read counts that were zero were considered one for the LFC calculation.

## Sheet: LB 1 vs. LB 0.5
Locus IDa	Gene ID	LS-BSR Cluster ID	Predicted Protein Function	Read Counts (LB 0.5)	Read Counts (LB 1)	LFC (LB 1/ LB 0.5)b	p-value	FDR
E2348C_3751	hdeB	Cluster_449	acid-resistance protein	25.452	1333.7	5.71151	6.32329e-10	1.45467e-06
E2348C_3752	hdeA	Cluster_735	acid-resistance protein	102.879	4836.02	5.5548	8.43217e-08	2.98434e-05
E2348C_1619	gadC	Cluster_1454	glutamate: gamma-aminobutyric acid antiporter	58.6689	2513.72	5.42108	1.69115e-08	8.38009e-06
E2348C_1620	gadB	Cluster_6430	glutamate decarboxylase	46.6766	1766.12	5.24174	1.39083e-08	8.38009e-06
E2348C_3932	escF	Cluster_76	T3SS structure protein EscF	65.6328	1608.66	4.6153	2.11839e-07	5.41483e-05
E2348C_3933	cesD2	Cluster_113	chaperone CesD2	180.413	4283.01	4.56925	2.62492e-06	0.000326412
E2348C_3259	glcD	Cluster_1295	glycolate oxidase subunit GlcD	25.6503	604.897	4.55964	2.67678e-08	1.11963e-05
E2348C_3931		Cluster_3720	component of T3SS	55.1157	1287.98	4.54651	1.81133e-07	4.90232e-05
E2348C_4674	ytjA	Cluster_1194	hypothetical protein	16.8067	392.479	4.5455	7.64228e-09	5.86036e-06
E2348C_3930	espF	Cluster_5163	LEE-encoded effector EspF	131.293	2966.47	4.49788	1.35803e-06	0.000195259
E2348C_3750	yhiD	Cluster_575	Mg(2+) transport ATPase	13.658	306.838	4.48966	5.84502e-09	5.37858e-06
E2348C_3936	espA	Cluster_1566	translocon EspA	1072.41	21657.8	4.33595	0.000125502	0.0053167
E2348C_3754	gadE	Cluster_960	DNA-binding transcriptional activator	151.206	2928.8	4.27572	8.02823e-06	0.000671598
E2348C_2242	fbaB	Cluster_2685	fructose-bisphosphate aldolase	984.321	18052.6	4.19694	0.000134872	0.00549155
E2348C_3753	hdeD	Cluster_219	acid-resistance membrane protein	47.6483	861.104	4.17569	6.80921e-07	0.00011189
E2348C_2924	gabD	Cluster_1715	succinate-semialdehyde dehydrogenase I	113.884	2033.19	4.15811	3.22091e-06	0.000361449
E2348C_3935	espD	Cluster_4864	translocon EspD	1582.25	27743	4.13208	0.000296755	0.0101882
E2348C_2699	tktB	Cluster_7193	transketolase	271.47	4659.36	4.10127	2.20831e-05	0.00143104
E2348C_3258	glcE	Cluster_2688	glycolate oxidase FAD binding subunit	13.071	220.9	4.07895	1.71766e-08	8.38009e-06
E2348C_0957	hyaA	Cluster_2712	hydrogenase 1, small subunit	23.1758	389.788	4.072	3.92484e-07	7.86401e-05
E2348C_0420	ybaS	Cluster_2496	glutaminase	47.9496	801.513	4.06313	7.51465e-07	0.000119224
E2348C_2698	talA	Cluster_4745	transaldolase A	312.737	5216.55	4.06007	3.22112e-05	0.001876
E2348C_2017	otsA	Cluster_1528	trehalose-6-phosphate synthase	130.171	2150.54	4.04621	6.56036e-06	0.000616005
E2348C_1606	narU	Cluster_2795	nitrate/nitrite transporter	18.4684	297.785	4.01114	9.38242e-08	3.08346e-05
E2348C_1605	narZ	Cluster_6055	nitrate reductase 2 (NRZ), alpha subunit	88.9235	1408.35	3.98529	2.71752e-06	0.000329035
E2348C_3934	espB	Cluster_2485	translocon EspB	1843.9	28447.2	3.94745	0.000550584	0.0158327
E2348C_4673	osmY	Cluster_5099	hypothetical protein	314.026	4736.93	3.915	3.91088e-05	0.00219438
E2348C_3740	slp	Cluster_5053	outer membrane lipoprotein	39.4908	582.836	3.8835	1.08052e-06	0.000160369
E2348C_3939	eaeA	Cluster_5546	intimin EaeA	5877.42	84023.8	3.83754	0.0015079	0.033679
E2348C_1604	narY	Cluster_2135	nitrate reductase 2 (NRZ), beta subunit	24.655	348.462	3.82105	5.81089e-07	0.000104664
E2348C_2018	otsB	Cluster_6214	trehalose-6-phosphate phosphatase	115.435	1626.37	3.81651	1.10501e-05	0.000847356
E2348C_0868	poxB	Cluster_6129	pyruvate dehydrogenase	479.616	6699.51	3.8041	0.000125955	0.0053167
E2348C_1860	katE	Cluster_5996	hydroperoxidase II	168.738	2333.52	3.78965	1.29523e-05	0.000945927
E2348C_2925	gabT	Cluster_2372	4-aminobutyrate aminotransferase	118.329	1612.76	3.76865	1.04862e-05	0.000823051
E2348C_3940	cesT	Cluster_359	chaperone CesT	1718.25	22378.7	3.70312	0.000787596	0.0210644
E2348C_3759	gadA	Cluster_1685	glutamate decarboxylase	64.6415	826.072	3.67574	6.953e-06	0.00062807
E2348C_0958	hyaB	Cluster_2023	hydrogenase 1 large subunit	16.4023	202.955	3.62919	6.57433e-07	0.00011189
E2348C_3807	yiaG	Cluster_600	transcriptional regulator	53.0299	650.877	3.61751	8.75059e-06	0.000718955
E2348C_3937	speL	Cluster_2705	secretion switching protein SpeL	444.067	5326.72	3.5844	0.000194679	0.0072065
E2348C_3755	mdtE	Cluster_2531	multidrug efflux system protein MdtE	117.866	1394.81	3.56485	3.53142e-05	0.00200593
E2348C_0388	ybaY	Cluster_3238	outer membrane lipoprotein	204.39	2331.14	3.51164	6.24571e-05	0.00312354
E2348C_0764	dps	Cluster_988	DNA starvation/stationary phase protection protein Dps	259.74	2917.06	3.48938	9.62183e-05	0.00438317
E2348C_2915	espC	Cluster_5510	serine protease	2893.08	31949.5	3.46512	0.00227354	0.0473152
E2348C_3943	cesF	Cluster_6714	chaperone CesF	64.7445	664.058	3.35848	2.72799e-05	0.00169615
E2348C_2311	yeiN	Cluster_4667	hypothetical protein	44.9197	436.437	3.28035	6.96187e-06	0.00062807
E2348C_3741	yhiF	Cluster_1388	DNA-binding transcriptional regulator	44.4083	424.702	3.25755	1.21262e-05	0.000899879
E2348C_0421	ybaT	Cluster_2339	transporter	97.4697	921.189	3.24047	4.89008e-05	0.00261619
E2348C_2312	yeiC	Cluster_6165	hypothetical protein	62.0993	572.571	3.2048	2.85791e-05	0.00172074
E2348C_2935	ygaM	Cluster_6924	hypothetical protein	43.0203	380.476	3.14471	3.05187e-05	0.00180021
E2348C_0127	gcd	Cluster_4616	glucose dehydrogenase	566.527	4966.38	3.13198	0.000714782	0.0194598
E2348C_0702		Cluster_5701	DNA packaging protein	1.3761	11.812	3.10159	0.000806173	0.0213173
E2348C_1141	yceK	Cluster_943	hypothetical protein	5.3022	44.9065	3.08226	3.33704e-06	0.000365565
E2348C_0742	ybhP	Cluster_278	DNase	20.828	173.677	3.05981	4.35727e-06	0.000445507
E2348C_3948	escN	Cluster_4366	translocator EscN	705.186	5855.59	3.05374	0.00142866	0.0326996
E2348C_0703		Cluster_2277	head-tail adapotor	1.86785	15.4644	3.0495	0.000262414	0.00921656
E2348C_4588	yjgB	Cluster_4948	alcohol dehydrogenase, Zn-dependentand NAD(P)-binding	101.868	810.174	2.99153	0.000176565	0.00688455
E2348C_1262		Cluster_1080	side tail fiber protein	1.76871	13.8855	2.9728	0.000739947	0.0199093
E2348C_1554	gapC	Cluster_2289	glyceraldehyde-3-phosphate dehydrogenase	38.5112	301.985	2.97113	2.87974e-05	0.00172074
E2348C_3256	glcG	Cluster_2065	hypothetical protein	32.8204	251.906	2.94022	3.29615e-05	0.0018957
E2348C_2411	elaB	Cluster_1894	hypothetical protein	51.4792	394.938	2.93956	6.60371e-05	0.00326706
E2348C_1603	narW	Cluster_5356	nitrate reductase 2 (NRZ), delta subunit (assembly subunit)	8.44702	64.0937	2.92367	7.44273e-06	0.000658539
E2348C_2048	yedF	Cluster_1912	hypothetical protein	2.06219	15.3974	2.90044	0.000455635	0.0136237
E2348C_1853	ydiZ	Cluster_619	hypothetical protein	67.3858	501.973	2.89709	0.000142409	0.00574758
E2348C_3947		Cluster_1790	hypothetical protein	35.759	265.485	2.89225	4.88346e-05	0.00261619
E2348C_3952	rorf8	Cluster_2081	chaperone of T3SS Rorf8	563.702	4173.06	2.8881	0.00176013	0.0389344
E2348C_3756	mdtF	Cluster_5564	multidrug transporter, RpoS-dependent	242.393	1783.69	2.87944	0.000661289	0.0182191
E2348C_3956	cesD	Cluster_1498	chaperone CesD	81.825	600.338	2.87516	0.000187101	0.00717375
E2348C_2923	ihgO	Cluster_4318	hydroxyglutarate oxidase	49.5319	361.553	2.86778	7.03623e-05	0.00340776
E2348C_3945	sepQ	Cluster_4693	T3SS structure protein SepQ	242.917	1757.93	2.85534	0.000712792	0.0194598
E2348C_3944	espH	Cluster_3418	LEE-encoded effector EspH	107.38	738.876	2.7826	0.000458961	0.0136237
E2348C_3951	espZ	Cluster_3727	LEE-encoded effector EspZ	427.142	2907.3	2.76689	0.00187207	0.0412123
E2348C_3393	yqjK	Cluster_6930	hypothetical protein	27.6967	188.265	2.76498	5.91242e-05	0.00298934
E2348C_0961	hyaE	Cluster_2069	hydrogenase-1 operon protein HyaE	2.84741	19.1168	2.74712	0.000557885	0.015943
E2348C_2078	hchA	Cluster_3021	chaperone protein HchA	141.672	943.776	2.73589	0.000486325	0.0141619
E2348C_3946		Cluster_5750	hypothetical protein	26.039	169.946	2.70633	5.83552e-05	0.00298934
E2348C_3510	yhcO	Cluster_85	barnase inhibitor	13.9475	90.9998	2.70586	1.53446e-05	0.00106971
E2348C_3255	glcB	Cluster_6029	malate synthase G	196.113	1276.35	2.70227	0.00104042	0.0263021
E2348C_0630	ybgS	Cluster_1630	hypothetical protein	82.2177	529.977	2.68841	0.00042963	0.0131782
E2348C_2820	yphA	Cluster_1476	hypothetical protein	9.13311	58.2975	2.67426	2.18282e-05	0.00143104
E2348C_0741	ybhO	Cluster_683	cardiolipin synthase 2	27.9981	178.481	2.67237	5.13315e-05	0.00271467
E2348C_1616	osmC	Cluster_1446	osmotically inducible, stress-inducible membrane protein	60.2315	378.488	2.65166	0.000236418	0.00843224
E2348C_1885	ynjE	Cluster_2513	thiosulfate sulfur transferase	202.78	1269.43	2.6462	0.00107814	0.0268137
E2348C_3257	glcF	Cluster_4909	glycolate oxidase iron-sulfur subunit	62.0875	381.803	2.62045	0.000426862	0.0131782
E2348C_3950	mpc	Cluster_2278	regulator Mpc	30.3656	185.828	2.61346	7.95767e-05	0.00369831
E2348C_3958	grlR	Cluster_2281	negative regulator GrlR	94.4398	571.473	2.59722	0.000432799	0.0131875
E2348C_3392	yqjE	Cluster_5737	hypothetical protein	33.7008	201.522	2.58008	0.000131293	0.00539354
E2348C_1056	ymdF	Cluster_727	hypothetical protein	2.3596	13.9492	2.56356	0.000866036	0.022512
E2348C_3957	grlA	Cluster_548	positive regulator GrlA	164.597	971.007	2.56054	0.000886504	0.0229146
E2348C_0960	hyaD	Cluster_1582	hydrogenase 1 maturation protease	8.83963	51.1301	2.53212	9.00797e-05	0.00414457
E2348C_3758	gadX	Cluster_947	DNA-binding transcriptional regulator GadX	103.133	595.893	2.53055	0.00073607	0.0199093
E2348C_0985		Cluster_3730	anti-RecBCD protein	2.26046	12.8647	2.50872	0.0024409	0.049257
E2348C_0589	ybfA	Cluster_1105	hypothetical protein	16.5014	92.9172	2.49335	0.000104365	0.00466196
E2348C_0959	hyaC	Cluster_2796	hydrogenase 1 b-type cytochrome subunit	9.52966	53.0409	2.47661	0.000127348	0.0053266
E2348C_3175		Cluster_6511	DNA-binding protein	17.6674	96.3585	2.44732	0.000112745	0.0049404
E2348C_0370	bolA	Cluster_1856	transcriptional regulator BolA	100.599	546.915	2.4427	0.00117917	0.0281107
E2348_P1_066	trbG	Cluster_2017	conjugal transfer protein TrbG	0	5.42914	2.44072	0.00240987	0.0488449
E2348C_1867	osmE	Cluster_5835	DNA-binding transcriptional activator OsmE	134.653	723.152	2.42505	0.00212509	0.0448511
E2348C_0788	yliI	Cluster_2740	dehydrogenase	75.4284	404.195	2.42187	0.00118539	0.0281132
E2348C_3766	yhjG	Cluster_6866	outer membrane biogenesis protein	53.5414	274.872	2.36003	0.000563901	0.0160155
E2348C_0870	hcp	Cluster_2221	hydroxylamine reductase	25.8328	130.992	2.3422	0.000469598	0.0137619
E2348C_1429		Cluster_2765	major tail protein	0	5.03357	2.33158	0.00234924	0.0480394
E2348C_2278	osmF	Cluster_7338	transporter subunit: periplasmic-binding component of ABC superfamily	68.4802	331.801	2.27656	0.00125047	0.029205
E2348C_2241	gatY	Cluster_2999	tagatose-bisphosphate aldolase	19.1624	90.4482	2.23881	0.000277415	0.00966961
E2348C_2226	yegS	Cluster_518	lipid kinase	52.5657	243.928	2.21426	0.00113675	0.0275273
E2348C_1475	osmB	Cluster_1949	lipoprotein	7.86402	35.5031	2.17461	0.000646478	0.0180269
E2348C_2276	yehX	Cluster_4663	transporter subunit: ATP-binding component of ABC superfamily	19.8485	88.2055	2.15184	0.000345698	0.0113773
E2348C_3782	ldrD1	Cluster_716	small toxic polypeptide ldrD 1	15.6171	66.5846	2.09206	0.000387782	0.0122205
E2348C_2277	yehY	Cluster_2532	transporter subunit: membrane component of ABC superfamily	37.8251	159.269	2.07405	0.00113507	0.0275273
E2348C_0872	aqpZ	Cluster_3616	aquaporin Z	11.2944	46.7503	2.04936	0.000857499	0.0224168
E2348C_1057	rutG	Cluster_7098	transporter	14.241	58.792	2.04557	0.000792031	0.0210644
E2348C_2284	yohF	Cluster_269	acetoin dehydrogenase	47.5373	194.539	2.03293	0.00236464	0.0481403
E2348C_3749	hmuV	Cluster_5283	hemin importer ATP-binding subunit	29.3702	119.399	2.02337	0.00146498	0.0331747
E2348C_0962	hyaF	Cluster_6260	HyaF protein involved in nickel incorporation into hydrogenase-1 proteins	9.62485	38.6929	2.00723	0.00189964	0.0414491
E2348C_4183		Cluster_1732	transporter	67.481	16.8774	-1.99938	0.000907405	0.0231943
E2348C_3418	agaW	Cluster_6240	N-acetylgalactosamine-specific enzyme IIC component of PTS	60.3385	14.8711	-2.02057	0.00106596	0.0266705
E2348C_3416	kbaZ	Cluster_2367	tagatose 6-phosphate aldolase 1, kbaZ subunit	124.746	30.5299	-2.03069	0.00213547	0.0448644
E2348C_2228	atlT	Cluster_4291	D-arabitol membrane transporter	287.052	67.4461	-2.08951	0.0019359	0.0417541
E2348C_1041		Cluster_4727	T3SS effector-like protein NleB-like protein	280.54	63.9596	-2.13297	0.00203898	0.0432319
E2348C_1684	mdtI	Cluster_719	multidrug efflux system protein MdtI	86.3381	19.509	-2.14585	0.000457771	0.0136237
E2348C_2043	fliS	Cluster_3979	flagellar protein FliS	28.3946	6.38289	-2.15334	0.00116423	0.0278992
E2348C_2002	flhE	Cluster_1003	hypothetical protein	52.5382	11.745	-2.16132	0.000377512	0.012062
E2348C_2290	sanA	Cluster_2790	hypothetical protein	410.359	89.8482	-2.19133	0.00194849	0.0417541
E2348C_3370	ebgC	Cluster_1064	cryptic beta-D-galactosidase subunit beta	67.116	14.6414	-2.1966	0.000324934	0.0108335
E2348C_2939	nrdI	Cluster_2152	ribonucleotide reductase stimulatory protein	248.747	53.9177	-2.20585	0.00136296	0.0314886
E2348C_2554	lacY	Cluster_2570	galactoside permease	133.895	28.7884	-2.21755	0.000396075	0.0123969
E2348C_1702	uidA	Cluster_6131	beta-D-glucuronidase	121.938	26.1568	-2.22089	0.000380761	0.0120819
E2348C_2938	nrdH	Cluster_3635	glutaredoxin-like protein	160.958	34.3449	-2.22851	0.00059654	0.0167359
E2348C_0158	fhuC	Cluster_6218	iron-hydroxamate transporter ATP-binding subunit	286.001	60.6995	-2.23627	0.00114793	0.0276525
E2348C_4346	psiE	Cluster_544	phosphate-starvation-inducible protein PsiE	340.654	71.36	-2.25512	0.000983628	0.0250037
E2348C_2003	flhA	Cluster_6035	flagellar biosynthesis protein FlhA	294.758	61.2258	-2.26732	0.00106659	0.0266705
E2348C_2387	yfaD	Cluster_2516	hypothetical protein	104.561	20.7947	-2.33006	7.80989e-05	0.00366666
E2348C_3371	ygjI	Cluster_5911	transporter	104.862	20.498	-2.35493	0.000169285	0.00665709
E2348C_4181		Cluster_3047	aldolase	245.543	45.9625	-2.41745	0.000319145	0.0107181
E2348C_0757	fiu	Cluster_6848	catecholate siderophore receptor Fiu	1174.68	213.949	-2.45693	0.00148518	0.0333331
E2348C_2039	fliZ	Cluster_186	flagella biosynthesis protein FliZ	184.565	33.3945	-2.46645	0.000154092	0.00611187
E2348C_3618	cysG	Cluster_7086	siroheme synthase	484.496	86.5629	-2.48466	0.000464138	0.0136891
E2348C_2040	fliA	Cluster_2767	flagellar biosynthesis sigma factor	225.662	39.5796	-2.51134	0.000200885	0.00733551
E2348C_2941	nrdF	Cluster_6184	ribonucleotide-diphosphate reductase subunit beta	836.923	143.042	-2.54866	0.00090078	0.0231536
E2348C_3671		Cluster_3300	hypothetical protein	660.843	109.823	-2.58912	0.000534168	0.0154573
E2348C_4180		Cluster_3087	oxidoreductase with NAD(P)-binding Rossmann-fold domain	175.016	28.195	-2.63398	5.91153e-05	0.00298934
E2348C_2229	atlK	Cluster_7112	D-xylulose kinase	678.792	107.22	-2.66239	0.000438453	0.0132718
E2348C_0270	ykgG	Cluster_3615	transporter	394.43	60.7028	-2.69993	0.000116808	0.00507013
E2348C_4058	rbsD	Cluster_2166	D-ribose pyranase	4693.34	709.457	-2.72583	0.00191391	0.0415373
E2348C_2062	fliP	Cluster_2875	flagellar biosynthesis protein FliP	94.3012	14.1469	-2.73679	1.50614e-05	0.00106971
E2348C_0269	ykgF	Cluster_7109	amino acid dehydrogenase with NAD(P)-binding domain and ferridoxin-like domain	1733.57	259.488	-2.74001	0.00057989	0.0163686
E2348C_2063	fliQ	Cluster_706	flagellar biosynthesis protein FliQ	30.3498	4.40835	-2.78338	7.28139e-05	0.00348976
E2348C_4345	yjbT	Cluster_5794	hypothetical protein	93.9526	12.9636	-2.85747	3.13385e-06	0.000360471
E2348C_0495	entC	Cluster_4930	isochorismate synthase 1	1065.02	144.892	-2.87783	0.000219257	0.00788128
E2348C_3408	tdcA	Cluster_2501	DNA-binding transcriptional activator TdcA	1410.5	183.954	-2.93879	0.000298938	0.0101882
E2348C_2230	atlD	Cluster_2827	D-arabitol dehydrogenase	976.948	127.188	-2.94131	0.000191437	0.0072065
E2348C_3660	gntT	Cluster_2423	gluconate transporter, high-affinity GNT Isystem	1245.15	161.54	-2.94635	0.000182407	0.00705254
E2348C_2289	cdd	Cluster_4809	cytidine deaminase	772.869	97.0608	-2.99326	7.57586e-05	0.00359346
E2348C_0490	fepC	Cluster_4791	iron-enterobactin transporter ATP-binding protein	301.1	37.5732	-3.00246	1.51178e-05	0.00106971
E2348C_0486	fes	Cluster_2733	enterobactin/ferric enterobactin esterase	642.682	80.1767	-3.00285	6.76738e-05	0.00331242
E2348C_0485	fepA	Cluster_5994	outer membrane receptor FepA	2641.39	328.94	-3.0054	0.000369329	0.0120013
E2348C_1592	yncE	Cluster_5003	hypothetical protein	2108.79	262.176	-3.0078	0.000346192	0.0113773
E2348C_2051	fliE	Cluster_1845	flagellar hook-basal body protein FliE	17.588	2.10528	-3.06251	0.000370394	0.0120013
E2348C_2385	glpB	Cluster_2741	anaerobic glycerol-3-phosphate dehydrogenase subunit B	6857.1	812.612	-3.07696	0.000836974	0.0220052
E2348C_3661	malQ	Cluster_6032	4-alpha-glucanotransferase	15085.9	1709.29	-3.14173	0.00197475	0.042064
E2348C_3830	yiaM	Cluster_6546	2,3-diketo-L-gulonate TRAP transporter small permease YiaM	25.1586	2.82939	-3.15249	5.28864e-05	0.00276512
E2348C_2294	mglC	Cluster_4984	beta-methylgalactoside transporter inner membrane protein	1094.8	122.42	-3.16076	0.000150775	0.0060323
E2348C_0157	fhuA	Cluster_4648	ferrichrome outer membrane transporter	1531.21	169.237	-3.17756	0.000103535	0.00466196
E2348C_2386	glpC	Cluster_994	sn-glycerol-3-phosphate dehydrogenase subunit C	4959.72	539.303	-3.20109	0.000315042	0.0106582
E2348C_2060	fliN	Cluster_545	flagellar motor switch protein FliN	108.078	11.5153	-3.23044	9.22294e-07	0.000141449
E2348C_3404	tdcE	Cluster_5990	pyruvate formate-lyase 4/2-ketobutyrate formate-lyase	14328.1	1495.16	-3.26048	0.00112904	0.0275273
E2348C_4061	rbsB	Cluster_888	D-ribose transporter subunit RbsB	15138.6	1546.47	-3.29117	0.00160855	0.0357533
E2348C_4648	yjiA	Cluster_7467	GTP-binding protein YjiA	2475.35	252.345	-3.29416	0.000189046	0.00718844
E2348C_2295	mglA	Cluster_1511	galactose/methyl galaxtoside transporter ATP-binding protein	1927.69	195.352	-3.30273	0.000195786	0.0072065
E2348C_2059	fliM	Cluster_7492	flagellar motor switch protein FliM	419.495	42.4727	-3.30405	1.20433e-05	0.000899879
E2348C_1162	flgA	Cluster_323	flagellar basal body P-ring biosynthesis protein FlgA	732.015	73.2993	-3.32	2.49926e-05	0.00158348
E2348C_4063	rbsR	Cluster_528	transcriptional repressor RbsR	2087.77	204.402	-3.35248	0.000110697	0.00489729
E2348C_4062	rbsK	Cluster_905	ribokinase	4877.71	476.581	-3.35541	0.000402094	0.0125002
E2348C_3655	feoC	Cluster_1077	DNA-binding transcriptional regulator	189.357	18.2268	-3.37698	5.51205e-07	0.000104664
E2348C_1167	flgF	Cluster_5306	flagellar basal body rod protein FlgF	693.214	65.4682	-3.40443	1.76456e-05	0.00121175
E2348C_3616	nirD	Cluster_2206	nitrite reductase small subunit	657.53	61.918	-3.40863	7.8932e-06	0.000671598
E2348C_2058	fliL	Cluster_1480	flagellar basal body protein FliL	292.12	27.4709	-3.41059	2.61513e-06	0.000326412
E2348C_1168	flgG	Cluster_3495	flagellar basal body rod protein FlgG	915.359	84.3554	-3.43979	1.82797e-05	0.00123684
E2348C_2382	glpQ	Cluster_691	glycerophosphodiester phosphodiesterase	45287.2	4113.08	-3.46081	0.00229526	0.0473565
E2348C_2061	fliO	Cluster_2231	flagellar biosynthesis protein FliO	69.2576	6.28399	-3.46222	2.7053e-07	6.55109e-05
E2348C_3619	yhfL	Cluster_1176	hypothetical protein	11.8774	1.05264	-3.49614	0.000376732	0.012062
E2348C_1171	flgJ	Cluster_6176	flagellar rod assembly protein/muramidase FlgJ	849.045	71.0633	-3.57866	7.99592e-06	0.000671598
E2348C_0922	ompF	Cluster_7399	outer membrane protein F	7658.81	621.487	-3.62332	0.000294238	0.0101789
E2348C_1170	flgI	Cluster_4884	flagellar basal body P-ring biosynthesis protein FlgA	720.804	58.4634	-3.624	4.86391e-06	0.000486497
E2348C_2053	fliG	Cluster_7496	flagellar motor switch protein G	476.214	37.8347	-3.65383	1.8032e-06	0.000244016
E2348C_0496	entE	Cluster_2080	enterobactin synthase subunit E	1743.06	137.594	-3.66313	1.05542e-05	0.000823051
E2348C_4060	rbsC	Cluster_7452	ribose ABC transporter permease	9980.78	767.937	-3.70009	0.000260685	0.00921656
E2348C_4647		Cluster_7204	helicase	3326.98	254.553	-3.70818	4.60418e-05	0.00252188
E2348C_1164	flgC	Cluster_6522	flagellar basal body rod protein FlgC	448.758	34.2494	-3.71179	1.53654e-06	0.000214232
E2348C_1165	flgD	Cluster_3614	flagellar basal body rod modification protein	964.823	70.8018	-3.76841	4.17725e-06	0.000443071
E2348C_3617	nirC	Cluster_4794	nitrite transporter NirC	931.477	68.0361	-3.77515	2.43236e-06	0.000319751
E2348C_4350	malK	Cluster_2713	maltose/maltodextrin transporter ATP-binding protein	27864.3	1975.94	-3.8178	0.000657115	0.0182132
E2348C_4059	rbsA	Cluster_5886	D-ribose transporter ATP-binding protein	9690.09	681.121	-3.83053	0.000129987	0.00538802
E2348C_1169	flgH	Cluster_3660	flagellar basal body L-ring protein	270.039	18.852	-3.84038	1.63648e-07	4.70589e-05
E2348C_4349	malE	Cluster_427	maltose ABC transporter periplasmic protein	86181.7	6015.06	-3.84073	0.00124969	0.029205
E2348C_2057	fliK	Cluster_2728	flagellar hook-length control protein	587.533	37.7677	-3.95945	5.91451e-07	0.000104664
E2348C_3407	tdcB	Cluster_4979	threonine dehydratase	15099.1	953.983	-3.98436	0.000193501	0.0072065
E2348C_0498	entA	Cluster_5302	2,3-dihydroxybenzoate-2,3-dehydrogenase	658.676	41.4552	-3.98994	3.86108e-07	7.86401e-05
E2348C_1166	flgE	Cluster_7143	flagellar hook protein FlgE	2155.24	135.154	-3.99518	6.16416e-06	0.00059086
E2348C_2052	fliF	Cluster_6079	flagellar MS-ring protein	490.673	30.7277	-3.99715	3.93115e-07	7.86401e-05
E2348C_1163	flgB	Cluster_643	flagellar basal-body rod protein FlgB	398.921	22.5362	-4.14578	1.20172e-07	3.68606e-05
E2348C_0497	entB	Cluster_2990	isochorismatase	1062.5	56.0615	-4.24431	2.99276e-07	6.88485e-05
E2348C_2054	fliH	Cluster_3557	flagellar assembly protein H	290.308	15.1996	-4.25548	1.82136e-08	8.38009e-06
E2348C_2056	fliJ	Cluster_1042	flagellar biosynthesis chaperone	154.359	7.86296	-4.29507	2.02346e-09	3.10331e-06
E2348C_3854	lldD	Cluster_4938	L-lactate dehydrogenase	7253.29	361.458	-4.32674	2.51237e-05	0.00158348
E2348C_4649	yjiX	Cluster_1095	hypothetical protein	104.306	4.93467	-4.40173	3.31694e-09	3.81531e-06
E2348C_4347	malG	Cluster_279	maltose transporter permease	9741.17	459.172	-4.40699	1.97178e-05	0.0013148
E2348C_2055	fliI	Cluster_7087	flagellum-specific ATP synthase	573.696	26.5171	-4.43529	4.11334e-08	1.57712e-05
E2348C_4348	malF	Cluster_1448	maltose transporter membrane protein	39108.4	1729.44	-4.4991	0.000120529	0.00518276
E2348C_4351	lamB	Cluster_2996	maltoporin	107103	4413.24	-4.60101	0.000218146	0.00788128
E2348C_3852	lldP	Cluster_4241	L-lactate permease	18871	651.504	-4.85625	2.85169e-05	0.00172074
E2348C_3405	tdcD	Cluster_5935	propionate/acetate kinase	12246.7	401.217	-4.93186	4.23715e-06	0.000443071
E2348C_4650	yjiY	Cluster_6036	hypothetical protein	29906	975.37	-4.93834	4.52067e-05	0.00250598
E2348C_3853	lldR	Cluster_6242	DNA-binding transcriptional repressor LldR	7402.48	239.031	-4.95274	2.91394e-06	0.00034377
E2348C_0487	ybdZ	Cluster_274	hypothetical protein	94.8212	3.02718	-4.96917	2.59215e-11	1.19265e-07
E2348C_0488	entF	Cluster_6054	enterobactin synthase subunit F	13445	424.814	-4.98409	5.05884e-06	0.000495228
E2348C_3406	tdcC	Cluster_4351	threonine/serine transporter TdcC	27167.1	753.697	-5.17173	9.94499e-06	0.000802753
aThe locus id corresponds to the E2348/69 GenBank submission.
bLFC is the log2 fold-change value of the read counts. Any read counts that were zero were considered one for the LFC calculation.

## Sheet: LB 1 vs. LB 0.2
Locus IDa	Gene ID	LS-BSR Cluster ID	Predicted Protein Function	Read Counts (LB 0.2)	Read Counts (LB 1)	LFC (LB 1/ LB 0.2)b	p-value	FDR
E2348C_1348	narG	Cluster_4386	nitrate reductase 1 subunit alpha	272.485	107321	8.62154	8.59894e-27	7.91103e-24
E2348C_3752	hdeA	Cluster_735	acid-resistance protein	18.0129	5381.15	8.22274	1.77025e-33	4.07158e-30
E2348C_1347	narK	Cluster_4345	nitrate/nitrite transporter	40.7696	9207	7.81909	2.65214e-30	3.04996e-27
E2348C_3751	hdeB	Cluster_449	acid-resistance protein	8.29641	1483.99	7.48278	4.6519e-34	2.13987e-30
E2348C_3497	nanA	Cluster_3054	N-acetylneuraminate lyase	14.1065	2303.79	7.35151	1.23694e-31	1.89665e-28
E2348C_1349	narH	Cluster_7255	nitrate reductase 1 subunit, beta (Fe-S)	81.1982	11946.5	7.20093	2.00579e-26	1.53777e-23
E2348C_2242	fbaB	Cluster_2685	fructose-bisphosphate aldolase	151.601	20083.9	7.04962	8.74404e-25	3.09404e-22
E2348C_4349	malE	Cluster_427	maltose ABC transporter periplasmic protein	65.1881	6692.59	6.68181	1.03954e-25	6.83124e-23
E2348C_4565	treC	Cluster_4243	trehalose-6-phosphate hydrolase	93.2025	8795.64	6.56028	6.98275e-25	2.92006e-22
E2348C_4566	treB	Cluster_1587	PTS system trehalose(maltose)-specific transporter subunit IIBC	89.5378	8305.49	6.53542	7.83815e-25	3.00462e-22
E2348C_2351	napD	Cluster_1179	assembly protein for periplasmic nitrate reductase	0.341015	28.3617	6.37796	1.19091e-13	4.18184e-12
E2348C_3936	espA	Cluster_1566	translocon EspA	332.842	24096.2	6.17782	2.17882e-20	3.34086e-18
E2348C_2698	talA	Cluster_4745	transaldolase A	90.7161	5804.01	5.99955	1.13473e-22	2.60987e-20
E2348C_3935	espD	Cluster_4864	translocon EspD	497.651	30866.5	5.95476	6.48539e-19	6.48539e-17
E2348C_1350	narJ	Cluster_5258	molybdenum-cofactor-assembly chaperone subunit (delta subunit) of nitrate reductase 1	27.8847	1606.26	5.84809	1.27053e-25	7.30557e-23
E2348C_3932	escF	Cluster_76	T3SS structure protein EscF	32.4732	1789.83	5.78443	4.42501e-25	2.03551e-22
E2348C_1055	wrbA	Cluster_1524	TrpR binding protein WrbA	40.8816	2170.7	5.73057	1.60646e-24	5.27837e-22
E2348C_3933	cesD2	Cluster_113	chaperone CesD2	104.054	4765.28	5.51715	8.96374e-21	1.58589e-18
E2348C_1620	gadB	Cluster_6430	glutamate decarboxylase	42.9582	1965.15	5.51557	7.06608e-23	1.80578e-20
E2348C_3931		Cluster_3720	component of T3SS	31.5366	1432.99	5.50586	3.40559e-24	1.04438e-21
E2348C_3934	espB	Cluster_2485	translocon EspB	715.86	31650.8	5.46642	1.0066e-16	6.71069e-15
E2348C_4350	malK	Cluster_2713	maltose/maltodextrin transporter ATP-binding protein	50.2876	2198.15	5.44994	7.50507e-23	1.81702e-20
E2348C_1619	gadC	Cluster_1454	glutamate: gamma-aminobutyric acid antiporter	65.5035	2797.05	5.41619	3.68782e-21	7.06833e-19
E2348C_4351	lamB	Cluster_2996	maltoporin	119.616	4910.86	5.35949	2.74122e-19	3.1524e-17
E2348C_3662	malP	Cluster_6893	maltodextrin phosphorylase	358.492	14540	5.34194	1.36075e-17	1.02614e-15
E2348C_3939	eaeA	Cluster_5546	intimin EaeA	2425.51	93481.8	5.26832	2.60846e-14	1.05253e-12
E2348C_2311	yeiN	Cluster_4667	hypothetical protein	12.6864	485.497	5.25811	1.96246e-25	1.00304e-22
E2348C_2350	napA	Cluster_4418	nitrate reductase catalytic subunit	59.1363	2243.87	5.2458	3.26568e-21	6.53136e-19
E2348C_3930	espF	Cluster_5163	LEE-encoded effector EspF	90.7338	3300.52	5.18491	1.0062e-19	1.2857e-17
E2348C_4512	yjfO	Cluster_4090	biofilm stress and motility protein A	129.513	4703.18	5.18247	1.38178e-18	1.31268e-16
E2348C_3940	cesT	Cluster_359	chaperone CesT	690.222	24898.3	5.17284	7.67606e-16	4.1058e-14
E2348C_2924	gabD	Cluster_1715	succinate-semialdehyde dehydrogenase I	62.8442	2262.33	5.16989	1.25721e-20	2.02239e-18
E2348C_4465	aspA	Cluster_1241	aspartate ammonia-lyase	485.855	17424	5.16441	4.39953e-16	2.5076e-14
E2348C_3941	tir	Cluster_2178	translocated intimin receptor Tir	1601.37	53892.4	5.0727	3.7057e-14	1.42052e-12
E2348C_2383	glpT	Cluster_824	sn-glycerol-3-phosphate transporter	219.991	7339.02	5.06007	1.64415e-17	1.20049e-15
E2348C_3952	rorf8	Cluster_2081	chaperone of T3SS Rorf8	142.661	4642.8	5.02433	1.78751e-18	1.64451e-16
E2348C_3951	espZ	Cluster_3727	LEE-encoded effector EspZ	99.4479	3234.58	5.02349	2.37208e-19	2.79784e-17
E2348C_2312	yeiC	Cluster_6165	hypothetical protein	20.0158	637.012	4.99211	2.45367e-23	7.05183e-21
E2348C_0868	poxB	Cluster_6129	pyruvate dehydrogenase	234.237	7453.61	4.9919	3.74459e-17	2.5331e-15
E2348C_4673	osmY	Cluster_5099	hypothetical protein	167.412	5270.51	4.97647	1.28078e-17	9.81935e-16
E2348C_1054	yccJ	Cluster_78	hypothetical protein	14.0504	429.902	4.93532	2.60611e-23	7.05183e-21
E2348C_1910	yeaG	Cluster_6855	hypothetical protein	148.195	4528.12	4.93334	6.95117e-18	5.513e-16
E2348C_0764	dps	Cluster_988	DNA starvation/stationary phase protection protein Dps	106.726	3245.24	4.92634	8.96467e-19	8.77393e-17
E2348C_3953	escJ	Cluster_3239	T3SS structure protein EscJ	191.274	5726.06	4.90383	2.13612e-17	1.53533e-15
E2348C_3942	map	Cluster_1474	LEE-encoded effector Map	284.774	8292.65	4.86394	4.98947e-16	2.76525e-14
E2348C_0420	ybaS	Cluster_2496	glutaminase	30.7553	891.77	4.85776	1.53823e-21	3.36945e-19
E2348C_1324	dhaK	Cluster_4996	dihydroxyacetone kinase subunit DhaK	125.391	3603.63	4.84495	3.30794e-18	2.87104e-16
E2348C_2018	otsB	Cluster_6214	trehalose-6-phosphate phosphatase	63.5567	1809.64	4.83152	2.90742e-19	3.26198e-17
E2348C_2699	tktB	Cluster_7193	transketolase	189.263	5184.07	4.77562	1.18182e-16	7.65438e-15
E2348C_4348	malF	Cluster_1448	maltose transporter membrane protein	70.8733	1924.12	4.76281	5.72638e-19	5.85363e-17
E2348C_3937	speL	Cluster_2705	secretion switching protein SpeL	222.115	5926.47	4.73779	2.41171e-16	1.44076e-14
E2348C_0957	hyaA	Cluster_2712	hydrogenase 1, small subunit	16.2646	433.775	4.73714	1.77985e-21	3.7215e-19
E2348C_3954	sepD	Cluster_1509	secretion switching protein SepD	61.3377	1627.37	4.72962	1.31021e-19	1.62891e-17
E2348C_2385	glpB	Cluster_2741	anaerobic glycerol-3-phosphate dehydrogenase subunit B	35.4686	904.231	4.67208	2.25846e-20	3.35126e-18
E2348C_2925	gabT	Cluster_2372	4-aminobutyrate aminotransferase	70.6316	1794.51	4.66714	2.70225e-18	2.39045e-16
E2348C_3256	glcG	Cluster_2065	hypothetical protein	11.0373	280.303	4.66653	9.70739e-21	1.65385e-18
E2348C_3950	mpc	Cluster_2278	regulator Mpc	8.49493	206.754	4.60517	7.09192e-20	9.88571e-18
E2348C_3258	glcE	Cluster_2688	glycolate oxidase FAD binding subunit	10.4978	245.774	4.54918	4.20938e-20	6.05098e-18
E2348C_2384	glpA	Cluster_2273	sn-glycerol-3-phosphate dehydrogenase subunit A	94.7042	2213.48	4.54674	7.88674e-18	6.14898e-16
E2348C_1604	narY	Cluster_2135	nitrate reductase 2 (NRZ), beta subunit	16.6921	387.709	4.53774	1.27499e-20	2.02239e-18
E2348C_1323	dhaL	Cluster_6631	dihydroxyacetone kinase subunit DhaL	43.653	1003.26	4.52247	8.79392e-20	1.18977e-17
E2348C_2481	fadI	Cluster_5979	3-ketoacyl-CoA thiolase	61.0399	1384.3	4.50326	4.57511e-18	3.82646e-16
E2348C_3041	scrA	Cluster_5879	PTS system, sucrose-specific IIBC component	342.793	7764.54	4.50149	3.04265e-14	1.18612e-12
E2348C_3949	escV	Cluster_6867	translocator EscV	463.155	10459.6	4.49719	4.36251e-14	1.65848e-12
E2348C_2017	otsA	Cluster_1528	trehalose-6-phosphate synthase	107.68	2392.87	4.47391	1.64038e-16	1.02712e-14
E2348C_3948	escN	Cluster_4366	translocator EscN	304	6515.33	4.42169	2.09744e-14	8.61448e-13
E2348C_1351	narI	Cluster_5372	nitrate reductase 1 subunit gamma (cytochrome b(NR))	36.2931	776.201	4.41866	4.38142e-19	4.58058e-17
E2348C_4678	yjjI	Cluster_4271	hypothetical protein	143.607	3052.25	4.40967	9.33282e-16	4.77011e-14
E2348C_3496	nanT	Cluster_1357	sialic acid transporter	27.0474	573.346	4.40585	9.93996e-20	1.2857e-17
E2348C_3955	escC	Cluster_4259	T3SS structure protein EscC	490.464	10259.1	4.38661	6.86985e-14	2.50804e-12
E2348C_4482	frdA	Cluster_4575	fumarate reductase flavoprotein subunit	497.581	10392.8	4.38451	2.20786e-13	7.41326e-12
E2348C_3284	hybO	Cluster_374	hydrogenase 2 small subunit	89.0111	1820.14	4.35392	1.65233e-16	1.02712e-14
E2348C_1321	treA	Cluster_1797	trehalase	91.7952	1872.89	4.35071	2.9173e-17	2.03327e-15
E2348C_2386	glpC	Cluster_994	sn-glycerol-3-phosphate dehydrogenase subunit C	29.633	600.153	4.34005	1.39829e-18	1.31268e-16
E2348C_3750	yhiD	Cluster_575	Mg(2+) transport ATPase	16.8906	341.386	4.33711	1.65005e-19	1.99743e-17
E2348C_3259	glcD	Cluster_1295	glycolate oxidase subunit GlcD	33.453	673.023	4.33045	3.92867e-19	4.20276e-17
E2348C_0787	bssR	Cluster_2095	biofilm formation regulatory protein BssR	204.739	4015.46	4.2937	6.62413e-15	2.87462e-13
E2348C_3255	glcB	Cluster_6029	malate synthase G	72.6904	1420.26	4.28825	1.16773e-16	7.65438e-15
E2348C_3755	mdtE	Cluster_2531	multidrug efflux system protein MdtE	79.9334	1552.08	4.27926	1.76435e-16	1.08213e-14
E2348C_1322	dhaM	Cluster_1222	dihydroxyacetone kinase subunit DhaM	186.262	3602.28	4.2735	3.26197e-15	1.50051e-13
E2348C_2411	elaB	Cluster_1894	hypothetical protein	22.8864	439.382	4.26291	3.47404e-19	3.8049e-17
E2348C_3753	hdeD	Cluster_219	acid-resistance membrane protein	50.2748	958.171	4.25238	2.64772e-17	1.87377e-15
E2348C_3945	sepQ	Cluster_4693	T3SS structure protein SepQ	104.041	1956.13	4.23277	1.33612e-15	6.60875e-14
E2348C_1052	agp	Cluster_5925	glucose-1-phosphatase/inositol phosphatase	51.1553	930.671	4.18531	3e-17	2.0597e-15
E2348C_2992	hypB	Cluster_182	hydrogenase nickel incorporation protein HypB	41.8359	760.069	4.18332	5.60947e-18	4.52694e-16
E2348C_3754	gadE	Cluster_960	DNA-binding transcriptional activator	179.879	3259.11	4.17938	5.45501e-14	2.04008e-12
E2348C_4481	frdB	Cluster_320	fumarate reductase iron-sulfur subunit	71.3264	1260.73	4.14368	2.62201e-16	1.54631e-14
E2348C_1307	ycgB	Cluster_1423	SpoVR family protein	97.4372	1720.08	4.14186	4.80906e-16	2.69777e-14
E2348C_2296	mglB	Cluster_2299	methyl-galactoside transporter subunit	34.8043	610.783	4.13332	4.99684e-18	4.10454e-16
E2348C_1605	narZ	Cluster_6055	nitrate reductase 2 (NRZ), alpha subunit	91.9121	1566.85	4.09146	9.3189e-16	4.77011e-14
E2348C_4674	ytjA	Cluster_1194	hypothetical protein	25.7266	436.667	4.0852	4.02085e-18	3.42517e-16
E2348C_2915	espC	Cluster_5510	serine protease	2148.91	35549.3	4.04815	1.1962e-10	2.73757e-09
E2348C_1853	ydiZ	Cluster_619	hypothetical protein	34.1222	558.488	4.03274	1.59409e-17	1.18271e-15
E2348C_4393	nrfA	Cluster_7115	cytochrome c552	145.605	2354.79	4.01546	3.39463e-14	1.31221e-12
E2348C_1625	ydeN	Cluster_4202	hypothetical protein	29.0502	469.546	4.01464	2.10138e-18	1.89536e-16
E2348C_1009		Cluster_4130	crossover junction endodeoxyribonuclease	0.440275	6.99114	3.98905	0.000509632	0.00273548
E2348C_3210	ansB	Cluster_2368	L-asparaginase II	248.023	3893.2	3.97241	3.88987e-13	1.25129e-11
E2348C_3040	scrY	Cluster_800	sucrose porin	260.564	3998.31	3.93968	1.62828e-12	4.74056e-11
E2348C_1608	fdnG	Cluster_6009	formate dehydrogenase-N alpha subunit	121.8	1840.29	3.91735	2.9797e-14	1.17151e-12
E2348C_2382	glpQ	Cluster_691	glycerophosphodiester phosphodiesterase	304.108	4576.67	3.91164	1.67427e-12	4.84379e-11
E2348C_3981	uhpT	Cluster_5882	sugar phosphate antiporter	86.7969	1281.49	3.88403	4.41555e-16	2.5076e-14
E2348C_3411	garR	Cluster_4807	tartronate semialdehyde reductase	10.882	157.771	3.85781	1.72126e-15	8.42317e-14
E2348C_3257	glcF	Cluster_4909	glycolate oxidase iron-sulfur subunit	29.3048	424.833	3.85769	1.19808e-16	7.65438e-15
E2348C_2352	napF	Cluster_5220	ferredoxin-type protein	16.6488	239.303	3.84534	4.12726e-16	2.40322e-14
E2348C_4480	frdC	Cluster_561	fumarate reductase subunit C	17.3309	246.097	3.82781	8.32661e-16	4.35255e-14
E2348C_3947		Cluster_1790	hypothetical protein	20.8531	295.387	3.82428	2.08286e-16	1.26068e-14
E2348C_3740	slp	Cluster_5053	outer membrane lipoprotein	46.213	648.432	3.81058	8.03403e-16	4.24788e-14
E2348C_1867	osmE	Cluster_5835	DNA-binding transcriptional activator OsmE	58.2302	804.609	3.78845	4.24732e-15	1.89686e-13
E2348C_3129	ygfJ	Cluster_5123	hypothetical protein	11.9611	164.496	3.78163	1.79873e-15	8.70962e-14
E2348C_3946		Cluster_5750	hypothetical protein	13.9207	189.108	3.7639	3.83628e-15	1.74721e-13
E2348C_0862	ybjP	Cluster_5203	lipoprotein	61.6659	820.71	3.73433	2.79652e-15	1.31265e-13
E2348C_3412	garL	Cluster_173	alpha-dehydro-beta-deoxy-D-glucarate aldolase	24.7467	327.965	3.72823	5.84368e-16	3.16246e-14
E2348C_1606	narU	Cluster_2795	nitrate/nitrite transporter	25.6401	331.301	3.69167	5.24818e-16	2.874e-14
E2348C_1742	sodB	Cluster_900	superoxide dismutase	1215.72	15642.7	3.68561	5.40965e-10	1.11589e-08
E2348C_0543	ybeL	Cluster_1036	hypothetical protein	129.712	1610.24	3.6339	5.26289e-13	1.65817e-11
E2348C_2935	ygaM	Cluster_6924	hypothetical protein	34.2775	423.327	3.62644	2.5522e-15	1.21032e-13
E2348C_2993	hypC	Cluster_1193	hydrogenase assembly chaperone	5.71079	70.0547	3.61672	1.63761e-13	5.66391e-12
E2348C_0896	pflB	Cluster_7244	pyruvate formate lyase I	14103.7	168072	3.57494	8.68771e-08	1.16852e-06
E2348C_4511	yjfN	Cluster_1131	hypothetical protein	87.8199	1044.48	3.5721	3.0763e-13	9.96549e-12
E2348C_4392	acs	Cluster_4556	acetyl-CoA synthetase	145.121	1708.32	3.55724	7.79306e-13	2.3278e-11
E2348C_0268	ykgE	Cluster_6578	oxidoreductase	39.2807	462.102	3.55632	1.25661e-14	5.25492e-13
E2348C_1609	fdnH	Cluster_885	formate dehydrogenase-N, Fe-S (beta) subunit, nitrate-inducible	74.6501	876.002	3.55272	1.18921e-13	4.18184e-12
E2348C_2923	ihgO	Cluster_4318	hydroxyglutarate oxidase	34.364	402.264	3.54917	8.81422e-15	3.78929e-13
E2348C_1942	manY	Cluster_5301	mannose-specific enzyme IIC component of PTS	343.734	3996.6	3.53941	4.52316e-11	1.11265e-09
E2348C_3661	malQ	Cluster_6032	4-alpha-glucanotransferase	163.562	1901.67	3.53936	2.1629e-12	6.10389e-11
E2348C_1911	yeaH	Cluster_2349	hypothetical protein	38.5682	444.686	3.5273	1.06448e-14	4.53388e-13
E2348C_3407	tdcB	Cluster_4979	threonine dehydratase	92.3956	1061.09	3.52157	5.83835e-14	2.16584e-12
E2348C_3042	scrB	Cluster_7125	sucrose-6-phosphate hydrolase	392.93	4449.26	3.50122	2.21012e-10	4.91139e-09
E2348C_3717	nikA	Cluster_1116	nickel transporter subunit	308.451	3442.76	3.48045	3.94613e-11	9.81199e-10
E2348C_0606	sucB	Cluster_4914	dihydrolipoamide succinyltransferase	3075.82	34230.8	3.47626	8.73222e-09	1.51008e-07
E2348C_3439	yhbU	Cluster_7490	peptidase (collagenase-like)	51.7941	574.888	3.47242	1.44901e-14	6.00489e-13
E2348C_1787	pps	Cluster_4612	phosphoenolpyruvate synthase	553.267	6139.01	3.47196	9.23339e-11	2.16702e-09
E2348C_3690	ugpC	Cluster_2651	glycerol-3-phosphate transporter ATP-binding subunit	73.0747	807.88	3.4667	7.86896e-14	2.82791e-12
E2348C_3938	escD	Cluster_2611	T3SS structure protein EscD	84.6643	931.771	3.46015	6.25766e-13	1.91902e-11
E2348C_2041	fliC	Cluster_7296	flagellin	222.127	2404.77	3.43644	8.28626e-11	1.97485e-09
E2348C_1941	manX	Cluster_7448	fused mannose-specific PTS enzymes: IIA and IIB component	349.997	3743.95	3.41915	1.15644e-10	2.68668e-09
E2348C_0605	sucA	Cluster_5550	2-oxoglutarate dehydrogenase E1	8567.16	90755	3.40509	7.32616e-08	1.00899e-06
E2348C_2295	mglA	Cluster_1511	galactose/methyl galaxtoside transporter ATP-binding protein	20.5985	217.307	3.39912	4.6249e-14	1.74381e-12
E2348C_3956	cesD	Cluster_1498	chaperone CesD	63.5135	667.903	3.3945	1.92146e-13	6.49907e-12
E2348C_0958	hyaB	Cluster_2023	hydrogenase 1 large subunit	21.5351	225.856	3.39064	5.61236e-13	1.74438e-11
E2348C_0388	ybaY	Cluster_3238	outer membrane lipoprotein	251.239	2593.73	3.3679	9.14499e-11	2.15728e-09
E2348C_0607	sucC	Cluster_4870	succinyl-CoA synthetase subunit beta	2614.66	26887.1	3.36222	1.71507e-08	2.77794e-07
E2348C_4588	yjgB	Cluster_4948	alcohol dehydrogenase, Zn-dependentand NAD(P)-binding	87.9448	901.425	3.35754	1.34863e-12	3.97672e-11
E2348C_0742	ybhP	Cluster_278	DNase	18.8807	193.21	3.35519	2.99881e-13	9.78334e-12
E2348C_2347	napB	Cluster_1067	citrate reductase cytochrome c-type subunit	22.3164	227.653	3.35066	4.3216e-13	1.37099e-11
E2348C_4395	nrfC	Cluster_3540	formate-dependent nitrite reductase NrfC, 4Fe4S subunit	3.90645	39.8265	3.3498	3.82941e-10	8.0804e-09
E2348C_2349	napG	Cluster_350	quinol dehydrogenase periplasmic component	11.7626	119.537	3.34517	1.90873e-12	5.48759e-11
E2348C_3413	garP	Cluster_4354	(D)-galactarate transporter	60.6301	606.231	3.32176	3.97427e-13	1.26956e-11
E2348C_4454	yjdJ	Cluster_2004	acyltransferase with acyl-CoAN-acyltransferase domain	37.6316	373.281	3.31024	1.77132e-13	6.08065e-12
E2348C_1860	katE	Cluster_5996	hydroperoxidase II	267.682	2595.91	3.27765	1.17434e-10	2.70099e-09
E2348C_1603	narW	Cluster_5356	nitrate reductase 2 (NRZ), delta subunit (assembly subunit)	7.37263	71.3151	3.27396	1.02635e-11	2.68252e-10
E2348C_2856	yfiD	Cluster_391	autonomous glycyl radical cofactor GrcA	1392.77	13411.5	3.26744	2.10194e-08	3.32266e-07
E2348C_3408	tdcA	Cluster_2501	DNA-binding transcriptional activator TdcA	21.3366	204.591	3.26134	6.51852e-14	2.39882e-12
E2348C_1051	cbpA	Cluster_1060	curved DNA-binding protein CbpA	116.715	1110.23	3.2498	1.63095e-11	4.14495e-10
E2348C_3156	gcvH	Cluster_393	glycine cleavage system protein H	342.263	3249.73	3.24714	3.85146e-10	8.08982e-09
E2348C_3175		Cluster_6511	DNA-binding protein	11.3223	107.184	3.24285	7.21566e-13	2.18369e-11
E2348C_0603	sdhA	Cluster_7282	succinate dehydrogenase flavoprotein subunit	2579.05	24402	3.24209	2.6982e-08	4.165e-07
E2348C_0608	sucD	Cluster_246	succinyl-CoA synthetase subunit alpha	293.264	2735.07	3.22131	3.60459e-10	7.71214e-09
E2348C_2346	napC	Cluster_168	cytochrome c-type protein NapC	44.4647	414.661	3.2212	1.95991e-12	5.56877e-11
E2348C_1885	ynjE	Cluster_2513	thiosulfate sulfur transferase	151.692	1412.36	3.21889	5.67522e-11	1.374e-09
E2348C_2078	hchA	Cluster_3021	chaperone protein HchA	114.453	1049.96	3.19751	1.00029e-11	2.62934e-10
E2348C_4680	deoA	Cluster_2458	thymidine phosphorylase	212.671	1944.29	3.19255	2.63095e-10	5.79062e-09
E2348C_0860	artI	Cluster_2855	arginine transporter subunit	88.1305	802.446	3.18669	5.2802e-12	1.4204e-10
E2348C_3759	gadA	Cluster_1685	glutamate decarboxylase	101.939	919.132	3.17256	2.24642e-11	5.64674e-10
E2348C_2278	osmF	Cluster_7338	transporter subunit: periplasmic-binding component of ABC superfamily	41.4949	369.139	3.15316	1.15732e-12	3.43462e-11
E2348C_4446	melR	Cluster_6148	DNA-binding transcriptional regulator MelR	62.6889	557.464	3.1526	4.40775e-12	1.19974e-10
E2348C_1852	pfkB	Cluster_6972	6-phosphofructokinase	70.8733	627.643	3.14663	4.24307e-12	1.16875e-10
E2348C_3155	gcvP	Cluster_4385	glycine dehydrogenase	1986.67	16831.7	3.08275	6.78573e-08	9.48764e-07
E2348C_4453	yjdI	Cluster_773	hypothetical protein	20.8835	175.143	3.06809	1.62487e-11	4.14495e-10
E2348C_0788	yliI	Cluster_2740	dehydrogenase	53.8402	449.712	3.06225	9.34958e-12	2.47173e-10
E2348C_4251	katG	Cluster_4644	catalase/hydroperoxidase HPI (I)	779.44	6483.15	3.05619	1.94744e-08	3.1105e-07
E2348C_3391	yqjD	Cluster_4094	hypothetical protein	24.4185	201.785	3.04677	1.42878e-11	3.71321e-10
E2348C_1875	astA	Cluster_2361	arginine succinyltransferase	28.3122	232.284	3.0364	5.08373e-12	1.3756e-10
E2348C_3676	glgC	Cluster_4303	glucose-1-phosphate adenylyltransferase	479.747	3918.91	3.03011	7.8375e-09	1.36047e-07
E2348C_3379	ygjR	Cluster_4723	NAD(P)-binding dehydrogenase	236.728	1930.1	3.02738	2.36011e-09	4.30813e-08
E2348C_3022	cysD	Cluster_4703	sulfate adenylyltransferase subunit 2	299.78	2429.2	3.01851	5.65701e-10	1.16171e-08
E2348C_2085	mtfA	Cluster_2824	hypothetical protein	63.8849	517.577	3.01823	1.97889e-11	5.00159e-10
E2348C_2994	hypD	Cluster_406	HypD protein required for maturation of hydrogenases	70.0871	558.464	2.99424	1.4897e-11	3.84979e-10
E2348C_4230	glpK	Cluster_1282	glycerol kinase	1899.5	14921.6	2.9737	2.16637e-07	2.76048e-06
E2348C_1979	pykA	Cluster_4228	pyruvate kinase	742.788	5683.36	2.93572	4.10087e-08	6.0656e-07
E2348C_2026	ftnA	Cluster_863	ferritin	464.379	3550.47	2.93463	1.14909e-08	1.90823e-07
E2348C_3403	tdcF	Cluster_792	hypothetical protein	14.7453	112.701	2.93418	2.66228e-10	5.80402e-09
E2348C_3758	gadX	Cluster_947	DNA-binding transcriptional regulator GadX	87.1811	662.867	2.92663	4.77248e-11	1.16773e-09
E2348C_2280	dld	Cluster_1828	D-lactate dehydrogenase	529.047	4022.26	2.92654	5.02759e-08	7.29555e-07
E2348C_1200	ycfP	Cluster_3378	hypothetical protein	139.212	1056.02	2.92328	6.75807e-10	1.35752e-08
E2348C_2241	gatY	Cluster_2999	tagatose-bisphosphate aldolase	13.3252	100.639	2.91696	2.20283e-10	4.91139e-09
E2348C_1907	yeaD	Cluster_3079	hypothetical protein	536.173	4045.45	2.91553	2.4884e-08	3.85409e-07
E2348C_0590	ybgA	Cluster_1394	hypothetical protein	160.075	1206.5	2.914	1.57314e-09	2.92991e-08
E2348C_4456	lysU	Cluster_1471	lysyl-tRNA synthetase	395.857	2978.95	2.91176	9.20618e-09	1.57429e-07
E2348C_3943	cesF	Cluster_6714	chaperone CesF	98.2922	738.937	2.9103	7.88838e-10	1.55736e-08
E2348C_3675	glgA	Cluster_5909	glycogen synthase	385.099	2859.48	2.89245	1.49289e-08	2.43521e-07
E2348C_2345	ccmA	Cluster_5333	cytochrome c biogenesis protein CcmA	72.7288	537.244	2.88498	1.07702e-10	2.51488e-09
E2348C_1814		Cluster_2684	major capsid protein	11.4216	84.2701	2.88326	3.33758e-10	7.20793e-09
E2348C_3172	fbaA	Cluster_5015	fructose-bisphosphate aldolase	4221.67	31138.3	2.8828	1.24799e-06	1.36685e-05
E2348C_3298	dkgA	Cluster_6271	2,5-diketo-D-gluconate reductase A	279.885	2058.11	2.87842	9.5008e-09	1.61268e-07
E2348C_3687	ggt	Cluster_4591	gamma-glutamyltranspeptidase	92.3956	677.994	2.87538	1.90216e-10	4.33166e-09
E2348C_3674	glgP	Cluster_6003	glycogen phosphorylase	694.202	5083.57	2.87241	6.55056e-08	9.18676e-07
E2348C_4394	nrfB	Cluster_212	cytochrome c nitrite reductase pentaheme subunit	9.85899	71.9989	2.86846	4.16292e-10	8.70429e-09
E2348C_1699	ydgA	Cluster_7269	hypothetical protein	446.073	3255.08	2.86734	3.04578e-08	4.63926e-07
E2348C_3654	feoB	Cluster_6894	ferrous iron transport protein B	144.811	1048.9	2.85664	1.36112e-09	2.55557e-08
E2348C_3779	bcsF	Cluster_93	hypothetical protein	1.80434	13.0654	2.85622	8.55062e-05	0.000579276
E2348C_3944	espH	Cluster_3418	LEE-encoded effector EspH	113.572	822.18	2.85585	1.23235e-09	2.34248e-08
E2348C_3157	gcvT	Cluster_7400	glycine cleavage system aminomethyltransferase T	1033.79	7479.19	2.85494	1.39945e-07	1.80828e-06
E2348C_4564	nrdD	Cluster_7230	anaerobic ribonucleoside triphosphate reductase	568.554	4107.71	2.85296	7.24553e-08	1.00088e-06
E2348C_3678	glgB	Cluster_4643	glycogen branching protein	459.879	3322.38	2.85289	2.46737e-08	3.84305e-07
E2348C_0859	artQ	Cluster_3600	arginine transporter permease subunit ArtQ	72.6167	523.579	2.85003	5.25557e-11	1.27913e-09
E2348C_1500	pspE	Cluster_696	thiosulfate:cyanide sulfurtransferase	31.1956	224.338	2.84626	2.2264e-10	4.92377e-09
E2348C_4464	dcuA	Cluster_4302	anaerobic C4-dicarboxylate transporter	413.748	2943.21	2.83057	4.49262e-08	6.58155e-07
E2348C_3807	yiaG	Cluster_600	transcriptional regulator	103.308	724.219	2.80947	1.88502e-09	3.48237e-08
E2348C_2045	amyA	Cluster_7263	alpha-amylase	133.308	930.84	2.80377	1.65224e-09	3.06464e-08
E2348C_1308	dadA	Cluster_7171	D-amino acid dehydrogenase small subunit	166.743	1162.38	2.80138	1.57324e-09	2.92991e-08
E2348C_1874	astD	Cluster_4203	succinylglutamic semialdehyde dehydrogenase	40.3165	280.989	2.80107	8.05332e-11	1.92944e-09
E2348C_1788	ydiA	Cluster_7364	hypothetical protein	86.3134	601.321	2.80048	2.19476e-10	4.91139e-09
E2348C_2348	napH	Cluster_165	quinol dehydrogenase membrane component	32.9007	229.033	2.79937	5.12473e-10	1.06188e-08
E2348C_3663	malT	Cluster_4423	transcriptional regulator MalT	843.288	5862.64	2.79745	8.91282e-08	1.19183e-06
E2348C_2612	ucpA	Cluster_6243	short chain dehydrogenase	653.601	4528.03	2.7924	1.3378e-07	1.73349e-06
E2348C_1539	ydbK	Cluster_2027	fused pyruvate-flavodoxin oxidoreductase: conserved protein/conserved protein/FeS binding protein	1756.97	12108.6	2.78487	6.47541e-07	7.48414e-06
E2348C_4340	pgi	Cluster_6082	glucose-6-phosphate isomerase	743.518	5078.28	2.7719	1.18663e-07	1.55513e-06
E2348C_2292	yeiT	Cluster_2554	oxidoreductase	102.708	692.577	2.75343	1.15567e-09	2.20584e-08
E2348C_4587	yjgR	Cluster_7262	ATPase	254.413	1712.64	2.75098	1.30054e-08	2.1366e-07
E2348C_1367	adhE	Cluster_5561	bifunctional acetaldehyde-CoA/alcohol dehydrogenase	4749.39	31921	2.74869	3.93017e-06	3.84899e-05
E2348C_2006	cheY	Cluster_4012	chemotaxis regulatory protein CheY	7.80011	52.2082	2.74271	4.68968e-08	6.84843e-07
E2348C_3677	glgX	Cluster_6020	glycogen debranching protein	432.3	2890.82	2.74137	5.44269e-08	7.7512e-07
E2348C_0861	artP	Cluster_6609	arginine transporter ATP-binding subunit	89.3953	591.496	2.7261	7.63897e-10	1.51462e-08
E2348C_3495	nanE	Cluster_2948	N-acetylmannosamine-6-phosphate 2-epimerase	15.0302	99.4109	2.72554	1.01146e-09	1.94675e-08
E2348C_3282	hybB	Cluster_7159	hydrogenase 2 b cytochrome subunit	114.241	755.38	2.72512	4.86192e-09	8.66855e-08
E2348C_0544	rihA	Cluster_4677	ribonucleoside hydrolase 1	211.045	1394.2	2.72382	1.90335e-08	3.06133e-07
E2348C_2663		Cluster_6521	hypothetical protein	3.0259	19.8028	2.71026	9.2963e-06	8.2874e-05
E2348C_0959	hyaC	Cluster_2796	hydrogenase 1 b-type cytochrome subunit	9.13373	59.0232	2.69201	1.39733e-08	2.28744e-07
E2348C_2480	fadJ	Cluster_4653	multifunctional fatty acid oxidation complex subunit alpha	76.2559	488.642	2.67986	1.2485e-09	2.36341e-08
E2348C_1943	manZ	Cluster_1929	PTS system mannose-specific transporter subunit IID	212.602	1359.12	2.67644	2.42617e-08	3.80901e-07
E2348C_0684		Cluster_103	SfpA (systemic factor protein A)-like protein	1071.46	6839.45	2.6743	9.10578e-07	1.02412e-05
E2348C_4650	yjiY	Cluster_6036	hypothetical protein	170.593	1085.05	2.66913	5.84701e-09	1.03447e-07
E2348C_3402	tdcG	Cluster_776	L-serine dehydratase 3	28.666	182.051	2.66693	4.18747e-09	7.5836e-08
E2348C_3741	yhiF	Cluster_1388	DNA-binding transcriptional regulator	74.538	472.467	2.66417	8.64307e-10	1.69183e-08
E2348C_2277	yehY	Cluster_2532	transporter subunit: membrane component of ABC superfamily	28.0272	177.185	2.66036	9.79602e-10	1.89335e-08
E2348C_4056	ravA	Cluster_1376	regulatory ATPase RavA	271.173	1710.35	2.657	3.03043e-08	4.63123e-07
E2348C_2600	cysK	Cluster_6370	cysteine synthase A	382.92	2411.81	2.655	5.11231e-08	7.37198e-07
E2348C_1876	astC	Cluster_2599	bifunctional succinylornithine transaminase/acetylornithine transaminase	57.5177	356.921	2.63353	6.52056e-10	1.31555e-08
E2348C_1442		Cluster_2455	T3SS secreted effector NleA/EspI-like protein	57.9019	357.904	2.62789	7.34957e-10	1.46355e-08
E2348C_3121	ygeV	Cluster_6138	DNA-binding transcriptional regulator	78.4445	484.383	2.6264	1.26691e-09	2.38843e-08
E2348C_3494	nanK	Cluster_3067	N-acetylmannosamine kinase	25.4288	156.941	2.62569	2.16435e-09	3.96653e-08
E2348C_0602	sdhD	Cluster_663	succinate dehydrogenase cytochrome b556 small membrane subunit	577.574	3552.12	2.6206	3.18559e-07	3.88692e-06
E2348C_4144	ysgA	Cluster_297	hydrolase	132.682	808.441	2.60717	1.62081e-08	2.63453e-07
E2348C_3390	yqjC	Cluster_991	hypothetical protein	142.2	861.226	2.59847	2.46941e-08	3.84305e-07
E2348C_2697	maeB	Cluster_4599	malic enzyme	536.95	3225.5	2.58666	4.04144e-07	4.85395e-06
E2348C_1815		Cluster_3510	terminase, endonuclease subunit	15.8676	95.2152	2.58511	6.219e-09	1.09607e-07
E2348C_2609	cysU	Cluster_3147	sulfate/thiosulfate transporter subunit	32.5164	195.004	2.58427	4.35579e-10	9.06635e-09
E2348C_0604	sdhB	Cluster_3602	succinate dehydrogenase iron-sulfur subunit	352.178	2108.97	2.58216	9.17255e-08	1.22301e-06
E2348C_3957	grlA	Cluster_548	positive regulator GrlA	183.344	1080.23	2.55872	1.82554e-08	2.94648e-07
E2348C_3404	tdcE	Cluster_5990	pyruvate formate-lyase 4/2-ketobutyrate formate-lyase	283.142	1663.74	2.55483	2.62935e-07	3.26893e-06
E2348C_3177		Cluster_2800	lipoprotein	13.3812	78.3477	2.54968	1.98598e-09	3.6542e-08
E2348C_2610	cysP	Cluster_6401	thiosulfate transporter subunit	77.3526	450.674	2.54256	1.03995e-09	1.99323e-08
E2348C_1697	fumA	Cluster_6092	fumarate hydratase (fumarase A), aerobic ClassI	332.282	1933.71	2.54089	2.25359e-07	2.85578e-06
E2348C_1050	cbpM	Cluster_1876	chaperone-modulator protein CbpM	24.9885	144.804	2.53477	1.02794e-08	1.73207e-07
E2348C_1154	grxB	Cluster_1552	glutaredoxin	278.063	1592.03	2.51738	1.17725e-07	1.54724e-06
E2348C_0779	iaaA	Cluster_6369	L-asparaginase	105.306	602.882	2.51729	4.47652e-09	8.01245e-08
E2348C_2365	atoC	Cluster_4333	acetoacetate metabolism regulatory protein AtoC	36.9928	211.331	2.51419	3.51505e-09	6.39099e-08
E2348C_4479	frdD	Cluster_361	fumarate reductase subunit D	80.4345	459.093	2.5129	2.03626e-08	3.22994e-07
E2348C_0741	ybhO	Cluster_683	cardiolipin synthase 2	35.3438	198.556	2.49002	7.50694e-09	1.30803e-07
E2348C_1873	astB	Cluster_3003	succinylarginine dihydrolase	26.8489	150.314	2.48505	9.26705e-09	1.57883e-07
E2348C_1074		Cluster_4553	hypothetical protein	317.575	1777.41	2.48461	1.63378e-07	2.09342e-06
E2348C_2425	nuoE	Cluster_3334	NADH dehydrogenase subunit E	416.165	2327.41	2.4835	4.30748e-07	5.16001e-06
E2348C_3281	hybC	Cluster_4579	hydrogenase 2 large subunit	284.295	1589.88	2.48345	3.94277e-07	4.74783e-06
E2348C_4060	rbsC	Cluster_7452	ribose ABC transporter permease	152.883	854.456	2.48258	9.61515e-08	1.27097e-06
E2348C_4571	pyrB	Cluster_1055	aspartate carbamoyltransferase	188.464	1052.84	2.48193	2.47292e-08	3.84305e-07
E2348C_1065	putA	Cluster_5514	trifunctional transcriptional regulator/proline dehydrogenase/pyrroline-5-carboxylate dehydrogenase	877.5	4884.48	2.47674	1.43765e-06	1.53795e-05
E2348C_3766	yhjG	Cluster_6866	outer membrane biogenesis protein	55.446	305.773	2.46331	6.36702e-09	1.11362e-07
E2348C_2364	atoS	Cluster_7208	sensory histidine kinase AtoS	103.23	567.733	2.45936	9.16946e-09	1.57386e-07
E2348C_1802		Cluster_6985	hypothetical protein	2.78415	15.2962	2.45787	6.58759e-05	0.000460531
E2348C_3283	hybA	Cluster_581	hydrogenase 2 protein HybA	87.0642	478.212	2.4575	2.93648e-08	4.5026e-07
E2348C_1673	ynfG	Cluster_3293	oxidoreductase, Fe-S subunit	9.7165	53.334	2.45655	9.61476e-08	1.27097e-06
E2348C_3314	ygiW	Cluster_1136	hypothetical protein	101.4	555.988	2.455	1.97404e-08	3.14206e-07
E2348C_4558	fbp	Cluster_7497	fructose-1,6-bisphosphatase	2745.32	15040.8	2.45383	1.10399e-05	9.71004e-05
E2348C_0616	cydA	Cluster_1104	cytochrome d terminal oxidase, subunit I	3019.84	16434.8	2.44421	2.09162e-05	0.000168502
E2348C_2427	nuoB	Cluster_2908	NADH dehydrogenase subunit B	3496.63	18931.5	2.43675	1.96779e-05	0.000159927
E2348C_1026		Cluster_496	minor tail protein	3.46618	18.7098	2.43238	9.6006e-05	0.000635435
E2348C_1658	dcp	Cluster_6862	dipeptidyl carboxypeptidase II	370.733	1978.25	2.41577	6.52703e-07	7.52489e-06
E2348C_1813		Cluster_3158	capsid scaffolding protein	9.75973	52.0528	2.41506	2.43598e-07	3.07001e-06
E2348C_3958	grlR	Cluster_2281	negative regulator GrlR	119.537	635.76	2.41102	3.35535e-08	5.04398e-07
E2348C_0746	ybhF	Cluster_1818	fused transporter subunits of ABC superfamily: ATP-binding components	235.545	1251.86	2.41	1.60619e-07	2.06382e-06
E2348C_2636		Cluster_3941	hypothetical protein	1.36406	7.24496	2.40907	0.00772296	0.0270362
E2348C_1819		Cluster_2048	endolysin	4.73098	24.8946	2.39562	2.62283e-05	0.000204492
E2348C_3756	mdtF	Cluster_5564	multidrug transporter, RpoS-dependent	382.475	1984.7	2.37548	2.17154e-06	2.23971e-05
E2348C_3861	gpmM	Cluster_1445	phosphoglyceromutase	609.93	3147.59	2.36753	3.05575e-06	3.05944e-05
E2348C_3234		Cluster_6052	Efa1/LifA protein	5489.23	28076.4	2.35468	5.74285e-05	0.000410841
E2348C_3733	yhiP	Cluster_5913	inner membrane transporter YhiP	440.744	2250.22	2.35206	2.14616e-06	2.21851e-05
E2348C_3414	garD	Cluster_4267	(D)-galactarate dehydrogenase	93.8541	478.897	2.35123	3.81165e-08	5.67429e-07
E2348C_3966		Cluster_1857	component of T3SS	85.7562	435.229	2.34346	1.16051e-08	1.92027e-07
E2348C_0747	ybhG	Cluster_2294	hypothetical protein	107.551	544.843	2.34082	6.53194e-08	9.18676e-07
E2348C_1468	acnA	Cluster_4424	aconitate hydratase	1267.69	6421.85	2.34079	1.17353e-05	0.000101854
E2348C_3392	yqjE	Cluster_5737	hypothetical protein	44.4215	224.215	2.33556	8.64956e-08	1.1668e-06
E2348C_2995	hypE	Cluster_2330	carbamoyl phosphate phosphatase, hydrogenase 3 maturation protein HypE	77.0627	388.183	2.33263	5.77781e-08	8.15274e-07
E2348C_3176		Cluster_139	transporter	12.9842	65.3928	2.33238	5.08394e-08	7.35412e-07
E2348C_3757	gadW	Cluster_3473	DNA-binding transcriptional activator	66.6819	335.747	2.33201	2.77764e-08	4.2733e-07
E2348C_3970	espG	Cluster_4856	LEE-encoded effector EspG	102.069	513.834	2.33176	3.99588e-08	5.92937e-07
E2348C_2426	nuoC	Cluster_1937	bifunctional NADH:ubiquinone oxidoreductase subunit C/D	5432.23	27206.6	2.32434	5.61969e-05	0.000403915
E2348C_3653	feoA	Cluster_1958	ferrous iron transport protein A	47.9005	239.864	2.3241	5.23689e-08	7.52803e-07
E2348C_2297	galS	Cluster_6386	DNA-binding transcriptional regulator GalS	171.466	857.708	2.32256	8.0486e-07	9.16424e-06
E2348C_0421	ybaT	Cluster_2339	transporter	205.856	1024.87	2.31574	5.09061e-07	6.03526e-06
E2348C_2996	fhlA	Cluster_4633	DNA-binding transcriptional activator	304.924	1500.16	2.29859	1.30083e-06	1.42128e-05
E2348C_3770	dctA	Cluster_1151	C4-dicarboxylate transporter DctA	299.45	1459.88	2.28546	1.9315e-06	2.01472e-05
E2348C_3764	yhjD	Cluster_4960	hypothetical protein	129.233	626.68	2.27775	1.06044e-07	1.39771e-06
E2348C_0442	hyi	Cluster_3140	hydroxypyruvate isomerase	1.56258	7.57647	2.2776	0.00799631	0.0278646
E2348C_0780	gsiA	Cluster_4537	glutathione transporter ATP-binding protein	130.946	632.987	2.2732	8.53064e-08	1.15755e-06
E2348C_2424	nuoF	Cluster_3011	NADH dehydrogenase I subunit F	1098.79	5301.94	2.27061	1.13541e-05	9.96736e-05
E2348C_3968	ler	Cluster_4008	transcriptional regulator Ler	149.122	716.976	2.26543	7.42387e-08	1.0194e-06
E2348C_1383	ompW	Cluster_3286	outer membrane protein W	22.5582	108.039	2.25983	3.2634e-07	3.97133e-06
E2348C_3732	uspA	Cluster_971	universal stress global response regulator	1911.26	9146.59	2.25871	3.41946e-05	0.00025788
E2348C_3510	yhcO	Cluster_85	barnase inhibitor	21.2678	101.233	2.25093	2.27219e-07	2.87145e-06
E2348C_3021	cysN	Cluster_1535	sulfate adenylyltransferase subunit 1	222.082	1048.04	2.23854	2.67846e-07	3.321e-06
E2348_P1_004	bfpG	Cluster_2062	lipoprotein	38.1407	179.434	2.23405	3.57729e-08	5.36011e-07
E2348C_4570	pyrI	Cluster_6557	aspartate carbamoyltransferase	67.7482	313.976	2.2124	8.62358e-08	1.16672e-06
E2348C_3965		Cluster_1544	component of T3SS	199.583	922.884	2.20916	3.11537e-07	3.81136e-06
E2348C_2876	yfiL	Cluster_2237	hypothetical protein	189.341	875.433	2.20901	1.05865e-06	1.17344e-05
E2348C_3173	pgk	Cluster_473	phosphoglycerate kinase	7159.2	32768.6	2.19444	0.000180417	0.00108913
E2348C_1613	maeA	Cluster_4574	malate dehydrogenase	949.609	4319.37	2.18542	2.35938e-05	0.00018616
E2348C_4061	rbsB	Cluster_888	D-ribose transporter subunit RbsB	379.557	1720.63	2.18055	6.68592e-06	6.22576e-05
E2348C_1816		Cluster_1286	capsid completion protein	3.22442	14.5348	2.1724	0.000757457	0.00381215
E2348C_0912	ycbJ	Cluster_3055	hypothetical protein	184.985	833.366	2.17154	3.0604e-06	3.05944e-05
E2348C_1616	osmC	Cluster_1446	osmotically inducible, stress-inducible membrane protein	93.4875	421.081	2.17125	3.77062e-07	4.56443e-06
E2348C_1854	yniA	Cluster_190	phosphotransferase/kinase	147.513	663.972	2.17028	2.02317e-06	2.10556e-05
E2348C_3689	ugpQ	Cluster_3478	glycerophosphodiester phosphodiesterase	107.594	483.126	2.1668	3.87476e-07	4.67819e-06
E2348C_4677	yjjW	Cluster_4829	pyruvate formate lyase activating enzyme	43.1567	193.5	2.16468	5.79106e-07	6.76113e-06
E2348C_0507	dsbG	Cluster_3448	disulfide isomerase/thiol-disulfide oxidase	690.829	3090.44	2.16141	2.16084e-05	0.000173168
E2348C_0617	cydB	Cluster_4120	cytochrome d terminal oxidase, subunit II	542.273	2411.77	2.153	1.95523e-05	0.000159187
E2348C_2919		Cluster_5605	hypothetical protein	8.79271	39.0979	2.15271	5.5985e-06	5.29899e-05
E2348C_1820		Cluster_2159	hypothetical protein	4.34673	19.3279	2.15269	0.000161771	0.000998031
E2348C_2354	eco	Cluster_3324	ecotin	530.248	2339.31	2.14134	2.132e-05	0.000171155
E2348C_0636		Cluster_4959	UDP-galactose-4-epimerase	999.569	4404.51	2.13961	6.54593e-05	0.000458315
E2348C_1268	pepT	Cluster_2608	peptidase T	218.598	957.791	2.13143	2.19251e-06	2.25627e-05
E2348C_0591	phr	Cluster_1607	deoxyribodipyrimidine photolyase	138.008	603.394	2.12835	1.39166e-06	1.50273e-05
E2348C_1759	ydhY	Cluster_855	hypothetical protein	22.1611	96.5741	2.12361	1.40781e-06	1.51306e-05
E2348C_2828	glyA	Cluster_4322	serine hydroxymethyltransferase	1362.06	5902.47	2.11552	6.10094e-05	0.000433091
E2348C_4449	fumB	Cluster_7292	anaerobic class I fumarate hydratase (fumaraseB)	225.21	975.156	2.11436	3.59676e-06	3.55045e-05
E2348C_3967		Cluster_3678	component of T3SS	32.6717	141.023	2.10982	2.01022e-07	2.56862e-06
E2348C_1646	yneI	Cluster_2794	succinate semialdehyde dehydrogenase	172.54	736.665	2.09407	2.21975e-06	2.27921e-05
E2348C_1704	hdhA	Cluster_5292	7-alpha-hydroxysteroid dehydrogenase	106.403	454.056	2.09333	8.80782e-07	9.93039e-06
E2348C_3410	garK	Cluster_4855	glycerate kinase	33.8805	144.296	2.09051	1.31771e-06	1.43297e-05
E2348C_3507	mdh	Cluster_4666	malate dehydrogenase	660.294	2811.24	2.09002	2.37388e-05	0.000186984
E2348C_2341	ccmE	Cluster_5160	cytochrome c-type biogenesis protein CcmE	25.0445	106.602	2.08967	1.67485e-06	1.77518e-05
E2348C_3230		Cluster_4253	T3SS secreted effector EspL-like protein	385.881	1640.29	2.08773	7.56451e-06	6.91784e-05
E2348C_2272	yehU	Cluster_1244	sensory kinase in two-component system with YehT	178.355	756.314	2.08423	1.90364e-06	1.99471e-05
E2348C_2339	ccmG	Cluster_590	periplasmic thioredoxin CcmG of cytochrome c-type biogenesis	24.6042	104.094	2.0809	9.50327e-07	1.06363e-05
E2348C_3062	ygdH	Cluster_2818	hypothetical protein	948.839	3976.37	2.06722	7.62235e-05	0.000524108
E2348C_1624	ydeM	Cluster_2535	hypothetical protein	11.7626	49.0364	2.05965	2.44449e-06	2.48775e-05
E2348C_2428	nuoA	Cluster_4020	NADH dehydrogenase subunit A	1686.52	7018.88	2.05719	0.000127796	0.000811961
E2348C_2664		Cluster_6153	major head subunit protein	10.9813	45.426	2.04847	9.02048e-06	8.06198e-05
E2348C_4569	yjgF	Cluster_3991	ketoacid-binding protein	982.288	4047.7	2.04288	4.86362e-05	0.000354559
E2348C_0899	ycaP	Cluster_6592	hypothetical protein	32.4171	132.378	2.02983	1.32618e-06	1.43539e-05
E2348C_1795	btuE	Cluster_3401	glutathione peroxidase	101.784	415.413	2.02904	1.43568e-06	1.53795e-05
E2348C_4617	yjhT	Cluster_5013	N-acetylneuraminic acid mutarotase	36.4533	148.194	2.02336	2.31164e-06	2.36301e-05
E2348C_1642	uxaB	Cluster_4187	altronate oxidoreductase	99.613	403.758	2.01908	4.2635e-06	4.15067e-05
E2348C_1906	gapA	Cluster_585	glyceraldehyde-3-phosphate dehydrogenase	11479.5	46292.8	2.01174	0.000797001	0.00398068
E2348C_1157	yceH	Cluster_3267	hypothetical protein	80.6026	324.994	2.01151	1.69007e-06	1.7872e-05
E2348C_2174	wbiO	Cluster_2891	O-acetyltransferase	2.82738	11.3095	1.99999	0.00503389	0.0189028
E2348C_2922	csiD	Cluster_2324	hypothetical protein	13.1394	52.5484	1.99974	1.73438e-06	1.8215e-05
E2348C_2343	ccmC	Cluster_3481	heme exporter protein C; membrane component of ABC superfamily	48.6817	194.662	1.99952	4.78089e-06	4.60086e-05
E2348C_1015		Cluster_1297	endolysin	15.7683	3.95399	-1.99565	0.00167439	0.00753641
E2348C_2486		Cluster_2640	integrase	791.181	198.314	-1.99622	7.80058e-06	7.08179e-05
E2348C_2533		Cluster_2144	antirepressor protein	58.9554	14.6453	-2.00919	5.08715e-06	4.88536e-05
E2348C_0068		Cluster_4735	hypothetical protein	672.512	166.936	-2.01026	5.80427e-06	5.48247e-05
E2348C_1752	ydhR	Cluster_1898	hypothetical protein	580.409	143.072	-2.02033	2.25525e-06	2.3105e-05
E2348C_3240	gspM	Cluster_5071	general secretion pathway protein YghD	1380.6	340.233	-2.0207	1.72505e-05	0.000142208
E2348C_4285	birA	Cluster_2483	biotin--protein ligase	614.946	150.592	-2.02982	3.21861e-06	3.19086e-05
E2348C_2062	fliP	Cluster_2875	flagellar biosynthesis protein FliP	64.338	15.7383	-2.03139	7.80536e-06	7.08179e-05
E2348C_3797	lpfB	Cluster_6660	fimbrial chaperone	20.6546	5.01414	-2.04238	0.000692247	0.00353422
E2348C_2087	yeeL	Cluster_4691	ADP-heptose: LPS heptosyltransferase	88.4715	21.4482	-2.04435	4.69718e-06	4.52977e-05
E2348C_2057	fliK	Cluster_2728	flagellar hook-length control protein	173.624	42.0125	-2.04708	3.59536e-06	3.55045e-05
E2348C_3300	yqhH	Cluster_958	outer membrane lipoprotein	68.4734	16.5446	-2.04918	4.3225e-06	4.19483e-05
E2348C_0111	ppdD	Cluster_5726	major pilin subunit	67.0917	16.1803	-2.0519	5.13552e-06	4.92154e-05
E2348C_1194	fhuE	Cluster_6850	ferric-rhodotorulic acid outer membrane transporter	1057.54	254.894	-2.05274	5.4743e-06	5.19212e-05
E2348C_3376	rlmG	Cluster_955	methyltransferase small domain	1116.05	268.737	-2.05414	5.42198e-06	5.15312e-05
E2348C_2356	yojI	Cluster_4251	multidrug transporter membrane protein/ATP-binding component	267.72	64.3447	-2.05683	1.67341e-06	1.77518e-05
E2348C_2275	yehW	Cluster_2853	transporter subunit: membrane component of ABC superfamily	306.199	73.5339	-2.05799	1.18225e-06	1.30104e-05
E2348C_0577	ybfE	Cluster_3741	LexA regulated protein	165.824	39.5278	-2.06871	2.47695e-06	2.51522e-05
E2348C_0302	frmB	Cluster_4759	esterase	1159.1	275.127	-2.07484	6.8501e-06	6.35291e-05
E2348C_4368		Cluster_2314	NadR-like protein	433.877	102.947	-2.07538	6.9892e-07	7.99759e-06
E2348C_2883		Cluster_1547	tail fibre assembly protein	153.578	36.1264	-2.08785	1.92718e-06	2.01472e-05
E2348C_4118		Cluster_3017	hypothetical protein	238.242	55.9412	-2.09045	6.63164e-07	7.60737e-06
E2348C_0573	ybfN	Cluster_424	lipoprotein	37.8302	8.85763	-2.09454	2.97712e-05	0.000228627
E2348C_0070		Cluster_4190	hypothetical protein	625.413	146.351	-2.09538	1.52369e-06	1.62622e-05
E2348C_1987	yebB	Cluster_1550	hypothetical protein	43.9812	10.2821	-2.09675	2.61153e-05	0.000203956
E2348C_0396	ybaJ	Cluster_772	hypothetical protein	2016.16	471.316	-2.09684	9.90363e-06	8.7609e-05
E2348C_1279	ycgE	Cluster_6611	DNA-binding transcriptional regulator	4818.08	1124.69	-2.09893	2.99842e-05	0.000229879
E2348C_1243		Cluster_1466	hypothetical protein	37.5324	8.74713	-2.10125	3.04105e-05	0.000232759
E2348C_3728	yhiM	Cluster_6397	hypothetical protein	201.85	46.9282	-2.10476	9.4761e-07	1.06317e-05
E2348C_4164	mobA	Cluster_493	molybdopterin-guanine dinucleotide biosynthesis protein MobA	887.229	205.219	-2.11214	2.11762e-06	2.19393e-05
E2348C_4459	cadB	Cluster_5957	lysine/cadaverine antiporter	97.506	22.3651	-2.12424	1.72828e-06	1.81924e-05
E2348C_0613		Cluster_1594	hypothetical protein	8.63743	1.97699	-2.12729	0.0107413	0.0356281
E2348C_0686		Cluster_290	membrane protein	2569.25	586.9	-2.13016	1.36886e-05	0.000116607
E2348C_4219	fieF	Cluster_1027	ferrous iron efflux protein F	3787.67	860.822	-2.13752	2.01896e-05	0.000163507
E2348C_2055	fliI	Cluster_7087	flagellum-specific ATP synthase	130.139	29.4995	-2.14129	1.40669e-06	1.51306e-05
E2348C_1459	rluB	Cluster_842	23S rRNA pseudouridylate synthase B	2333.9	527.252	-2.14618	6.17838e-06	5.80011e-05
E2348C_0768	ybiP	Cluster_7256	hydrolase, inner membrane	1411.01	318.472	-2.14749	2.54538e-06	2.57902e-05
E2348C_0997		Cluster_7009	antirepressor protein	55.3035	12.4801	-2.14774	5.14972e-06	4.92489e-05
E2348C_0549		Cluster_6107	hypothetical protein	296.205	66.686	-2.15114	5.65489e-07	6.63584e-06
E2348C_3241	gspL	Cluster_2994	GspL-like protein	1212.8	272.896	-2.15192	4.07204e-06	3.97694e-05
E2348C_1115		Cluster_486	hypothetical protein	40.0748	9.00094	-2.15455	2.65166e-05	0.00020639
E2348C_3083		Cluster_2633	aminotransferase	258.634	58.0822	-2.15475	6.25986e-07	7.25323e-06
E2348C_4499	yjeT	Cluster_3947	hypothetical protein	79.8901	17.9363	-2.15514	1.72645e-06	1.81924e-05
E2348C_0159	fhuD	Cluster_3039	iron-hydroxamate transporter substrate-binding subunit	306.634	68.8392	-2.15522	6.54598e-07	7.52787e-06
E2348C_2945	ygaY	Cluster_4940	transporter	466.073	103.807	-2.16665	5.06847e-07	6.02453e-06
E2348C_1411		Cluster_2202	hypothetical protein	11.0806	2.45182	-2.17611	0.00528338	0.0196155
E2348C_4589		Cluster_6478	hypothetical protein	1277.79	280.616	-2.18698	3.12811e-06	3.11457e-05
E2348C_4471	yjeJ	Cluster_3009	hypothetical protein	177.315	38.9097	-2.18811	5.69688e-07	6.66811e-06
E2348C_3712	yhhQ	Cluster_180	hypothetical protein	151.277	33.122	-2.19133	8.3562e-07	9.46762e-06
E2348C_1755	ydhU	Cluster_3092	cytochrome	100.537	21.9231	-2.1972	8.09076e-07	9.18951e-06
E2348C_2839	yfhL	Cluster_1171	(4Fe-4S)-binding protein	102.311	22.2874	-2.19866	1.05479e-06	1.17199e-05
E2348C_1592	yncE	Cluster_5003	hypothetical protein	1340.47	291.66	-2.20038	3.06609e-06	3.05944e-05
E2348C_1714	rsxA	Cluster_3251	Na(+)-translocating NADH-quinone reductase subunit E	289.924	63.0636	-2.2008	3.30892e-07	4.0161e-06
E2348C_2886		Cluster_3250	DNA-invertase	284.507	61.8273	-2.20215	2.59415e-07	3.24269e-06
E2348C_2958	yqaB	Cluster_1718	fructose-1-phosphatase	1997.04	430.748	-2.21295	3.87924e-06	3.81293e-05
E2348C_1593	ansP	Cluster_4199	L-asparagine transporter	339.25	72.9813	-2.21675	2.57885e-07	3.23235e-06
E2348C_0785	yliF	Cluster_4357	diguanylate cyclase	158.24	33.9284	-2.22155	5.02536e-07	5.98877e-06
E2348C_2564	yfdE	Cluster_6334	hypothetical protein	83.7454	17.9363	-2.22313	5.35801e-07	6.31971e-06
E2348C_4084		Cluster_1233	hypothetical protein	63.5135	13.5075	-2.23331	1.17862e-06	1.30016e-05
E2348C_0491	fepG	Cluster_2340	iron-enterobactin transporter permease	302.918	64.2791	-2.23651	1.2782e-07	1.66093e-06
E2348C_0288	yahN	Cluster_1615	neutral amino-acid efflux system	428.722	90.6966	-2.24092	2.55612e-07	3.21261e-06
E2348C_0253	rpmJ	Cluster_754	50S ribosomal protein L36	8.83595	1.86649	-2.24306	0.0107294	0.0356281
E2348C_0020		Cluster_6363	hypothetical protein	173.762	36.5684	-2.24844	2.98288e-07	3.659e-06
E2348C_0120	yacH	Cluster_2283	hypothetical protein	2547.35	533.221	-2.25619	3.66681e-06	3.61185e-05
E2348C_2758		Cluster_4208	terminase large subunit	20.8835	4.31831	-2.27383	0.000162073	0.000998031
E2348C_2937		Cluster_6506	hypothetical protein	40.9121	8.41561	-2.28139	1.14248e-05	9.99024e-05
E2348C_4529		Cluster_5927	hexuronate transporter	339.853	69.4694	-2.29046	1.19387e-07	1.56017e-06
E2348C_0492	fepD	Cluster_7491	iron-enterobactin transporter membrane protein	400.144	81.4298	-2.29689	1.21624e-07	1.5849e-06
E2348C_0216	yafV	Cluster_5282	hypothetical protein	182.796	37.1865	-2.29739	2.24615e-07	2.85422e-06
E2348C_4218	cpxP	Cluster_889	repressor CpxP	13205.4	2678.1	-2.30185	1.48105e-05	0.000125236
E2348C_2592	xapA	Cluster_4757	purine nucleoside phosphorylase	55.8303	11.3095	-2.30352	1.13509e-06	1.25515e-05
E2348C_1242		Cluster_846	hypothetical protein	19.036	3.84349	-2.30824	0.000218286	0.0012923
E2348C_1356		Cluster_3299	hypothetical protein	241.968	48.7947	-2.31002	8.35273e-08	1.14014e-06
E2348C_3383	ygjV	Cluster_1065	hypothetical protein	93.8157	18.7754	-2.32098	2.89403e-07	3.56904e-06
E2348C_0279	yahC	Cluster_1296	hypothetical protein	118.433	23.5686	-2.32913	2.82966e-07	3.49905e-06
E2348C_2591	xapB	Cluster_2596	xanthosine transporter	338.499	67.2714	-2.33109	6.84388e-08	9.53996e-07
E2348C_2056	fliJ	Cluster_1042	flagellar biosynthesis chaperone	44.4087	8.74713	-2.34396	2.43206e-06	2.48059e-05
E2348C_0465		Cluster_2902	hypothetical protein	438.504	86.2678	-2.3457	6.96638e-08	9.67059e-07
E2348C_2212	yegD	Cluster_3191	chaperone	543.632	106.844	-2.34712	8.84182e-08	1.18578e-06
E2348_P1_085		Cluster_5742	conserved predicted protein	551.172	108.269	-2.34789	7.51141e-08	1.02835e-06
E2348C_4067	yifE	Cluster_468	hypothetical protein	176.973	34.7019	-2.35045	9.3128e-08	1.23812e-06
E2348C_0975	ymcE	Cluster_5474	cold shock gene	410.887	80.5043	-2.3516	3.09049e-08	4.66107e-07
E2348C_1281	ycgZ	Cluster_1247	hypothetical protein	39.2758	7.68697	-2.35315	7.18484e-06	6.6366e-05
E2348C_4169	yihG	Cluster_2503	acyltransferase	484.778	94.7283	-2.35546	5.6215e-08	7.95658e-07
E2348C_1404		Cluster_3764	hypothetical protein	17.2876	3.36866	-2.35949	0.000306329	0.00174611
E2348C_3809	hokA	Cluster_1210	small toxic polypeptide	167.339	32.4054	-2.36846	4.29931e-08	6.33873e-07
E2348C_0158	fhuC	Cluster_6218	iron-hydroxamate transporter ATP-binding subunit	351.859	67.5252	-2.3815	3.72757e-08	5.56714e-07
E2348C_0271		Cluster_7003	hypothetical protein	58.1997	11.0884	-2.39196	8.52085e-07	9.63045e-06
E2348C_2123	erfK	Cluster_6206	hypothetical protein	1464.86	276.698	-2.40438	2.91788e-07	3.58883e-06
E2348C_2943	proW	Cluster_6300	glycine betaine transporter membrane protein	4659.1	879.54	-2.40523	3.00564e-06	3.01876e-05
E2348C_2121	cbl	Cluster_6188	transcriptional regulator Cbl	308.576	58.2255	-2.4059	4.33486e-08	6.37072e-07
E2348C_2328	yejG	Cluster_703	hypothetical protein	1982.83	373.26	-2.4093	5.60586e-07	6.59513e-06
E2348C_4384	yjcB	Cluster_1178	hypothetical protein	47.1064	8.85763	-2.41093	1.22011e-06	1.3395e-05
E2348C_0974	cspG	Cluster_3901	cold shock protein CspG	9601.16	1785.32	-2.42702	7.28318e-06	6.71395e-05
E2348C_0301	yaiL	Cluster_3376	nucleoprotein/polynucleotide-associated enzyme	453.888	83.2306	-2.44715	2.1651e-08	3.41077e-07
E2348C_2553	torI	Cluster_5441	response regulator inhibitor for tor operon	44.7497	8.1618	-2.45492	9.89324e-07	1.10459e-05
E2348C_1280	ycgF	Cluster_2617	FAD-binding phosphodiesterase	4719.53	860.309	-2.45572	5.91082e-07	6.88349e-06
E2348C_0756	ybiX	Cluster_3544	hydroxylase	89.4739	16.1026	-2.47417	5.43563e-08	7.7512e-07
E2348C_1774	ydiL	Cluster_5829	hypothetical protein	95.5896	17.1299	-2.48033	5.56653e-08	7.9031e-07
E2348C_3814	yiaA	Cluster_1465	hypothetical protein	16.9899	3.03715	-2.48388	0.000311271	0.00177208
E2348C_4168	yihF	Cluster_1580	hypothetical protein	1104.31	197.069	-2.48637	4.74353e-08	6.90514e-07
E2348C_3409	tdcR	Cluster_1968	DNA-binding transcriptional activator TdcR	14.4907	2.56232	-2.4996	0.000360626	0.00201321
E2348C_0939	rmf	Cluster_1153	ribosome modulation factor	52.5577	9.22195	-2.51076	7.69317e-07	8.78128e-06
E2348C_2084	yodA	Cluster_3578	hypothetical protein	200.809	35.0334	-2.51902	1.08829e-08	1.82705e-07
E2348C_0977	yccM	Cluster_2660	(4Fe-4S)-binding protein	1460.16	252.52	-2.53165	8.49539e-08	1.15618e-06
E2348C_1278	ycgX	Cluster_3960	hypothetical protein	744.58	127.862	-2.54183	1.11896e-08	1.87171e-07
E2348C_2913		Cluster_1952	hypothetical protein	253.631	43.5474	-2.54207	1.26148e-08	2.07985e-07
E2348C_3339		Cluster_5598	hypothetical protein	58.3727	9.91778	-2.5572	1.48492e-07	1.91334e-06
E2348C_3463	yhbE	Cluster_5241	hypothetical protein	4400.76	742.119	-2.56803	5.33713e-07	6.31126e-06
E2348C_1138	mdoC	Cluster_2538	glucans biosynthesis protein	1129.02	188.011	-2.58618	1.94455e-08	3.1105e-07
E2348C_1148	yceO	Cluster_6762	hypothetical protein	19.6747	3.25816	-2.59422	5.90209e-05	0.000420925
E2348C_4667	yjjZ	Cluster_1823	hypothetical protein	600.473	98.9361	-2.60153	5.32455e-09	9.45673e-08
E2348C_1357		Cluster_7442	hypothetical protein	1550.38	254.026	-2.60958	3.07216e-08	4.64867e-07
E2348C_1358		Cluster_2743	hypothetical protein	11447.5	1848.29	-2.63077	1.32293e-06	1.43525e-05
E2348_P1_034		Cluster_1183	hypothetical protein	405.85	63.9925	-2.66497	6.38988e-10	1.3006e-08
E2348C_0157	fhuA	Cluster_4648	ferrichrome outer membrane transporter	1212.08	188.274	-2.68659	1.14708e-08	1.90823e-07
E2348C_4171	engB	Cluster_857	ribosome biogenesis GTP-binding protein YsxC	344.719	53.113	-2.69828	6.44456e-10	1.30595e-08
E2348C_1239		Cluster_1814	hypothetical protein	12.1164	1.86649	-2.69856	0.00130978	0.0061292
E2348C_2942	proV	Cluster_6139	glycine betaine transporter ATP-binding subunit	8926.17	1369.53	-2.70436	6.01246e-07	6.98417e-06
E2348C_3532	yhdJ	Cluster_6166	methyltransferase	416.727	62.7441	-2.73155	3.64175e-10	7.75559e-09
E2348C_0494	fepB	Cluster_4738	iron-enterobactin transporter periplasmic binding protein	507.855	76.4156	-2.73248	8.80101e-10	1.71545e-08
E2348C_3141		Cluster_747	hypothetical protein	13.1827	1.97699	-2.73726	0.000410079	0.00225103
E2348C_4508	yjfM	Cluster_3284	hypothetical protein	65.9006	9.77447	-2.7532	9.60674e-09	1.62467e-07
E2348C_2119		Cluster_4319	integrase	1503.19	220.438	-2.76958	6.26891e-09	1.10065e-07
E2348C_1655	yneM	Cluster_1274	hypothetical protein	47.4346	6.88064	-2.78533	6.97964e-08	9.67059e-07
E2348C_1122		Cluster_4780	hypothetical protein	226.709	32.5488	-2.80017	2.13897e-10	4.82316e-09
E2348C_2816	suhB	Cluster_135	inositol monophosphatase	1559.17	221.817	-2.81334	4.22658e-09	7.62441e-08
E2348C_0208	yafC	Cluster_2454	DNA-binding transcriptional regulator	767.536	107.662	-2.83372	3.68618e-10	7.81403e-09
E2348C_4507	yjfL	Cluster_632	hypothetical protein	33.1984	4.64982	-2.83587	4.88665e-07	5.8386e-06
E2348C_4316	metA	Cluster_2498	homoserine O-succinyltransferase	1731.22	240.085	-2.85017	4.26481e-09	7.66333e-08
E2348C_4163	mobB	Cluster_553	molybdopterin-guanine dinucleotide biosynthesis protein B	983.371	136.356	-2.85036	7.12783e-10	1.42557e-08
E2348C_0490	fepC	Cluster_4791	iron-enterobactin transporter ATP-binding protein	305.237	41.8035	-2.86823	6.68291e-11	1.6095e-09
E2348C_0973	cspH	Cluster_3904	stress protein, member of the CspA-family	2055.76	281.497	-2.86848	8.84834e-09	1.52443e-07
E2348C_0018		Cluster_1576	hypothetical protein	130.338	17.6825	-2.88187	3.51539e-10	7.55645e-09
E2348C_3380	alx	Cluster_4714	hypothetical protein	482.684	65.0198	-2.89213	4.29897e-11	1.06319e-09
E2348C_3453	yhbX	Cluster_2263	hydrolase, inner membrane	1199.05	161.083	-2.89602	8.24871e-10	1.62154e-08
E2348C_2327	yejF	Cluster_4270	fused oligopeptide transporter subunits of ABC superfamilly: ATP-binding components	4683.63	625.678	-2.90413	3.07186e-08	4.64867e-07
E2348C_0207	dkgB	Cluster_3181	2,5-diketo-D-gluconate reductase B	1012.31	132.246	-2.93636	3.21655e-10	6.9793e-09
E2348C_0139	yadK	Cluster_6650	fimbrial protein	25.0445	3.14765	-2.99215	2.63999e-06	2.65732e-05
E2348C_3533	yhdU	Cluster_94	membrane protein	19.5323	2.45182	-2.99393	2.19132e-05	0.000175306
E2348C_3815	yiaB	Cluster_446	hypothetical protein	25.1005	3.14765	-2.99537	3.21326e-06	3.19086e-05
E2348C_4666	fhuF	Cluster_5070	ferric hydroximate transport ferric iron reductase	1841.46	227.904	-3.01435	5.967e-10	1.21992e-08
E2348C_1396		Cluster_4052	hypothetical protein	18.9367	2.34132	-3.01579	2.2309e-05	0.000177545
E2348C_4099	aslA	Cluster_4244	acrylsulfatase-like protein	1285.58	155.152	-3.05067	1.99157e-10	4.51291e-09
E2348C_4505	yjfJ	Cluster_214	transcriptional regulator effectorprotein	244.622	28.8486	-3.08398	7.89213e-12	2.11068e-10
E2348C_4117		Cluster_1313	hypothetical protein	32.0761	3.73298	-3.1031	2.60804e-07	3.25121e-06
E2348C_4665	bglJ	Cluster_3219	DNA-binding transcriptional activator BglJ	362.228	41.7707	-3.11633	1.96118e-12	5.56877e-11
E2348C_4315	yjaB	Cluster_697	hypothetical protein	1837.53	204.18	-3.16986	1.17013e-10	2.70099e-09
E2348C_3534	envR	Cluster_951	DNA-binding transcriptional regulator EnvR	131.292	14.4571	-3.18293	2.47152e-11	6.17879e-10
E2348C_4314	yjaA	Cluster_795	hypothetical protein	1513.42	166.372	-3.18533	8.32872e-11	1.97485e-09
E2348C_4504	yjfI	Cluster_1269	hypothetical protein	152.766	16.6223	-3.20013	8.00834e-12	2.12938e-10
E2348C_1397		Cluster_4111	hypothetical protein	34.8475	3.73298	-3.22265	5.33176e-08	7.64052e-07
E2348C_2817	yfhR	Cluster_155	peptidase	447.159	47.624	-3.23103	6.50753e-13	1.98242e-11
E2348C_3614	tsgA	Cluster_4922	hypothetical protein	5167.26	543.081	-3.25016	9.28909e-10	1.80294e-08
E2348C_4066	hdfR	Cluster_6273	transcriptional regulator HdfR	3821.63	380.612	-3.32779	2.6464e-10	5.79687e-09
E2348C_3535	acrE	Cluster_2534	hypothetical protein	166.109	15.6278	-3.40995	1.51434e-12	4.43693e-11
E2348C_3540	yhdY	Cluster_2754	amino-acid transporter subunit	2045.39	181.818	-3.49181	2.23778e-12	6.27669e-11
E2348C_0486	fes	Cluster_2733	enterobactin/ferric enterobactin esterase	1020.74	89.1944	-3.51652	2.27454e-13	7.58181e-12
E2348C_0482	mokC2	Cluster_466	regulatory protein MokC for HokC 2	6.73383	0.585329	-3.52411	0.00441823	0.0169507
E2348C_4664	yjjQ	Cluster_6610	DNA-binding transcriptional regulator	282.147	24.1211	-3.54808	2.7907e-14	1.10666e-12
E2348C_3541	yhdZ	Cluster_6604	amino-acid transporter subunit	2352.19	199.906	-3.55661	2.97246e-12	8.28685e-11
E2348C_4098	aslB	Cluster_3502	regulator of arylsulfatase activity	1792	151.046	-3.56851	7.3729e-13	2.21669e-11
E2348C_4506	yjfK	Cluster_263	hypothetical protein	112.399	9.18914	-3.61255	2.84641e-13	9.35248e-12
E2348C_3539	yhdX	Cluster_417	amino-acid transporter subunit	2049.18	166.829	-3.61861	6.04215e-13	1.86536e-11
E2348C_0498	entA	Cluster_5302	2,3-dihydroxybenzoate-2,3-dehydrogenase	574.209	46.1218	-3.63805	4.56452e-15	2.01892e-13
E2348C_0493	entS	Cluster_7191	enterobactin exporter EntS	306.324	24.0106	-3.67332	5.08871e-15	2.22934e-13
E2348C_0391	ybaA	Cluster_2279	hypothetical protein	1578.66	122.341	-3.68973	9.67529e-14	3.4501e-12
E2348C_3081		Cluster_4741	dehydrogenase	1759.3	129.983	-3.75861	7.65293e-14	2.77193e-12
E2348C_0495	entC	Cluster_4930	isochorismate synthase 1	2212.28	161.193	-3.77867	1.85928e-13	6.33531e-12
E2348C_3082		Cluster_3227	phosphosugar isomerase	288.612	20.9406	-3.78475	1.21306e-15	6.06529e-14
E2348C_2301	cirA	Cluster_6868	colicin I receptor	6140.07	441.821	-3.79672	4.37227e-12	1.19717e-10
E2348C_3538	yhdW	Cluster_4972	periplasmic binding transport protein; periplasmic-binding component of ABC superfamily	2665.88	187.913	-3.82648	1.42872e-13	4.97887e-12
E2348C_0497	entB	Cluster_2990	isochorismatase	891.318	62.3677	-3.83707	2.19197e-15	1.05032e-13
E2348C_3536	acrF	Cluster_5574	multidrug efflux system protein	2142.05	143.977	-3.89508	2.76555e-14	1.10622e-12
E2348C_0496	entE	Cluster_2080	enterobactin synthase subunit E	2353.37	153.088	-3.94229	2.20373e-14	8.97094e-13
E2348C_0484	entD	Cluster_854	phosphopantetheinyltransferase component of enterobactin synthase multienzyme complex	1642.04	105.485	-3.96038	4.03878e-15	1.82141e-13
E2348C_4068	yifB	Cluster_1499	ATP-dependent protease	2376.68	145.721	-4.02767	1.19017e-14	5.02275e-13
E2348C_3085		Cluster_3154	antiterminator	54.8633	3.25816	-4.07371	4.06038e-12	1.12517e-10
E2348C_0487	ybdZ	Cluster_274	hypothetical protein	59.6247	3.36866	-4.14566	5.41112e-13	1.69328e-11
E2348C_1398		Cluster_2280	antitermination protein	47.6027	2.67283	-4.1546	1.55709e-11	4.00147e-10
E2348C_0488	entF	Cluster_6054	enterobactin synthase subunit F	8559.91	472.626	-4.17882	2.44137e-13	8.07936e-12
E2348C_0757	fiu	Cluster_6848	catecholate siderophore receptor Fiu	5417.49	238.018	-4.50848	1.18813e-15	6.00594e-14
E2348C_0485	fepA	Cluster_5994	outer membrane receptor FepA	8786.26	365.958	-4.5855	3.2268e-15	1.49932e-13
E2348C_3537	yhdV	Cluster_818	outer membrane protein	403.86	16.037	-4.65438	4.59391e-21	8.45279e-19
aThe locus id corresponds to the E2348/69 GenBank submission.
bLFC is the log2 fold-change value of the read counts. Any read counts that were zero were considered one for the LFC calculation.

## Sheet: DMEM 0.5 vs. DMEM 0.2
Locus IDa	Gene ID	LS-BSR Cluster ID	Predicted Protein Function	Read Counts (DMEM 0.2)	Read Counts (DMEM 0.5)	LFC (DMEM 0.5/ DMEM 0.2)b	p-value	FDR
E2348C_3740	slp	Cluster_5053	outer membrane lipoprotein	12.87	328.43	4.67	7e-10	1e-06
E2348C_0930	ssuE	Cluster_6469	NAD(P)H-dependent FMN reductase	7.23	169.66	4.55	3e-08	2.5e-05
E2348C_0928	ssuD	Cluster_370	alkanesulfonate monooxygenase	13.97	253.96	4.18	1.9e-07	0.0001
E2348C_3741	yhiF	Cluster_1388	DNA-binding transcriptional regulator	63.96	1001.92	3.97	1e-08	1.4e-05
E2348C_0305	tauA	Cluster_2491	taurine transporter substrate binding subunit	37.4	564.37	3.92	4.3e-07	0.0002
E2348C_0306	tauB	Cluster_3118	taurine transporter ATP-binding subunit	61.69	887.03	3.85	4.3e-07	0.0002
E2348C_0929	ssuA	Cluster_2465	alkanesulfonate transporter substrate-binding subunit	27.8	401.61	3.85	9.6e-07	0.0005
E2348C_0927	ssuC	Cluster_124	alkanesulfonate transporter permease	27.33	382.95	3.81	1e-06	0.0005
E2348C_1623	yddA	Cluster_4584	fused multidrug transporter subunits of ABC superfamily: membrane component/ATP-binding component	5.46	57.87	3.4	1e-06	0.0005
E2348C_1633		Cluster_2813	fimbrial chaperone protein	2.16	21.09	3.28	0.0001	0.02
E2348C_0308	tauD	Cluster_3024	taurine dioxygenase	40.27	372.53	3.21	3e-05	0.009
E2348C_3742	chuS	Cluster_4962	heme/hemoglobin transport protein	549.96	4770.74	3.12	1e-05	0.0035
E2348C_4076	ilvC	Cluster_1700	ketol-acid reductoisomerase	587.84	5123.19	3.12	5.2e-05	0.01
E2348C_0307	tauC	Cluster_3149	taurine transporter subunit	19.36	140.96	2.86	0.0001	0.02
E2348C_3743	chuA	Cluster_4560	outer membrane heme/hemoglobin receptor	5141.4	34429.2	2.74	0.0004	0.04
E2348C_1622	yddB	Cluster_6005	porin	48.89	322.68	2.72	3.2e-05	0.0091
E2348C_1621	pqqL	Cluster_6069	peptidase	125.12	730.66	2.55	6.6e-05	0.01
E2348C_1632		Cluster_6063	outer membrane usher protein	5.33	28.61	2.43	0.0005	0.04
E2348_P1_011	bfpP	Cluster_3441	prepilin peptidase	871.54	4365.61	2.32	0.0003	0.04
E2348_P1_007	bfpU	Cluster_1473	periplasmic protein	704.66	3491.65	2.31	0.0003	0.04
E2348_P1_005	bfpB	Cluster_6081	lipoprotein	1506.14	7434.3	2.3	0.0005	0.05
E2348_P1_006	bfpC	Cluster_4901	hypothetical protein	672.63	3323.86	2.3	0.0003	0.04
E2348_P1_014	bfpJ	Cluster_226	prepilin	41.82	201.38	2.27	0.0003	0.04
E2348C_1634		Cluster_231	type 1 fimbrial protein	8.76	41.3	2.24	0.0004	0.04
E2348_P1_004	bfpG	Cluster_2062	lipoprotein	283.23	1263.25	2.16	0.0004	0.04
E2348C_0466	ompT	Cluster_4734	outer membrane protease	12.66	56.38	2.15	0.0005	0.04
E2348C_0845	ybjM	Cluster_408	hypothetical protein	416.45	82.61	-2.33	0.0004	0.04
E2348C_0912	ycbJ	Cluster_3055	hypothetical protein	1103.64	215.59	-2.36	0.0003	0.03
E2348C_2348	napH	Cluster_165	quinol dehydrogenase membrane component	153.85	28.88	-2.41	0.0004	0.04
E2348C_2352	napF	Cluster_5220	ferredoxin-type protein	154.38	28.63	-2.43	0.0003	0.03
E2348C_4393	nrfA	Cluster_7115	cytochrome c552	239.59	41.92	-2.51	0.0003	0.04
E2348C_2349	napG	Cluster_350	quinol dehydrogenase periplasmic component	88.22	15.11	-2.55	0.0002	0.02
E2348C_2346	napC	Cluster_168	cytochrome c-type protein NapC	164.55	27.58	-2.58	0.0004	0.04
E2348C_2994	hypD	Cluster_406	HypD protein required for maturation of hydrogenases	443.9	73.3	-2.6	0.0002	0.02
E2348C_3283	hybA	Cluster_581	hydrogenase 2 protein HybA	75.52	12.18	-2.63	0.0001	0.02
E2348C_1671	ynfE	Cluster_4414	oxidoreductase subunit	702.9	109.47	-2.68	7e-05	0.01
E2348C_2347	napB	Cluster_1067	citrate reductase cytochrome c-type subunit	87.77	13.59	-2.69	8.6e-05	0.01
E2348C_2992	hypB	Cluster_182	hydrogenase nickel incorporation protein HypB	460.3	71.03	-2.7	7.7e-05	0.01
E2348C_4407	fdhF	Cluster_118	formate dehydrogenase-H, selenopolypeptide subunit	599.61	92.28	-2.7	7e-05	0.01
E2348C_0846	grxA	Cluster_2042	glutaredoxin	63.37	9.37	-2.76	7.2e-05	0.01
E2348C_4678	yjjI	Cluster_4271	hypothetical protein	995.64	147.27	-2.76	5e-05	0.01
E2348C_2350	napA	Cluster_4418	nitrate reductase catalytic subunit	1091.8	157.33	-2.79	5.6e-05	0.01
E2348C_4465	aspA	Cluster_1241	aspartate ammonia-lyase	5763	788.8	-2.87	6.9e-05	0.01
E2348C_4394	nrfB	Cluster_212	cytochrome c nitrite reductase pentaheme subunit	26.29	3.51	-2.9	0.0003	0.03
E2348C_4564	nrdD	Cluster_7230	anaerobic ribonucleoside triphosphate reductase	3190.04	426.67	-2.9	3.6e-05	0.0095
E2348C_3405	tdcD	Cluster_5935	propionate/acetate kinase	98.19	12.78	-2.94	3.8e-05	0.0095
E2348C_4677	yjjW	Cluster_4829	pyruvate formate lyase activating enzyme	287.74	34.59	-3.06	1.7e-05	0.0054
E2348C_2993	hypC	Cluster_1193	hydrogenase assembly chaperone	59.8	7	-3.09	4e-06	0.0017
E2348C_2990	hycA	Cluster_710	formate hydrogenlyase regulatory protein HycA	30.94	3.51	-3.14	8.3e-05	0.01
E2348C_4395	nrfC	Cluster_3540	formate-dependent nitrite reductase NrfC, 4Fe4S subunit	15.69	0.93	-4.07	0.0002	0.02
E2348C_3407	tdcB	Cluster_4979	threonine dehydratase	155.59	4.09	-5.25	2e-10	6.3e-07
E2348C_3408	tdcA	Cluster_2501	DNA-binding transcriptional activator TdcA	39.05	0	-5.29	3e-10	6.3e-07
aThe locus id corresponds to the E2348/69 GenBank submission.
bLFC is the log2 fold-change value of the read counts. Any read counts that were zero were considered one for the LFC calculation.

## Sheet: DMEM 1 vs. DMEM 0.5
Locus IDa	Gene ID	LS-BSR Cluster ID	Predicted Protein Function	Read Counts (DMEM 0.5)	Read Counts (DMEM 1)	LFC (DMEM 1/ DMEM 0.5)b	p-value	FDR
E2348C_1320		Cluster_4971	ABC transporter ATP-binding protein	1.36453	201.154	7.20375	5.34714e-06	0.0244418
E2348C_2609	cysU	Cluster_3147	sulfate/thiosulfate transporter subunit	337.214	3.40272	-6.63083	2.82806e-05	0.0323176
E2348C_2180		Cluster_6294	GDP-D-mannose dehydratase	231.9	2.26848	-6.67564	6.78475e-05	0.0443044
E2348C_0927	ssuC	Cluster_124	alkanesulfonate transporter permease	396.108	2.94645	-7.07077	6.26794e-05	0.0443044
E2348C_2196	wcaF	Cluster_1676	colanic acid biosynthesis acetyltransferase WcaF	148.377	0.765934	-7.59783	2.7116e-05	0.0323176
E2348C_2204	wza	Cluster_953	lipoprotein required for capsular polysaccharide translocation through the outer membrane	160.005	0.736611	-7.763	5.52165e-05	0.0443044
E2348C_0928	ssuD	Cluster_370	alkanesulfonate monooxygenase	262.743	0.736611	-8.47853	1.34866e-05	0.0308237
aThe locus id corresponds to the E2348/69 GenBank submission.
bLFC is the log2 fold-change value of the read counts. Any read counts that were zero were considered one for the LFC calculation.

## Sheet: DMEM 1 vs. DMEM 0.2
Locus IDa	Gene ID	LS-BSR Cluster ID	Predicted Protein Function	Read Counts (DMEM 0.2)	Read Counts (DMEM 1)	LFC (DMEM 1/ DMEM 0.2)b	p-value	FDR
E2348C_1664	rspB	Cluster_4950	dehydrogenase	2.56112	1146.15	8.8058	1.12214e-06	0.00512594
E2348C_3752	hdeA	Cluster_735	acid-resistance protein	18.5643	4646.48	7.96746	7.10247e-05	0.0405551
E2348C_3751	hdeB	Cluster_449	acid-resistance protein	17.5322	3533.49	7.65494	6.52068e-05	0.0405551
E2348C_0466	ompT	Cluster_4734	outer membrane protease	11.875	1668.01	7.13406	3.38125e-05	0.0308911
E2348C_3740	slp	Cluster_5053	outer membrane lipoprotein	11.951	1053.78	6.4623	3.33757e-05	0.0308911
E2348C_2609	cysU	Cluster_3147	sulfate/thiosulfate transporter subunit	294.526	3.0869	-6.57609	2.31763e-05	0.0308911
E2348C_2196	wcaF	Cluster_1676	colanic acid biosynthesis acetyltransferase WcaF	80.9413	0.69791	-6.85769	6.16239e-05	0.0405551
E2348C_2204	wza	Cluster_953	lipoprotein required for capsular polysaccharide translocation through the outer membrane	178.611	0.662116	-8.07552	1.26154e-05	0.0288136
aThe locus id corresponds to the E2348/69 GenBank submission.
bLFC is the log2 fold-change value of the read counts. Any read counts that were zero were considered one for the LFC calculation.

## Sheet: DMEM 0.2 vs. LB 0.2
Locus IDa	Gene ID	LS-BSR Cluster ID	Predicted Protein Function	Read Counts (LB 0.2)	Read Counts (DMEM 0.2)	LFC (DMEM 0.2/ LB 0.2)b	p-value	FDR
E2348C_3936	espA	Cluster_1566	translocon EspA	271.748	44903.7	7.36842	1.03566e-40	2.52557e-37
E2348C_3933	cesD2	Cluster_113	chaperone CesD2	84.9472	10006	6.88008	1.29678e-27	8.51058e-25
E2348C_3932	escF	Cluster_76	T3SS structure protein EscF	26.5122	3080.82	6.86051	1.84888e-24	7.07813e-22
E2348C_3935	espD	Cluster_4864	translocon EspD	406.305	42612.3	6.71256	2.03858e-35	1.56087e-32
E2348C_3950	mpc	Cluster_2278	regulator Mpc	6.93388	695.518	6.64828	2.45351e-20	5.36734e-18
E2348C_3934	espB	Cluster_2485	translocon EspB	584.439	57432.7	6.61868	1.32802e-37	1.22019e-34
E2348C_3937	speL	Cluster_2705	secretion switching protein SpeL	181.323	16420	6.50074	1.6025e-27	9.20237e-25
E2348C_3952	rorf8	Cluster_2081	chaperone of T3SS Rorf8	116.494	10082.8	6.4355	2.79104e-25	1.16564e-22
E2348C_3951	espZ	Cluster_3727	LEE-encoded effector EspZ	81.2168	6952.98	6.41971	3.55115e-24	1.25492e-21
E2348C_3930	espF	Cluster_5163	LEE-encoded effector EspF	74.0371	6064.76	6.35606	2.61183e-23	7.49922e-21
E2348C_3953	escJ	Cluster_3239	T3SS structure protein EscJ	156.161	12741.6	6.35037	1.48845e-25	6.83793e-23
E2348C_3931		Cluster_3720	component of T3SS	25.7395	2094.34	6.34637	1.92328e-21	4.85715e-19
E2348C_3954	sepD	Cluster_1509	secretion switching protein SepD	50.0826	3642.19	6.18435	1.34089e-21	3.62356e-19
E2348C_3941	tir	Cluster_2178	translocated intimin receptor Tir	1307.3	93471.4	6.15986	5.07565e-39	7.77251e-36
E2348C_2915	espC	Cluster_5510	serine protease	1754.13	115820	6.04498	1.09951e-40	2.52557e-37
E2348C_3942	map	Cluster_1474	LEE-encoded effector Map	232.487	14721.2	5.9846	4.62719e-24	1.51838e-21
E2348C_2351	napD	Cluster_1179	assembly protein for periplasmic nitrate reductase	0.277673	16.0435	5.85245	3.70109e-07	6.48962e-06
E2348C_3947		Cluster_1790	hypothetical protein	17.0269	965.727	5.82573	3.86127e-18	6.33523e-16
E2348C_3939	eaeA	Cluster_5546	intimin EaeA	1980.17	111180	5.81112	5.29491e-38	6.08121e-35
E2348C_2919		Cluster_5605	hypothetical protein	7.1814	400.552	5.80158	1.42325e-16	1.86812e-14
E2348C_3940	cesT	Cluster_359	chaperone CesT	563.371	30901.8	5.77746	2.81234e-26	1.43554e-23
E2348C_3955	escC	Cluster_4259	T3SS structure protein EscC	400.429	20546.7	5.68122	9.4446e-24	2.89257e-21
E2348C_3958	grlR	Cluster_2281	negative regulator GrlR	97.5916	4749.09	5.60475	3.08803e-19	5.91101e-17
E2348C_3956	cesD	Cluster_1498	chaperone CesD	51.8391	2516.37	5.60116	2.6236e-18	4.63571e-16
E2348C_2920		Cluster_5439	hypothetical protein	4.82516	230.769	5.57973	1.35559e-15	1.48276e-13
E2348C_3654	feoB	Cluster_6894	ferrous iron transport protein B	118.206	5590.39	5.56357	3.38145e-19	6.21375e-17
E2348C_3943	cesF	Cluster_6714	chaperone CesF	80.1982	3544.01	5.46567	5.91146e-18	9.36457e-16
E2348C_3949	escV	Cluster_6867	translocator EscV	378.076	16523.3	5.44968	2.00883e-21	4.85715e-19
E2348C_3959		Cluster_1998	hypothetical protein	8.70463	367.962	5.40163	2.76984e-15	2.8277e-13
E2348C_3948	escN	Cluster_4366	translocator EscN	248.127	10241.9	5.36727	1.65768e-19	3.31103e-17
E2348C_3944	espH	Cluster_3418	LEE-encoded effector EspH	92.7141	3751.33	5.33847	1.16781e-17	1.73062e-15
E2348_P1_020	perA	Cluster_6264	transcriptional activator of the bfp operon	67.6728	2725.62	5.33186	2.81605e-17	4.04279e-15
E2348C_3957	grlA	Cluster_548	positive regulator GrlA	149.715	5208.51	5.12058	3.61638e-17	4.88637e-15
E2348C_3945	sepQ	Cluster_4693	T3SS structure protein SepQ	84.925	2938.09	5.11255	2.52291e-16	3.1325e-14
E2348C_2350	napA	Cluster_4418	nitrate reductase catalytic subunit	48.2817	1572.33	5.02528	2.22787e-15	2.3802e-13
E2348C_3938	escD	Cluster_2611	T3SS structure protein EscD	69.1135	2077.43	4.90969	4.64213e-15	4.63608e-13
E2348C_3946		Cluster_5750	hypothetical protein	11.3687	310.625	4.77203	6.44673e-13	4.70099e-11
E2348_P1_021	perB	Cluster_6515	transcriptional regulator	22.3249	593.684	4.73297	3.19773e-13	2.48989e-11
E2348C_3970	espG	Cluster_4856	LEE-encoded effector EspG	83.2971	2169.37	4.70287	4.17422e-14	3.83528e-12
E2348_P1_003	bfpA	Cluster_3217	major pilin structural unit bundlin	283.843	6914.6	4.60648	2.69287e-15	2.8116e-13
E2348C_0802		Cluster_3680	regulatory protein	0.555347	12.9038	4.53827	2.30899e-05	0.000239447
E2348C_2195	gmd	Cluster_6294	GDP-D-mannose dehydratase	20.9365	478.29	4.51379	5.51267e-12	3.4692e-10
E2348C_2200	wcaB	Cluster_5158	colanic acid biosynthesis acetyltransferase WcaB	5.68833	127.547	4.48688	6.85671e-12	4.1447e-10
E2348C_3492	gltD	Cluster_5860	glutamate synthase subunit beta	123.886	2763.27	4.47929	1.93462e-13	1.58708e-11
E2348C_3960	escU	Cluster_4019	secretion system apparatus protein SsaU	24.2686	539.409	4.47422	4.91381e-12	3.13528e-10
E2348C_0728	bioF	Cluster_4872	8-amino-7-oxononanoate synthase	34.6694	768.6	4.4705	2.40822e-12	1.65125e-10
E2348C_4465	aspA	Cluster_1241	aspartate ammonia-lyase	396.604	8265.39	4.38131	4.76617e-14	4.29329e-12
E2348C_4482	frdA	Cluster_4575	fumarate reductase flavoprotein subunit	406.004	8184.33	4.3333	9.46579e-14	8.05294e-12
E2348C_3491	gltB	Cluster_4390	glutamate synthase subunit alpha	550.246	10944.2	4.31395	2.80057e-14	2.62568e-12
E2348C_2173	wzy	Cluster_7154	O-antigen polymerase	17.1173	339.894	4.31156	5.60293e-11	2.95861e-09
E2348C_2179		Cluster_532	bifunctional GDP-fucose synthetase: GDP-4-dehydro-6-deoxy-D-mannose epimerase/GDP-4-dehydro-6-L-deoxygalactose reductase	8.84744	174.437	4.30131	2.33221e-11	1.35622e-09
E2348C_2992	hypB	Cluster_182	hydrogenase nickel incorporation protein HypB	34.1442	660.772	4.27444	2.5095e-11	1.42329e-09
E2348C_0440	allR	Cluster_3197	DNA-binding transcriptional repressor AllR	18.0852	334.07	4.20727	9.81953e-11	4.60315e-09
E2348C_2993	hypC	Cluster_1193	hydrogenase assembly chaperone	4.66014	85.7194	4.20118	5.89482e-11	3.07736e-09
E2348C_2174	wbiO	Cluster_2891	O-acetyltransferase	2.30389	42.377	4.20113	3.70149e-09	1.17273e-07
E2348C_0730	bioD	Cluster_3566	dithiobiotin synthetase	30.8201	565.703	4.1981	6.0617e-11	3.12239e-09
E2348C_0764	dps	Cluster_988	DNA starvation/stationary phase protection protein Dps	87.1162	1597.88	4.19708	8.93583e-12	5.33133e-10
E2348C_4650	yjiY	Cluster_6036	hypothetical protein	139.255	2478.76	4.15382	5.91119e-12	3.66973e-10
E2348C_4481	frdB	Cluster_320	fumarate reductase iron-sulfur subunit	58.2176	1024.44	4.13724	3.14321e-11	1.73975e-09
E2348C_2194	fcl	Cluster_532	bifunctional GDP-fucose synthetase: GDP-4-dehydro-6-deoxy-D-mannose epimerase/GDP-4-dehydro-6-L-deoxygalactose reductase	9.07276	156.714	4.11045	1.39818e-10	6.17617e-09
E2348C_3653	feoA	Cluster_1958	ferrous iron transport protein A	39.1042	674.994	4.10948	7.99584e-11	3.86662e-09
E2348C_2609	cysU	Cluster_3147	sulfate/thiosulfate transporter subunit	26.5423	453.321	4.09417	1.81209e-10	7.85353e-09
E2348C_2242	fbaB	Cluster_2685	fructose-bisphosphate aldolase	123.752	2085.94	4.07518	1.47927e-11	8.71254e-10
E2348C_2175	wzx	Cluster_5926	O-antigen flippase	9.76297	162.106	4.05348	1.15497e-10	5.30594e-09
E2348C_2352	napF	Cluster_5220	ferredoxin-type protein	13.5901	221.798	4.02862	2.92577e-10	1.2109e-08
E2348C_2193	gmm	Cluster_3335	GDP-mannose mannosyl hydrolase	2.46891	39.5514	4.00178	1.31966e-08	3.30123e-07
E2348C_3292	exbD	Cluster_598	biopolymer transport protein ExbD	49.5511	761.937	3.94268	4.60123e-10	1.83809e-08
E2348_P1_022	perC	Cluster_1197	transcriptional regulator	73.1882	1104.18	3.91523	1.54243e-10	6.7485e-09
E2348C_0845	ybjM	Cluster_408	hypothetical protein	40.5831	596.896	3.87853	1.04359e-09	3.86631e-08
E2348C_0684		Cluster_103	SfpA (systemic factor protein A)-like protein	874.635	12607.9	3.8495	2.31125e-12	1.60877e-10
E2348C_1442		Cluster_2455	T3SS secreted effector NleA/EspI-like protein	47.2615	673.095	3.83207	1.05741e-09	3.8862e-08
E2348C_3966		Cluster_1857	component of T3SS	70.0211	977.713	3.80355	4.14661e-10	1.67101e-08
E2348C_2610	cysP	Cluster_6401	thiosulfate transporter subunit	63.1111	859.838	3.7681	1.4816e-09	5.27185e-08
E2348C_2178		Cluster_3335	GDP-mannose mannosyl hydrolase	5.65818	75.9946	3.74749	2.1931e-09	7.3541e-08
E2348C_0763	glnH	Cluster_3447	glutamine ABC transporter periplasmic protein	390.84	5206.11	3.73556	1.95431e-10	8.39073e-09
E2348_P1_004	bfpG	Cluster_2062	lipoprotein	31.1422	412.104	3.72607	2.18647e-09	7.3541e-08
E2348C_2828	glyA	Cluster_4322	serine hydroxymethyltransferase	1111.72	14688.9	3.72386	4.55389e-12	2.98865e-10
E2348C_2349	napG	Cluster_350	quinol dehydrogenase periplasmic component	9.59796	126.786	3.72352	1.42625e-09	5.1189e-08
E2348C_3745	chuW	Cluster_4368	coproporphyrinogen III oxidase	98.4707	1283.92	3.70471	1.66351e-09	5.74598e-08
E2348C_2204	wza	Cluster_953	lipoprotein required for capsular polysaccharide translocation through the outer membrane	21.2443	276.397	3.70159	7.3488e-09	2.07119e-07
E2348C_0729	bioC	Cluster_2844	biotin biosynthesis protein BioC	25.3793	330.059	3.701	5.45786e-09	1.66049e-07
E2348C_2941	nrdF	Cluster_6184	ribonucleotide-diphosphate reductase subunit beta	271.529	3395.7	3.64453	9.56346e-10	3.63095e-08
E2348C_2201	wcaA	Cluster_4781	glycosyl transferase family protein	29.6491	369.181	3.63827	1.22892e-08	3.17956e-07
E2348C_4621	fimA	Cluster_5092	major type 1 subunit fimbrin (pilin)	65.7592	813.959	3.62969	3.0242e-09	9.85333e-08
E2348C_4349	malE	Cluster_427	maltose ABC transporter periplasmic protein	53.2195	648.214	3.60644	6.91739e-09	1.98616e-07
E2348C_4678	yjjI	Cluster_4271	hypothetical protein	117.194	1427.01	3.60603	2.97689e-09	9.76846e-08
E2348C_2180		Cluster_6294	GDP-D-mannose dehydratase	13.4251	161.659	3.58995	7.28385e-09	2.06556e-07
E2348C_1324	dhaK	Cluster_4996	dihydroxyacetone kinase subunit DhaK	102.364	1231.23	3.58832	3.14965e-09	1.01898e-07
E2348C_2105		Cluster_2499	hypothetical protein	100.167	1204.21	3.58761	3.66191e-09	1.16825e-07
E2348C_0548	gltI	Cluster_210	glutamate and aspartate transporter subunit	71.7554	859.517	3.58237	6.1575e-09	1.825e-07
E2348C_1323	dhaL	Cluster_6631	dihydroxyacetone kinase subunit DhaL	35.6373	426.078	3.57966	1.32222e-08	3.30123e-07
E2348C_2171	wbiQ	Cluster_4687	fucosyltransferase	41.7985	497.086	3.57198	1.02544e-08	2.77109e-07
E2348C_4677	yjjW	Cluster_4829	pyruvate formate lyase activating enzyme	35.2248	411.91	3.54767	2.09558e-08	4.91178e-07
E2348C_4480	frdC	Cluster_561	fumarate reductase subunit C	14.1454	165.363	3.54723	6.91166e-09	1.98616e-07
E2348C_3968	ler	Cluster_4008	transcriptional regulator Ler	121.784	1420.45	3.54395	2.43915e-09	8.1199e-08
E2348C_3655	feoC	Cluster_1077	DNA-binding transcriptional regulator	10.4008	119.141	3.5179	6.52924e-09	1.92278e-07
E2348C_3971		Cluster_3201	hypothetical protein	21.1396	239.992	3.50496	2.51872e-08	5.67205e-07
E2348C_2994	hypD	Cluster_406	HypD protein required for maturation of hydrogenases	57.2339	636.503	3.47523	1.63904e-08	3.94228e-07
E2348C_2172	wbiP	Cluster_3482	glycosyl transferase family protein	24.651	272.267	3.46531	2.35058e-08	5.48151e-07
E2348C_0519	citC	Cluster_7419	citrate lyase synthetase	6.21352	68.5221	3.46309	1.67098e-08	3.99817e-07
E2348C_2177	manC	Cluster_4222	GDP-mannose pyrophosphorylase	45.7684	504.255	3.46173	4.30251e-08	9.32345e-07
E2348C_2203	wzb	Cluster_459	tyrosine phosphatase	4.02229	43.6251	3.43907	1.59633e-07	3.08132e-06
E2348_P1_007	bfpU	Cluster_1473	periplasmic protein	96.0525	1026.54	3.41782	7.65807e-09	2.11935e-07
E2348C_1974	purT	Cluster_4924	phosphoribosylglycinamide formyltransferase 2	96.354	1029.23	3.41708	1.29141e-08	3.25973e-07
E2348C_4312	purD	Cluster_2388	phosphoribosylamine--glycine ligase	203.68	2156.34	3.40421	6.96489e-09	1.98737e-07
E2348C_0912	ycbJ	Cluster_3055	hypothetical protein	150.992	1589.24	3.39579	1.21754e-08	3.17956e-07
E2348C_1942	manY	Cluster_5301	mannose-specific enzyme IIC component of PTS	280.553	2922	3.38061	7.47039e-09	2.08576e-07
E2348C_4464	dcuA	Cluster_4302	anaerobic C4-dicarboxylate transporter	337.748	3380.9	3.32339	1.02318e-08	2.77109e-07
E2348C_1322	dhaM	Cluster_1222	dihydroxyacetone kinase subunit DhaM	152.042	1519.09	3.32066	2.73675e-08	6.12295e-07
E2348C_2600	cysK	Cluster_6370	cysteine synthase A	312.477	3090.36	3.30595	1.566e-08	3.78642e-07
E2348C_4564	nrdD	Cluster_7230	anaerobic ribonucleoside triphosphate reductase	463.921	4581.28	3.3038	1.23355e-08	3.17956e-07
E2348C_0211	mltD	Cluster_2609	membrane-bound lytic murein transglycosylase D	393.956	3870.59	3.29645	1.36779e-08	3.39656e-07
E2348C_0243	yagU	Cluster_3295	hypothetical protein	138.798	1362.97	3.29569	4.17478e-08	9.08954e-07
E2348C_3792	dppA	Cluster_4265	dipeptide transporter	381.319	3726.88	3.2889	1.23846e-08	3.17956e-07
E2348C_3964		Cluster_5325	component of T3SS	298.149	2910	3.28691	1.52867e-08	3.73548e-07
E2348C_3662	malP	Cluster_6893	maltodextrin phosphorylase	292.611	2837.74	3.27769	2.37859e-08	5.49701e-07
E2348C_3965		Cluster_1544	component of T3SS	162.953	1547.92	3.24781	3.22996e-08	7.13385e-07
E2348C_0608	sucD	Cluster_246	succinyl-CoA synthetase subunit alpha	239.457	2240.76	3.22615	2.45407e-08	5.60836e-07
E2348C_0556	asnB	Cluster_4246	asparagine synthetase B	575.228	5352.64	3.21805	1.48137e-08	3.63925e-07
E2348C_2494		Cluster_5285	hypothetical protein	100.827	933.258	3.21039	1.12971e-07	2.27627e-06
E2348C_2724	purM	Cluster_6411	phosphoribosylaminoimidazole synthetase	530.19	4894.02	3.20644	1.6951e-08	4.03486e-07
E2348C_2452	purF	Cluster_5901	amidophosphoribosyltransferase	397.537	3653.23	3.20001	2.46602e-08	5.60836e-07
E2348C_0919	ycbK	Cluster_587	hypothetical protein	147.436	1350.72	3.19556	9.63291e-08	1.96683e-06
E2348C_2856	yfiD	Cluster_391	autonomous glycyl radical cofactor GrcA	1136.73	10325.2	3.18321	5.39719e-09	1.65298e-07
E2348C_1027		Cluster_6911	minor tail protein	2.52126	22.8171	3.1779	6.16435e-06	7.91034e-05
E2348C_0727	bioB	Cluster_6387	biotin synthase	119.302	1068.44	3.16281	1.30297e-07	2.59128e-06
E2348C_1698	manA	Cluster_2626	mannose-6-phosphate isomerase	181.653	1622.72	3.15915	9.91947e-08	2.01637e-06
E2348C_3744	chuT	Cluster_3146	hemin binding protein	53.8875	480.825	3.15749	3.64674e-07	6.41881e-06
E2348C_2725	purN	Cluster_2920	phosphoribosylglycinamide formyltransferase	210.644	1877.81	3.15617	7.30929e-08	1.54032e-06
E2348C_3661	malQ	Cluster_6032	4-alpha-glucanotransferase	133.515	1189.94	3.15582	1.38753e-07	2.72092e-06
E2348C_2918		Cluster_1339	hypothetical protein	18.5581	164.869	3.1512	2.0193e-07	3.83009e-06
E2348C_0633	galM	Cluster_6413	aldose 1-epimerase	249.191	2212	3.15003	7.54661e-08	1.57587e-06
E2348C_1202	ycfJ	Cluster_1683	hypothetical protein	107.123	945.286	3.14148	2.68042e-07	4.88646e-06
E2348C_3746	chuX	Cluster_1284	ShuX-like protein	19.9766	175.835	3.13784	4.12394e-07	7.06916e-06
E2348C_1552	ydcF	Cluster_3511	hypothetical protein	116.248	1015.55	3.12698	2.7182e-07	4.9163e-06
E2348C_0879	clpA	Cluster_7240	ATP-dependent Clp protease ATP-binding subunit	1078.56	9365.01	3.11817	1.18642e-08	3.15054e-07
E2348C_1671	ynfE	Cluster_4414	oxidoreductase subunit	117.794	1007.34	3.09622	2.8174e-07	5.05591e-06
E2348C_2198	wcaD	Cluster_7140	colanic acid biosynthesis protein	21.9948	186.721	3.08565	5.05308e-07	8.4722e-06
E2348C_2106		Cluster_5902	hypothetical protein	465.178	3916.03	3.07354	8.60801e-08	1.77333e-06
E2348C_2834	purL	Cluster_5508	phosphoribosylformylglycinamidine synthase	1597.35	13340.5	3.06206	7.80439e-09	2.14691e-07
E2348C_1770	ydiH	Cluster_1071	hypothetical protein	25.9045	214.875	3.05222	5.1548e-07	8.61133e-06
E2348C_2348	napH	Cluster_165	quinol dehydrogenase membrane component	26.8502	221.021	3.04118	8.02683e-07	1.28485e-05
E2348C_1943	manZ	Cluster_1929	PTS system mannose-specific transporter subunit IID	173.52	1422.36	3.03511	2.7619e-07	4.97575e-06
E2348C_0631	aroG	Cluster_6385	phospho-2-dehydro-3-deoxyheptonate aldolase	661.11	5343.31	3.01477	1.02386e-07	2.07207e-06
E2348C_2608	cysW	Cluster_4844	sulfate/thiosulfate transporter permease subunit	56.4992	455.841	3.01223	1.00656e-06	1.5836e-05
E2348C_1428		Cluster_1090	minor tail protein	4.26981	34.2924	3.00565	3.23499e-06	4.51719e-05
E2348C_1941	manX	Cluster_7448	fused mannose-specific PTS enzymes: IIA and IIB component	285.678	2271.97	2.99149	2.64768e-07	4.86538e-06
E2348C_0683		Cluster_4140	hypothetical protein	12.5921	99.9729	2.98902	3.02866e-07	5.39289e-06
E2348C_2990	hycA	Cluster_710	formate hydrogenlyase regulatory protein HycA	5.57567	44.2451	2.9883	2.07871e-06	3.02202e-05
E2348_P1_008	bfpD	Cluster_4239	nucleotide binding protein	513.086	4059.49	2.98403	8.55711e-08	1.77078e-06
E2348C_1939	yoaE	Cluster_2120	fused membrane protein/conserved protein	287.696	2269.1	2.97951	2.66689e-07	4.88115e-06
E2348C_2202	wzc	Cluster_6027	tyrosine kinase	68.6788	540.321	2.97588	1.5686e-06	2.37045e-05
E2348C_3861	gpmM	Cluster_1445	phosphoglyceromutase	497.851	3907.98	2.97264	2.01163e-07	3.83009e-06
E2348C_1055	wrbA	Cluster_1524	TrpR binding protein WrbA	33.3858	260.619	2.96464	8.87011e-07	1.40515e-05
E2348C_4313	purH	Cluster_4269	bifunctional phosphoribosylaminoimidazolecarboxamide formyltransferase/IMP cyclohydrolase	675.457	5246.88	2.95752	1.28805e-07	2.57275e-06
E2348C_1615	bdm	Cluster_288	biofilm-dependent modulation protein	108.632	840.477	2.95176	1.49587e-06	2.2755e-05
E2348C_3021	cysN	Cluster_1535	sulfate adenylyltransferase subunit 1	181.22	1392.77	2.94214	6.67681e-07	1.09157e-05
E2348C_2197	wcaE	Cluster_2819	glycosyl transferase family protein	28.9811	213.4	2.88038	2.65787e-06	3.78027e-05
E2348C_1074		Cluster_4553	hypothetical protein	259.254	1890.48	2.86631	7.99031e-07	1.28348e-05
E2348C_2104		Cluster_3393	lipoprotein	14.1756	103.309	2.86548	1.16116e-06	1.80827e-05
E2348C_2705		Cluster_7180	glycosyl transferase family protein	10.4833	76.3788	2.86507	7.54359e-07	1.22457e-05
E2348C_3020	cysC	Cluster_1628	adenylylsulfate kinase	61.9702	447.991	2.85382	3.40731e-06	4.68659e-05
E2348C_4407	fdhF	Cluster_118	formate dehydrogenase-H, selenopolypeptide subunit	118.814	857.784	2.85191	2.16353e-06	3.12871e-05
E2348C_2937		Cluster_6506	hypothetical protein	33.3937	240.651	2.8493	2.93237e-06	4.15543e-05
E2348C_2199	wcaC	Cluster_4915	glycosyl transferase family protein	21.2142	152.641	2.84704	1.67387e-06	2.51299e-05
E2348C_1673	ynfG	Cluster_3293	oxidoreductase, Fe-S subunit	7.93192	56.9605	2.84422	1.85465e-06	2.74848e-05
E2348C_4395	nrfC	Cluster_3540	formate-dependent nitrite reductase NrfC, 4Fe4S subunit	3.18927	22.7543	2.83484	5.15755e-05	0.000474345
E2348C_4054	asnA	Cluster_5259	asparagine synthetase AsnA	467.885	3332.03	2.83218	1.03074e-06	1.61612e-05
E2348C_1054	yccJ	Cluster_78	hypothetical protein	11.4592	81.0725	2.82271	1.62931e-06	2.45412e-05
E2348C_4258	gldA	Cluster_1051	glycerol dehydrogenase	81.2185	573.929	2.82099	3.43817e-06	4.71491e-05
E2348C_3967		Cluster_3678	component of T3SS	26.6772	187.639	2.81428	1.96982e-06	2.87281e-05
E2348C_3438	yhbT	Cluster_1346	lipid carrier protein	84.8425	596.299	2.81318	3.29829e-06	4.56738e-05
E2348C_2714	nlpB	Cluster_497	lipoprotein	240	1675.09	2.80314	1.39101e-06	2.13011e-05
E2348C_1051	cbpA	Cluster_1060	curved DNA-binding protein CbpA	95.2513	662.427	2.79795	3.45036e-06	4.71755e-05
E2348_P1_005	bfpB	Cluster_6081	lipoprotein	316.104	2194.1	2.79516	7.59532e-07	1.22862e-05
E2348C_2347	napB	Cluster_1067	citrate reductase cytochrome c-type subunit	18.2201	126.377	2.79414	1.48798e-06	2.27102e-05
E2348C_2130	pduA	Cluster_7044	propanediol utilization protein PduA	0.915527	6.31061	2.78511	0.0137305	0.0485587
E2348C_4350	malK	Cluster_2713	maltose/maltodextrin transporter ATP-binding protein	41.048	280.58	2.77303	7.19659e-06	9.0331e-05
E2348C_2995	hypE	Cluster_2330	carbamoyl phosphate phosphatase, hydrogenase 3 maturation protein HypE	62.9222	426.729	2.76168	5.63924e-06	7.339e-05
E2348C_2196	wcaF	Cluster_1676	colanic acid biosynthesis acetyltransferase WcaF	18.4756	125.247	2.76109	3.73534e-06	5.0323e-05
E2348C_3742	chuS	Cluster_4962	heme/hemoglobin transport protein	116.451	786.86	2.75638	5.78347e-06	7.46327e-05
E2348C_1778	aroD	Cluster_2834	3-dehydroquinate dehydratase	17.56	118.285	2.7519	2.36954e-06	3.40177e-05
E2348C_2713	purC	Cluster_2775	phosphoribosylaminoimidazole-succinocarboxamide synthase	354.312	2357.04	2.73389	1.80787e-06	2.68782e-05
E2348C_2603	crr	Cluster_884	PTS system glucose-specific transporter	792.305	5247.45	2.72749	8.57297e-07	1.36751e-05
E2348C_1616	osmC	Cluster_1446	osmotically inducible, stress-inducible membrane protein	76.3029	503.391	2.72187	8.8623e-06	0.00010658
E2348C_2346	napC	Cluster_168	cytochrome c-type protein NapC	36.2831	236.9	2.70691	9.87139e-06	0.000115687
E2348C_1771	ydiI	Cluster_649	hypothetical protein	31.953	206.696	2.69349	7.23882e-06	9.06134e-05
E2348C_2453	cvpA	Cluster_674	colicin V production protein	207.071	1337.49	2.69133	3.30077e-06	4.56738e-05
E2348C_3435	yhbP	Cluster_5724	hypothetical protein	39.5247	254.725	2.68811	1.16987e-05	0.000133691
E2348C_0547	gltJ	Cluster_324	glutamate/aspartate transport system permease GltJ; membrane component of ABC superfamily	42.6616	274.183	2.68413	1.27905e-05	0.000143667
E2348C_2607	cysA	Cluster_4885	sulfate/thiosulfate transporter subunit	114.942	732.394	2.67171	8.79632e-06	0.000106343
E2348C_3437	yhbS	Cluster_523	acyltransferase	78.794	501.875	2.67117	9.68484e-06	0.000114082
E2348C_3679	asd	Cluster_7436	aspartate-semialdehyde dehydrogenase	405.886	2584.58	2.67079	2.93973e-06	4.15543e-05
E2348C_3169	yggE	Cluster_3476	hypothetical protein	523.027	3326.06	2.66886	3.52665e-06	4.79332e-05
E2348C_3022	cysD	Cluster_4703	sulfate adenylyltransferase subunit 2	244.573	1552.62	2.66637	5.76942e-06	7.46327e-05
E2348C_0481	ybdK	Cluster_4896	carboxylate-amine ligase	512.925	3230.06	2.65474	5.33709e-06	6.98535e-05
E2348C_0604	sdhB	Cluster_3602	succinate dehydrogenase iron-sulfur subunit	287.398	1795.27	2.64308	4.26939e-06	5.66866e-05
E2348C_2940	nrdE	Cluster_6836	ribonucleotide-diphosphate reductase subunit alpha	1854.58	11580.6	2.64255	1.03954e-06	1.62437e-05
E2348C_1025		Cluster_1119	hypothetical protein	1.27571	7.95892	2.64128	0.00823094	0.0323741
E2348C_2134	pduE	Cluster_5205	propanediol dehydratase, small subunit, AdoCbl-dependent	2.55141	15.9178	2.64128	0.000640471	0.00397663
E2348C_1787	pps	Cluster_4612	phosphoenolpyruvate synthase	451.574	2801.35	2.63309	4.05488e-06	5.43094e-05
E2348C_0781	gsiB	Cluster_1431	peptide transporter subunit: periplasmic-binding component of ABC superfamily	65.0611	403.055	2.63111	1.25267e-05	0.000141083
E2348C_2602	ptsI	Cluster_1158	phosphoenolpyruvate-protein phosphotransferase	2035.84	12488.9	2.61695	5.32953e-07	8.87097e-06
E2348C_1947	cspC	Cluster_5394	cold shock-like protein CspC	616.793	3779.76	2.61544	3.57349e-06	4.84266e-05
E2348C_0779	iaaA	Cluster_6369	L-asparaginase	85.9532	525.061	2.61086	1.45902e-05	0.000161512
E2348C_4227	uspD	Cluster_4061	universal stress protein UspD	42.0158	256.538	2.61017	1.52553e-05	0.000167262
E2348C_0723		Cluster_6658	T3SS secreted effector EspJ-like protein	111.926	683.289	2.60995	1.35112e-05	0.000150291
E2348C_0812		Cluster_2180	hypothetical protein	205.218	1247.27	2.60354	8.9133e-06	0.000106913
E2348C_1050	cbpM	Cluster_1876	chaperone-modulator protein CbpM	20.3891	123.912	2.60345	7.30942e-06	9.12486e-05
E2348C_0607	sucC	Cluster_4870	succinyl-CoA synthetase subunit beta	2135.06	12943.5	2.59988	4.68431e-07	7.91166e-06
E2348C_2493		Cluster_2060	hypothetical protein	21.9203	132.28	2.59325	1.16002e-05	0.000132896
E2348C_0788	yliI	Cluster_2740	dehydrogenase	43.9373	265.093	2.59298	2.17054e-05	0.00022714
E2348C_4479	frdD	Cluster_361	fumarate reductase subunit D	65.6323	395.269	2.59036	2.31892e-05	0.000239935
E2348C_3674	glgP	Cluster_6003	glycogen phosphorylase	566.598	3411.41	2.58997	4.7701e-06	6.29708e-05
E2348C_2018	otsB	Cluster_6214	trehalose-6-phosphate phosphatase	51.8693	311.128	2.58456	2.61673e-05	0.000265957
E2348C_1910	yeaG	Cluster_6855	hypothetical protein	120.938	716.443	2.56658	1.65869e-05	0.000179294
E2348_P1_006	bfpC	Cluster_4901	hypothetical protein	165.909	979.853	2.56218	7.46846e-06	9.273e-05
E2348C_1772	ydiJ	Cluster_6878	FAD-linked oxidoreductase	814.682	4806.76	2.56076	4.2262e-06	5.64394e-05
E2348C_3678	glgB	Cluster_4643	glycogen branching protein	375.353	2206	2.55511	8.19764e-06	0.000100427
E2348C_3676	glgC	Cluster_4303	glucose-1-phosphate adenylyltransferase	391.614	2267.36	2.53351	9.1513e-06	0.000108915
E2348C_0718		Cluster_127	T3SS secreted effector NleH-like protein	107.37	621.298	2.53269	2.27831e-05	0.000236901
E2348C_4339	lysC	Cluster_5964	aspartate kinase	672.123	3867.53	2.52462	7.99979e-06	9.90593e-05
E2348C_3747	chuY	Cluster_3308	ShuY-like protein	35.8626	206.053	2.52247	3.28024e-05	0.000321798
E2348C_0780	gsiA	Cluster_4537	glutathione transporter ATP-binding protein	106.89	613.307	2.52049	2.27928e-05	0.000236901
E2348C_3789	dppD	Cluster_4718	dipeptide transporter ATP-binding subunit	120.502	689.019	2.51549	2.00686e-05	0.000211943
E2348C_4648	yjiA	Cluster_7467	GTP-binding protein YjiA	105.127	600.082	2.51303	2.87501e-05	0.000288839
E2348C_2716	gcvR	Cluster_1020	glycine cleavage system transcriptional repressor	176.019	1001.62	2.50854	2.13871e-05	0.000224834
E2348C_1885	ynjE	Cluster_2513	thiosulfate sulfur transferase	123.775	703.627	2.50709	3.07144e-05	0.000304755
E2348C_1426		Cluster_2010	head-tail adapotor	2.10873	11.9698	2.50495	0.00367468	0.0168142
E2348C_1672	ynfF	Cluster_4618	oxidoreductase subunit	106.379	602.093	2.50078	2.88188e-05	0.000288839
E2348C_1200	ycfP	Cluster_3378	hypothetical protein	113.651	636.469	2.48549	2.47045e-05	0.000251646
E2348C_1907	yeaD	Cluster_3079	hypothetical protein	437.66	2450.51	2.4852	1.3038e-05	0.000146089
E2348C_1553	aldA	Cluster_4225	aldehyde dehydrogenase	44.7926	250.487	2.4834	5.08366e-05	0.000469907
E2348C_2226	yegS	Cluster_518	lipid kinase	61.107	340.257	2.47721	6.07841e-05	0.000549689
E2348C_0701		Cluster_492	major capsid protein	12.3969	68.2395	2.46063	1.69931e-05	0.000182398
E2348C_2345	ccmA	Cluster_5333	cytochrome c biogenesis protein CcmA	59.3949	326.01	2.4565	4.18396e-05	0.000393875
E2348C_2921		Cluster_2078	hypothetical protein	2.19123	12.0012	2.45336	0.00373553	0.0170587
E2348C_1427		Cluster_1044	minor tail protein	4.66014	25.4623	2.44992	0.000265425	0.00190228
E2348C_3743	chuA	Cluster_4560	outer membrane heme/hemoglobin receptor	1355.3	7345.62	2.43827	1.33746e-05	0.000149134
E2348C_4340	pgi	Cluster_6082	glucose-6-phosphate isomerase	606.902	3275.77	2.4323	1.54098e-05	0.000168554
E2348C_0033	carB	Cluster_292	carbamoyl phosphate synthase large subunit	577.502	3113.09	2.43045	1.46603e-05	0.000161897
E2348C_4072	ilvE	Cluster_6201	branched-chain amino acid aminotransferase	256.578	1379.04	2.4262	3.32303e-05	0.000324809
E2348C_0710		Cluster_1098	minor tail protein	1.63589	8.76737	2.42207	0.00915758	0.035264
E2348C_0315	yaiY	Cluster_6954	hypothetical protein	57.1974	306.364	2.42123	9.00048e-05	0.000753155
E2348C_2495		Cluster_6975	hypothetical protein	41.2209	220.636	2.42022	6.28815e-05	0.000563114
E2348C_3663	malT	Cluster_4423	transcriptional regulator MalT	688.184	3661.1	2.41141	2.20412e-05	0.000230131
E2348C_2935	ygaM	Cluster_6924	hypothetical protein	27.9831	148.645	2.40925	3.58131e-05	0.0003471
E2348C_1193	ptsG	Cluster_7106	PTS system glucose-specific transporter subunit IIBC	752.279	3993.16	2.40819	1.66477e-05	0.000179529
E2348C_1417		Cluster_7017	hypothetical protein	7.1814	38.1149	2.40802	5.9488e-05	0.000540094
E2348C_1677	ynfK	Cluster_3572	dethiobiotin synthetase, with altered C-ter by frameshift mutation	67.6506	358.834	2.40714	7.29053e-05	0.000633132
E2348C_0516	citF	Cluster_5896	citrate lyase, citrate-ACP transferase (alpha) subunit	6.32618	33.3898	2.4	0.000168111	0.00130236
E2348C_3026	cysI	Cluster_4577	sulfite reductase subunit beta	338.41	1777.65	2.39313	3.28522e-05	0.000321798
E2348C_2038	fliY	Cluster_3107	cystine transporter subunit	217.511	1140.46	2.39046	4.46455e-05	0.000417721
E2348C_3791	dppB	Cluster_4947	dipeptide transporter permease DppB	73.7737	384.264	2.38092	6.74428e-05	0.000593549
E2348C_2098		Cluster_3732	hypothetical protein	1.99607	10.3529	2.3748	0.00575414	0.0243861
E2348C_3062	ygdH	Cluster_2818	hypothetical protein	774.427	3984.39	2.36316	2.41631e-05	0.000247227
E2348C_2169	ugd	Cluster_2637	UDP-glucose 6-dehydrogenase	49.5654	254.875	2.36238	0.000119271	0.000968072
E2348C_0878	clpS	Cluster_4072	ATP-dependent Clp protease adaptor protein ClpS	333.187	1710.91	2.36037	3.64393e-05	0.000350947
E2348C_0921	aspC	Cluster_6268	aromatic amino acid aminotransferase	569.403	2914.43	2.35569	2.88587e-05	0.000288839
E2348C_2430	yfbQ	Cluster_5938	aminotransferase	477.627	2440.76	2.35337	3.27362e-05	0.000321798
E2348C_1853	ydiZ	Cluster_619	hypothetical protein	27.8482	141.973	2.34996	4.63379e-05	0.000432675
E2348C_0632	gpmA	Cluster_3460	phosphoglyceromutase	1089.46	5516.64	2.34018	1.88152e-05	0.00020055
E2348C_3293	exbB	Cluster_240	biopolymer transport protein ExbB	787.569	3974.8	2.3354	3.85669e-05	0.000366824
E2348C_3677	glgX	Cluster_6020	glycogen debranching protein	352.892	1770.97	2.32725	4.33729e-05	0.000407474
E2348C_2136	pduH	Cluster_6981	propanediol dehydratase reactivation protein PduH	2.3864	11.907	2.3189	0.00632631	0.0263491
E2348C_4348	malF	Cluster_1448	maltose transporter membrane protein	57.8353	288.311	2.31761	0.000154564	0.00121379
E2348C_0846	grxA	Cluster_2042	glutaredoxin	18.3327	90.7272	2.30711	6.15503e-05	0.000554184
E2348C_3219	yqgA	Cluster_2797	hypothetical protein	28.486	140.576	2.30302	6.45323e-05	0.000575653
E2348C_2017	otsA	Cluster_1528	trehalose-6-phosphate synthase	87.8747	430.449	2.29232	0.000155002	0.00121515
E2348C_1852	pfkB	Cluster_6972	6-phosphofructokinase	57.8353	283.091	2.29124	0.000155651	0.00121816
E2348C_2030	pgsA	Cluster_5046	phosphatidylglycerophosphate synthetase	17.6425	86.2372	2.28925	6.36018e-05	0.000568457
E2348C_1979	pykA	Cluster_4228	pyruvate kinase	606.353	2956.54	2.28568	5.04739e-05	0.000468439
E2348C_3027	cysJ	Cluster_2030	sulfite reductase subunit alpha	318.307	1551.17	2.28486	7.46067e-05	0.000644254
E2348C_0731	uvrB	Cluster_4635	excinuclease ABC subunit B	502.273	2442.85	2.28202	5.97303e-05	0.000541225
E2348C_2606	cysM	Cluster_6150	cysteine synthase B	263.429	1277.6	2.27796	9.95351e-05	0.0008239
E2348_P1_036	copB	Cluster_1014	replication protein	217.375	1053.87	2.27744	8.77286e-05	0.000738141
E2348C_2534		Cluster_6577	repressor protein	956.579	4612.72	2.26966	4.68954e-05	0.000436993
E2348C_1475	osmB	Cluster_1949	lipoprotein	18.1074	86.9989	2.26442	7.1873e-05	0.000626536
E2348C_2433	yfbT	Cluster_3575	phosphatase	69.2865	332.673	2.26346	0.000169109	0.00130569
E2348C_4351	lamB	Cluster_2996	maltoporin	97.5932	467.709	2.26076	0.000208004	0.00155884
E2348C_3230		Cluster_4253	T3SS secreted effector EspL-like protein	314.966	1508.85	2.26018	8.26887e-05	0.000702166
E2348C_0606	sucB	Cluster_4914	dihydrolipoamide succinyltransferase	2511.69	11892.4	2.24331	1.10682e-05	0.000127436
E2348C_4394	nrfB	Cluster_212	cytochrome c nitrite reductase pentaheme subunit	8.04458	37.9579	2.23831	0.000217052	0.00161088
E2348C_1820		Cluster_2159	hypothetical protein	3.54945	16.6635	2.23102	0.00214452	0.0109588
E2348C_3363	yqjH	Cluster_3268	siderophore interacting protein	417.426	1959.14	2.23063	0.000114954	0.000938012
E2348C_3229		Cluster_6987	hypothetical protein	52.2437	244.113	2.22422	0.000180775	0.00138414
E2348C_2840	acpS	Cluster_384	4'-phosphopantetheinyl transferase	10.0406	46.7253	2.21835	0.000138901	0.001104
E2348C_4176	glnA	Cluster_1216	glutamine synthetase	4404.74	20481.2	2.21717	8.61993e-06	0.000104485
E2348C_3675	glgA	Cluster_5909	glycogen synthase	314.329	1461.31	2.21691	0.000106831	0.000877967
E2348C_1614	rpsV	Cluster_87	30S ribosomal subunit S22	67.081	311.097	2.21339	0.00037133	0.00253475
E2348C_2434	yfbU	Cluster_399	hypothetical protein	242.611	1122.47	2.20996	0.000133751	0.00106932
E2348C_0081	leuO	Cluster_6171	leucine transcriptional activator	39.758	183.581	2.2071	0.000242959	0.00177449
E2348C_3842	yibF	Cluster_5116	glutathione S-transferase	50.6539	233.72	2.20604	0.000257567	0.00186341
E2348C_3155	gcvP	Cluster_4385	glycine dehydrogenase	1621.4	7470.96	2.20405	4.07804e-05	0.000384692
E2348C_3391	yqjD	Cluster_4094	hypothetical protein	19.9385	91.7474	2.20211	9.75471e-05	0.000810364
E2348C_2989	hycB	Cluster_527	hydrogenase 3, Fe-S subunit	7.29406	33.5154	2.20003	0.000357627	0.00244849
E2348C_3790	dppC	Cluster_7336	dipeptide transporter	60.7088	278.483	2.19761	0.000226646	0.00167667
E2348C_1813		Cluster_3158	capsid scaffolding protein	7.96207	36.498	2.1966	0.000340681	0.00235706
E2348C_4228	fpr	Cluster_3442	ferredoxin-NADP reductase	109.149	498.515	2.19134	0.000227235	0.00167724
E2348C_4056	ravA	Cluster_1376	regulatory ATPase RavA	221.315	1009	2.18876	0.000174483	0.00134493
E2348C_1123	ghrA	Cluster_2524	2-ketoacid reductase	350.417	1595.4	2.18678	0.000133839	0.00106932
E2348C_2581	glk	Cluster_7451	glucokinase	100.632	456.814	2.18252	0.000289552	0.00204332
E2348C_2698	talA	Cluster_4745	transaldolase A	74.0513	335.703	2.18059	0.000241624	0.00176755
E2348C_1445		Cluster_5056	T3SS secreted effector NleF-like protein	37.0035	166.25	2.16762	0.000201143	0.00151483
E2348C_4674	ytjA	Cluster_1194	hypothetical protein	20.9968	94.2276	2.16598	0.000134957	0.00107637
E2348C_2939	nrdI	Cluster_2152	ribonucleotide reductase stimulatory protein	95.9431	429.452	2.16225	0.000419379	0.00281259
E2348C_2457	dedA	Cluster_6654	hypothetical protein	303.831	1359.63	2.16188	0.000187207	0.00142625
E2348C_1539	ydbK	Cluster_2027	fused pyruvate-flavodoxin oxidoreductase: conserved protein/conserved protein/FeS binding protein	1434.17	6396.81	2.15713	6.67402e-05	0.00059076
E2348C_2362	rcsB	Cluster_925	transcriptional regulator RcsB	829.64	3674.27	2.1469	0.000145522	0.00115263
E2348C_0949	mgsA	Cluster_3751	methylglyoxal synthase	44.7323	197.976	2.14594	0.000267365	0.0019132
E2348C_2757		Cluster_5715	hypothetical protein	2.91159	12.8724	2.1444	0.00695027	0.0284071
E2348C_0065	araC	Cluster_3085	DNA-binding transcriptional regulator AraC	33.9713	150.011	2.14268	0.000202016	0.00151893
E2348C_3175		Cluster_6511	DNA-binding protein	9.23778	40.6659	2.1382	0.000378406	0.00256779
E2348C_4318	aceA	Cluster_1074	isocitrate lyase	199.604	878.485	2.13788	0.000188165	0.00143118
E2348C_0455	purK	Cluster_2666	phosphoribosylaminoimidazole carboxylase ATPase subunit	195.388	847.787	2.11736	0.000254489	0.00184463
E2348C_1868	nadE	Cluster_3156	NAD synthetase	159.697	689.176	2.10954	0.000318113	0.00222776
E2348C_0762	glnP	Cluster_2881	glutamine ABC transporter permease	227.696	982.346	2.10912	0.000375218	0.0025537
E2348C_1157	yceH	Cluster_3267	hypothetical protein	65.7894	281.395	2.09667	0.000422533	0.0028255
E2348C_2849	rseA	Cluster_6674	anti-RNA polymerase sigma factor SigE	1620.88	6903.98	2.09065	0.000116571	0.000949513
E2348C_3985	ilvN	Cluster_3715	acetolactate synthase 1 regulatory subunit	7.62409	32.4557	2.08984	0.000460902	0.0030466
E2348C_3284	hybO	Cluster_374	hydrogenase 2 small subunit	72.663	308.287	2.08498	0.000498983	0.00325615
E2348C_0157	fhuA	Cluster_4648	ferrichrome outer membrane transporter	989.164	4196.22	2.08481	0.000189824	0.00144141
E2348C_1814		Cluster_2684	major capsid protein	9.32028	39.4492	2.08155	0.00044542	0.00295275
E2348C_3542	yrdA	Cluster_1742	hypothetical protein	374.69	1582.75	2.07866	0.000354781	0.00243263
E2348C_1911	yeaH	Cluster_2349	hypothetical protein	31.4801	132.868	2.07748	0.000268275	0.00191375
E2348C_0517	citE	Cluster_2444	citrate lyase, citryl-ACP lyase (beta) subunit	5.07268	21.3258	2.07178	0.00140973	0.00776533
E2348C_3596	fkpA	Cluster_4787	FKBP-type peptidylprolyl isomerase	676.45	2841.52	2.07061	0.000235117	0.00172544
E2348C_1136	ymdB	Cluster_6432	hypothetical protein	39.8325	167.255	2.07003	0.000411591	0.00277537
E2348C_0603	sdhA	Cluster_7282	succinate dehydrogenase flavoprotein subunit	2105.45	8805.74	2.06432	7.02166e-05	0.000613261
E2348C_3963	escR	Cluster_926	type III secretion system protein	85.6755	357.931	2.06273	0.000500574	0.00326189
E2348C_4223	tpiA	Cluster_3117	triosephosphate isomerase	268.951	1122.65	2.06149	0.00034029	0.00235706
E2348C_2170	gnd	Cluster_4215	6-phosphogluconate dehydrogenase	177.234	738.781	2.05949	0.000398856	0.00269463
E2348C_4008	yidA	Cluster_4786	sugar phosphatase	138.408	574.792	2.05411	0.000501679	0.00326447
E2348C_1003		Cluster_5170	protein NinB	3.63196	15.078	2.05363	0.0048439	0.0211168
E2348C_3156	gcvH	Cluster_393	glycine cleavage system protein H	279.301	1158.74	2.05267	0.000361928	0.00247425
E2348C_0634	galK	Cluster_4863	galactokinase	302.441	1252.46	2.05004	0.000342917	0.0023654
E2348C_3732	uspA	Cluster_971	universal stress global response regulator	1559.91	6396.44	2.03581	0.000177247	0.00136394
E2348C_3788	dppF	Cluster_6361	dipeptide transporter ATP-binding subunit	220.286	903.132	2.03556	0.000420731	0.00281755
E2348C_0545	gltL	Cluster_3470	glutamate and aspartate transporter subunit	37.3255	152.899	2.03435	0.000390279	0.00264056
E2348C_1367	adhE	Cluster_5561	bifunctional acetaldehyde-CoA/alcohol dehydrogenase	3875.68	15862.5	2.0331	6.26697e-05	0.000562314
E2348C_4144	ysgA	Cluster_297	hydrolase	108.286	442.827	2.0319	0.000642963	0.00397663
E2348C_2176	manB	Cluster_2831	phosphomannomutase	90.1706	368.089	2.02933	0.000860375	0.00508695
E2348C_0077	leuC	Cluster_3100	isopropylmalate isomerase large subunit	78.2164	319.126	2.02858	0.000702679	0.00432143
E2348C_2014	flhC	Cluster_1733	transcriptional activator FlhC	19.3609	78.7961	2.02498	0.000267998	0.00191375
E2348C_3840	selB	Cluster_1805	selenocysteinyl-tRNA-specific translation factor	128.629	523.264	2.02432	0.000586197	0.00371447
E2348C_0546	gltK	Cluster_2969	glutamate/aspartate transport system permease GltK; membrane component of ABC superfamily	23.6307	96.0643	2.02334	0.000342052	0.00236299
E2348C_0251		Cluster_5808	hypothetical protein	19.5783	79.4402	2.02061	0.000350754	0.00240861
E2348C_1079		Cluster_5502	Efa1/LifA-like protein	1236.86	5017.39	2.02026	0.000198501	0.00150108
E2348C_2535		Cluster_4023	hypothetical protein	127.768	516.843	2.01621	0.000760541	0.00459727
E2348C_1379	tonB	Cluster_2760	transporter	67.9584	273.625	2.00948	0.000888935	0.00524232
E2348C_1065	putA	Cluster_5514	trifunctional transcriptional regulator/proline dehydrogenase/pyrroline-5-carboxylate dehydrogenase	716.188	179.28	-1.99813	0.000508518	0.00327648
E2348C_4702	yjjY	Cluster_6712	hypothetical protein	360.889	90.3029	-1.99871	0.00070611	0.00433672
E2348C_2053	fliG	Cluster_7496	flagellar motor switch protein G	99.6258	24.8108	-2.00555	0.00050508	0.00326591
E2348C_0049	folA	Cluster_1034	dihydrofolate reductase	327.979	81.2689	-2.01283	0.000632543	0.00394824
E2348C_1459	rluB	Cluster_842	23S rRNA pseudouridylate synthase B	1904.7	470.887	-2.01611	0.000269959	0.00192278
E2348C_3981	uhpT	Cluster_5882	sugar phosphate antiporter	70.8399	17.5033	-2.01693	0.000601604	0.00379591
E2348C_4049	atpI	Cluster_3996	F0F1 ATP synthase subunit I	2360.35	581.424	-2.02134	0.000250212	0.00181879
E2348C_3796	lpfC	Cluster_4430	fimbrial usher protein	129.568	31.8985	-2.02215	0.000435434	0.00289911
E2348C_4249		Cluster_7259	5'-nucleotidase/2', 3'-cyclic phosphodiesterase	88.0095	21.4514	-2.03659	0.000470759	0.00309838
E2348C_2394	yfaZ	Cluster_5064	outer membrane porin protein	213.938	52.1018	-2.03779	0.000602354	0.00379591
E2348C_0142	htrE	Cluster_4429	outer membrane usher protein	171.067	41.6547	-2.03801	0.000534949	0.00343234
E2348C_4169	yihG	Cluster_2503	acyltransferase	395.587	95.9387	-2.04381	0.000487325	0.00318913
E2348C_1405		Cluster_2694	hypothetical protein	32.7559	7.92752	-2.04681	0.00224437	0.0113179
E2348C_2835	yfhD	Cluster_2118	transglycosylase	203.801	49.3076	-2.04728	0.000503155	0.00326482
E2348C_3190		Cluster_3465	hypothetical protein	20.0511	4.85072	-2.04741	0.00757301	0.0303617
E2348C_4330		Cluster_2630	L-sorbose 1-phosphate dehydrogenase	59.0507	14.2695	-2.04902	0.000637986	0.00397663
E2348C_2084	yodA	Cluster_3578	hypothetical protein	163.914	39.198	-2.06409	0.000485014	0.00317853
E2348C_3924		Cluster_7404	fructose-specific PTS enzymes, IIC component	100.219	23.9396	-2.06569	0.000346063	0.00237996
E2348C_1244		Cluster_589	DNA methylase	78.9971	18.869	-2.06578	0.000463505	0.00305501
E2348C_4613		Cluster_5980	McrC family protein, McrBC 5-methylcytosine restriction system component	426.128	101.77	-2.06597	0.000478624	0.00314114
E2348C_3260	glcC	Cluster_3529	DNA-binding transcriptional regulator GlcC	388.375	92.2024	-2.07457	0.000434698	0.00289841
E2348C_4432	phnE	Cluster_3496	phosphonate/organophosphate ester transporter subunit PhnE, membrane component of ABC superfamily	16.8095	3.97946	-2.07863	0.0106772	0.0398141
E2348C_4522	yjfY	Cluster_5597	hypothetical protein	20.359	4.78791	-2.08819	0.0064162	0.0266269
E2348C_1715	rsxB	Cluster_3248	electron transport complex protein RnfB	229.442	53.9385	-2.08874	0.000436724	0.00290349
E2348C_1478	gmr	Cluster_4559	RNase II stability modulator	995.323	231.256	-2.10568	0.000208718	0.00156164
E2348C_1129	csgE	Cluster_475	curli assembly protein CsgE	20.7493	4.81932	-2.10616	0.00533403	0.0228587
E2348C_1460	btuR	Cluster_3205	cob(I)yrinic acid a,c-diamide adenosyltransferase	873.485	202.638	-2.10788	0.000206848	0.00155271
E2348C_0051		Cluster_5772	CcdB-like protein	146.73	34.0098	-2.10914	0.000303415	0.00213459
E2348C_4377		Cluster_7078	response regulator in two-component system	24.0131	5.56496	-2.10938	0.0046106	0.0203079
E2348C_2478	yfcV	Cluster_5054	fimbrial-protein like protein	23.7434	5.50216	-2.10946	0.00425042	0.0189209
E2348C_1953	yebQ	Cluster_2883	transporter	223.703	51.6388	-2.11506	0.000344886	0.00237542
E2348C_1949	yebO	Cluster_1789	hypothetical protein	123.85	28.5391	-2.11758	0.000260035	0.00187241
E2348C_4030	bglH	Cluster_2093	carbohydrate-specific outer membrane porin, cryptic	69.2643	15.9492	-2.11862	0.000330879	0.00230312
E2348C_4440	basS	Cluster_2737	sensor protein BasS/PmrB	1278.52	294.056	-2.12031	0.000157756	0.00123044
E2348C_1142	msyB	Cluster_5698	hypothetical protein	34.7741	7.92752	-2.13307	0.00151477	0.00815808
E2348C_3241	gspL	Cluster_2994	GspL-like protein	990.049	225.345	-2.13536	0.000184381	0.0014094
E2348C_1711	blr	Cluster_4507	beta-lactam resistance membrane protein Blr	87.1765	19.8345	-2.13593	0.000272897	0.0019377
E2348C_4359	dinF	Cluster_5963	DNA-damage-inducible SOS response protein	424.252	96.4017	-2.13779	0.000279122	0.00197275
E2348C_0119	lpd	Cluster_1207	dihydrolipoamide dehydrogenase	55507.7	12589.7	-2.14044	4.26247e-07	7.25252e-06
E2348C_4273		Cluster_4916	dehydratase	37.8587	8.57896	-2.14175	0.0011824	0.00668753
E2348C_2944	proX	Cluster_4974	glycine betaine transporter periplasmic subunit	3551.59	804.76	-2.14183	8.39957e-05	0.000710638
E2348C_1524	ynaI	Cluster_498	hypothetical protein	496.111	112.249	-2.14396	0.00027052	0.00192379
E2348C_3729	yhiN	Cluster_4939	oxidoreductase with FAD/NAD(P)-binding domain	714.011	161.47	-2.14468	0.000198753	0.00150108
E2348C_2632		Cluster_7298	DNA transposition protein	14.3105	3.23381	-2.14576	0.0141227	0.0497162
E2348C_2951		Cluster_6570	hypothetical protein	553.079	124.384	-2.15269	0.000227453	0.00167724
E2348C_1281	ycgZ	Cluster_1247	hypothetical protein	32.0799	7.21327	-2.15294	0.00176594	0.00929293
E2348C_1170	flgI	Cluster_4884	flagellar basal body P-ring biosynthesis protein FlgA	197.7	44.3941	-2.15487	0.000265049	0.00190228
E2348C_0087	mraW	Cluster_1047	S-adenosyl-methyltransferase MraW	4372.95	981.318	-2.15581	5.70968e-05	0.000519411
E2348C_3413	garP	Cluster_4354	(D)-galactarate transporter	49.4829	11.0985	-2.15656	0.000491277	0.00321042
E2348C_3449	infB	Cluster_6881	translation initiation factor IF-2	68410	15319.3	-2.15886	1.35659e-07	2.67476e-06
E2348C_1714	rsxA	Cluster_3251	Na(+)-translocating NADH-quinone reductase subunit E	236.623	52.9103	-2.16097	0.00029893	0.00210627
E2348C_0549		Cluster_6107	hypothetical protein	241.734	53.9699	-2.16319	0.000278124	0.00196872
E2348C_3486	yrbL	Cluster_3260	hypothetical protein	853.467	189.93	-2.16787	0.000168606	0.001304
E2348C_1681	asr	Cluster_2203	acid shock protein	85.5105	19.026	-2.16813	0.000233926	0.00171945
E2348C_4385	yjcC	Cluster_2142	signal transduction protein (EAL domain containing protein)	219.566	48.6876	-2.17303	0.000243887	0.00177844
E2348C_1653	eamA	Cluster_6141	O-acetylserine/cysteine export protein	350.464	77.6817	-2.17362	0.000259546	0.00187183
E2348C_4032	bglF	Cluster_1316	PTS system beta-glucoside-specific transporter subunit IIABC	57.2418	12.5898	-2.18481	0.000372951	0.00254204
E2348C_1161	flgM	Cluster_1792	anti-sigma-28 factor FlgM	35.9531	7.86471	-2.19265	0.000915179	0.00535584
E2348C_4184		Cluster_5965	shikimate transporter	47.0441	10.2901	-2.19276	0.000455507	0.00301527
E2348C_4489	yjeS	Cluster_631	Fe-S electron transport protein	2419.03	529.001	-2.19309	6.61034e-05	0.000586253
E2348C_0424		Cluster_2119	hypothetical protein	148.802	32.5185	-2.19406	0.000165372	0.00128548
E2348C_3184	cmtA	Cluster_4346	fused mannitol-specific PTS enzymes: IIB component/IIC component	40.2673	8.79878	-2.19423	0.000712088	0.00436178
E2348C_4532		Cluster_3136	3-hydroxybutyryl-CoA dehydratase	36.1704	7.89612	-2.1956	0.000928129	0.00540684
E2348C_2961	recX	Cluster_887	recombination regulator RecX	492.257	106.912	-2.20299	0.000162889	0.00126833
E2348C_1913	yeaJ	Cluster_1342	diguanylate cyclase	267.953	58.0122	-2.20755	0.000215882	0.00160739
E2348C_2541		Cluster_7447	hypothetical protein	29.1763	6.31061	-2.20894	0.00178433	0.00937895
E2348C_2080	yedW	Cluster_5380	transcriptional regulatory protein YedW	471.922	101.943	-2.21078	0.00014684	0.00116107
E2348C_2325	yejB	Cluster_2755	oligopeptide transporter subunit	216.443	46.7253	-2.21172	0.000213155	0.00158966
E2348C_2553	torI	Cluster_5441	response regulator inhibitor for tor operon	36.5084	7.86471	-2.21476	0.000793538	0.00476538
E2348C_4581	yjgN	Cluster_4936	hypothetical protein	125.733	27.0792	-2.21511	0.000137914	0.00109805
E2348C_0874	ybjX	Cluster_584	hypothetical protein	895.785	192.795	-2.21608	0.000113647	0.000928993
E2348C_1587	ydcY	Cluster_6983	hypothetical protein	209.819	45.1398	-2.21668	0.000190621	0.00144507
E2348C_2250	rcnR	Cluster_1196	hypothetical protein	52.0263	11.1299	-2.2248	0.000339489	0.00235591
E2348C_3273	yghT	Cluster_2941	hypothetical protein	22.52	4.78791	-2.23374	0.00331687	0.0154697
E2348C_4106		Cluster_2511	hypothetical protein	152.99	32.4557	-2.23689	0.000131704	0.00105593
E2348C_1664	rspB	Cluster_4950	dehydrogenase	18.4756	3.91665	-2.23792	0.00556613	0.0237351
E2348C_1172	flgK	Cluster_2269	flagellar hook-associated protein FlgK	319.379	67.6428	-2.23926	0.000186498	0.00142321
E2348C_3700	livJ	Cluster_2753	leucine/isoleucine/valine transporter subunit	1287.06	272.518	-2.23966	6.92108e-05	0.000605628
E2348C_3712	yhhQ	Cluster_180	hypothetical protein	123.46	26.0509	-2.24463	0.000124767	0.00100404
E2348C_3926		Cluster_3348	fructose-specific PTS enzymes, IIA component	18.4454	3.88525	-2.24718	0.00603978	0.0253164
E2348C_2625	eutR	Cluster_595	transcriptional regulator EutR	53.6702	11.2869	-2.24947	0.000231025	0.00170085
E2348C_2566	oxc	Cluster_4582	oxalyl-CoA decarboxylase	67.8458	14.2067	-2.25568	0.000179922	0.0013799
E2348C_2373	yfaT	Cluster_1363	hypothetical protein	18.7532	3.91665	-2.25944	0.00499506	0.0215873
E2348C_2564	yfdE	Cluster_6334	hypothetical protein	68.3265	14.2381	-2.26269	0.000156202	0.0012204
E2348C_4568	mgtA	Cluster_4421	magnesium-transporting ATPase MgtA	1016.72	211.155	-2.26755	6.92076e-05	0.000605628
E2348C_0392	ylaB	Cluster_1200	hypothetical protein	1051.68	217.96	-2.27056	6.1643e-05	0.000554184
E2348C_2546		Cluster_382	hypothetical protein	88.0175	18.1862	-2.27495	0.000117935	0.000958928
E2348C_0208	yafC	Cluster_2454	DNA-binding transcriptional regulator	626.415	129.022	-2.2795	8.22084e-05	0.00069938
E2348C_3730	pitA	Cluster_1290	phosphate transporter, low-affinity	21498.7	4423.83	-2.28088	1.87507e-06	2.76092e-05
E2348C_4646	yjiW	Cluster_4168	endoribonuclease SymE	73.2786	15.078	-2.28095	0.000139708	0.00110849
E2348C_4484	yjeM	Cluster_4892	transporter	660.69	135.819	-2.28228	8.3083e-05	0.000704213
E2348C_4635	yjiG	Cluster_4034	hypothetical protein	34.955	7.18187	-2.28307	0.000616986	0.00386668
E2348C_0257		Cluster_2430	transcriptional regulator	81.2105	16.6635	-2.28498	0.000123648	0.000998308
E2348C_2631		Cluster_6864	DNA transposition protein	50.3159	10.3215	-2.28536	0.000246567	0.00179514
E2348C_0301	yaiL	Cluster_3376	nucleoprotein/polynucleotide-associated enzyme	370.431	75.3585	-2.29736	0.000108157	0.000887271
E2348C_1138	mdoC	Cluster_2538	glucans biosynthesis protein	921.393	187.388	-2.29779	5.07248e-05	0.000469818
E2348C_3617	nirC	Cluster_4794	nitrite transporter NirC	100.819	20.4859	-2.29906	0.000102617	0.000847884
E2348C_1355		Cluster_4278	coenzyme F390 synthetase	273.739	55.367	-2.3057	0.000119562	0.000968727
E2348C_4594		Cluster_4024	hypothetical protein	19.691	3.97946	-2.30689	0.00409114	0.0184262
E2348C_2079	yedV	Cluster_4338	sensory kinase in two-component regulatory system with YedW	462.354	93.4271	-2.30708	7.77087e-05	0.000668528
E2348C_2072	yedA	Cluster_2408	hypothetical protein	140.307	28.3506	-2.30714	8.59013e-05	0.000724092
E2348C_1122		Cluster_4780	hypothetical protein	185.032	37.3378	-2.30906	9.86873e-05	0.000818356
E2348C_4201	frvR	Cluster_1819	frv operon regulatory protein	239.798	48.248	-2.31328	0.000112631	0.00092233
E2348C_0071	yabI	Cluster_5276	hypothetical protein	177.625	35.6895	-2.31526	9.37565e-05	0.000781701
E2348C_4219	fieF	Cluster_1027	ferrous iron efflux protein F	3091.23	618.605	-2.32109	2.40092e-05	0.000246202
E2348C_0089	ftsI	Cluster_7285	transpeptidase involved in septal peptidoglycan synthesis (penicillin-binding protein 3)	1540.87	307.556	-2.32482	3.36846e-05	0.00032855
E2348C_2532		Cluster_3728	regulatory protein	51.4266	10.2587	-2.32567	0.00019899	0.00150108
E2348C_3000	pphB	Cluster_927	serine/threonine-specific protein phosphatase 2	35.9451	7.11907	-2.33604	0.000555125	0.00354201
E2348C_4665	bglJ	Cluster_3219	DNA-binding transcriptional activator BglJ	295.549	58.4518	-2.33807	8.01694e-05	0.000685088
E2348C_1303	umuC	Cluster_4288	DNA polymerase V subunit UmuC	270.264	53.1301	-2.34677	9.12832e-05	0.000762464
E2348C_0234	phoE	Cluster_5027	outer membrane phosphoporin protein E	165.228	32.4557	-2.34791	7.30566e-05	0.000633249
E2348C_4589		Cluster_6478	hypothetical protein	1043.01	204.813	-2.34837	3.71433e-05	0.000356234
E2348C_0155		Cluster_6902	fimbrial outer membrane usher protein	204.07	39.826	-2.35728	7.38132e-05	0.000638602
E2348C_1266	potB	Cluster_3014	spermidine/putrescine ABC transporter membrane protein	1831.03	356.094	-2.36232	2.68328e-05	0.000271519
E2348C_3356	ttdT	Cluster_1752	tartrate: succinate antiporter	215.807	41.9059	-2.36452	7.80133e-05	0.000669894
E2348C_3883	mutM	Cluster_4796	formamidopyrimidine-DNA glycosylase	366.634	71.1592	-2.36522	7.27064e-05	0.000632601
E2348C_0572	ybfM	Cluster_2884	outer membrane porin	139.128	26.985	-2.36619	5.68499e-05	0.000518192
E2348C_1752	ydhR	Cluster_1898	hypothetical protein	473.77	91.8336	-2.36709	6.15923e-05	0.000554184
E2348C_4119	rarD	Cluster_4811	chloramphenical resistance permease	184.289	35.7209	-2.36713	6.72566e-05	0.000593046
E2348C_0997		Cluster_7009	antirepressor protein	45.1305	8.70457	-2.37426	0.000216454	0.00160904
E2348C_1755	ydhU	Cluster_3092	cytochrome	82.0293	15.7294	-2.38267	6.84556e-05	0.00060131
E2348C_0255		Cluster_2586	NADH-dependent flavin oxidoreductase	41.3336	7.89612	-2.3881	0.000259445	0.00187183
E2348C_2268	yehQ	Cluster_6021	hypothetical protein	207.199	39.4492	-2.39295	6.60794e-05	0.000586253
E2348C_0587	kdpA	Cluster_1848	potassium-transporting ATPase subunit A	260.289	49.5508	-2.39313	8.03793e-05	0.000685088
E2348C_4015	rnpA	Cluster_74	ribonuclease P	6776.97	1280.35	-2.4041	6.32758e-06	8.08107e-05
E2348C_2952		Cluster_2721	hypothetical protein	443.857	83.8119	-2.40487	5.18221e-05	0.000475191
E2348C_0111	ppdD	Cluster_5726	major pilin subunit	54.7729	10.3215	-2.40781	0.000120621	0.000975588
E2348C_1278	ycgX	Cluster_3960	hypothetical protein	607.443	114.368	-2.40907	3.60508e-05	0.000348668
E2348C_1114		Cluster_2099	hypothetical protein	50.9236	9.57583	-2.41086	0.00012759	0.00102473
E2348C_2050	yedL	Cluster_1327	acyltransferase	24.989	4.69371	-2.41249	0.00149268	0.00805799
E2348C_3266		Cluster_2679	permease	29.2064	5.47076	-2.41647	0.000849583	0.00504914
E2348C_3797	lpfB	Cluster_6660	fimbrial chaperone	16.8619	3.1396	-2.42511	0.00517954	0.0223007
E2348C_2121	cbl	Cluster_6188	transcriptional regulator Cbl	251.849	46.8823	-2.42545	5.43626e-05	0.000496504
E2348C_2251	rcnA	Cluster_6265	nickel/cobalt efflux protein RcnA	124.57	23.0683	-2.43298	3.49167e-05	0.000339846
E2348C_4193	yiiE	Cluster_1218	transcriptional regulator	72.7153	13.4611	-2.43347	6.48867e-05	0.000577693
E2348C_3423	kbaY	Cluster_187	tagatose-bisphosphate aldolase	55.2235	10.1959	-2.4373	0.000104483	0.000860208
E2348C_2266	yehM	Cluster_2710	hypothetical protein	283.104	52.2274	-2.43845	5.16266e-05	0.000474345
E2348C_3832	yiaO	Cluster_6354	transporter, periplasmic protein	25.7918	4.72511	-2.44849	0.00119015	0.00671687
E2348C_0749	rhlE	Cluster_2840	ATP-dependent RNA helicase RhlE	9085.79	1660.34	-2.45214	2.62264e-06	3.74174e-05
E2348C_1923	yoaG	Cluster_5586	hypothetical protein	5.49316	0	-2.45764	0.00969184	0.037003
E2348C_4120	yigI	Cluster_1018	hypothetical protein	38.7742	7.05626	-2.45812	0.000277251	0.00196557
E2348C_1586	ydcX	Cluster_1577	hypothetical protein	215.041	39.0804	-2.46009	3.98343e-05	0.000377317
E2348C_4431	phnF	Cluster_247	phosphonate metabolism transcriptional regulator PhnF	21.4093	3.88525	-2.46216	0.00232427	0.0116442
E2348C_4171	engB	Cluster_857	ribosome biogenesis GTP-binding protein YsxC	281.319	50.7989	-2.46934	3.99191e-05	0.000377342
E2348C_2359	apbE	Cluster_6394	thiamine biosynthesis lipoprotein ApbE	179.237	32.2045	-2.47653	3.90815e-05	0.000370951
E2348C_4033	bglG	Cluster_3161	transcriptional antiterminator BglG	5.57567	0	-2.47914	0.00973326	0.0370481
E2348C_0954	yccX	Cluster_5790	acylphosphatase	146.378	26.1765	-2.48335	2.63705e-05	0.000267431
E2348C_4241	yiiX	Cluster_1627	peptidoglycan peptidase	326.973	58.4124	-2.48482	3.74986e-05	0.000358879
E2348C_2477	yfcU	Cluster_6061	outer membrane usher protein	84.6251	15.0466	-2.49165	3.51949e-05	0.000341829
E2348C_0785	yliF	Cluster_4357	diguanylate cyclase	129.126	22.9113	-2.49465	2.44937e-05	0.000250053
E2348C_3795	lpfD	Cluster_6393	fimbrial protein	89.9009	15.9178	-2.49769	2.9249e-05	0.000291474
E2348C_1171	flgJ	Cluster_6176	flagellar rod assembly protein/muramidase FlgJ	252.105	44.4569	-2.50354	3.2771e-05	0.000321798
E2348C_3976		Cluster_5769	hypothetical protein	98.0724	17.2835	-2.50445	3.10804e-05	0.000307723
E2348C_3142	idi	Cluster_1677	isopentenyl-diphosphate delta-isomerase	373.375	65.7199	-2.50622	2.72259e-05	0.000274891
E2348C_2248	thiD	Cluster_3509	phosphomethylpyrimidine kinase	234.432	41.2231	-2.50764	3.2163e-05	0.000317756
E2348C_2291	yeiS	Cluster_1901	hypothetical protein	45.8589	8.02173	-2.51522	8.81112e-05	0.000739186
E2348C_3814	yiaA	Cluster_1465	hypothetical protein	13.8678	2.42536	-2.51546	0.00673529	0.0277506
E2348C_3988	emrD	Cluster_2643	multidrug resistance protein D	564.115	98.5291	-2.51737	1.64518e-05	0.000178675
E2348C_2486		Cluster_2640	integrase	645.775	112.791	-2.51738	1.65551e-05	0.000179294
E2348C_1240		Cluster_5030	hypothetical protein	72.6709	12.6526	-2.52194	3.63817e-05	0.000350947
E2348C_0227	yafP	Cluster_1417	hypothetical protein	49.513	8.61036	-2.52366	8.81745e-05	0.000739186
E2348C_1169	flgH	Cluster_3660	flagellar basal body L-ring protein	60.3787	10.4157	-2.53528	4.45015e-05	0.000417225
E2348C_1529		Cluster_3198	hypothetical protein	119.467	20.4545	-2.54613	1.90156e-05	0.000202217
E2348C_0277	yahA	Cluster_2739	DNA-binding transcriptional regulator	4056.03	691.915	-2.5514	3.16233e-06	4.42918e-05
E2348C_4531		Cluster_1433	acetyl-CoA: acetoacetyl-CoA transferase	83.6049	14.2381	-2.55383	2.39661e-05	0.000246202
E2348C_1666	ynfA	Cluster_2209	hypothetical protein	27.7657	4.72511	-2.55488	0.000580807	0.00368678
E2348C_4163	mobB	Cluster_553	molybdopterin-guanine dinucleotide biosynthesis protein B	802.628	136.11	-2.55996	9.79818e-06	0.000115122
E2348C_1652	marB	Cluster_914	hypothetical protein	23.1579	3.91665	-2.56381	0.00122269	0.00687518
E2348C_4657	yjjN	Cluster_2381	oxidoreductase, Zn-dependent and NAD (P)-binding	61.2419	10.3529	-2.56449	3.75752e-05	0.000358879
E2348C_1736	ydhM	Cluster_129	DNA-binding transcriptional regulator	150.376	25.3995	-2.56571	1.66902e-05	0.000179566
E2348C_1628	ydeP	Cluster_4602	oxidoreductase	187.38	31.5845	-2.56868	1.99445e-05	0.000211117
E2348C_0222	yafL	Cluster_1585	lipoprotein	160.515	27.0164	-2.57081	1.57944e-05	0.00017235
E2348C_2492		Cluster_5303	baseplate assembly protein	18.4978	3.1082	-2.5732	0.00279036	0.0134543
E2348C_3532	yhdJ	Cluster_6166	methyltransferase	340.092	57.0467	-2.57571	1.86366e-05	0.000199109
E2348C_2817	yfhR	Cluster_155	peptidase	364.902	60.9086	-2.58279	1.47581e-05	0.000162586
E2348C_3114	kduI	Cluster_3169	5-keto-4-deoxyuronate isomerase	132.006	22.0086	-2.58446	1.63736e-05	0.000178247
E2348C_3784	yhjV	Cluster_2696	transporter	1345.61	223.988	-2.58677	5.13211e-06	6.73626e-05
E2348C_2591	xapB	Cluster_2596	xanthosine transporter	276.224	45.9168	-2.58874	1.85753e-05	0.000198916
E2348C_3095	ppdA	Cluster_1470	hypothetical protein	23.8783	3.94806	-2.59648	0.00096992	0.00563314
E2348C_2055	fliI	Cluster_7087	flagellum-specific ATP synthase	106.207	17.5033	-2.60118	1.32832e-05	0.000148475
E2348C_0104	mutT	Cluster_1135	nucleoside triphosphate pyrophosphohydrolase	486.01	79.958	-2.60367	1.20458e-05	0.000136302
E2348C_4231	glpF	Cluster_850	glycerol facilitator	630.748	103.623	-2.60572	8.95611e-06	0.000107147
E2348C_2022	araF	Cluster_7487	L-arabinose transporter subunit	122.439	20.0543	-2.61008	1.00397e-05	0.000117062
E2348C_1760	ydhZ	Cluster_249	hypothetical protein	180.26	29.1905	-2.62651	1.2033e-05	0.000136302
E2348C_1225		Cluster_3641	hypothetical protein	63.3427	10.2273	-2.63076	2.90553e-05	0.000290174
E2348C_2891		Cluster_5183	tail fiber protein	15.0911	2.42536	-2.63743	0.00356148	0.0163818
E2348C_0975	ymcE	Cluster_5474	cold shock gene	335.341	53.7815	-2.64045	1.25298e-05	0.000141083
E2348C_0663		Cluster_382	hypothetical protein	99.0721	15.8236	-2.6464	1.02045e-05	0.000118683
E2348C_1213	ycfZ	Cluster_3090	hypothetical protein	326.6	51.9448	-2.65247	1.19871e-05	0.000136302
E2348C_1566	ydcI	Cluster_6200	DNA-binding transcriptional regulator	682.899	108.269	-2.65705	6.64066e-06	8.4274e-05
E2348_P1_034		Cluster_1183	hypothetical protein	331.178	52.353	-2.66126	1.02836e-05	0.000119301
E2348C_1651	marA	Cluster_1132	DNA-binding transcriptional activator MarA	130.858	20.5487	-2.67088	8.16659e-06	0.000100427
E2348C_0012	yaaW	Cluster_3596	hypothetical protein	29.8966	4.69371	-2.67118	0.000335622	0.0023326
E2348C_2932	stpA	Cluster_2156	DNA binding protein	142.026	22.2599	-2.67364	7.13772e-06	8.98375e-05
E2348C_1166	flgE	Cluster_7143	flagellar hook protein FlgE	200.805	31.4589	-2.67426	1.079e-05	0.000124545
E2348C_3344	yqiK	Cluster_1864	hypothetical protein	451.364	70.6962	-2.67459	7.41169e-06	9.22745e-05
E2348C_3896		Cluster_2002	hypothetical protein	111.775	17.4719	-2.67749	8.18407e-06	0.000100427
E2348C_2311	yeiN	Cluster_4667	hypothetical protein	10.3485	1.61691	-2.67811	0.0107799	0.0400346
E2348C_0120	yacH	Cluster_2283	hypothetical protein	2079.06	324.275	-2.68064	1.89154e-06	2.77627e-05
E2348C_1402		Cluster_416	prophage maintenance protein	6.43089	0	-2.68502	0.00785162	0.0312568
E2348C_2056	fliJ	Cluster_1042	flagellar biosynthesis chaperone	36.2307	5.62777	-2.68658	0.000103444	0.00085318
E2348C_4332		Cluster_3505	sorbose-permease PTS system IIC component	20.0511	3.1082	-2.68953	0.00153359	0.00824015
E2348C_4607		Cluster_4902	integrase	295.72	45.8226	-2.6901	9.48689e-06	0.000112327
E2348C_4502	rnr	Cluster_6001	exoribonuclease R	65142.4	10040.1	-2.69782	1.21344e-10	5.41217e-09
E2348C_3271	yghR	Cluster_5278	hypothetical protein	20.8016	3.20241	-2.69947	0.00109083	0.00624844
E2348C_2415	yfbM	Cluster_5228	hypothetical protein	31.1422	4.78791	-2.7014	0.000240114	0.00175931
E2348C_4477	blc	Cluster_834	outer membrane lipoprotein Blc	274.491	42.1258	-2.70399	8.05875e-06	9.95212e-05
E2348C_3450	nusA	Cluster_4721	transcription elongation factor NusA	118161	18027	-2.71253	9.36768e-13	6.62079e-11
E2348C_2884		Cluster_4027	hypothetical protein	166.017	25.2739	-2.71561	6.33258e-06	8.08107e-05
E2348C_1650	marR	Cluster_1463	DNA-binding transcriptional repressor MarR	99.8733	15.2036	-2.71569	6.98408e-06	8.81452e-05
E2348C_3451	yhbC	Cluster_57	hypothetical protein	14246.1	2168.21	-2.716	8.4407e-08	1.7546e-06
E2348C_0139	yadK	Cluster_6650	fimbrial protein	20.4415	3.1082	-2.71735	0.00125066	0.0070239
E2348C_4117		Cluster_1313	hypothetical protein	26.1822	3.97946	-2.71794	0.000427269	0.00285301
E2348C_2042	fliD	Cluster_2911	flagellar capping protein	77.7532	11.8128	-2.71855	8.52665e-06	0.000103903
E2348C_3370	ebgC	Cluster_1064	cryptic beta-D-galactosidase subunit beta	20.9445	3.17101	-2.72356	0.000928447	0.00540684
E2348C_1246		Cluster_4867	hypothetical protein	715.907	108.026	-2.72839	3.66938e-06	4.95797e-05
E2348C_4616	yjhS	Cluster_2320	hypothetical protein	25.9568	3.91665	-2.72842	0.000502693	0.00326482
E2348C_0256		Cluster_7341	hydrolases	79.132	11.9384	-2.72865	9.19712e-06	0.000109177
E2348C_4246		Cluster_2246	5'-nucleotidase/2', 3'-cyclic phosphodiesterase	101.907	15.1408	-2.75075	5.40465e-06	7.05369e-05
E2348C_4069	ilvL	Cluster_5517	ilvG operon leader peptide	6.73872	0	-2.75247	0.00509218	0.0219863
E2348C_2638		Cluster_2809	hypothetical protein	15.7512	2.33115	-2.75634	0.0033028	0.0154403
E2348C_1718	rsxG	Cluster_1635	electron transport complex protein RnfG	443.224	64.9976	-2.76958	4.35322e-06	5.76331e-05
E2348C_3463	yhbE	Cluster_5241	hypothetical protein	3592.38	521.818	-2.78332	5.39492e-07	8.94739e-06
E2348C_0069		Cluster_1049	hypothetical protein	148.764	21.577	-2.78546	3.25827e-06	4.5359e-05
E2348C_3240	gspM	Cluster_5071	general secretion pathway protein YghD	1126.74	163.15	-2.78789	1.27314e-06	1.96929e-05
E2348C_2487		Cluster_4152	tail fiber assembly protein	84.257	12.064	-2.80409	5.03801e-06	6.6317e-05
E2348C_2044	fliT	Cluster_782	flagellar biosynthesis protein FliT	7.01639	0	-2.81073	0.00412189	0.0184733
E2348C_0613		Cluster_1594	hypothetical protein	7.04654	0	-2.81692	0.00337747	0.0156887
E2348C_0976	gnsA	Cluster_455	regulator of phosphatidylethanolamine synthesis	33.7095	4.75651	-2.82518	8.50435e-05	0.00071818
E2348C_1267	potA	Cluster_6337	putrescine/spermidine ABC transporter ATPase	6493.46	915.855	-2.8258	1.6744e-07	3.21848e-06
E2348C_3830	yiaM	Cluster_6546	2,3-diketo-L-gulonate TRAP transporter small permease YiaM	7.0989	0	-2.82759	0.00411054	0.0184733
E2348C_2057	fliK	Cluster_2728	flagellar hook-length control protein	141.688	19.8345	-2.83663	2.48605e-06	3.55792e-05
E2348C_2060	fliN	Cluster_545	flagellar motor switch protein FliN	22.7454	3.17101	-2.84256	0.000506542	0.00326834
E2348_P1_037	srnB	Cluster_3886	post-segregational killing toxin	57.2196	7.92752	-2.85157	1.05201e-05	0.000121736
E2348C_4274		Cluster_3536	transporter	58.1875	8.05313	-2.85309	9.0002e-06	0.000107395
E2348C_0299	lacZ	Cluster_5570	beta-D-galactosidase	155.586	21.4514	-2.85856	2.16858e-06	3.12871e-05
E2348C_0821		Cluster_1516	capsid completion protein	7.29406	0	-2.86672	0.00334797	0.015599
E2348C_4067	yifE	Cluster_468	hypothetical protein	144.448	19.7717	-2.86905	2.17253e-06	3.12871e-05
E2348C_4084		Cluster_1233	hypothetical protein	51.8391	7.08766	-2.87066	1.41211e-05	0.000156696
E2348C_4443	adiC	Cluster_2560	arginine:agmatin antiporter	87.597	11.907	-2.87907	3.14721e-06	4.4215e-05
E2348C_2058	fliL	Cluster_1480	flagellar basal body protein FliL	76.3632	10.3529	-2.88285	3.85606e-06	5.17975e-05
E2348C_4082	rhoL	Cluster_3859	rho operon leader peptide	11597	1571.5	-2.88354	2.49659e-08	5.64991e-07
E2348C_2247	yegX	Cluster_4803	hydrolase	76.7837	10.3843	-2.8864	3.51255e-06	4.78833e-05
E2348C_4245		Cluster_7310	nucleoside-specific channel-forming protein Tsx	40.5228	5.47076	-2.88892	3.85569e-05	0.000366824
E2348C_2326	yejE	Cluster_2394	oligopeptide transporter subunit	414.189	55.8928	-2.88955	1.916e-06	2.80322e-05
E2348C_3355	ttdB	Cluster_3298	L(+)-tartrate dehydratase subunit beta	30.0093	4.04227	-2.89217	0.000124794	0.00100404
E2348C_4442	eptA	Cluster_4250	cell division protein	482.048	64.6602	-2.89823	1.55506e-06	2.35773e-05
E2348C_3809	hokA	Cluster_1210	small toxic polypeptide	136.613	18.2804	-2.90173	1.74718e-06	2.61452e-05
E2348C_3902		Cluster_2251	hypothetical protein	23.3007	3.1082	-2.90622	0.000412016	0.00277537
E2348C_2119		Cluster_4319	integrase	1226.89	163.095	-2.91122	4.14912e-07	7.08589e-06
E2348C_0465		Cluster_2902	hypothetical protein	357.869	47.4709	-2.91432	1.78005e-06	2.65505e-05
E2348_P1_068	traP	Cluster_1934	conjugal transfer protein TraP	11.9542	1.5855	-2.91451	0.00555902	0.0237343
E2348C_4434	phnC	Cluster_307	phosphonate/organophosphate ester transporter subunit	18.0551	2.39396	-2.91493	0.00116866	0.0066209
E2348C_1945	yebN	Cluster_950	hypothetical protein	165.58	21.9458	-2.91551	1.8631e-06	2.75211e-05
E2348C_3220		Cluster_71	integrase	1908	249.584	-2.93446	2.2911e-07	4.26127e-06
E2348C_0757	fiu	Cluster_6848	catecholate siderophore receptor Fiu	4418.66	575.287	-2.94125	7.38517e-08	1.5492e-06
E2348C_2942	proV	Cluster_6139	glycine betaine transporter ATP-binding subunit	7285.91	943.516	-2.94899	4.09159e-08	8.95085e-07
E2348C_1720	nth	Cluster_5336	endonuclease III	690.118	87.6737	-2.97663	4.50416e-07	7.63547e-06
E2348C_1610	fdnI	Cluster_5321	formate dehydrogenase-N subunit gamma	67.9061	8.57896	-2.98467	3.36219e-06	4.63841e-05
E2348C_2943	proW	Cluster_6300	glycine betaine transporter membrane protein	3802.91	467.794	-3.02316	5.91359e-08	1.25194e-06
E2348C_0646	ybhH	Cluster_2500	hypothetical protein	12.8396	1.5541	-3.04645	0.00397277	0.0179989
E2348C_0768	ybiP	Cluster_7256	hydrolase, inner membrane	1151.38	138.998	-3.05022	1.39185e-07	2.72092e-06
E2348C_2889		Cluster_3769	tail protein	8.2921	0	-3.05174	0.00180522	0.0094779
E2348C_3116	yqeG	Cluster_1264	transporter	1090.35	130.851	-3.05879	1.46019e-07	2.84242e-06
E2348C_1284	ymgC	Cluster_1152	hypothetical protein	80.4902	9.51302	-3.08084	1.20239e-06	1.86614e-05
E2348C_0298	lacY	Cluster_2714	galactoside permease	47.847	5.62777	-3.08779	6.13573e-06	7.89567e-05
E2348C_3815	yiaB	Cluster_446	hypothetical protein	20.4938	2.39396	-3.09772	0.00046313	0.00305501
E2348C_0289	yahO	Cluster_1127	hypothetical protein	74.3068	8.67317	-3.09886	1.3646e-06	2.10368e-05
E2348C_0687		Cluster_1201	hypothetical protein	124.144	14.4265	-3.10521	3.721e-07	6.49973e-06
E2348C_4247		Cluster_4277	5'-nucleotidase	83.0336	9.60723	-3.1115	9.1387e-07	1.44272e-05
E2348C_4501	nsrR	Cluster_4043	transcriptional repressor NsrR	8582.36	987.643	-3.11931	5.32585e-09	1.64208e-07
E2348C_1165	flgD	Cluster_3614	flagellar basal body rod modification protein	110.612	12.7154	-3.12086	4.89644e-07	8.23965e-06
E2348C_2225	yegR	Cluster_1851	hypothetical protein	13.5377	1.5541	-3.12283	0.00234354	0.0117024
E2348C_2328	yejG	Cluster_703	hypothetical protein	1618	184.648	-3.13136	5.54349e-08	1.17902e-06
E2348C_3354	ttdA	Cluster_4706	tartrate dehydratase subunit alpha	195.342	22.2285	-3.13552	3.97577e-07	6.86643e-06
E2348C_1583	ydcV	Cluster_6246	spermidine/putrescine transporter subunit, membrane component of ABC superfamily	20.8016	2.36255	-3.13828	0.000380202	0.00257617
E2348C_0282	yahF	Cluster_4264	acyl-CoA synthetase with NAD(P)-binding domain and succinyl-CoA synthetase domain	90.269	10.1959	-3.14625	6.34156e-07	1.04047e-05
E2348C_2565	yfdV	Cluster_1048	transporter YfdV	28.1259	3.17101	-3.14888	7.86096e-05	0.000673755
E2348C_3819	xylG	Cluster_1430	xylose transporter ATP-binding subunit	86.088	9.57583	-3.16834	6.06214e-07	1.00178e-05
E2348C_4206	rhaM	Cluster_1847	L-rhamnose mutarotase	9.01246	0	-3.17192	0.00119975	0.00675446
E2348C_1411		Cluster_2202	hypothetical protein	9.04261	0	-3.17674	0.00101225	0.00585677
E2348C_1397		Cluster_4111	hypothetical protein	28.4337	3.1396	-3.17895	6.71034e-05	0.000592833
E2348C_4331		Cluster_4768	sorbose-permease PTS system IID component	21.7251	2.39396	-3.1819	0.000210752	0.0015743
E2348C_3039	scrK	Cluster_2433	aminoimidazole riboside kinase	113.9	12.527	-3.18465	3.32579e-07	5.8991e-06
E2348C_1282	ymgA	Cluster_2005	hypothetical protein	29.2366	3.20241	-3.19054	5.26782e-05	0.000482079
E2348C_2958	yqaB	Cluster_1718	fructose-1-phosphatase	1630.01	178.471	-3.19112	3.25172e-08	7.14756e-07
E2348C_4459	cadB	Cluster_5957	lysine/cadaverine antiporter	79.5968	8.70457	-3.19287	6.93988e-07	1.13056e-05
E2348C_1501	ycjM	Cluster_2695	glucosyltransferase	21.4998	2.33115	-3.20521	0.000254571	0.00184463
E2348C_0614		Cluster_4050	hypothetical protein	21.5744	2.33115	-3.2102	0.000315637	0.0022138
E2348C_3305		Cluster_7479	malate/L-lactate dehydrogenase-family protein	29.5666	3.17101	-3.22095	5.04524e-05	0.000468439
E2348C_1214	ymfA	Cluster_3357	hypothetical protein	131.182	14.0497	-3.22296	2.19515e-07	4.09939e-06
E2348C_2883		Cluster_1547	tail fibre assembly protein	125.343	13.3983	-3.22576	2.17907e-07	4.08598e-06
E2348C_0444	ybbW	Cluster_4191	allantoin permease	9.40279	0	-3.23309	0.000829705	0.0049631
E2348C_1134	csgC	Cluster_2219	autoagglutination protein	9.45515	0	-3.2411	0.000971457	0.00563494
E2348C_2327	yejF	Cluster_4270	fused oligopeptide transporter subunits of ABC superfamilly: ATP-binding components	3822.14	400.92	-3.253	6.89952e-09	1.98616e-07
E2348C_1167	flgF	Cluster_5306	flagellar basal body rod protein FlgF	105.861	11.0985	-3.25374	2.49023e-07	4.61295e-06
E2348C_1692	ydgC	Cluster_1108	hypothetical protein	68.1917	7.05626	-3.27262	6.29608e-07	1.03671e-05
E2348C_1399		Cluster_3288	hypothetical protein	174.983	18.092	-3.27379	1.55647e-07	3.01705e-06
E2348C_2052	fliF	Cluster_6079	flagellar MS-ring protein	99.9177	10.2901	-3.27949	2.5752e-07	4.75119e-06
E2348C_1626	ydeO	Cluster_2838	transcriptional regulator YdeO	15.729	1.61691	-3.28212	0.000842557	0.00502037
E2348C_0144	yadN	Cluster_5135	fimbrial-like protein	30.5646	3.1396	-3.28321	3.69571e-05	0.00035519
E2348C_1591	yncD	Cluster_6840	iron outer membrane transporter	2199.01	224.183	-3.2941	1.06221e-08	2.85369e-07
E2348C_1012		Cluster_290	membrane protein	1411.53	143.504	-3.2981	1.23888e-08	3.17956e-07
E2348C_3371	ygjI	Cluster_5911	transporter	38.917	3.91665	-3.31271	8.40858e-06	0.000102737
E2348C_2275	yehW	Cluster_2853	transporter subunit: membrane component of ABC superfamily	249.832	24.5596	-3.3466	9.60733e-08	1.96683e-06
E2348C_2321	yeiU	Cluster_6569	undecaprenyl pyrophosphate phosphatase	724.532	71.1592	-3.34793	2.7456e-08	6.12295e-07
E2348C_0977	yccM	Cluster_2660	(4Fe-4S)-binding protein	1191.39	116.95	-3.34868	1.1275e-08	3.01148e-07
E2348C_0070		Cluster_4190	hypothetical protein	510.496	49.9277	-3.35399	4.48473e-08	9.6727e-07
E2348C_3672		Cluster_7353	hypothetical protein	31.788	3.1082	-3.35433	2.3581e-05	0.000242894
E2348C_4014	rpmH	Cluster_45	50S ribosomal protein L34	3208.55	313.702	-3.35446	3.43603e-09	1.10385e-07
E2348C_2254	yehA	Cluster_2359	fimbrial protein-like protein	24.8239	2.42536	-3.35546	8.02309e-05	0.000685088
E2348C_1314	ymgE	Cluster_1188	hypothetical protein	7.96207	0.77705	-3.35706	0.0116682	0.0428143
E2348C_4527		Cluster_3318	hypothetical protein	446.65	43.3344	-3.36556	5.45977e-08	1.16661e-06
E2348C_2554	lacY	Cluster_2570	galactoside permease	57.5274	5.53356	-3.37797	7.74476e-07	1.2484e-05
E2348C_3614	tsgA	Cluster_4922	hypothetical protein	4216.68	403.22	-3.38647	1.65779e-09	5.74598e-08
E2348C_4309	zraP	Cluster_6510	zinc resistance protein	82.9813	7.92752	-3.38784	2.02593e-07	3.83009e-06
E2348C_2677		Cluster_7396	tail protein	66.0528	6.27921	-3.39496	3.81706e-07	6.6172e-06
E2348C_4316	metA	Cluster_2498	homoserine O-succinyltransferase	1412.96	134.211	-3.39615	5.77781e-09	1.72359e-07
E2348C_4205		Cluster_5969	glycoprotein	16.397	1.5541	-3.39928	0.000581024	0.00368678
E2348C_1785	ydiT	Cluster_621	4Fe-4S ferredoxin	8.34445	0.77705	-3.42474	0.0132442	0.0471153
E2348C_0225	mbhA	Cluster_3487	hypothetical protein	17.0872	1.5541	-3.45876	0.000477801	0.00314023
E2348C_4019	tnaA	Cluster_2927	tryptophanase	35.4421	3.20241	-3.46824	8.5847e-06	0.000104334
E2348C_3818	xylF	Cluster_7483	D-xylose transporter subunit XylF	35.7278	3.20241	-3.47982	6.73825e-06	8.5277e-05
E2348C_0207	dkgB	Cluster_3181	2,5-diketo-D-gluconate reductase B	826.2	73.9614	-3.48165	6.79836e-09	1.98616e-07
E2348C_1719	rsxE	Cluster_5358	electron transport complex protein RsxE	459.118	40.9719	-3.48616	1.9425e-08	4.59991e-07
E2348C_1987	yebB	Cluster_1550	hypothetical protein	35.8928	3.20241	-3.48646	6.58179e-06	8.37583e-05
E2348C_4168	yihF	Cluster_1580	hypothetical protein	901.302	80.0836	-3.49243	5.53424e-09	1.66454e-07
E2348C_0037	caiD	Cluster_6238	carnitinyl-CoA dehydratase	27.488	2.42536	-3.50253	2.96751e-05	0.000295081
E2348C_1775	ydiM	Cluster_2622	transporter	92.7903	8.05313	-3.52635	5.18398e-08	1.11286e-06
E2348C_4664	yjjQ	Cluster_6610	DNA-binding transcriptional regulator	230.216	19.9601	-3.5278	2.42518e-08	5.57064e-07
E2348C_3509	yhcN	Cluster_1166	hypothetical protein	482.33	41.7175	-3.5313	1.24744e-08	3.18374e-07
E2348C_0686		Cluster_290	membrane protein	2095.93	179.256	-3.54749	8.29634e-10	3.20281e-08
E2348C_0281	yahE	Cluster_6257	hypothetical protein	55.8392	4.75651	-3.5533	3.78018e-07	6.57808e-06
E2348C_3409	tdcR	Cluster_1968	DNA-binding transcriptional activator TdcR	11.8193	0	-3.56308	0.00016604	0.00128849
E2348C_0127	gcd	Cluster_4616	glucose dehydrogenase	10038	843.165	-3.57351	3.66824e-11	1.98258e-09
E2348C_1280	ycgF	Cluster_2617	FAD-binding phosphodiesterase	3849.7	322.94	-3.57541	2.59388e-10	1.0833e-08
E2348C_2041	fliC	Cluster_7296	flagellin	181.119	15.1722	-3.57744	1.2841e-08	3.2592e-07
E2348C_2396	ais	Cluster_3301	hypothetical protein	18.7532	1.5541	-3.59299	0.00021816	0.0016165
E2348C_3536	acrF	Cluster_5574	multidrug efflux system protein	1748.02	144.752	-3.59407	7.06752e-10	2.75154e-08
E2348C_4118		Cluster_3017	hypothetical protein	194.457	16.0121	-3.60222	1.39477e-08	3.44494e-07
E2348C_0466	ompT	Cluster_4734	outer membrane protease	223.977	18.249	-3.61746	1.5406e-08	3.74472e-07
E2348C_1857	ydjM	Cluster_500	hypothetical protein	470.887	38.2719	-3.62102	5.54365e-09	1.66454e-07
E2348C_3834	sgbH	Cluster_2910	3-keto-L-gulonate-6-phosphate decarboxylase	9.68046	0.77705	-3.639	0.00467789	0.0205371
E2348C_2123	erfK	Cluster_6206	hypothetical protein	1195.37	95.7817	-3.64157	8.76924e-10	3.35716e-08
E2348C_1243		Cluster_1466	hypothetical protein	30.6249	2.39396	-3.67724	9.55117e-06	0.000112797
E2348C_2265	yehL	Cluster_2748	transporter subunit: ATP-binding component of ABC superfamily	163.013	12.5898	-3.69466	9.08169e-09	2.48341e-07
E2348C_4423	phnN	Cluster_1748	ribose 1,5-bisphosphokinase	13.0649	0	-3.70762	9.41385e-05	0.000783464
E2348C_0303	frmA	Cluster_609	alcohol dehydrogenase	4448.72	340.019	-3.7097	6.42945e-11	3.24581e-09
E2348C_3535	acrE	Cluster_2534	hypothetical protein	135.557	10.3529	-3.71079	7.4913e-09	2.08576e-07
E2348C_0264	ykgB	Cluster_1537	hypothetical protein	30.617	2.33115	-3.71522	1.14966e-05	0.000132039
E2348C_0304	frmR	Cluster_1129	regulator protein FrmR	355.97	26.8594	-3.72826	5.02884e-09	1.5716e-07
E2348C_4066	hdfR	Cluster_6273	transcriptional regulator HdfR	3118.89	234.506	-3.73334	8.46345e-11	4.05011e-09
E2348_P1_070	traK	Cluster_5239	conjugal transfer protein TraK	10.761	0.808453	-3.7345	0.0027178	0.0131566
E2348C_0302	frmB	Cluster_4759	esterase	945.866	70.6254	-3.74338	6.55424e-10	2.59571e-08
E2348C_2062	fliP	Cluster_2875	flagellar biosynthesis protein FliP	52.5071	3.88525	-3.75643	2.70197e-07	4.90626e-06
E2348C_4508	yjfM	Cluster_3284	hypothetical protein	53.7828	3.94806	-3.76793	2.01777e-07	3.83009e-06
E2348C_2646		Cluster_3957	hypothetical protein	22.3027	1.61691	-3.78591	5.10188e-05	0.000470643
E2348C_3728	yhiM	Cluster_6397	hypothetical protein	164.733	11.8128	-3.80171	3.99568e-09	1.25727e-07
E2348C_2236	gatD	Cluster_4717	galactitol-1-phosphate dehydrogenase	10.8737	0.77705	-3.80669	0.00235576	0.0117125
E2348C_4099	aslA	Cluster_4244	acrylsulfatase-like protein	1049.31	73.616	-3.83327	2.24207e-10	9.44958e-09
E2348C_1623	yddA	Cluster_4584	fused multidrug transporter subunits of ABC superfamily: membrane component/ATP-binding component	114.169	7.89612	-3.85389	5.24781e-09	1.62895e-07
E2348C_0228		Cluster_2565	hypothetical protein	443.596	30.619	-3.85675	1.38495e-09	5.00982e-08
E2348C_2945	ygaY	Cluster_4940	transporter	380.404	26.2079	-3.85946	1.60231e-09	5.61908e-08
E2348C_2592	xapA	Cluster_4757	purine nucleoside phosphorylase	45.551	3.1082	-3.87333	4.05007e-07	6.96854e-06
E2348C_2930	ygaV	Cluster_1246	DNA-binding transcriptional regulator	70.3829	4.78791	-3.87776	2.38116e-08	5.49701e-07
E2348C_4572	pyrL	Cluster_6725	pyrBI operon leader peptide	12.2017	0.808453	-3.91578	0.00134509	0.00746298
E2348C_1164	flgC	Cluster_6522	flagellar basal body rod protein FlgC	47.4788	3.1396	-3.91863	3.00311e-07	5.3682e-06
E2348C_0290	prpR	Cluster_6102	DNA-binding transcriptional activator	130.46	8.61036	-3.92139	2.81016e-09	9.28768e-08
E2348C_1357		Cluster_7442	hypothetical protein	1265.26	83.129	-3.92794	6.11699e-11	3.12239e-09
E2348C_2533		Cluster_2144	antirepressor protein	48.1024	3.1396	-3.93746	2.10566e-07	3.96451e-06
E2348C_2063	fliQ	Cluster_706	flagellar biosynthesis protein FliQ	12.8174	0.808453	-3.98679	0.000761925	0.00459959
E2348C_0311	yaiV	Cluster_1592	DNA-binding transcriptional regulator	12.8396	0.808453	-3.98929	0.000963611	0.00560358
E2348C_0472	cusC	Cluster_4362	copper/silver efflux system outer membrane protein CusC	37.1082	2.33115	-3.99262	1.3887e-06	2.13011e-05
E2348C_1512	ompG	Cluster_2438	outer membrane porin OmpG	12.8697	0.808453	-3.99267	0.000850801	0.00504985
E2348C_3533	yhdU	Cluster_94	membrane protein	15.9463	0	-3.99515	2.3254e-05	0.000240064
E2348C_4533		Cluster_3164	hypothetical protein	26.0473	1.61691	-4.00983	1.18552e-05	0.000135143
E2348C_2893		Cluster_5402	DNA-binding transcriptional regulator	1059.98	65.7199	-4.01156	4.03828e-11	2.15719e-09
E2348_P1_085		Cluster_5742	conserved predicted protein	449.687	27.7934	-4.01611	3.12676e-10	1.28253e-08
E2348C_0278	yahB	Cluster_2505	DNA-binding transcriptional regulator	759.8	45.854	-4.0505	7.73708e-11	3.82195e-09
E2348C_4529		Cluster_5927	hexuronate transporter	277.408	16.6635	-4.05725	6.65438e-10	2.61284e-08
E2348C_4507	yjfL	Cluster_632	hypothetical protein	27.0977	1.5541	-4.12402	8.8456e-06	0.00010658
E2348C_2880		Cluster_6209	hypothetical protein	28.1259	1.5541	-4.17775	5.77778e-06	7.46327e-05
E2348C_4386	soxS	Cluster_1227	DNA-binding transcriptional regulator SoxS	169.894	9.38741	-4.17777	3.99624e-10	1.62466e-08
E2348C_1404		Cluster_3764	hypothetical protein	14.1153	0.77705	-4.18311	0.000504425	0.00326591
E2348C_1163	flgB	Cluster_643	flagellar basal-body rod protein FlgB	58.5255	3.1396	-4.22041	2.05393e-08	4.83884e-07
E2348C_3085		Cluster_3154	antiterminator	44.7704	2.36255	-4.24412	1.33487e-07	2.64327e-06
E2348C_1283	ymgB	Cluster_628	hypothetical protein	44.883	2.36255	-4.24775	1.26044e-07	2.52859e-06
E2348C_4506	yjfK	Cluster_263	hypothetical protein	91.7098	4.78791	-4.25961	1.19598e-09	4.36057e-08
E2348C_3307		Cluster_6544	TRAP-type C4-dicarboxylate transport system, small permease component	14.9483	0.77705	-4.26583	0.000319227	0.00223216
E2348C_1896	ydjE	Cluster_7077	transporter	191.08	9.51302	-4.32813	1.19606e-10	5.38694e-09
E2348C_2312	yeiC	Cluster_6165	hypothetical protein	16.3367	0.808453	-4.33681	0.000151869	0.00119671
E2348C_3083		Cluster_2633	aminotransferase	211.042	10.2901	-4.35821	9.29575e-11	4.40254e-09
E2348C_2624		Cluster_4075	hypothetical protein	15.9765	0.77705	-4.3618	0.000178767	0.00137334
E2348C_4315	yjaB	Cluster_697	hypothetical protein	1499.5	71.4733	-4.39093	5.38903e-13	4.08835e-11
E2348C_4505	yjfJ	Cluster_214	transcriptional regulator effectorprotein	199.65	9.45022	-4.40098	7.93463e-11	3.86662e-09
E2348C_0288	yahN	Cluster_1615	neutral amino-acid efflux system	349.958	15.8236	-4.46703	2.54964e-11	1.42842e-09
E2348C_3306		Cluster_6189	TRAP-type C4-dicarboxylate transport system, periplasmic component	54.2557	2.39396	-4.5023	1.19937e-08	3.16661e-07
E2348C_1776	ydiN	Cluster_2657	transporter	22.7152	0	-4.50559	8.78939e-07	1.39718e-05
E2348C_3534	envR	Cluster_951	DNA-binding transcriptional regulator EnvR	107.131	4.69371	-4.5125	2.01328e-10	8.56388e-09
E2348C_1358		Cluster_2743	hypothetical protein	9341.84	399.578	-4.54716	6.56659e-16	7.52534e-14
E2348C_0019		Cluster_1395	arylsulfatase	111.417	4.69371	-4.56909	1.17471e-10	5.34319e-09
E2348C_1245		Cluster_4085	hypothetical protein	113.928	4.69371	-4.60125	1.12992e-10	5.24331e-09
E2348C_3453	yhbX	Cluster_2263	hydrolase, inner membrane	978.347	39.7946	-4.6197	2.31306e-13	1.8321e-11
E2348C_4068	yifB	Cluster_1499	ATP-dependent protease	1939.67	73.9928	-4.71228	1.39205e-14	1.33231e-12
E2348C_4504	yjfI	Cluster_1269	hypothetical protein	124.697	4.75651	-4.71238	3.62225e-11	1.98102e-09
E2348_P1_064	traR	Cluster_3675	conjugal transfer protein TraR	20.7191	0.77705	-4.73681	2.04786e-05	0.000215776
E2348C_1632		Cluster_6063	outer membrane usher protein	227.73	7.7705	-4.87317	4.74156e-12	3.06799e-10
E2348C_3081		Cluster_4741	dehydrogenase	1435.7	47.8711	-4.90646	5.74463e-15	5.61507e-13
E2348C_1634		Cluster_231	type 1 fimbrial protein	392.791	12.6526	-4.95625	6.20131e-13	4.59497e-11
E2348C_1128	csgF	Cluster_547	curli assembly protein CsgF	24.3812	0.77705	-4.97162	4.25787e-06	5.66866e-05
E2348C_1356		Cluster_3299	hypothetical protein	197.467	6.24781	-4.98211	2.63262e-12	1.77857e-10
E2348_P1_065	traV	Cluster_1350	conjugal transfer protein TraV	25.3491	0.77705	-5.02778	3.11784e-06	4.39367e-05
E2348C_3539	yhdX	Cluster_417	amino-acid transporter subunit	1672.39	49.3076	-5.08396	5.68224e-16	6.69338e-14
E2348C_4098	aslB	Cluster_3502	regulator of arylsulfatase activity	1462.71	41.8431	-5.12751	6.71613e-16	7.52534e-14
E2348C_3082		Cluster_3227	phosphosugar isomerase	235.601	6.37342	-5.20814	5.42858e-13	4.08835e-11
E2348C_3537	yhdV	Cluster_818	outer membrane protein	329.564	8.83018	-5.22197	1.73538e-13	1.44951e-11
E2348C_1412		Cluster_967	endolysin	30.7074	0.808453	-5.24728	3.53103e-07	6.23905e-06
E2348C_1655	yneM	Cluster_1274	hypothetical protein	38.6997	0	-5.27425	1.67906e-09	5.7564e-08
E2348C_1398		Cluster_2280	antitermination protein	38.8567	0	-5.28009	1.90693e-09	6.48923e-08
E2348C_4314	yjaA	Cluster_795	hypothetical protein	1235.05	31.5845	-5.28921	2.89163e-16	3.49583e-14
E2348C_3538	yhdW	Cluster_4972	periplasmic binding transport protein; periplasmic-binding component of ABC superfamily	2175.45	55.4298	-5.2945	3.52529e-17	4.88637e-15
E2348C_1286	ymgF	Cluster_1939	hypothetical protein	40.6878	0	-5.34652	1.04217e-09	3.86631e-08
E2348C_1631	ydeS	Cluster_1366	fimbrial protein-like protein	40.8528	0	-5.35236	1.01476e-09	3.82114e-08
E2348C_0018		Cluster_1576	hypothetical protein	106.372	2.39396	-5.47358	3.51061e-12	2.33735e-10
E2348C_3670	glpD	Cluster_5887	glycerol-3-phosphate dehydrogenase	865.652	19.2773	-5.48881	2.50263e-16	3.1325e-14
E2348C_3671		Cluster_3300	hypothetical protein	38.1142	0.808453	-5.55902	2.76821e-08	6.14354e-07
E2348C_1774	ydiL	Cluster_5829	hypothetical protein	78.0213	1.61691	-5.59256	2.42241e-11	1.39107e-09
E2348C_3540	yhdY	Cluster_2754	amino-acid transporter subunit	1669.4	33.3898	-5.64378	3.07796e-18	5.2371e-16
E2348C_1630	ydeR	Cluster_397	fimbrial protein-like protein	50.0604	0	-5.6456	6.62848e-11	3.30992e-09
E2348C_0391	ybaA	Cluster_2279	hypothetical protein	1288.45	25.7135	-5.64697	8.45873e-18	1.29531e-15
E2348C_0270	ykgG	Cluster_3615	transporter	86.6593	1.5855	-5.77234	6.2142e-12	3.8064e-10
E2348C_1633		Cluster_2813	fimbrial chaperone protein	175.126	3.1396	-5.80166	6.53499e-14	5.66448e-12
E2348C_0280	yahD	Cluster_878	transcriptional regulator with ankyrin domain	48.0421	0.77705	-5.95015	1.49182e-09	5.27185e-08
E2348C_0973	cspH	Cluster_3904	stress protein, member of the CspA-family	1677.39	23.7826	-6.14017	3.33661e-20	6.96746e-18
E2348C_3541	yhdZ	Cluster_6604	amino-acid transporter subunit	1919.83	25.2739	-6.24719	7.7289e-21	1.77533e-18
E2348C_1950	mgrB	Cluster_1159	hypothetical protein	84.4839	0.77705	-6.76453	8.56911e-13	6.15102e-11
E2348C_0279	yahC	Cluster_1296	hypothetical protein	96.6618	0.808453	-6.90164	2.09229e-13	1.68631e-11
E2348C_1629	ydeQ	Cluster_6152	fimbrial protein-like protein	108.345	0.77705	-7.1234	6.12832e-14	5.41414e-12
aThe locus id corresponds to the E2348/69 GenBank submission.
bLFC is the log2 fold-change value of the read counts. Any read counts that were zero were considered one for the LFC calculation.

## Sheet: DMEM 0.5 vs. LB 0.5
Locus IDa	Gene ID	LS-BSR Cluster ID	Predicted Protein Function	Read Counts (LB 0.5)	Read Counts (DMEM 0.5)	LFC (DMEM 0.5/ LB 0.5)b	p-value	FDR
E2348C_0927	ssuC	Cluster_124	alkanesulfonate transporter permease	7.59724	554.017	6.18831	2.02417e-07	3.32252e-05
E2348C_0929	ssuA	Cluster_2465	alkanesulfonate transporter substrate-binding subunit	8.55478	581.087	6.08588	3.50323e-07	4.42471e-05
E2348C_3943	cesF	Cluster_6714	chaperone CesF	56.9777	3607.81	5.98458	4.6177e-07	4.93556e-05
E2348C_0928	ssuD	Cluster_370	alkanesulfonate monooxygenase	6.40149	367.387	5.84275	6.16575e-07	6.0583e-05
E2348C_3933	cesD2	Cluster_113	chaperone CesD2	158.64	8706.55	5.77828	6.16883e-06	0.000298441
E2348C_3947		Cluster_1790	hypothetical protein	31.4806	1667.5	5.72708	1.27926e-07	2.35179e-05
E2348C_3936	espA	Cluster_1566	translocon EspA	943.159	49937.9	5.72649	0.0005992	0.0098707
E2348C_3932	escF	Cluster_76	T3SS structure protein EscF	57.7428	2965.1	5.6823	4.51725e-07	4.93556e-05
E2348C_3956	cesD	Cluster_1498	chaperone CesD	72.068	3605.84	5.64483	1.12613e-06	8.22782e-05
E2348C_3944	espH	Cluster_3418	LEE-encoded effector EspH	94.5127	4707.08	5.63818	2.14952e-06	0.000133503
E2348C_2180		Cluster_6294	GDP-D-mannose dehydratase	6.56871	324.46	5.62629	1.00314e-06	8.01776e-05
E2348C_0729	bioC	Cluster_2844	biotin biosynthesis protein BioC	11.7492	566.858	5.59235	2.34411e-07	3.38681e-05
E2348C_3971		Cluster_3201	hypothetical protein	17.8873	858.807	5.58533	5.50843e-08	1.71991e-05
E2348C_3937	speL	Cluster_2705	secretion switching protein SpeL	390.829	17889.5	5.51643	9.49808e-05	0.00238542
E2348C_3958	grlR	Cluster_2281	negative regulator GrlR	83.0096	3574.45	5.4283	2.18637e-06	0.000133981
E2348C_2915	espC	Cluster_5510	serine protease	2544.77	107414	5.39951	0.00484802	0.047712
E2348C_3959		Cluster_1998	hypothetical protein	7.26281	305.981	5.39677	5.61328e-08	1.71991e-05
E2348C_3492	gltD	Cluster_5860	glutamate synthase subunit beta	91.3183	3807.6	5.38183	5.87033e-06	0.000290006
E2348C_2193	gmm	Cluster_3335	GDP-mannose mannosyl hydrolase	1.55541	64.2961	5.36936	2.55634e-07	3.46411e-05
E2348C_3934	espB	Cluster_2485	translocon EspB	1622.28	65014.4	5.32467	0.00192679	0.0243954
E2348C_3744	chuT	Cluster_3146	hemin binding protein	39.7971	1548.41	5.28198	1.52889e-06	0.000103335
E2348C_3931		Cluster_3720	component of T3SS	48.5065	1846.71	5.25063	6.45903e-07	6.0583e-05
E2348C_2175	wzx	Cluster_5926	O-antigen flippase	5.88722	216.942	5.20358	6.73577e-07	6.19152e-05
E2348C_3741	yhiF	Cluster_1388	DNA-binding transcriptional regulator	39.0778	1439.63	5.2032	8.35402e-07	7.1102e-05
E2348C_3930	espF	Cluster_5163	LEE-encoded effector EspF	115.397	4165.52	5.17381	4.62993e-06	0.000241451
E2348C_3935	espD	Cluster_4864	translocon EspD	1391.29	47377.6	5.08971	0.00143177	0.0198205
E2348C_2179		Cluster_532	bifunctional GDP-fucose synthetase: GDP-4-dehydro-6-deoxy-D-mannose epimerase/GDP-4-dehydro-6-L-deoxygalactose reductase	8.63839	293.509	5.0865	4.72311e-06	0.000241451
E2348C_3743	chuA	Cluster_4560	outer membrane heme/hemoglobin receptor	1474.02	49560.2	5.07136	0.00315057	0.0348077
E2348C_0730	bioD	Cluster_3566	dithiobiotin synthetase	27.1362	873.252	5.00811	3.73647e-06	0.000199684
E2348C_2195	gmd	Cluster_6294	GDP-D-mannose dehydratase	24.874	796.031	5.00011	1.35062e-05	0.00055923
E2348C_0930	ssuE	Cluster_6469	NAD(P)H-dependent FMN reductase	7.77707	245.388	4.97969	4.72815e-06	0.000241451
E2348C_3745	chuW	Cluster_4368	coproporphyrinogen III oxidase	119.852	3646.8	4.92731	2.10015e-05	0.000748239
E2348C_3491	gltB	Cluster_4390	glutamate synthase subunit alpha	568.28	17165.5	4.91676	0.000448883	0.00806966
E2348C_2174	wbiO	Cluster_2891	O-acetyltransferase	2.76378	82.7363	4.9038	1.02038e-07	2.28594e-05
E2348C_3957	grlA	Cluster_548	positive regulator GrlA	144.712	4296.44	4.89188	1.85144e-05	0.000680737
E2348C_3791	dppB	Cluster_4947	dipeptide transporter permease DppB	38.2039	1130.84	4.88753	2.55964e-06	0.000150822
E2348C_2194	fcl	Cluster_532	bifunctional GDP-fucose synthetase: GDP-4-dehydro-6-deoxy-D-mannose epimerase/GDP-4-dehydro-6-L-deoxygalactose reductase	9.93037	289.809	4.86711	9.37341e-06	0.000429798
E2348C_3950	mpc	Cluster_2278	regulator Mpc	26.6929	774.017	4.85784	1.11258e-06	8.22782e-05
E2348C_2919		Cluster_5605	hypothetical protein	10.1102	289.978	4.84206	3.10172e-07	4.07301e-05
E2348C_3742	chuS	Cluster_4962	heme/hemoglobin transport protein	240.955	6862.87	4.83198	9.99571e-05	0.00246991
E2348C_0305	tauA	Cluster_2491	taurine transporter substrate binding subunit	29.6996	816.533	4.781	4.31963e-05	0.00131942
E2348C_3955	escC	Cluster_4259	T3SS structure protein EscC	1349.29	36919.8	4.77412	0.00188345	0.0241797
E2348C_3789	dppD	Cluster_4718	dipeptide transporter ATP-binding subunit	72.7701	1985.78	4.77022	9.44509e-06	0.000429798
E2348C_0727	bioB	Cluster_6387	biotin synthase	77.6115	2062.77	4.73217	1.38524e-05	0.000565264
E2348C_0306	tauB	Cluster_3118	taurine transporter ATP-binding subunit	48.9419	1283.24	4.71257	6.65586e-05	0.00186526
E2348C_3970	espG	Cluster_4856	LEE-encoded effector EspG	176.339	4604.33	4.70657	1.82765e-05	0.00067741
E2348_P1_021	perB	Cluster_6515	transcriptional regulator	39.2324	1010.65	4.68709	1.42337e-06	9.91181e-05
E2348_P1_020	perA	Cluster_6264	transcriptional activator of the bfp operon	147.772	3769.21	4.67281	1.0562e-05	0.00045873
E2348C_3948	escN	Cluster_4366	translocator EscN	620.306	15533	4.64621	0.000509591	0.00889657
E2348C_3952	rorf8	Cluster_2081	chaperone of T3SS Rorf8	496.633	12307.7	4.63124	0.000337865	0.00635425
E2348C_2094		Cluster_5755	hypothetical protein	0.347049	8.58538	4.62867	0.00433108	0.0443333
E2348C_3788	dppF	Cluster_6361	dipeptide transporter ATP-binding subunit	114.482	2686.61	4.55259	3.71875e-05	0.0011869
E2348C_3946		Cluster_5750	hypothetical protein	22.9006	536.759	4.55082	3.00236e-06	0.000170356
E2348C_3953	escJ	Cluster_3239	T3SS structure protein EscJ	783.488	18303	4.54602	0.000891466	0.0135239
E2348C_3747	chuY	Cluster_3308	ShuY-like protein	38.8522	895.448	4.52654	1.38979e-05	0.000565264
E2348C_0728	bioF	Cluster_4872	8-amino-7-oxononanoate synthase	53.9584	1243.5	4.52641	1.07247e-05	0.00045873
E2348C_2198	wcaD	Cluster_7140	colanic acid biosynthesis protein	12.1089	264.585	4.44959	4.05298e-05	0.00126718
E2348C_3746	chuX	Cluster_1284	ShuX-like protein	37.6691	817.951	4.44056	2.36481e-05	0.000817192
E2348C_1871	spy	Cluster_3363	hypothetical protein	243.938	5215.01	4.41808	0.000781309	0.0123398
E2348C_3945	sepQ	Cluster_4693	T3SS structure protein SepQ	213.568	4557.02	4.41532	5.97295e-05	0.00171573
E2348_P1_022	perC	Cluster_1197	transcriptional regulator	74.9864	1599.65	4.41499	6.71267e-06	0.000321369
E2348C_2173	wzy	Cluster_7154	O-antigen polymerase	22.1229	463.507	4.38898	1.07524e-05	0.00045873
E2348C_3790	dppC	Cluster_7336	dipeptide transporter	31.4932	657.056	4.3829	9.57976e-06	0.000431653
E2348C_1428		Cluster_1090	minor tail protein	1.47181	30.3148	4.36436	1.94435e-05	0.000705828
E2348C_3951	espZ	Cluster_3727	LEE-encoded effector EspZ	376.443	7721.74	4.35842	0.000338728	0.00635425
E2348C_3949	escV	Cluster_6867	translocator EscV	1262.69	25793.2	4.35241	0.00216012	0.0267599
E2348C_0589	ybfA	Cluster_1105	hypothetical protein	14.5382	294.476	4.34023	2.39404e-05	0.000821119
E2348C_3940	cesT	Cluster_359	chaperone CesT	1510.88	30448.8	4.33293	0.00292511	0.0328699
E2348C_2920		Cluster_5439	hypothetical protein	7.01198	139.25	4.31171	3.5634e-07	4.42471e-05
E2348C_0308	tauD	Cluster_3024	taurine dioxygenase	27.6046	538.889	4.28701	0.000171295	0.00378497
E2348C_3954	sepD	Cluster_1509	secretion switching protein SepD	268.792	5229.5	4.28211	0.000119439	0.00285907
E2348C_2200	wcaB	Cluster_5158	colanic acid biosynthesis acetyltransferase WcaB	7.78969	150.966	4.27651	3.04184e-05	0.00100578
E2348C_3960	escU	Cluster_4019	secretion system apparatus protein SsaU	46.9306	906.019	4.27094	1.07796e-05	0.00045873
E2348C_2201	wcaA	Cluster_4781	glycosyl transferase family protein	20.4838	394.989	4.26925	0.00013028	0.00305494
E2348C_1770	ydiH	Cluster_1071	hypothetical protein	24.9829	473.934	4.24567	4.42584e-05	0.00133823
E2348C_2584	mntH	Cluster_2628	manganese transport protein MntH	401.956	7356.38	4.19389	0.000815409	0.0127905
E2348C_0703		Cluster_2277	head-tail adapotor	1.63902	29.4819	4.16892	1.45365e-05	0.000580954
E2348C_4130	metE	Cluster_1073	5-methyltetrahydropteroyltriglutamate/homocysteine S-methyltransferase	83.9845	1504.57	4.16308	0.000193495	0.00419484
E2348C_2301	cirA	Cluster_6868	colicin I receptor	1145.58	20415.5	4.15552	0.00318261	0.0350092
E2348C_2178		Cluster_3335	GDP-mannose mannosyl hydrolase	5.61117	99.6337	4.15026	1.67983e-05	0.000632826
E2348C_2583	ypeC	Cluster_4068	hypothetical protein	86.6773	1506.8	4.11969	9.68656e-05	0.00241953
E2348C_0754	ybiJ	Cluster_626	hypothetical protein	18.452	317.305	4.10402	9.9444e-05	0.00246991
E2348C_3292	exbD	Cluster_598	biopolymer transport protein ExbD	49.841	841.53	4.07761	0.000146993	0.00332798
E2348_P1_003	bfpA	Cluster_3217	major pilin structural unit bundlin	1044.36	17534.9	4.06955	0.00113042	0.0164449
E2348C_0702		Cluster_5701	DNA packaging protein	1.20837	20.0721	4.05406	1.63285e-05	0.000620211
E2348C_1475	osmB	Cluster_1949	lipoprotein	6.90315	114.314	4.04961	1.5958e-05	0.000616326
E2348C_2493		Cluster_2060	hypothetical protein	12.3723	201.893	4.0284	6.49613e-05	0.00184298
E2348C_2895	rplS	Cluster_31	50S ribosomal protein L19	165.718	2702.26	4.02736	0.000318623	0.00612716
E2348C_2941	nrdF	Cluster_6184	ribonucleotide-diphosphate reductase subunit beta	738.292	11646.3	3.97953	0.00331887	0.0359435
E2348C_0684		Cluster_103	SfpA (systemic factor protein A)-like protein	857.46	12588.3	3.87588	0.0012241	0.0175264
E2348C_3942	map	Cluster_1474	LEE-encoded effector Map	943.185	13789.7	3.86991	0.00191787	0.0243496
E2348C_3748	chuU	Cluster_6185	hemin permease	62.2923	903.088	3.85774	0.0001279	0.0030145
E2348C_2196	wcaF	Cluster_1676	colanic acid biosynthesis acetyltransferase WcaF	14.3458	207.664	3.85555	0.000248317	0.00509493
E2348C_1578	yncJ	Cluster_3939	hypothetical protein	2.59656	37.5438	3.8539	8.15498e-05	0.00211712
E2348C_2199	wcaC	Cluster_4915	glycosyl transferase family protein	18.0545	255.966	3.82552	0.000357329	0.00664892
E2348_P1_007	bfpU	Cluster_1473	periplasmic protein	355.488	5002.36	3.81473	0.000200959	0.00429584
E2348C_2171	wbiQ	Cluster_4687	fucosyltransferase	49.9279	688.212	3.78494	6.77176e-05	0.0018734
E2348C_3792	dppA	Cluster_4265	dipeptide transporter	726.194	9890.94	3.76768	0.00231505	0.0280738
E2348C_3740	slp	Cluster_5053	outer membrane lipoprotein	34.7712	471.685	3.76186	6.59506e-05	0.00185956
E2348C_2177	manC	Cluster_4222	GDP-mannose pyrophosphorylase	37.33	504.469	3.75636	0.000648661	0.0104837
E2348C_2204	wza	Cluster_953	lipoprotein required for capsular polysaccharide translocation through the outer membrane	16.6537	223.985	3.74949	0.000333709	0.00631163
E2348C_2172	wbiP	Cluster_3482	glycosyl transferase family protein	36.4434	489.956	3.74892	7.13533e-05	0.00192861
E2348C_0385	glnK	Cluster_470	nitrogen regulatory protein P-II 2	3.20705	42.4543	3.72659	3.96701e-05	0.00124879
E2348C_3749	hmuV	Cluster_5283	hemin importer ATP-binding subunit	25.8694	337.572	3.70588	0.000171199	0.00378497
E2348C_2610	cysP	Cluster_6401	thiosulfate transporter subunit	98.682	1276.95	3.69377	0.00055176	0.0094271
E2348_P1_008	bfpD	Cluster_4239	nucleotide binding protein	1576.99	19919.2	3.65891	0.00325058	0.0354688
E2348C_0307	tauC	Cluster_3149	taurine transporter subunit	16.1773	203.834	3.65536	0.00043829	0.00796199
E2348C_0683		Cluster_4140	hypothetical protein	8.20773	101.441	3.62752	2.25291e-06	0.000136242
E2348C_1680	ynfM	Cluster_7188	transporter	132.202	1621.01	3.61607	0.000854398	0.0132216
E2348C_2202	wzc	Cluster_6027	tyrosine kinase	39.9013	472.077	3.56452	0.00130155	0.0182376
E2348C_1025		Cluster_1119	hypothetical protein	1.04115	11.9678	3.52291	0.00144595	0.0198758
E2348C_1204	bhsA	Cluster_786	outer membrane protein that influences biofilm formation	15.9138	180.238	3.50155	7.12331e-05	0.00192861
E2348C_2937		Cluster_6506	hypothetical protein	19.7566	222.993	3.49659	0.000212569	0.00446103
E2348_P1_012	bfpH	Cluster_6548	lipoprotein	50.2749	553.942	3.46182	8.19947e-05	0.00211712
E2348C_3938	escD	Cluster_2611	T3SS structure protein EscD	190.138	2082.75	3.45337	0.000567456	0.00962371
E2348_P1_006	bfpC	Cluster_4901	hypothetical protein	437.159	4761.94	3.44532	0.00051103	0.00889657
E2348C_1202	ycfJ	Cluster_1683	hypothetical protein	54.0845	585.953	3.4375	0.00216913	0.0267993
E2348C_0726	bioA	Cluster_2286	adenosylmethionine-8-amino-7-oxononanoate aminotransferase	79.9665	857.154	3.42209	0.000886844	0.0135239
E2348C_0992		Cluster_405	single-stranded DNA binding protein	1.55541	16.3463	3.3936	0.000650098	0.0104837
E2348C_1496	pspA	Cluster_333	phage shock protein PspA	129.839	1348.41	3.37646	0.00246825	0.0293888
E2348C_3964		Cluster_5325	component of T3SS	748.873	7764.56	3.37411	0.00198451	0.0249202
E2348C_2918		Cluster_1339	hypothetical protein	6.74854	69.7278	3.36909	3.73614e-06	0.000199684
E2348C_0755	ybiI	Cluster_3744	hypothetical protein	2.59656	26.8116	3.36818	8.11357e-05	0.00211712
E2348C_2840	acpS	Cluster_384	4'-phosphopantetheinyl transferase	6.05444	62.3802	3.36502	2.55511e-05	0.000863475
E2348C_4667	yjjZ	Cluster_1823	hypothetical protein	84.8378	871.248	3.3603	0.00176268	0.0232796
E2348C_1467	yciX	Cluster_1637	hypothetical protein	5.62378	57.315	3.3493	3.53558e-05	0.00114433
E2348C_2076	yedR	Cluster_4131	hypothetical protein	8.91444	88.1702	3.30607	5.14505e-05	0.00151581
E2348C_1027		Cluster_6911	minor tail protein	3.37427	33.3709	3.30594	0.000117233	0.00282096
E2348C_0440	allR	Cluster_3197	DNA-binding transcriptional repressor AllR	35.3897	347.679	3.29636	0.000880797	0.0135239
E2348_P1_004	bfpG	Cluster_2062	lipoprotein	186.409	1809.79	3.27928	0.000209472	0.00441621
E2348_P1_013	bfpI	Cluster_5085	prepilin	81.4921	749.81	3.20179	0.000231405	0.00479072
E2348C_0857	artJ	Cluster_250	arginine ABC transporter substrate-binding protein	34.1103	313.435	3.19989	0.00251689	0.0295848
E2348C_1262		Cluster_1080	side tail fiber protein	1.55541	14.1571	3.18615	0.00144874	0.0198758
E2348C_2176	manB	Cluster_2831	phosphomannomutase	74.6347	662.337	3.14965	0.00451544	0.0454113
E2348C_4318	aceA	Cluster_1074	isocitrate lyase	119.335	1029.62	3.10903	0.000896713	0.0135569
E2348C_2203	wzb	Cluster_459	tyrosine phosphatase	3.97215	34.1614	3.10438	0.00166827	0.0223757
E2348C_0211	mltD	Cluster_2609	membrane-bound lytic murein transglycosylase D	246.746	2119.4	3.10256	0.0028914	0.0325708
E2348C_1974	purT	Cluster_4924	phosphoribosylglycinamide formyltransferase 2	78.2346	649.507	3.05347	0.000522234	0.00902326
E2348C_1379	tonB	Cluster_2760	transporter	39.7388	319.14	3.00557	0.00230296	0.0280011
E2348C_1466	ymiA	Cluster_120	hypothetical protein	1.55541	12.4743	3.00359	0.00250091	0.0295848
E2348C_2725	purN	Cluster_2920	phosphoribosylglycinamide formyltransferase	174.737	1391.63	2.99352	0.000932089	0.0139697
E2348C_1429		Cluster_2765	major tail protein	0	7.92415	2.98626	0.000224197	0.00466248
E2348C_1021		Cluster_56	hypothetical protein	1.3882	10.9717	2.98251	0.00143923	0.019864
E2348_P1_009	bfpE	Cluster_4999	transmembrane protein	585.54	4456.6	2.9281	0.00223491	0.0274643
E2348C_3966		Cluster_1857	component of T3SS	246.718	1862.99	2.91669	0.00117026	0.0169135
E2348C_1013		Cluster_5736	hypothetical protein	2.86	21.2314	2.89211	0.00190418	0.0242723
E2348C_4128	yigM	Cluster_6143	hypothetical protein	42.8117	309.148	2.85222	0.0037986	0.0394985
E2348C_0499	ybdB	Cluster_3972	hypothetical protein	190.027	1371.75	2.85174	0.00443925	0.0449401
E2348C_1968	yobB	Cluster_3574	hypothetical protein	74.1204	534.64	2.85062	0.00375795	0.0392535
E2348C_2169	ugd	Cluster_2637	UDP-glucose 6-dehydrogenase	26.0114	186.07	2.83863	0.00350809	0.037654
E2348C_3968	ler	Cluster_4008	transcriptional regulator Ler	356.144	2491.7	2.8066	0.00271957	0.0311699
E2348C_1028		Cluster_7067	major tail protein	3.19444	22.2444	2.79981	0.00129732	0.0182339
E2348C_2724	purM	Cluster_6411	phosphoribosylaminoimidazole synthetase	512.734	3565.43	2.79779	0.00325671	0.0354688
E2348C_2609	cysU	Cluster_3147	sulfate/thiosulfate transporter subunit	66.6367	461.072	2.7906	0.00467652	0.0464004
E2348C_0872	aqpZ	Cluster_3616	aquaporin Z	9.95559	68.0303	2.7726	0.00194976	0.0246184
E2348C_1860	katE	Cluster_5996	hydroperoxidase II	148.299	1001.96	2.75624	0.00447626	0.0451821
E2348C_2197	wcaE	Cluster_2819	glycosyl transferase family protein	18.7486	125.905	2.74748	0.00471746	0.0466267
E2348C_2705		Cluster_7180	glycosyl transferase family protein	10.8879	72.3812	2.73289	0.000134846	0.00311434
E2348C_3965		Cluster_1544	component of T3SS	536.862	3540.89	2.72149	0.00372706	0.0392342
E2348C_1001		Cluster_611	exclusion protein	1.90246	12.4743	2.71302	0.00512611	0.0499071
E2348C_1648	ydeA	Cluster_4934	sugar efflux transporter	37.1627	242.637	2.70687	0.00381155	0.0395438
E2348C_0455	purK	Cluster_2666	phosphoribosylaminoimidazole carboxylase ATPase subunit	118.349	765.044	2.6925	0.00148012	0.0201262
E2348C_2104		Cluster_3393	lipoprotein	16.6079	106.765	2.6845	0.00048768	0.00862068
E2348C_3963	escR	Cluster_926	type III secretion system protein	190.201	1221.9	2.68353	0.00185396	0.0240023
E2348C_3884	rpmG	Cluster_55	50S ribosomal protein L33	170.94	1097.05	2.68207	0.00261478	0.0305014
E2348C_3787		Cluster_4066	transcriptional regulator, XRE family	45.0486	287.741	2.67521	0.00212028	0.0263374
E2348C_0619	ybgE	Cluster_1801	hypothetical protein	20.6637	131.159	2.66614	0.00515919	0.0499071
E2348C_1078		Cluster_1707	hypothetical protein	316.483	2006.87	2.66475	0.00454888	0.0455483
E2348C_1040		Cluster_3257	T3SS secreted effector NleI/NleG-like protein	214.743	1357.39	2.66015	0.00318404	0.0350092
E2348C_3057	yqcA	Cluster_1426	flavodoxin	12.2051	76.8043	2.6537	0.00237154	0.0286831
E2348C_1075		Cluster_1768	hypothetical protein	45.1953	283.224	2.6477	0.00239925	0.0289421
E2348C_3236		Cluster_597	transposase Orf1 of IS682	49.3221	307.05	2.63817	0.00357409	0.0382012
E2348C_4674	ytjA	Cluster_1194	hypothetical protein	14.7638	91.6904	2.6347	0.000830797	0.0129661
E2348C_0693		Cluster_175	hypothetical protein	4.41542	27.1295	2.61924	0.00251233	0.0295848
E2348C_4384	yjcB	Cluster_1178	hypothetical protein	10.2064	62.484	2.61401	0.0024275	0.0291258
E2348_P1_015	bfpK	Cluster_829	prepilin	72.6991	443.521	2.60899	0.00147432	0.0201262
E2348C_1141	yceK	Cluster_943	hypothetical protein	4.67886	28.4943	2.60645	0.00131005	0.0183009
E2348C_3967		Cluster_3678	component of T3SS	82.1988	499.446	2.60314	0.00190651	0.0242723
E2348C_3238		Cluster_2912	transposase Orf3 of IS682	91.2426	553.29	2.60026	0.00402195	0.0414459
E2348C_2916		Cluster_6323	T3SS secreted effector EspG-like protein	143.797	850.768	2.56473	0.00329198	0.0357682
E2348C_2105		Cluster_2499	hypothetical protein	219.633	1287.44	2.55133	0.00505665	0.0495525
E2348C_0669		Cluster_3662	hypothetical protein	2.76378	16.1832	2.54978	0.00369141	0.0390915
E2348C_3380	alx	Cluster_4714	hypothetical protein	49.7985	290.504	2.54438	0.00266745	0.0308031
E2348C_2917		Cluster_1612	hypothetical protein	20.8561	120.852	2.5347	0.00053659	0.00923658
E2348C_0083	ilvH	Cluster_407	acetolactate synthase 3 regulatory subunit	6.81954	39.2689	2.52564	0.00119085	0.0171572
E2348C_0852	potG	Cluster_4891	putrescine ABC transporter ATP-binding protein	41.8117	239.689	2.51919	0.0018416	0.0239095
E2348C_3237		Cluster_668	transposase Orf2 of IS682	27.3996	156.696	2.51575	0.00150707	0.0204322
E2348C_3765	yhjE	Cluster_7100	transporter	46.2318	262.184	2.50362	0.00428207	0.0439294
E2348C_4312	purD	Cluster_2388	phosphoribosylamine--glycine ligase	222.175	1258.63	2.50208	0.00268378	0.0309139
E2348C_1022		Cluster_1308	portal protein	26.8017	149.503	2.47978	0.0035147	0.037654
E2348C_1417		Cluster_7017	hypothetical protein	6.05444	33.1823	2.45435	0.00498412	0.0489466
E2348C_1933	yoaC	Cluster_4101	hypothetical protein	11.511	62.9291	2.45071	0.000584822	0.0097034
E2348C_0722		Cluster_3679	hypothetical protein	5.97083	31.7136	2.4091	0.00107414	0.0158738
E2348C_2077	ysdS	Cluster_6391	hypothetical protein	16.081	84.7878	2.3985	0.00218274	0.0268952
E2348C_2081	yedX	Cluster_2168	hypothetical protein	17.3856	90.2726	2.37639	0.00087366	0.0134743
E2348C_0674		Cluster_3728	regulatory protein	3.97215	20.4154	2.36167	0.00151251	0.0204456
E2348C_0668		Cluster_1861	hypothetical protein	6.66493	33.7227	2.33906	0.00229664	0.0279983
E2348C_1424		Cluster_797	portal protein	22.5661	112.612	2.31913	0.00363734	0.0387452
E2348C_0701		Cluster_492	major capsid protein	11.511	56.9801	2.30745	0.00256471	0.0299934
E2348C_1342	chaC	Cluster_352	regulatory protein for cation transport	22.6497	111.135	2.29475	0.00263425	0.0306259
E2348C_0756	ybiX	Cluster_3544	hydroxylase	17.5071	79.4555	2.18221	0.00287243	0.0324619
E2348C_0699		Cluster_7356	head protein/prohead protease	10.9967	48.9097	2.15305	0.00298564	0.0333869
E2348C_0454	ybcF	Cluster_4826	carbamate kinase	20.4002	90.6498	2.15172	0.00128042	0.0181071
E2348C_2063	fliQ	Cluster_706	flagellar biosynthesis protein FliQ	26.7433	6.39612	-2.06391	0.00415888	0.0427611
E2348C_2387	yfaD	Cluster_2516	hypothetical protein	92.3104	21.2314	-2.12029	0.00516025	0.0499071
E2348C_3122	ygeW	Cluster_6330	aspartate/ornithine carbamoyltransferase	39.9391	8.92871	-2.16128	0.00456992	0.0456595
E2348C_1775	ydiM	Cluster_2622	transporter	49.5981	10.9548	-2.17872	0.00452842	0.0454424
E2348C_3128	yqeC	Cluster_3121	hypothetical protein	51.2498	10.6199	-2.27077	0.00378702	0.0394675
E2348C_3416	kbaZ	Cluster_2367	tagatose 6-phosphate aldolase 1, kbaZ subunit	109.493	22.0728	-2.3105	0.00473402	0.04669
E2348C_0267	ykgD	Cluster_3035	DNA-binding transcriptional regulator	61.2464	12.1225	-2.33694	0.00136159	0.0189059
E2348C_2932	stpA	Cluster_2156	DNA binding protein	78.7283	15.505	-2.34415	0.00323485	0.0353985
E2348C_3372	ygjJ	Cluster_404	hypothetical protein	95.729	18.5271	-2.36932	0.00209149	0.0260501
E2348C_3828	yiaL	Cluster_3354	hypothetical protein	21.7506	4.20686	-2.37024	0.00314122	0.0347881
E2348C_3682	gntK	Cluster_1371	gluconate kinase	111.669	21.5662	-2.37239	0.00246236	0.0293888
E2348C_1896	ydjE	Cluster_7077	transporter	118.346	22.5877	-2.38939	0.00442556	0.0449401
E2348C_4386	soxS	Cluster_1227	DNA-binding transcriptional regulator SoxS	54.837	10.2851	-2.4146	0.00296366	0.0332219
E2348C_4415	alsC	Cluster_4730	D-allose transporter subunit	54.9286	10.2851	-2.417	0.00351052	0.037654
E2348C_4345	yjbT	Cluster_5794	hypothetical protein	82.9653	15.3418	-2.43504	0.00226943	0.0277402
E2348C_0316	yaiZ	Cluster_805	hypothetical protein	87.8478	15.8483	-2.47068	0.00284857	0.032406
E2348C_2006	cheY	Cluster_4012	chemotaxis regulatory protein CheY	28.9424	5.21989	-2.47109	0.00196925	0.0247964
E2348C_4274		Cluster_3536	transporter	43.7188	7.76096	-2.49395	0.00448282	0.0451821
E2348C_3896		Cluster_2002	hypothetical protein	121.018	20.9135	-2.53271	0.00383016	0.0395582
E2348C_4182		Cluster_2387	dehydrogenase	113.253	19.5486	-2.53441	0.00190008	0.0242723
E2348C_3370	ebgC	Cluster_1064	cryptic beta-D-galactosidase subunit beta	59.0095	10.1134	-2.54468	0.00167654	0.0223757
E2348C_4534		Cluster_3111	3-ketoacyl-ACP reductase	33.9683	5.73489	-2.56635	0.00364185	0.0387452
E2348C_2291	yeiS	Cluster_1901	hypothetical protein	110.958	18.5271	-2.5823	0.000927491	0.0139697
E2348C_3418	agaW	Cluster_6240	N-acetylgalactosamine-specific enzyme IIC component of PTS	53.0387	8.76552	-2.59713	0.00154073	0.0207659
E2348C_3306		Cluster_6189	TRAP-type C4-dicarboxylate transport system, periplasmic component	52.6837	8.61081	-2.61314	0.00373339	0.0392342
E2348C_2040	fliA	Cluster_2767	flagellar biosynthesis sigma factor	198.634	32.1692	-2.62636	0.00186803	0.024049
E2348C_3495	nanE	Cluster_2948	N-acetylmannosamine-6-phosphate 2-epimerase	92.8186	15.0154	-2.62797	0.00321479	0.035263
E2348C_4098	aslB	Cluster_3502	regulator of arylsulfatase activity	260.052	41.4582	-2.64907	0.00374184	0.0392342
E2348C_4310	zraS	Cluster_2435	sensor protein ZraS	517.438	81.7232	-2.66257	0.00443858	0.0449401
E2348C_4480	frdC	Cluster_561	fumarate reductase subunit C	355.312	55.9332	-2.66731	0.00311619	0.0345942
E2348C_3910	yicG	Cluster_909	hypothetical protein	361.344	56.4482	-2.67837	0.00442273	0.0449401
E2348C_3439	yhbU	Cluster_7490	peptidase (collagenase-like)	464.275	72.4342	-2.68023	0.0028717	0.0324619
E2348C_2265	yehL	Cluster_2748	transporter subunit: ATP-binding component of ABC superfamily	63.1994	9.77856	-2.69222	0.00108213	0.0159406
E2348C_2039	fliZ	Cluster_186	flagella biosynthesis protein FliZ	162.588	24.9317	-2.70517	0.00119711	0.0171935
E2348C_2364	atoS	Cluster_7208	sensory histidine kinase AtoS	535.622	81.3969	-2.71817	0.003825	0.0395582
E2348C_2554	lacY	Cluster_2570	galactoside permease	117.894	17.8659	-2.72221	0.00115623	0.0167635
E2348C_1800		Cluster_4159	hypothetical protein	6.65232	0	-2.73386	0.00468447	0.0464004
E2348C_3423	kbaY	Cluster_187	tagatose-bisphosphate aldolase	52.2026	7.75249	-2.75139	0.000715678	0.0114608
E2348C_1629	ydeQ	Cluster_6152	fimbrial protein-like protein	44.8641	6.58474	-2.76837	0.00333158	0.0359435
E2348C_4614		Cluster_2439	restriction endonuclease	111.078	16.1916	-2.77825	0.00172729	0.0228778
E2348C_3829		Cluster_4698	hypothetical protein	72.92	10.6115	-2.78069	0.000459256	0.00821299
E2348C_3422	agaS	Cluster_6343	tagatose-6-phosphate ketose/aldose isomerase	93.3501	13.3157	-2.80952	0.000719882	0.0114881
E2348C_0380	ybaE	Cluster_1782	transporter subunit: periplasmic-binding component of ABC superfamily	418.23	59.3326	-2.8174	0.00333055	0.0359435
E2348C_0231	gpt	Cluster_5186	xanthine-guanine phosphoribosyltransferase	746.469	105.47	-2.82325	0.00366769	0.03893
E2348C_0228		Cluster_2565	hypothetical protein	171.108	24.0988	-2.82787	0.00129637	0.0182339
E2348C_4442	eptA	Cluster_4250	cell division protein	416.759	58.1648	-2.84099	0.00465979	0.0463559
E2348C_4443	adiC	Cluster_2560	arginine:agmatin antiporter	37.4056	5.21989	-2.84116	0.000311052	0.00603205
E2348C_0304	frmR	Cluster_1129	regulator protein FrmR	209.542	28.9923	-2.8535	0.00178992	0.0235042
E2348C_3029	ygcN	Cluster_2689	oxidoreductase with FAD/NAD(P)-binding domain	464.898	62.0453	-2.90552	0.00299741	0.0334371
E2348C_4445	adiA	Cluster_4598	biodegradative arginine decarboxylase	484.587	63.2131	-2.93846	0.00247518	0.0293951
E2348C_1857	ydjM	Cluster_500	hypothetical protein	233.957	30.0308	-2.96173	0.00250506	0.0295848
E2348C_2271	yehT	Cluster_2791	two-component response-regulatory protein YehT	773.893	98.9703	-2.96707	0.00310297	0.0345309
E2348C_3031	ygcP	Cluster_942	anti-terminator regulatory protein	114.742	14.6636	-2.96809	0.00039662	0.00729146
E2348C_2483	fadL	Cluster_7099	long-chain fatty acid outer membrane transporter	1555.8	198.542	-2.97014	0.00373375	0.0392342
E2348C_4352		Cluster_1	transposase of ISEc13	1802.15	229.673	-2.97206	0.00266156	0.0308031
E2348C_0290	prpR	Cluster_6102	DNA-binding transcriptional activator	77.1224	9.77856	-2.97946	0.000449485	0.00806966
E2348C_2995	hypE	Cluster_2330	carbamoyl phosphate phosphatase, hydrogenase 3 maturation protein HypE	726.819	92.0168	-2.98163	0.00178946	0.0235042
E2348C_1512	ompG	Cluster_2438	outer membrane porin OmpG	7.95691	0	-2.99221	0.00182614	0.023776
E2348C_3190		Cluster_3465	hypothetical protein	7.95691	0	-2.99221	0.00182614	0.023776
E2348C_4195	fdoI	Cluster_161	formate dehydrogenase-O subunit gamma	661.71	83.0372	-2.99437	0.00168451	0.0223757
E2348C_3832	yiaO	Cluster_6354	transporter, periplasmic protein	67.4349	8.42219	-3.00123	0.000164171	0.00368063
E2348_P1_071	traE	Cluster_6431	conjugal transfer pilus assembly protein TraE	8.04051	0	-3.00729	0.00181578	0.0237759
E2348C_0019		Cluster_1395	arylsulfatase	38.2291	4.72185	-3.01725	0.000602742	0.00989358
E2348C_4450	dcuB	Cluster_2992	anaerobic C4-dicarboxylate transporter	457.41	56.4312	-3.01892	0.00113068	0.0164449
E2348C_2555		Cluster_533	aminoimidazole riboside kinase	78.9586	9.59842	-3.04023	0.000107484	0.00261519
E2348C_4378		Cluster_1950	sensory histidine kinase in two-component system	40.2404	4.88504	-3.0422	0.00021478	0.00448695
E2348C_1321	treA	Cluster_1797	trehalase	1069.13	129.688	-3.04333	0.00287467	0.0324619
E2348C_4679	deoC	Cluster_7345	deoxyribose-phosphate aldolase	2463.45	296.055	-3.05674	0.00263879	0.0306259
E2348C_1128	csgF	Cluster_547	curli assembly protein CsgF	22.8296	2.69578	-3.08213	0.000891589	0.0135239
E2348C_3453	yhbX	Cluster_2263	hydrolase, inner membrane	215.054	25.2751	-3.08891	0.000598126	0.0098707
E2348C_4196	fdoH	Cluster_2452	formate dehydrogenase-O, Fe-S subunit FdoH	2776.49	325.59	-3.09214	0.00282456	0.0322126
E2348C_3037	yqcE	Cluster_5974	transporter	20.2204	2.36093	-3.09839	0.00205611	0.025749
E2348C_4180		Cluster_3087	oxidoreductase with NAD(P)-binding Rossmann-fold domain	154.264	17.8744	-3.10943	0.000545014	0.00934658
E2348C_3831	yiaN	Cluster_5973	transporter, large permease component	43.0247	4.88504	-3.13872	0.000177139	0.00389535
E2348C_2272	yehU	Cluster_1244	sensory kinase in two-component system with YehT	1158.05	129.851	-3.15677	0.00226425	0.0277402
E2348C_0544	rihA	Cluster_4677	ribonucleoside hydrolase 1	2166.93	242.052	-3.16226	0.00255591	0.0299667
E2348C_1501	ycjM	Cluster_2695	glucosyltransferase	68.1874	7.58082	-3.16908	0.000102852	0.00252785
E2348C_2312	yeiC	Cluster_6165	hypothetical protein	54.6194	6.06127	-3.17172	7.08683e-05	0.00192861
E2348C_3297	yqhD	Cluster_2546	alcohol dehydrogenase	1734.49	189.932	-3.19096	0.00147629	0.0201262
E2348C_0391	ybaA	Cluster_2279	hypothetical protein	153.716	16.7066	-3.20178	0.000634471	0.0103405
E2348C_2994	hypD	Cluster_406	HypD protein required for maturation of hydrogenases	974.079	105.65	-3.20474	0.000885204	0.0135239
E2348C_3114	kduI	Cluster_3169	5-keto-4-deoxyuronate isomerase	272.769	29.4904	-3.20936	0.000723714	0.0115093
E2348C_4532		Cluster_3136	3-hydroxybutyryl-CoA dehydratase	33.0234	3.53715	-3.22283	0.000208357	0.00441294
E2348C_4396	nrfD	Cluster_6181	formate-dependent nitrite reductase complex subunit NrfD	66.2485	7.0743	-3.22723	4.72883e-05	0.00141128
E2348C_2293	yeiA	Cluster_2562	dihydropyrimidine dehydrogenase	320.368	34.2038	-3.2275	0.000577307	0.0096831
E2348C_4158	fadB	Cluster_6849	multifunctional fatty acid oxidation complex subunit alpha	647.391	68.8271	-3.23359	0.00242895	0.0291258
E2348C_1759	ydhY	Cluster_855	hypothetical protein	47.8045	5.05671	-3.24088	0.000125329	0.00296914
E2348C_4618	nanC	Cluster_2761	N-acetylnuraminic acid outer membrane channel protein	9.4871	0	-3.24597	0.00110386	0.0161571
E2348C_1245		Cluster_4085	hypothetical protein	56.1748	5.90655	-3.24953	0.000312522	0.00603508
E2348C_4391	yjcH	Cluster_1223	inner membrane protein involved in acetate transport	45.2444	4.71338	-3.2629	9.25992e-05	0.0023513
E2348C_1052	agp	Cluster_5925	glucose-1-phosphatase/inositol phosphatase	829.334	85.6376	-3.27564	0.00109517	0.0160811
E2348C_3305		Cluster_7479	malate/L-lactate dehydrogenase-family protein	32.7852	3.37396	-3.28053	0.000437929	0.00796199
E2348C_4260	ptsA	Cluster_4407	fused PTS enzymes: Hpr component/enzyme I component/enzyme IIA component	357.519	36.7364	-3.28274	0.00056295	0.00958266
E2348C_3119	xdhB	Cluster_202	xanthine dehydrogenase subunit XdhB	103.377	10.6199	-3.28307	0.00014511	0.00330162
E2348C_3121	ygeV	Cluster_6138	DNA-binding transcriptional regulator	853.873	87.0894	-3.29345	0.000577427	0.0096831
E2348C_2043	fliS	Cluster_3979	flagellar protein FliS	24.9829	2.53259	-3.30225	0.00126045	0.0179351
E2348C_4506	yjfK	Cluster_263	hypothetical protein	15.1235	1.51955	-3.31507	0.00436362	0.0445671
E2348C_1284	ymgC	Cluster_1152	hypothetical protein	28.9298	2.86744	-3.33472	0.000579385	0.0096831
E2348C_1161	flgM	Cluster_1792	anti-sigma-28 factor FlgM	100.99	9.95022	-3.34334	0.000139875	0.00321433
E2348C_2992	hypB	Cluster_182	hydrogenase nickel incorporation protein HypB	1054.46	102.431	-3.36378	0.000487258	0.00862068
E2348C_2365	atoC	Cluster_4333	acetoacetate metabolism regulatory protein AtoC	542.199	52.5847	-3.36611	0.000583343	0.0097034
E2348C_2061	fliO	Cluster_2231	flagellar biosynthesis protein FliO	60.9751	5.89808	-3.3699	6.10928e-05	0.00174399
E2348C_3070	fucK	Cluster_7108	L-fuculokinase	315.662	30.3487	-3.37868	0.000606345	0.00991731
E2348C_0472	cusC	Cluster_4362	copper/silver efflux system outer membrane protein CusC	15.8428	1.51955	-3.38211	0.00273221	0.0312369
E2348C_3496	nanT	Cluster_1357	sialic acid transporter	216.895	20.7418	-3.38639	0.000481662	0.00858031
E2348C_4677	yjjW	Cluster_4829	pyruvate formate lyase activating enzyme	522.94	49.8719	-3.39035	0.000375311	0.00695536
E2348C_3619	yhfL	Cluster_1176	hypothetical protein	10.4951	0	-3.39164	0.00030582	0.00595572
E2348C_0973	cspH	Cluster_3904	stress protein, member of the CspA-family	412.32	39.1481	-3.39675	0.0010089	0.0150062
E2348C_2349	napG	Cluster_350	quinol dehydrogenase periplasmic component	229.62	21.7464	-3.4004	0.000256683	0.00521999
E2348C_3660	gntT	Cluster_2423	gluconate transporter, high-affinity GNT Isystem	1099.51	103.985	-3.40242	0.000572865	0.00967973
E2348C_2351	napD	Cluster_1179	assembly protein for periplasmic nitrate reductase	49.9498	4.72185	-3.40306	8.11837e-05	0.00211712
E2348C_4181		Cluster_3047	aldolase	216.389	20.39	-3.40769	0.000199601	0.00429584
E2348C_2348	napH	Cluster_165	quinol dehydrogenase membrane component	454.349	41.6214	-3.4484	0.000329869	0.00626478
E2348C_4261	frwC	Cluster_7392	fructose-like permease EIIC subunit 2	20.5548	1.85441	-3.47045	0.000809865	0.0127471
E2348C_2228	atlT	Cluster_4291	D-arabitol membrane transporter	253.117	22.5877	-3.48619	0.000238155	0.00490834
E2348C_1172	flgK	Cluster_2269	flagellar hook-associated protein FlgK	1224.26	108.912	-3.49067	0.000671173	0.0107857
E2348C_1608	fdnG	Cluster_6009	formate dehydrogenase-N alpha subunit	1158.83	102.44	-3.49982	0.000442741	0.00801117
E2348C_3718	nikB	Cluster_938	nickel transporter permease NikB	398.892	35.2253	-3.50132	0.000300705	0.00590616
E2348C_2480	fadJ	Cluster_4653	multifunctional fatty acid oxidation complex subunit alpha	1201.99	105.229	-3.51382	0.000836348	0.012986
E2348C_2350	napA	Cluster_4418	nitrate reductase catalytic subunit	2631.75	226.539	-3.5382	0.000832246	0.0129661
E2348C_4063	rbsR	Cluster_528	transcriptional repressor RbsR	1836	157.659	-3.54169	0.000933137	0.0139697
E2348C_2059	fliM	Cluster_7492	flagellar motor switch protein FliM	369.245	31.6881	-3.54257	0.000326976	0.0062616
E2348C_3417	agaV	Cluster_1492	PTS system N-acetylgalactosamine-specific transporter subunit IIB	51.7136	4.387	-3.55924	9.48482e-05	0.00238542
E2348C_4641	yjiL	Cluster_5290	ATPase, activator of (R)-hydroxyglutaryl-CoA dehydratase	12.0253	1.01304	-3.56931	0.00464767	0.0463356
E2348C_1171	flgJ	Cluster_6176	flagellar rod assembly protein/muramidase FlgJ	748.006	62.0284	-3.59205	0.000355523	0.00664221
E2348C_0288	yahN	Cluster_1615	neutral amino-acid efflux system	104.636	8.43067	-3.63358	4.50502e-05	0.00135327
E2348C_3661	malQ	Cluster_6032	4-alpha-glucanotransferase	13320.3	1073.15	-3.6337	0.00515726	0.0499071
E2348C_0346	tsx	Cluster_6167	nucleoside channel phage T6/colicin K receptor	5964.93	480.12	-3.63504	0.00243348	0.0291258
E2348C_1630	ydeR	Cluster_397	fimbrial protein-like protein	12.5979	1.01304	-3.63643	0.00506738	0.0495525
E2348C_0280	yahD	Cluster_878	transcriptional regulator with ankyrin domain	31.886	2.52412	-3.65907	4.24215e-05	0.00130852
E2348C_3115	yqeF	Cluster_464	acetyl-CoA acetyltransferase	1076.87	85.0018	-3.66321	0.00063973	0.0103894
E2348C_4377		Cluster_7078	response regulator in two-component system	36.4103	2.86744	-3.66651	0.000107544	0.00261519
E2348C_2346	napC	Cluster_168	cytochrome c-type protein NapC	506.485	39.6377	-3.67557	0.000328464	0.00626399
E2348C_1162	flgA	Cluster_323	flagellar basal body P-ring biosynthesis protein FlgA	644.686	50.3615	-3.6782	0.000155339	0.00349969
E2348C_2229	atlK	Cluster_7112	D-xylulose kinase	598.142	46.5319	-3.6842	0.000289292	0.00572968
E2348C_0572	ybfM	Cluster_2884	outer membrane porin	242.97	18.8874	-3.68528	0.000200349	0.00429584
E2348C_3036	ygcW	Cluster_6236	deoxygluconate dehydrogenase	13.1248	1.01304	-3.69554	0.00374757	0.0392342
E2348C_2993	hypC	Cluster_1193	hydrogenase assembly chaperone	132.092	10.1049	-3.70841	1.31384e-05	0.000548948
E2348C_4131		Cluster_1766	phosphosugar isomerase	31.0373	2.36093	-3.71658	0.0001348	0.00311434
E2348C_3369	ebgA	Cluster_6043	cryptic beta-D-galactosidase subunit alpha	972.48	73.6528	-3.72286	0.000273262	0.00553264
E2348C_0279	yahC	Cluster_1296	hypothetical protein	29.6491	2.18926	-3.75947	6.70873e-05	0.00186869
E2348C_4680	deoA	Cluster_2458	thymidine phosphorylase	5323.43	391.435	-3.76551	0.00124953	0.0178348
E2348C_3116	yqeG	Cluster_1264	transporter	798.517	58.4912	-3.77103	0.000281225	0.00564415
E2348C_1502	ycjN	Cluster_4281	sugar transporter subunit: periplasmic-binding component of ABC superfamily	25.4009	1.85441	-3.77585	0.000203904	0.00433863
E2348C_1950	mgrB	Cluster_1159	hypothetical protein	27.9139	2.02607	-3.78422	0.000289537	0.00572968
E2348C_2057	fliK	Cluster_2728	flagellar hook-length control protein	518.181	37.4145	-3.79179	0.000143893	0.0032902
E2348C_3217	nupG	Cluster_7187	nucleoside transporter	1619.89	114.295	-3.82506	0.000290468	0.00572968
E2348C_4229	glpX	Cluster_4954	fructose 1,6-bisphosphatase II	2190.01	152.328	-3.84568	0.000290473	0.00572968
E2348C_4247		Cluster_4277	5'-nucleotidase	99.4218	6.91111	-3.84657	1.41237e-05	0.000569409
E2348C_2311	yeiN	Cluster_4667	hypothetical protein	39.4454	2.69578	-3.87108	3.43052e-05	0.0011182
E2348C_4347	malG	Cluster_279	maltose transporter permease	8594.6	582.449	-3.88323	0.00167695	0.0223757
E2348C_2801	ndk	Cluster_613	nucleoside diphosphate kinase	11097.9	749.543	-3.88813	0.00510983	0.0498615
E2348C_3411	garR	Cluster_4807	tartronate semialdehyde reductase	273.159	18.0291	-3.92134	4.1247e-05	0.00128089
E2348C_2051	fliE	Cluster_1845	flagellar hook-basal body protein FliE	15.4705	1.01304	-3.93277	0.00135075	0.0188122
E2348C_1065	putA	Cluster_5514	trifunctional transcriptional regulator/proline dehydrogenase/pyrroline-5-carboxylate dehydrogenase	7879.17	506.976	-3.95805	0.00168138	0.0223757
E2348C_2042	fliD	Cluster_2911	flagellar capping protein	299.526	19.0421	-3.97542	5.5337e-05	0.00160968
E2348C_0299	lacZ	Cluster_5570	beta-D-galactosidase	421.057	26.6229	-3.98327	7.3592e-05	0.00196645
E2348C_4392	acs	Cluster_4556	acetyl-CoA synthetase	1686.33	105.409	-3.99982	0.000305565	0.00595572
E2348C_2054	fliH	Cluster_3557	flagellar assembly protein H	255.927	15.6682	-4.02982	2.4961e-05	0.000849782
E2348C_0018		Cluster_1576	hypothetical protein	24.9245	1.51955	-4.03584	0.000185837	0.00406717
E2348C_2381	inaA	Cluster_3581	hypothetical protein	3674.32	222.605	-4.04492	0.000491649	0.00865755
E2348C_1170	flgI	Cluster_4884	flagellar basal body P-ring biosynthesis protein FlgA	634.864	38.2813	-4.05174	0.000111745	0.00270305
E2348C_3069	fucI	Cluster_2019	L-fucose isomerase	896.078	52.7309	-4.0869	5.83531e-05	0.00168673
E2348C_3719	nikC	Cluster_930	nickel transporter permease NikC	580.231	33.8604	-4.09896	3.5623e-05	0.00114492
E2348C_2053	fliG	Cluster_7496	flagellar motor switch protein G	419.837	24.4422	-4.10239	5.45706e-05	0.00159749
E2348C_2347	napB	Cluster_1067	citrate reductase cytochrome c-type subunit	336.582	19.5571	-4.10519	4.33492e-05	0.00131942
E2348C_3615	nirB	Cluster_6067	nitrite reductase, large subunit, NAD(P)H-binding	12094.7	680.633	-4.15135	0.00126802	0.0179871
E2348C_1774	ydiL	Cluster_5829	hypothetical protein	34.0314	1.85441	-4.19783	2.07812e-05	0.000746177
E2348C_4533		Cluster_3164	hypothetical protein	18.9032	1.01304	-4.22187	0.000494709	0.00867818
E2348C_2056	fliJ	Cluster_1042	flagellar biosynthesis chaperone	136.188	7.24597	-4.23228	3.72343e-06	0.000199684
E2348C_3284	hybO	Cluster_374	hydrogenase 2 small subunit	1436.78	75.6365	-4.24761	3.34398e-05	0.00109778
E2348C_1624	ydeM	Cluster_2535	hypothetical protein	149.392	7.76096	-4.26673	1.0642e-05	0.00045873
E2348C_4649	yjiX	Cluster_1095	hypothetical protein	91.5219	4.72185	-4.27669	5.93137e-06	0.000290006
E2348C_1168	flgG	Cluster_3495	flagellar basal body rod protein FlgG	805.973	41.1403	-4.29211	4.87495e-05	0.0014455
E2348C_2612	ucpA	Cluster_6243	short chain dehydrogenase	11109.9	545.156	-4.34903	0.000976003	0.014564
E2348C_1169	flgH	Cluster_3660	flagellar basal body L-ring protein	237.813	11.6414	-4.35248	2.14291e-05	0.000752311
E2348C_2062	fliP	Cluster_2875	flagellar biosynthesis protein FliP	83.0522	4.04367	-4.36028	1.52683e-06	0.000103335
E2348C_3497	nanA	Cluster_3054	N-acetylneuraminate lyase	322.643	15.5134	-4.37835	2.67729e-05	0.000898161
E2348C_4062	rbsK	Cluster_905	ribokinase	4287.53	203.959	-4.39379	0.000191302	0.00416693
E2348C_0311	yaiV	Cluster_1592	DNA-binding transcriptional regulator	10.9967	0.506518	-4.44032	0.00186715	0.024049
E2348C_4465	aspA	Cluster_1241	aspartate ammonia-lyase	24794.5	1137.26	-4.44639	0.0027062	0.0310942
E2348C_3830	yiaM	Cluster_6546	2,3-diketo-L-gulonate TRAP transporter small permease YiaM	22.1102	1.01304	-4.44796	0.000168752	0.00376498
E2348C_3064	sdaB	Cluster_5872	L-serine deaminase II	1339.09	60.4919	-4.46837	2.95732e-05	0.000984916
E2348C_4394	nrfB	Cluster_212	cytochrome c nitrite reductase pentaheme subunit	113.531	5.05671	-4.48874	1.21928e-06	8.62125e-05
E2348C_4262	frwB	Cluster_1213	PTS system fructose-like transporter subunit EIIB	11.4022	0.506518	-4.49255	0.00208912	0.0260501
E2348C_3721	nikE	Cluster_111	nickel transporter ATP-binding protein NikE	1173.3	51.2029	-4.51821	9.92585e-06	0.000442905
E2348C_3282	hybB	Cluster_7159	hydrogenase 2 b cytochrome subunit	1196.3	48.7211	-4.61789	1.55693e-05	0.00060641
E2348C_4678	yjjI	Cluster_4271	hypothetical protein	5295.39	212.297	-4.64058	8.4634e-05	0.00217306
E2348C_2044	fliT	Cluster_782	flagellar biosynthesis protein FliT	12.7068	0.506518	-4.64884	0.0010609	0.0157288
E2348C_3402	tdcG	Cluster_776	L-serine dehydratase 3	458.377	18.046	-4.66678	1.24244e-05	0.000523875
E2348C_2058	fliL	Cluster_1480	flagellar basal body protein FliL	257.344	9.95022	-4.69282	5.77523e-06	0.00028851
E2348C_0281	yahE	Cluster_6257	hypothetical protein	39.5211	1.51955	-4.7009	9.1074e-06	0.000425006
E2348C_3770	dctA	Cluster_1151	C4-dicarboxylate transporter DctA	3779.82	145.28	-4.70142	7.17564e-05	0.00192861
E2348C_0565		Cluster_6603	TerC family integral membrane protein	13.6517	0.506518	-4.75232	0.000750707	0.0118974
E2348C_3030	ygcO	Cluster_984	(4Fe-4S)-binding protein	13.6895	0.506518	-4.75631	0.000513264	0.00890174
E2348C_4512	yjfO	Cluster_4090	biofilm stress and motility protein A	2237.36	80.7272	-4.7926	1.4917e-05	0.000585971
E2348C_1625	ydeN	Cluster_4202	hypothetical protein	975.058	33.1738	-4.87737	2.71122e-06	0.00015576
E2348C_2052	fliF	Cluster_6079	flagellar MS-ring protein	432.094	14.6806	-4.87937	9.15484e-06	0.000425006
E2348C_2055	fliI	Cluster_7087	flagellum-specific ATP synthase	505.938	17.1877	-4.87951	3.61168e-06	0.000199684
E2348C_3039	scrK	Cluster_2433	aminoimidazole riboside kinase	516.312	16.3548	-4.98046	4.46785e-06	0.000236026
E2348C_1167	flgF	Cluster_5306	flagellar basal body rod protein FlgF	610.114	19.0591	-5.00053	5.68471e-06	0.000287109
E2348C_3720	nikD	Cluster_84	nickel transporter ATP-binding protein NikD	926.569	28.8037	-5.00757	1.87703e-06	0.000119897
E2348C_4019	tnaA	Cluster_2927	tryptophanase	188.208	5.56322	-5.08027	7.97724e-07	7.00554e-05
E2348C_3854	lldD	Cluster_4938	L-lactate dehydrogenase	6360.56	182.289	-5.12485	8.00693e-05	0.00211493
E2348C_0264	ykgB	Cluster_1537	hypothetical protein	17.7327	0.506518	-5.12965	0.000132118	0.00308231
E2348C_2230	atlD	Cluster_2827	D-arabitol dehydrogenase	861.022	24.4337	-5.13911	1.87828e-06	0.000119897
E2348C_4058	rbsD	Cluster_2166	D-ribose pyranase	4132.73	116.501	-5.14868	2.16779e-05	0.000754786
E2348C_3733	yhiP	Cluster_5913	inner membrane transporter YhiP	4222.23	115.609	-5.19068	1.61487e-05	0.000618495
E2348C_3063	sdaC	Cluster_2311	serine transporter	12465.2	336.833	-5.20974	0.000251723	0.00514186
E2348C_3981	uhpT	Cluster_5882	sugar phosphate antiporter	401.067	10.7916	-5.21586	2.40356e-06	0.000143465
E2348C_4393	nrfA	Cluster_7115	cytochrome c552	2303.46	60.3456	-5.25441	3.66138e-06	0.000199684
E2348C_2481	fadI	Cluster_5979	3-ketoacyl-CoA thiolase	1112.13	27.9963	-5.31195	2.64886e-06	0.000154103
E2348C_1350	narJ	Cluster_5258	molybdenum-cofactor-assembly chaperone subunit (delta subunit) of nitrate reductase 1	902.885	22.2444	-5.34303	8.88477e-07	7.42444e-05
E2348C_3413	garP	Cluster_4354	(D)-galactarate transporter	888.896	21.8841	-5.34406	3.94822e-07	4.42586e-05
E2348C_1165	flgD	Cluster_3614	flagellar basal body rod modification protein	848.916	20.2268	-5.39128	1.12783e-06	8.22782e-05
E2348C_2060	fliN	Cluster_545	flagellar motor switch protein FliN	95.0854	2.18926	-5.44071	5.3583e-08	1.71991e-05
E2348C_3283	hybA	Cluster_581	hydrogenase 2 protein HybA	765.02	17.531	-5.44751	8.00898e-07	7.00554e-05
E2348C_0298	lacY	Cluster_2714	galactoside permease	62.4469	1.34789	-5.53385	1.10497e-07	2.28594e-05
E2348C_3403	tdcF	Cluster_792	hypothetical protein	358.448	7.58082	-5.56327	2.56266e-07	3.46411e-05
E2348C_3129	ygfJ	Cluster_5123	hypothetical protein	120.543	2.53259	-5.57279	1.1277e-07	2.28594e-05
E2348C_0270	ykgG	Cluster_3615	transporter	348.441	7.08278	-5.62045	3.75465e-07	4.42471e-05
E2348C_4061	rbsB	Cluster_888	D-ribose transporter subunit RbsB	13314.3	270.347	-5.62202	0.000122445	0.00291584
E2348C_1166	flgE	Cluster_7143	flagellar hook protein FlgE	1896.28	38.2644	-5.63103	1.02926e-06	8.01776e-05
E2348C_3068	fucP	Cluster_7092	L-fucose transporter	152.26	3.03063	-5.65078	3.26268e-08	1.36321e-05
E2348C_4395	nrfC	Cluster_3540	formate-dependent nitrite reductase NrfC, 4Fe4S subunit	67.7203	1.34789	-5.65081	4.80593e-08	1.71991e-05
E2348C_2041	fliC	Cluster_7296	flagellin	1304.4	25.6184	-5.67007	5.41581e-07	5.53135e-05
E2348C_3042	scrB	Cluster_7125	sucrose-6-phosphate hydrolase	12164.5	234.308	-5.69812	6.80718e-05	0.0018734
E2348C_3616	nirD	Cluster_2206	nitrite reductase small subunit	581.198	10.7746	-5.75332	1.02036e-07	2.28594e-05
E2348C_3853	lldR	Cluster_6242	DNA-binding transcriptional repressor LldR	6486.03	118.407	-5.77552	1.79069e-05	0.000669108
E2348C_0268	ykgE	Cluster_6578	oxidoreductase	1770.5	32.023	-5.78891	3.90035e-07	4.42586e-05
E2348C_0269	ykgF	Cluster_7109	amino acid dehydrogenase with NAD(P)-binding domain and ferridoxin-like domain	1531.6	26.1079	-5.87441	1.51623e-07	2.58096e-05
E2348C_3210	ansB	Cluster_2368	L-asparaginase II	9341.11	159.076	-5.8758	1.48795e-05	0.000585971
E2348C_1164	flgC	Cluster_6522	flagellar basal body rod protein FlgC	394.657	6.57626	-5.90719	2.30806e-07	3.38681e-05
E2348C_1351	narI	Cluster_5372	nitrate reductase 1 subunit gamma (cytochrome b(NR))	471.028	7.58082	-5.95731	8.85041e-08	2.28594e-05
E2348C_2386	glpC	Cluster_994	sn-glycerol-3-phosphate dehydrogenase subunit C	4379.84	69.3697	-5.98043	8.07862e-07	7.00554e-05
E2348C_3412	garL	Cluster_173	alpha-dehydro-beta-deoxy-D-glucarate aldolase	556.852	8.76552	-5.98931	1.33424e-07	2.35852e-05
E2348C_2292	yeiT	Cluster_2554	oxidoreductase	641.229	9.94175	-6.0112	1.10581e-07	2.28594e-05
E2348C_3670	glpD	Cluster_5887	glycerol-3-phosphate dehydrogenase	5838.38	88.7128	-6.04028	1.66034e-06	0.000110593
E2348C_1163	flgB	Cluster_643	flagellar basal-body rod protein FlgB	350.905	5.05671	-6.11674	8.71411e-08	2.28594e-05
E2348C_2294	mglC	Cluster_4984	beta-methylgalactoside transporter inner membrane protein	959.699	13.161	-6.18824	2.23881e-07	3.38681e-05
E2348C_2296	mglB	Cluster_2299	methyl-galactoside transporter subunit	2082.17	25.2751	-6.36423	1.1937e-07	2.28594e-05
E2348C_4444	adiY	Cluster_2886	DNA-binding transcriptional activator	140.011	1.68274	-6.37858	3.20514e-09	2.45514e-06
E2348C_2384	glpA	Cluster_2273	sn-glycerol-3-phosphate dehydrogenase subunit A	6450.58	71.8938	-6.48742	6.38873e-07	6.0583e-05
E2348C_3852	lldP	Cluster_4241	L-lactate permease	16529.6	183.319	-6.49455	3.93349e-05	0.00124678
E2348C_3371	ygjI	Cluster_5911	transporter	92.1497	1.01304	-6.50722	1.88756e-08	8.67524e-06
E2348C_3672		Cluster_7353	hypothetical protein	181.759	1.85441	-6.61493	7.86188e-09	5.16189e-06
E2348C_4348	malF	Cluster_1448	maltose transporter membrane protein	34513.1	283.758	-6.92634	8.8312e-05	0.0022549
E2348C_1349	narH	Cluster_7255	nitrate reductase 1 subunit, beta (Fe-S)	8052.6	65.7117	-6.93716	6.35875e-07	6.0583e-05
E2348C_4059	rbsA	Cluster_5886	D-ribose transporter ATP-binding protein	8530.37	66.587	-7.00122	1.00816e-06	8.01776e-05
E2348C_2385	glpB	Cluster_2741	anaerobic glycerol-3-phosphate dehydrogenase subunit B	6054.26	44.6266	-7.0839	1.17984e-07	2.28594e-05
E2348C_4350	malK	Cluster_2713	maltose/maltodextrin transporter ATP-binding protein	24557.8	180.6	-7.08724	1.95039e-05	0.000705828
E2348C_4230	glpK	Cluster_1282	glycerol kinase	60736.8	433.469	-7.1305	0.000275446	0.00555241
E2348C_4349	malE	Cluster_427	maltose ABC transporter periplasmic protein	76008.2	533.987	-7.15321	0.000405107	0.00741782
E2348C_2382	glpQ	Cluster_691	glycerophosphodiester phosphodiesterase	39840	272.685	-7.19084	7.92758e-05	0.00210608
E2348C_3404	tdcE	Cluster_5990	pyruvate formate-lyase 4/2-ketobutyrate formate-lyase	12648.5	85.7839	-7.20404	1.95304e-06	0.000122961
E2348C_3617	nirC	Cluster_4794	nitrite transporter NirC	823.342	5.39156	-7.25465	2.16976e-09	1.99444e-06
E2348C_4060	rbsC	Cluster_7452	ribose ABC transporter permease	8780.66	52.911	-7.37462	3.68869e-07	4.42471e-05
E2348C_4231	glpF	Cluster_850	glycerol facilitator	11889.6	65.0675	-7.51355	1.07837e-06	8.22782e-05
E2348C_3041	scrA	Cluster_5879	PTS system, sucrose-specific IIBC component	21404.8	115.497	-7.53394	8.35816e-06	0.000396022
E2348C_4351	lamB	Cluster_2996	maltoporin	94400.6	455.919	-7.69387	0.000389509	0.0071895
E2348C_2295	mglA	Cluster_1511	galactose/methyl galaxtoside transporter ATP-binding protein	1688.85	7.41763	-7.83087	1.35092e-09	1.5522e-06
E2348C_1347	narK	Cluster_4345	nitrate/nitrite transporter	6154.95	22.9141	-8.06937	1.22805e-08	7.05517e-06
E2348C_3040	scrY	Cluster_800	sucrose porin	17986.7	61.3502	-8.19565	1.01618e-06	8.01776e-05
E2348C_3406	tdcC	Cluster_4351	threonine/serine transporter TdcC	24005.6	69.7893	-8.42615	1.75516e-06	0.000115239
E2348C_4566	treB	Cluster_1587	PTS system trehalose(maltose)-specific transporter subunit IIBC	18778.2	38.5738	-8.92722	2.35809e-07	3.38681e-05
E2348C_3405	tdcD	Cluster_5935	propionate/acetate kinase	10820.8	18.3809	-9.20138	1.44601e-08	7.38428e-06
E2348C_1348	narG	Cluster_4386	nitrate reductase 1 subunit alpha	76514.8	114.253	-9.38737	2.14431e-05	0.000752311
E2348C_3671		Cluster_3300	hypothetical protein	582.223	0.841372	-9.43461	4.07676e-11	9.3684e-08
E2348C_4565	treC	Cluster_4243	trehalose-6-phosphate hydrolase	28239	39.0973	-9.49641	5.14906e-07	5.37842e-05
E2348C_3408	tdcA	Cluster_2501	DNA-binding transcriptional activator TdcA	1246.63	0	-10.2838	2.39675e-13	1.10154e-09
E2348C_2383	glpT	Cluster_824	sn-glycerol-3-phosphate transporter	60843.2	32.1777	-10.8848	1.18701e-06	8.52423e-05
E2348C_3407	tdcB	Cluster_4979	threonine dehydratase	13343.7	5.89808	-11.1436	5.59434e-10	8.57053e-07
aThe locus id corresponds to the E2348/69 GenBank submission.
bLFC is the log2 fold-change value of the read counts. Any read counts that were zero were considered one for the LFC calculation.

## Sheet: DMEM 1 vs. LB 1
Locus IDa	Gene ID	LS-BSR Cluster ID	Predicted Protein Function	Read Counts (LB 1)	Read Counts (DMEM 1)	LFC (DMEM 1/ LB 1)b	p-value	FDR
E2348C_3959		Cluster_1998	hypothetical protein	16.8487	2658.36	7.30175	6.77467e-05	0.0311561
E2348C_3745	chuW	Cluster_4368	coproporphyrinogen III oxidase	45.9194	5724.7	6.96195	0.0001329	0.0358985
E2348C_3744	chuT	Cluster_3146	hemin binding protein	22.8048	2629.11	6.8491	2.71982e-05	0.0249039
E2348C_2104		Cluster_3393	lipoprotein	5.21854	546.397	6.71016	1.81563e-05	0.0249039
E2348C_2649		Cluster_5144	hypothetical protein	13.051	1202.8	6.52609	8.14183e-05	0.0311561
E2348C_2920		Cluster_5439	hypothetical protein	13.5701	1126.06	6.37471	7.4612e-05	0.0311561
E2348C_3746	chuX	Cluster_1284	ShuX-like protein	20.2001	1563.14	6.27394	3.12137e-05	0.0249039
E2348C_2173	wzy	Cluster_7154	O-antigen polymerase	22.0579	1556.18	6.14057	0.000202866	0.0414227
E2348C_2919		Cluster_5605	hypothetical protein	25.0266	1566.05	5.96752	0.00026219	0.0415164
E2348C_3747	chuY	Cluster_3308	ShuY-like protein	16.5481	993.026	5.90709	2.22826e-05	0.0249039
E2348C_2175	wzx	Cluster_5926	O-antigen flippase	6.93067	405.917	5.87204	9.53846e-05	0.0325817
E2348C_2757		Cluster_5715	hypothetical protein	1.33872	63.6428	5.57108	0.000390693	0.0499435
E2348C_1013		Cluster_5736	hypothetical protein	4.99076	221.493	5.47185	0.000250388	0.0415164
E2348C_1467	yciX	Cluster_1637	hypothetical protein	7.30409	298.386	5.35233	0.000279819	0.042831
E2348C_2918		Cluster_1339	hypothetical protein	9.68093	349.094	5.17233	0.000326237	0.046815
E2348C_1319		Cluster_2321	ABC transporter permease	9.69024	321.797	5.05348	3.25399e-05	0.0249039
E2348C_2094		Cluster_5755	hypothetical protein	0	31.3594	4.97083	0.000163961	0.0414227
E2348C_1320		Cluster_4971	ABC transporter ATP-binding protein	7.75965	232.149	4.90292	4.9603e-05	0.0311561
E2348C_0487	ybdZ	Cluster_274	hypothetical protein	2.15837	62.7772	4.86222	9.95233e-05	0.0325817
E2348C_3748	chuU	Cluster_6185	hemin permease	39.9989	1083.64	4.75978	0.000225515	0.0414227
E2348C_0497	entB	Cluster_2990	isochorismatase	39.8812	1079	4.75784	0.000239903	0.0415164
E2348C_0498	entA	Cluster_5302	2,3-dihydroxybenzoate-2,3-dehydrogenase	29.5077	727.599	4.62398	0.00021451	0.0414227
E2348C_2937		Cluster_6506	hypothetical protein	5.3735	117.551	4.45128	0.00035506	0.047954
E2348C_2609	cysU	Cluster_3147	sulfate/thiosulfate transporter subunit	124.457	3.93615	-4.98271	0.000224391	0.0414227
E2348C_2311	yeiN	Cluster_4667	hypothetical protein	310.3	8.68549	-5.15892	0.000197683	0.0414227
E2348C_2041	fliC	Cluster_7296	flagellin	1539.37	42.7429	-5.17052	0.000391543	0.0499435
E2348C_3672		Cluster_7353	hypothetical protein	38.3503	0	-5.26117	0.000113525	0.0325817
E2348C_0957	hyaA	Cluster_2712	hydrogenase 1, small subunit	278.001	5.63634	-5.62419	0.000108804	0.0325817
E2348C_1350	narJ	Cluster_5258	molybdenum-cofactor-assembly chaperone subunit (delta subunit) of nitrate reductase 1	1028.46	19.626	-5.71158	0.000351626	0.047954
E2348C_4392	acs	Cluster_4556	acetyl-CoA synthetase	1092.55	20.6237	-5.72725	0.000259599	0.0415164
E2348C_3981	uhpT	Cluster_5882	sugar phosphate antiporter	817.72	10.6631	-6.26091	7.20966e-05	0.0311561
E2348C_0602	sdhD	Cluster_663	succinate dehydrogenase cytochrome b556 small membrane subunit	2272.01	23.9503	-6.56778	0.00021555	0.0414227
E2348C_2383	glpT	Cluster_824	sn-glycerol-3-phosphate transporter	4697.96	32.6727	-7.16781	0.000313902	0.046498
E2348C_3497	nanA	Cluster_3054	N-acetylneuraminate lyase	1476.39	9.42485	-7.29138	3.09089e-05	0.0249039
E2348C_4565	treC	Cluster_4243	trehalose-6-phosphate hydrolase	5620.45	26.5005	-7.72852	0.000225087	0.0414227
E2348C_4566	treB	Cluster_1587	PTS system trehalose(maltose)-specific transporter subunit IIBC	5308.29	14.9505	-8.47191	7.50969e-05	0.0311561
aThe locus id corresponds to the E2348/69 GenBank submission.
bLFC is the log2 fold-change value of the read counts. Any read counts that were zero were considered one for the LFC calculation.

## Sheet: HeLa vs. DMEM 0.2
Locus IDa	Gene ID	LS-BSR Cluster ID	Predicted Protein Function	Read Counts (DMEM 0.2)	Read Counts (HeLa)	LFC (HeLa/ DMEM 0.2)b	p-value	FDR
E2348C_1629	ydeQ	Cluster_6152	fimbrial protein-like protein	0.423236	26.4816	5.96738	1.00462e-06	3.126e-05
E2348C_1412		Cluster_967	endolysin	0.448095	15.6097	5.12249	0.000188693	0.00262151
E2348C_1404		Cluster_3764	hypothetical protein	0.423236	14.4793	5.09638	0.000338509	0.00433196
E2348C_1950	mgrB	Cluster_1159	hypothetical protein	0.423236	13.2992	4.97374	0.00100563	0.0102664
E2348C_1785	ydiT	Cluster_621	4Fe-4S ferredoxin	0.423236	13.1035	4.95235	0.000494609	0.00592523
E2348_P1_065	traV	Cluster_1350	conjugal transfer protein TraV	0.423236	9.44644	4.48024	0.00516909	0.0391893
E2348C_4511	yjfN	Cluster_1131	hypothetical protein	43.0432	946.808	4.45921	1.06525e-15	5.37714e-13
E2348C_1633		Cluster_2813	fimbrial chaperone protein	1.7178	35.8784	4.38448	1.89601e-06	5.25218e-05
E2348C_1008		Cluster_5765	hypothetical protein	0.423236	8.6899	4.35981	0.00552461	0.0410103
E2348C_1578	yncJ	Cluster_3939	hypothetical protein	6.07446	115.165	4.24481	2.11623e-09	1.50219e-07
E2348C_0169	cdaR	Cluster_7429	carbohydrate diacid transcriptional activator CdaR	71.6231	1280.17	4.15976	8.55769e-15	2.99058e-12
E2348_P1_061	traW	Cluster_1617	conjugal transfer pilus assembly protein TraW	0.871331	15.3147	4.13555	0.000808431	0.0086998
E2348_P1_062	trbI	Cluster_2112	conjugal transfer protein TrbI	0.846471	13.7227	4.01896	0.00115966	0.0116814
E2348C_1634		Cluster_231	type 1 fimbrial protein	6.94579	111.333	4.0026	6.93086e-09	4.25499e-07
E2348C_0270	ykgG	Cluster_3615	transporter	0.871331	12.3557	3.82582	0.00412488	0.0324772
E2348C_4423	phnN	Cluster_1748	ribose 1,5-bisphosphokinase	0	13.1619	3.7183	0.000151676	0.00219285
E2348C_2930	ygaV	Cluster_1246	DNA-binding transcriptional regulator	2.63885	33.9622	3.68595	1.36884e-05	0.000286574
E2348C_4510	aidB	Cluster_2242	isovaleryl CoA dehydrogenase	48.8691	623.006	3.67225	2.96477e-11	3.36724e-09
E2348C_0973	cspH	Cluster_3904	stress protein, member of the CspA-family	13.07	162.938	3.64	2.20409e-08	1.20641e-06
E2348C_1632		Cluster_6063	outer membrane usher protein	4.23236	52.0284	3.61977	2.92554e-06	7.5947e-05
E2348C_3389	yqjB	Cluster_1142	hypothetical protein	51.3339	624.879	3.60559	7.87391e-11	7.61089e-09
E2348C_1243		Cluster_1466	hypothetical protein	1.31943	15.2066	3.52672	0.00201667	0.0186214
E2348C_2632		Cluster_7298	DNA transposition protein	1.79238	20.2394	3.49722	0.000508706	0.00603408
E2348C_4434	phnC	Cluster_307	phosphonate/organophosphate ester transporter subunit	1.31943	13.9681	3.40415	0.00338806	0.0279854
E2348C_2647		Cluster_1954	hypothetical protein	7.41874	77.8528	3.3915	7.1088e-07	2.39224e-05
E2348C_1029		Cluster_2096	minor tail protein	1.26971	13.0538	3.36191	0.0056193	0.0415097
E2348C_1630	ydeR	Cluster_397	fimbrial protein-like protein	0	10.1738	3.34678	0.000821776	0.00874826
E2348C_4084		Cluster_1233	hypothetical protein	3.8837	38.5627	3.3117	2.42181e-05	0.000458428
E2348C_2943	proW	Cluster_6300	glycine betaine transporter membrane protein	256.522	2545.8	3.31096	1.25273e-11	1.67386e-09
E2348C_0012	yaaW	Cluster_3596	hypothetical protein	2.56427	25.3804	3.30709	0.000312638	0.00412883
E2348C_0168	degP	Cluster_1012	serine endoprotease	1914.69	18855	3.29976	1.35878e-14	4.06687e-12
E2348C_3081		Cluster_4741	dehydrogenase	26.1903	250.707	3.2589	8.46175e-08	3.74183e-06
E2348C_1971	yebE	Cluster_252	hypothetical protein	327.195	3123.15	3.25478	8.67356e-12	1.26931e-09
E2348C_4429	phnH	Cluster_134	carbon-phosphorus lyase complex subunit	1.7178	16.3078	3.24693	0.00212278	0.0194824
E2348C_3388	yqjA	Cluster_944	hypothetical protein	348.033	3088.32	3.14953	4.79428e-11	5.06521e-09
E2348C_4219	fieF	Cluster_1027	ferrous iron efflux protein F	339.448	2989.36	3.13857	5.70733e-11	5.89282e-09
E2348C_1339	ldrA	Cluster_126	toxic polypeptide, small	12.0992	106.113	3.13262	1.48181e-06	4.34315e-05
E2348C_2814	iscR	Cluster_3316	DNA-binding transcriptional regulator IscR	371.163	3017.53	3.02324	1.93775e-10	1.63022e-08
E2348C_3997	ibpA	Cluster_3973	heat shock protein IbpA	66.1204	534.352	3.01462	1.93077e-08	1.09644e-06
E2348C_2275	yehW	Cluster_2853	transporter subunit: membrane component of ABC superfamily	13.4932	108.736	3.01053	3.9092e-06	9.59972e-05
E2348C_1940		Cluster_1804	hypothetical protein	2.58913	20.0525	2.95324	0.0023408	0.0208924
E2348C_1631	ydeS	Cluster_1366	fimbrial protein-like protein	0	7.72599	2.94972	0.00458745	0.0355039
E2348C_3541	yhdZ	Cluster_6604	amino-acid transporter subunit	13.8667	105.257	2.92422	5.91583e-06	0.00013712
E2348C_4432	phnE	Cluster_3496	phosphonate/organophosphate ester transporter subunit PhnE, membrane component of ABC superfamily	2.19076	16.5824	2.92015	0.00589834	0.0430806
E2348C_4098	aslB	Cluster_3502	regulator of arylsulfatase activity	22.9535	173.004	2.91401	2.39122e-06	6.46626e-05
E2348C_1205	ycfS	Cluster_2471	hypothetical protein	203.121	1516.43	2.90027	4.63945e-09	3.011e-07
E2348C_4082	rhoL	Cluster_3859	rho operon leader peptide	864.852	6443.76	2.89738	9.73137e-11	8.84192e-09
E2348C_2328	yejG	Cluster_703	hypothetical protein	101.076	748.956	2.88944	2.97672e-08	1.55439e-06
E2348C_0247	ecpC	Cluster_6904	outer membrane usher protein	143.247	1036.6	2.85529	2.19847e-08	1.20641e-06
E2348C_2813	iscS	Cluster_5936	cysteine desulfurase	1254.82	9048.62	2.85021	8.64614e-11	8.18322e-09
E2348C_2942	proV	Cluster_6139	glycine betaine transporter ATP-binding subunit	518.17	3714.78	2.84178	9.97596e-10	7.55347e-08
E2348C_1656	ydeH	Cluster_3043	hypothetical protein	44.2887	314.689	2.82891	9.44321e-07	2.97005e-05
E2348C_4646	yjiW	Cluster_4168	endoribonuclease SymE	8.29007	57.7302	2.79987	5.32774e-05	0.000883354
E2348C_0120	yacH	Cluster_2283	hypothetical protein	178.026	1217.97	2.77432	2.66939e-08	1.42166e-06
E2348C_2809	hscA	Cluster_7203	chaperone protein HscA	581.036	3961.97	2.76952	2.37259e-09	1.65826e-07
E2348C_4386	soxS	Cluster_1227	DNA-binding transcriptional regulator SoxS	5.12855	34.9349	2.76805	0.000413239	0.00511538
E2348C_0248	ecpB	Cluster_300	chaperone	43.8648	298.658	2.76736	1.27721e-06	3.81734e-05
E2348C_2810	hscB	Cluster_563	co-chaperone HscB	119.174	808.518	2.76221	9.69749e-08	4.1562e-06
E2348C_2327	yejF	Cluster_4270	fused oligopeptide transporter subunits of ABC superfamilly: ATP-binding components	219.703	1480.91	2.75286	2.69123e-08	1.42166e-06
E2348C_0116	pdhR	Cluster_276	transcriptional regulator PdhR	1015.5	6827.7	2.74921	5.48593e-10	4.45046e-08
E2348C_1684	mdtI	Cluster_719	multidrug efflux system protein MdtI	13.4683	90.5327	2.74887	1.96974e-05	0.000389066
E2348C_3996	ibpB	Cluster_618	heat shock chaperone IbpB	6.99551	46.8291	2.7429	0.000125131	0.00183377
E2348C_1514	ycjX	Cluster_1000	hypothetical protein	57.6818	385.21	2.73945	7.83324e-07	2.60339e-05
E2348C_4346	psiE	Cluster_544	phosphate-starvation-inducible protein PsiE	82.9256	549.459	2.72812	2.54773e-07	9.72633e-06
E2348C_1692	ydgC	Cluster_1108	hypothetical protein	3.85884	25.5469	2.72691	0.00224253	0.020134
E2348C_1670	ynfD	Cluster_4098	hypothetical protein	32.2144	212.697	2.72302	4.55668e-06	0.000108953
E2348C_1953	yebQ	Cluster_2883	transporter	28.4053	187.1	2.71958	5.86963e-06	0.000136747
E2348C_2677		Cluster_7396	tail protein	3.4356	22.3133	2.69927	0.00298583	0.0253071
E2348C_2944	proX	Cluster_4974	glycine betaine transporter periplasmic subunit	441.717	2868.46	2.69908	9.57476e-09	5.79975e-07
E2348C_1525	ynaJ	Cluster_790	hypothetical protein	19.4185	124.504	2.68069	2.02899e-05	0.000397314
E2348C_3380	alx	Cluster_4714	hypothetical protein	157.091	1007.05	2.68046	1.42709e-07	5.84078e-06
E2348C_1628	ydeP	Cluster_4602	oxidoreductase	17.3272	107.469	2.63281	3.49694e-05	0.000618155
E2348C_0391	ybaA	Cluster_2279	hypothetical protein	14.2147	87.7111	2.62537	4.01129e-05	0.000695545
E2348C_3670	glpD	Cluster_5887	glycerol-3-phosphate dehydrogenase	10.6548	64.2089	2.59126	7.17337e-05	0.00115562
E2348C_2812	iscU	Cluster_985	scaffold protein	368.079	2199.93	2.57937	5.43642e-08	2.57267e-06
E2348C_4221	sbp	Cluster_993	sulfate transporter subunit	70.0303	418.532	2.57929	2.35713e-06	6.41224e-05
E2348C_4466	fxsA	Cluster_488	FxsA protein	30.1479	176.298	2.54789	1.70517e-05	0.000350525
E2348C_0918	ycbB	Cluster_4550	hypothetical protein	622.357	3629.75	2.54406	3.19443e-08	1.64913e-06
E2348C_4236	hslV	Cluster_954	ATP-dependent protease peptidase subunit	274.268	1583.03	2.52903	1.71634e-07	6.78972e-06
E2348C_4347	malG	Cluster_279	maltose transporter permease	113.696	648.588	2.51212	1.33748e-06	3.97134e-05
E2348C_0278	yahB	Cluster_2505	DNA-binding transcriptional regulator	25.1692	143.367	2.50999	3.99236e-05	0.000694915
E2348C_3383	ygjV	Cluster_1065	hypothetical protein	11.4019	63.7561	2.48329	0.000164898	0.0023265
E2348C_0427	ybbJ	Cluster_4032	hypothetical protein	37.8911	209.443	2.46663	2.94941e-05	0.000542476
E2348C_1954	htpX	Cluster_3532	heat shock protein HtpX	307.63	1691.53	2.45906	3.23479e-07	1.19477e-05
E2348C_3543	yrdB	Cluster_634	hypothetical protein	12.771	69.6068	2.44635	8.73874e-05	0.00137848
E2348C_1970	ptrB	Cluster_6863	protease 2	486.475	2630.67	2.43499	1.55643e-07	6.31328e-06
E2348C_4241	yiiX	Cluster_1627	peptidoglycan peptidase	32.0404	171.628	2.42132	5.30064e-05	0.000882081
E2348C_0249	ecpA	Cluster_894	fimbrillin precursor	95.7463	511.399	2.41716	3.6579e-06	9.18113e-05
E2348C_1356		Cluster_3299	hypothetical protein	3.41074	18.2152	2.41698	0.00667926	0.0471179
E2348C_1875	astA	Cluster_2361	arginine succinyltransferase	11.3024	60.1195	2.4112	0.000244927	0.00332151
E2348C_0531	ybeD	Cluster_21	hypothetical protein	46.0556	242.935	2.39912	2.3355e-05	0.00044394
E2348C_2631		Cluster_6864	DNA transposition protein	5.67608	29.7355	2.38922	0.001735	0.0165164
E2348C_2566	oxc	Cluster_4582	oxalyl-CoA decarboxylase	7.79226	40.8031	2.38857	0.00101698	0.010359
E2348C_2553	torI	Cluster_5441	response regulator inhibitor for tor operon	4.30693	22.4711	2.38334	0.00504675	0.0385334
E2348C_0290	prpR	Cluster_6102	DNA-binding transcriptional activator	4.70531	24.0338	2.3527	0.00525032	0.0395559
E2348C_4014	rpmH	Cluster_45	50S ribosomal protein L34	172.151	878.203	2.35088	2.83849e-06	7.41107e-05
E2348C_1857	ydjM	Cluster_500	hypothetical protein	21.086	107.036	2.34375	0.000154602	0.00222265
E2348C_1515	ycjF	Cluster_2698	hypothetical protein	44.8108	226.536	2.33783	5.05814e-05	0.000854243
E2348C_2945	ygaY	Cluster_4940	transporter	14.4142	72.6622	2.33371	0.000257384	0.00346972
E2348C_2729	yfgG	Cluster_724	hypothetical protein	190.869	959.938	2.33036	2.48905e-06	6.65161e-05
E2348C_2811	iscA	Cluster_760	iron-sulfur cluster assembly protein	186.567	937.236	2.32872	2.69455e-06	7.15868e-05
E2348C_2807	iscX	Cluster_2115	hypothetical protein	33.4095	167.667	2.32727	8.87017e-05	0.00138956
E2348C_4548	ytfL	Cluster_3025	hypothetical protein	176.581	877.417	2.31293	3.59923e-06	9.08405e-05
E2348C_1872	astE	Cluster_4715	succinylglutamate desuccinylase	9.88358	47.8514	2.27546	0.000964126	0.00993203
E2348C_3539	yhdX	Cluster_417	amino-acid transporter subunit	27.1355	131.336	2.275	0.000164644	0.0023265
E2348C_4440	basS	Cluster_2737	sensor protein BasS/PmrB	161.396	781.154	2.275	6.5939e-06	0.000152061
E2348C_4433	phnD	Cluster_4957	phosphonate/organophosphate ester transporter subunit	7.41874	35.4461	2.25638	0.00222864	0.0200945
E2348C_4218	cpxP	Cluster_889	repressor CpxP	1824.7	8616.67	2.23947	1.94682e-07	7.49524e-06
E2348C_0246	ecpD	Cluster_4252	hypothetical protein	82.7516	390.263	2.23759	3.15882e-05	0.000569465
E2348C_0930	ssuE	Cluster_6469	NAD(P)H-dependent FMN reductase	5.7258	26.8554	2.22967	0.00363763	0.029301
E2348C_0954	yccX	Cluster_5790	acylphosphatase	14.3894	67.1094	2.22151	0.000377723	0.00472725
E2348C_1714	rsxA	Cluster_3251	Na(+)-translocating NADH-quinone reductase subunit E	29.028	133.343	2.19962	0.000211911	0.0029085
E2348C_3540	yhdY	Cluster_2754	amino-acid transporter subunit	18.3725	84.1037	2.19462	0.000464833	0.00564635
E2348C_3535	acrE	Cluster_2534	hypothetical protein	5.70094	26.0785	2.19359	0.0056559	0.0416852
E2348C_1937	sdaA	Cluster_5871	L-serine deaminase I	605.473	2763.78	2.19051	1.88449e-06	5.25218e-05
E2348C_3734	yhiQ	Cluster_3463	methyltransferase	36.3218	164.433	2.1786	0.000192825	0.00267074
E2348C_2326	yejE	Cluster_2394	oligopeptide transporter subunit	30.6215	138.559	2.17789	0.000371177	0.00467108
E2348C_3614	tsgA	Cluster_4922	hypothetical protein	220.948	979.985	2.14905	1.22539e-05	0.000260614
E2348C_4023	yieE	Cluster_2841	phosphopantetheinyl transferase	523.623	2298.96	2.13438	4.24397e-06	0.000103103
E2348C_1968	yobB	Cluster_3574	hypothetical protein	131.82	572.935	2.11981	4.53263e-05	0.000771227
E2348C_1213	ycfZ	Cluster_3090	hypothetical protein	28.4556	123.107	2.11313	0.000576252	0.00661089
E2348C_4300	thiE	Cluster_1610	thiamine-phosphate pyrophosphorylase	11.2279	48.2253	2.10271	0.00168119	0.0161473
E2348C_0117	aceE	Cluster_5556	pyruvate dehydrogenase subunit E1	13318.6	56992.1	2.09732	3.28621e-08	1.6588e-06
E2348C_0408	htpG	Cluster_1318	heat shock protein 90	1436.71	6137.34	2.09485	1.13976e-06	3.49859e-05
E2348C_1354		Cluster_3176	hypothetical protein	11.3522	48.3334	2.09005	0.00168573	0.0161567
E2348C_4222	cdh	Cluster_6606	CDP-diacylglycerol pyrophosphatase	25.8416	109.849	2.08776	0.000517071	0.00611733
E2348C_1736	ydhM	Cluster_129	DNA-binding transcriptional regulator	13.9662	58.586	2.06862	0.00127531	0.0126703
E2348C_1358		Cluster_2743	hypothetical protein	219.6	919.652	2.06621	3.01569e-05	0.00055243
E2348C_2906	yfjF	Cluster_1261	hypothetical protein	12.3229	51.3215	2.05822	0.00171203	0.0163742
E2348C_3786		Cluster_6947	hypothetical protein	38.5884	160.207	2.0537	0.000473057	0.00571568
E2348C_2023	ftnB	Cluster_5227	ferritin	129.332	528.977	2.03213	0.000103873	0.00158354
E2348C_2902	grpE	Cluster_6640	heat shock protein GrpE	179.72	729.818	2.02179	4.68852e-05	0.000794774
E2348C_0525	crcB	Cluster_385	camphor resistance protein CrcB	8.26521	33.4218	2.01567	0.00447021	0.0348339
E2348C_2893		Cluster_5402	DNA-binding transcriptional regulator	36.0981	145.009	2.00615	0.000710186	0.00776073
E2348C_1445		Cluster_5056	T3SS secreted effector NleF-like protein	91.1175	22.8245	-1.99714	0.00118246	0.0118324
E2348C_0671		Cluster_7384	hypothetical protein	758.259	188.701	-2.00659	5.63e-05	0.000930076
E2348C_3748	chuU	Cluster_6185	hemin permease	120.14	29.8728	-2.00782	0.00127735	0.0126703
E2348C_0632	gpmA	Cluster_3460	phosphoglyceromutase	3030.74	748.754	-2.01711	9.92797e-06	0.00021684
E2348C_1839		Cluster_2898	hypothetical protein	121.487	30.0101	-2.01728	0.000908475	0.00946606
E2348C_4456	lysU	Cluster_1471	lysyl-tRNA synthetase	386.774	95.4079	-2.01931	0.000176859	0.00247221
E2348C_0604	sdhB	Cluster_3602	succinate dehydrogenase iron-sulfur subunit	980.971	241.369	-2.02297	3.09928e-05	0.000565464
E2348C_3046	eno	Cluster_3503	phosphopyruvate hydratase	10207.4	2508.55	-2.02469	1.56463e-06	4.49879e-05
E2348C_2894		Cluster_3612	hypothetical protein	257.442	63.2538	-2.02503	0.000251942	0.00340647
E2348C_3437	yhbS	Cluster_523	acyltransferase	276.21	67.6586	-2.02942	0.000328956	0.00424994
E2348C_3234		Cluster_6052	Efa1/LifA protein	9533.68	2334.93	-2.02966	1.27255e-06	3.81734e-05
E2348C_2581	glk	Cluster_7451	glucokinase	251.861	61.5245	-2.03339	0.000358466	0.00454891
E2348C_3900		Cluster_3565	hypothetical protein	216.088	52.785	-2.03342	0.000319535	0.00418342
E2348C_3739	arsC	Cluster_2125	arsenate reductase	33.7575	8.23716	-2.03499	0.0052045	0.0392758
E2348C_3955	escC	Cluster_4259	T3SS structure protein EscC	11284	2744.69	-2.03957	6.32019e-07	2.14273e-05
E2348C_1444		Cluster_1434	T3SS secreted effector NleH-like protein	131.746	32.0052	-2.04138	0.000550599	0.00643026
E2348C_4464	dcuA	Cluster_4302	anaerobic C4-dicarboxylate transporter	1859.12	450.774	-2.04414	1.4925e-05	0.000310856
E2348C_0157	fhuA	Cluster_4648	ferrichrome outer membrane transporter	2311.69	557.915	-2.05083	9.48377e-06	0.000209149
E2348C_2230	atlD	Cluster_2827	D-arabitol dehydrogenase	36.7948	8.85641	-2.05471	0.00386133	0.0307216
E2348C_1539	ydbK	Cluster_2027	fused pyruvate-flavodoxin oxidoreductase: conserved protein/conserved protein/FeS binding protein	3515.07	843.777	-2.05862	5.11364e-06	0.000120996
E2348C_3314	ygiW	Cluster_1136	hypothetical protein	178.723	42.7602	-2.06339	0.000596366	0.00682441
E2348C_3219	yqgA	Cluster_2797	hypothetical protein	77.1258	18.3321	-2.07285	0.000803273	0.00866809
E2348C_3953	escJ	Cluster_3239	T3SS structure protein EscJ	7005.88	1660	-2.07738	9.01927e-07	2.906e-05
E2348C_0440	allR	Cluster_3197	DNA-binding transcriptional repressor AllR	183.478	43.4378	-2.07858	0.000419477	0.00516446
E2348C_4480	frdC	Cluster_561	fumarate reductase subunit C	90.9913	21.4487	-2.08484	0.00110601	0.0111907
E2348C_2915	espC	Cluster_5510	serine protease	63579.5	14916.3	-2.09167	2.56683e-08	1.38823e-06
E2348C_1705	malI	Cluster_6416	DNA-binding transcriptional repressor MalI	194.626	45.4913	-2.09704	0.000260744	0.00350462
E2348C_3438	yhbT	Cluster_1346	lipid carrier protein	328.315	76.5938	-2.09978	0.000159283	0.0022684
E2348C_2081	yedX	Cluster_2168	hypothetical protein	66.2466	15.452	-2.10006	0.00086335	0.00905819
E2348C_2201	wcaA	Cluster_4781	glycosyl transferase family protein	204.556	47.6937	-2.10062	0.000328502	0.00424994
E2348C_1712	cnu	Cluster_1232	oriC-binding nucleoid-associated protein	88.8993	20.5929	-2.11003	0.000632709	0.00715024
E2348C_2916		Cluster_6323	T3SS secreted effector EspG-like protein	784.867	181.209	-2.1148	1.78233e-05	0.00035828
E2348_P1_009	bfpE	Cluster_4999	transmembrane protein	574.3	132.563	-2.11513	2.80673e-05	0.000518333
E2348C_0897	focA	Cluster_4837	formate transporter	2796.13	644.665	-2.11681	4.68924e-06	0.000111535
E2348C_1055	wrbA	Cluster_1524	TrpR binding protein WrbA	142.602	32.8113	-2.11973	0.000326152	0.00424559
E2348C_3060	syd	Cluster_179	SecY interacting protein Syd	36.6456	8.4241	-2.12105	0.00397278	0.031498
E2348C_1768	sufB	Cluster_1360	cysteine desulfurase activator complex subunit SufB	1032.28	237.142	-2.12201	1.80992e-05	0.000362222
E2348_P1_102	stbA	Cluster_6382	plasmid stability protein	394.195	90.0596	-2.12996	6.25005e-05	0.0010177
E2348C_1766	sufD	Cluster_4285	cysteine desulfurase activator complex subunit SufD	704.816	160.677	-2.13308	3.1187e-05	0.00056673
E2348C_2194	fcl	Cluster_532	bifunctional GDP-fucose synthetase: GDP-4-dehydro-6-deoxy-D-mannose epimerase/GDP-4-dehydro-6-L-deoxygalactose reductase	86.831	19.7575	-2.13581	0.000708917	0.00776073
E2348C_1764	sufE	Cluster_432	cysteine desufuration protein SufE	278.92	62.5965	-2.1557	0.000173696	0.00244303
E2348C_2272	yehU	Cluster_1244	sensory kinase in two-component system with YehT	142.399	31.9467	-2.1562	0.000386173	0.00481974
E2348C_3071	fucU	Cluster_604	L-fucose mutarotase	41.2763	9.2595	-2.15631	0.00217224	0.0197765
E2348C_3293	exbB	Cluster_240	biopolymer transport protein ExbB	2187.45	486.249	-2.16948	3.82806e-06	9.55542e-05
E2348C_2937		Cluster_6506	hypothetical protein	132.169	29.1951	-2.17858	0.000556895	0.00648711
E2348C_2981		Cluster_2129	hypothetical protein	568.874	125.506	-2.18036	2.5869e-05	0.000485631
E2348C_3776	yhjQ	Cluster_2845	cell division protein	118.6	26.0785	-2.18518	0.000437843	0.00536151
E2348C_1069	ycdB	Cluster_2690	hypothetical protein	434.973	95.4663	-2.18786	3.84559e-05	0.000671944
E2348C_4648	yjiA	Cluster_7467	GTP-binding protein YjiA	330.158	72.3468	-2.19016	7.10659e-05	0.00114894
E2348C_2917		Cluster_1612	hypothetical protein	114.592	25.0854	-2.19159	0.000363391	0.00459857
E2348C_2585	nupC	Cluster_418	nucleoside (except guanosine) transporter	657.353	141.647	-2.21437	1.75257e-05	0.000356624
E2348C_1948	yobF	Cluster_742	hypothetical protein	57.583	12.385	-2.21706	0.000505362	0.00601011
E2348C_2457	dedA	Cluster_6654	hypothetical protein	749.136	160.844	-2.21957	1.20678e-05	0.000259769
E2348C_2015	flhD	Cluster_1086	transcriptional activator FlhD	96.5959	20.4556	-2.23947	0.000311945	0.00412883
E2348C_4631	iraD	Cluster_5663	DNA replication/recombination/repair protein	46.7032	9.87875	-2.24112	0.00117037	0.0117575
E2348C_3946		Cluster_5750	hypothetical protein	170.483	36.0157	-2.24293	0.000123549	0.00181644
E2348C_3930	espF	Cluster_5163	LEE-encoded effector EspF	3320.72	699.851	-2.24638	8.39224e-07	2.72328e-05
E2348C_4446	melR	Cluster_6148	DNA-binding transcriptional regulator MelR	64.6519	13.4862	-2.26121	0.000527391	0.00620709
E2348C_4479	frdD	Cluster_361	fumarate reductase subunit D	217.532	45.3744	-2.26128	0.000121602	0.00180133
E2348C_2534		Cluster_6577	repressor protein	2539.31	528.285	-2.26505	1.53639e-06	4.44574e-05
E2348C_2065	rcsA	Cluster_1983	DNA-binding transcriptional activator, co-regulator with RcsB	275.306	57.219	-2.26647	7.90266e-05	0.00126861
E2348C_2603	crr	Cluster_884	PTS system glucose-specific transporter	2879.05	597.787	-2.26789	8.23642e-07	2.69195e-05
E2348C_4418	rpiR	Cluster_4825	DNA-binding transcriptional repressor RpiR	503.869	104.539	-2.26901	1.78117e-05	0.00035828
E2348C_3937	speL	Cluster_2705	secretion switching protein SpeL	9007.2	1868.73	-2.26902	8.48356e-08	3.74183e-06
E2348C_1067	efeU	Cluster_6275	high-affinity Fe2+/Pb2+ permease	102.194	21.1537	-2.27233	0.000332346	0.00427719
E2348C_3723		Cluster_825	HicB-like protein	65.9968	13.6439	-2.27414	0.000755779	0.00819453
E2348C_0575	uof	Cluster_4495	ryhB-regulated fur leader peptide	65.0751	13.4073	-2.27909	0.000365829	0.00461656
E2348C_1099		Cluster_2113	hypothetical protein	459.435	93.7838	-2.29245	1.21222e-05	0.000259769
E2348C_3861	gpmM	Cluster_1445	phosphoglyceromutase	2150.48	431.566	-2.31701	9.26108e-07	2.96289e-05
E2348C_0556	asnB	Cluster_4246	asparagine synthetase B	2940.45	581.236	-2.33884	4.85311e-07	1.72248e-05
E2348C_0498	entA	Cluster_5302	2,3-dihydroxybenzoate-2,3-dehydrogenase	1014.31	199.161	-2.34849	2.99334e-06	7.68291e-05
E2348C_1552	ydcF	Cluster_3511	hypothetical protein	562.337	109.385	-2.36202	7.55293e-06	0.000170711
E2348C_0834		Cluster_2584	hypothetical protein	136.3	26.3034	-2.37346	5.78576e-05	0.000948906
E2348C_3662	malP	Cluster_6893	maltodextrin phosphorylase	1565.58	301.144	-2.37817	9.47957e-07	2.97005e-05
E2348C_2602	ptsI	Cluster_1158	phosphoenolpyruvate-protein phosphotransferase	6859.53	1318.13	-2.37961	6.31823e-08	2.89936e-06
E2348C_1553	aldA	Cluster_4225	aldehyde dehydrogenase	138.612	26.4816	-2.38799	0.00014332	0.00208019
E2348C_2494		Cluster_5285	hypothetical protein	513.311	97.9929	-2.38908	7.44919e-06	0.000169208
E2348C_1638	hipA	Cluster_2404	regulator with hipB	130.027	24.7611	-2.39266	0.000110891	0.00166814
E2348C_1767	sufC	Cluster_3449	cysteine desulfurase	549.524	103.703	-2.40572	5.46042e-06	0.000127869
E2348C_3944	espH	Cluster_3418	LEE-encoded effector EspH	2058.52	386.866	-2.4117	2.60166e-07	9.84944e-06
E2348C_2026	ftnA	Cluster_863	ferritin	665.455	124.58	-2.41727	1.64244e-06	4.67467e-05
E2348C_2856	yfiD	Cluster_391	autonomous glycyl radical cofactor GrcA	5668.31	1054.2	-2.42677	4.58431e-08	2.19226e-06
E2348C_3970	espG	Cluster_4856	LEE-encoded effector EspG	1192.11	218.384	-2.44857	4.4239e-07	1.60782e-05
E2348C_3960	escU	Cluster_4019	secretion system apparatus protein SsaU	296.328	54.2104	-2.45055	1.19614e-05	0.000258764
E2348C_1098		Cluster_5693	hypothetical protein	1786.84	326.852	-2.4507	1.66431e-07	6.69112e-06
E2348C_3874	rfaJ	Cluster_7475	UDP-D-glucose: (galactosyl) lipopolysaccharide glucosyltransferase	549.459	100.4	-2.45225	2.7259e-06	7.19987e-05
E2348C_2994	hypD	Cluster_406	HypD protein required for maturation of hydrogenases	351.313	63.6773	-2.46391	1.17871e-05	0.000256214
E2348C_4623	fimC	Cluster_2859	chaperone, periplasmic	103.665	18.7059	-2.47036	9.0847e-05	0.00141827
E2348C_3965		Cluster_1544	component of T3SS	849.255	153.202	-2.47076	5.07552e-07	1.78745e-05
E2348C_2195	gmd	Cluster_6294	GDP-D-mannose dehydratase	265.024	47.3987	-2.4832	1.75839e-05	0.000356624
E2348C_1671	ynfE	Cluster_4414	oxidoreductase subunit	556.22	98.729	-2.49411	2.28016e-06	6.24022e-05
E2348C_3747	chuY	Cluster_3308	ShuY-like protein	113.991	19.8948	-2.51846	4.47974e-05	0.000767979
E2348C_2995	hypE	Cluster_2330	carbamoyl phosphate phosphatase, hydrogenase 3 maturation protein HypE	235.528	40.6366	-2.53505	2.1608e-05	0.00041951
E2348C_3313	ygiV	Cluster_676	transcriptional regulator	190.674	32.7617	-2.54102	1.28085e-05	0.000270646
E2348C_2200	wcaB	Cluster_5158	colanic acid biosynthesis acetyltransferase WcaB	70.6499	11.8446	-2.57646	0.000104447	0.00158516
E2348C_2941	nrdF	Cluster_6184	ribonucleotide-diphosphate reductase subunit beta	1869.68	311.957	-2.58337	9.18342e-08	3.97336e-06
E2348C_4589		Cluster_6478	hypothetical protein	112.625	18.6767	-2.59222	5.67934e-05	0.000934827
E2348C_1193	ptsG	Cluster_7106	PTS system glucose-specific transporter subunit IIBC	2198.15	363.986	-2.59434	5.56785e-08	2.5811e-06
E2348_P1_012	bfpH	Cluster_6548	lipoprotein	80.3644	13.2992	-2.59522	4.1686e-05	0.000720074
E2348C_2789		Cluster_5369	hypothetical protein	45.4086	7.50983	-2.59611	0.000323776	0.00422677
E2348C_4564	nrdD	Cluster_7230	anaerobic ribonucleoside triphosphate reductase	2525.55	415.1	-2.60507	3.79279e-08	1.85276e-06
E2348C_0519	citC	Cluster_7419	citrate lyase synthetase	37.7407	6.16326	-2.61435	0.000686938	0.00759309
E2348C_3876	rfaB	Cluster_7438	UDP-D-galactose:(glucosyl)lipopolysaccharide-1,6-D-galactosyltransferase	460.636	75.1772	-2.61526	1.22315e-06	3.7045e-05
E2348C_2989	hycB	Cluster_527	hydrogenase 3, Fe-S subunit	18.472	2.98816	-2.62801	0.0062769	0.0452634
E2348C_3954	sepD	Cluster_1509	secretion switching protein SepD	2002.64	317.937	-2.65509	1.70308e-08	9.79381e-07
E2348C_4481	frdB	Cluster_320	fumarate reductase iron-sulfur subunit	563.425	89.2154	-2.65886	7.89919e-07	2.60339e-05
E2348C_1321	treA	Cluster_1797	trehalase	74.2359	11.7073	-2.66471	8.66071e-05	0.00137187
E2348C_1622	yddB	Cluster_6005	porin	38.7114	6.05518	-2.67652	0.000565055	0.00651665
E2348C_0499	ybdB	Cluster_3972	hypothetical protein	464.336	72.2095	-2.68491	1.06812e-06	3.30099e-05
E2348C_0723		Cluster_6658	T3SS secreted effector EspJ-like protein	375.494	58.0632	-2.69309	9.36839e-07	2.97005e-05
E2348C_0757	fiu	Cluster_6848	catecholate siderophore receptor Fiu	316.862	48.6284	-2.70398	3.30319e-06	8.43055e-05
E2348C_2174	wbiO	Cluster_2891	O-acetyltransferase	23.3761	3.57819	-2.70773	0.00424297	0.0332916
E2348_P1_033		Cluster_608	hypothetical protein	138.268	21.0252	-2.71728	8.35722e-06	0.000187419
E2348C_1609	fdnH	Cluster_885	formate dehydrogenase-N, Fe-S (beta) subunit, nitrate-inducible	83.2985	12.4638	-2.74054	2.65336e-05	0.000496057
E2348C_0800		Cluster_4697	hypothetical protein	136.575	20.3767	-2.7447	9.66968e-06	0.000212219
E2348C_3848	yibT	Cluster_248	hypothetical protein	36.5462	5.43594	-2.74912	0.000539269	0.00631418
E2348C_2169	ugd	Cluster_2637	UDP-glucose 6-dehydrogenase	141.126	20.9171	-2.75422	8.37466e-06	0.000187419
E2348C_3875	rfaI	Cluster_4945	UDP-D-galactose: (glucosyl) lipopolysaccharide-alpha-1,3-D-galactosyltransferase	563.23	83.3647	-2.75621	1.77554e-07	6.89426e-06
E2348C_3886	radC	Cluster_3283	DNA repair protein RadC	94.1541	13.8892	-2.76105	2.01408e-05	0.000396103
E2348C_4647		Cluster_7204	helicase	189.376	27.7785	-2.76921	4.46696e-06	0.000107944
E2348C_3966		Cluster_1857	component of T3SS	535.454	78.0661	-2.778	1.30243e-07	5.43676e-06
E2348C_4054	asnA	Cluster_5259	asparagine synthetase AsnA	1835.4	263.174	-2.80201	1.31586e-08	7.66406e-07
E2348C_2198	wcaD	Cluster_7140	colanic acid biosynthesis protein	103.485	14.8327	-2.80257	1.36614e-05	0.000286574
E2348C_2090	yeeN	Cluster_3601	hypothetical protein	236.53	33.8629	-2.80425	1.64637e-06	4.67467e-05
E2348C_0845	ybjM	Cluster_408	hypothetical protein	329.555	47.0949	-2.80688	1.47894e-06	4.34315e-05
E2348C_0438	allS	Cluster_5209	DNA-binding transcriptional activator AllS	17.4763	2.47699	-2.81874	0.00456727	0.0354685
E2348C_2895	rplS	Cluster_31	50S ribosomal protein L19	983.558	137.254	-2.84116	3.62372e-08	1.78941e-06
E2348C_3746	chuX	Cluster_1284	ShuX-like protein	97.3615	13.565	-2.84346	1.81995e-05	0.000362633
E2348C_2204	wza	Cluster_953	lipoprotein required for capsular polysaccharide translocation through the outer membrane	153.174	20.7798	-2.88191	4.53452e-06	0.000108953
E2348C_1322	dhaM	Cluster_1222	dihydroxyacetone kinase subunit DhaM	838.328	112.148	-2.90211	3.25029e-08	1.6588e-06
E2348C_2099		Cluster_5251	DNA-binding protein	26.1648	3.49933	-2.90248	0.000936961	0.0097183
E2348C_1615	bdm	Cluster_288	biofilm-dependent modulation protein	465.77	61.84	-2.91301	2.9188e-07	1.09588e-05
E2348C_2738		Cluster_5014	acyltransferase	248.426	32.9778	-2.91324	5.74354e-07	1.96187e-05
E2348C_2178		Cluster_3335	GDP-mannose mannosyl hydrolase	42.1209	5.57323	-2.91795	0.000101097	0.0015464
E2348C_3964		Cluster_5325	component of T3SS	1596.49	211.239	-2.91795	2.5418e-09	1.74961e-07
E2348C_4058	rbsD	Cluster_2166	D-ribose pyranase	106.997	14.155	-2.91818	1.22763e-05	0.000260614
E2348C_1323	dhaL	Cluster_6631	dihydroxyacetone kinase subunit DhaL	235.205	31.1113	-2.9184	1.51685e-06	4.41733e-05
E2348C_2562	evgA	Cluster_920	DNA-binding transcriptional activator EvgA	908.643	119.214	-2.93016	1.1471e-08	6.76789e-07
E2348C_1401		Cluster_6306	hypothetical protein	132.739	17.2805	-2.94138	3.86572e-06	9.5967e-05
E2348C_2384	glpA	Cluster_2273	sn-glycerol-3-phosphate dehydrogenase subunit A	42.8182	5.54401	-2.94922	0.000152046	0.00219285
E2348C_0982		Cluster_7030	hypothetical protein	27.2108	3.49933	-2.95903	0.000647283	0.00729679
E2348C_2352	napF	Cluster_5220	ferredoxin-type protein	122.234	15.5805	-2.97183	7.207e-06	0.00016453
E2348C_3229		Cluster_6987	hypothetical protein	134.333	17.0147	-2.98096	1.77985e-06	4.99173e-05
E2348C_2179		Cluster_532	bifunctional GDP-fucose synthetase: GDP-4-dehydro-6-deoxy-D-mannose epimerase/GDP-4-dehydro-6-L-deoxygalactose reductase	96.6394	12.1396	-2.99289	7.03155e-06	0.000161335
E2348C_2348	napH	Cluster_165	quinol dehydrogenase membrane component	121.81	15.0197	-3.01971	2.94922e-06	7.61267e-05
E2348C_1100		Cluster_3756	hypothetical protein	43.4671	5.35707	-3.02041	6.16444e-05	0.00100738
E2348C_3873	rfaY	Cluster_3631	lipopolysaccharide core biosynthesis protein	786.258	95.957	-3.03454	6.91457e-09	4.25499e-07
E2348C_2197	wcaE	Cluster_2819	glycosyl transferase family protein	118.272	14.3216	-3.04585	2.41858e-06	6.50154e-05
E2348_P1_021	perB	Cluster_6515	transcriptional regulator	325.285	38.7292	-3.07021	1.30444e-07	5.43676e-06
E2348_P1_047	traS	Cluster_3420	conjugal transfer entry exclusion protein TraS	44.1893	5.249	-3.07358	5.16908e-05	0.000866537
E2348C_2157	yoeB	Cluster_1021	toxin of the YoeB-YefM toxin-antitoxin system	59.9236	7.07752	-3.08181	2.2249e-05	0.000426485
E2348C_3435	yhbP	Cluster_5724	hypothetical protein	140.432	16.5824	-3.08214	1.14835e-06	3.50133e-05
E2348C_4258	gldA	Cluster_1051	glycerol dehydrogenase	315.595	36.6845	-3.10483	1.17838e-07	5.00314e-06
E2348C_1232		Cluster_3167	hypothetical protein	71.2502	8.05022	-3.14579	3.88892e-06	9.59972e-05
E2348C_3232		Cluster_223	T3SS secreted effector NleE-like protein	316.814	35.7703	-3.1468	8.01588e-08	3.64162e-06
E2348C_3956	cesD	Cluster_1498	chaperone CesD	1381.22	155.907	-3.14718	2.87772e-10	2.377e-08
E2348C_1944	yobD	Cluster_1503	hypothetical protein	24.8702	2.77201	-3.16542	0.000737986	0.00802074
E2348C_3957	grlA	Cluster_548	positive regulator GrlA	2860.31	317.291	-3.17229	2.90887e-11	3.36724e-09
E2348C_3950	mpc	Cluster_2278	regulator Mpc	382.488	42.3366	-3.17544	3.38572e-08	1.69026e-06
E2348C_2111		Cluster_4162	hypothetical protein	103.34	11.383	-3.18245	2.77546e-06	7.28838e-05
E2348C_0631	aroG	Cluster_6385	phospho-2-dehydro-3-deoxyheptonate aldolase	2934.4	320.186	-3.19609	3.57348e-11	3.86531e-09
E2348C_2992	hypB	Cluster_182	hydrogenase nickel incorporation protein HypB	364.385	39.0038	-3.22377	2.12294e-08	1.19068e-06
E2348C_1324	dhaK	Cluster_4996	dihydroxyacetone kinase subunit DhaK	679.153	71.7567	-3.24255	2.05523e-09	1.48205e-07
E2348C_3936	espA	Cluster_1566	translocon EspA	24614.2	2598.43	-3.24378	2.7113e-15	1.23175e-12
E2348C_4454	yjdJ	Cluster_2004	acyltransferase with acyl-CoAN-acyltransferase domain	50.7118	5.32786	-3.25069	2.46608e-05	0.000464871
E2348C_0223		Cluster_655	hypothetical protein	195.081	20.4848	-3.25144	1.41691e-07	5.84078e-06
E2348C_2350	napA	Cluster_4418	nitrate reductase catalytic subunit	864.929	90.2961	-3.25984	8.09735e-10	6.23496e-08
E2348C_3985	ilvN	Cluster_3715	acetolactate synthase 1 regulatory subunit	17.825	1.85774	-3.26228	0.00185396	0.0173303
E2348C_1078		Cluster_1707	hypothetical protein	593.254	61.6618	-3.2662	2.61028e-09	1.76548e-07
E2348C_4482	frdA	Cluster_4575	fumarate reductase flavoprotein subunit	4500.46	465.823	-3.27222	3.67605e-12	6.18529e-10
E2348C_2097		Cluster_3555	hypothetical protein	9.70893	0	-3.27931	0.00245475	0.0217387
E2348C_2175	wzx	Cluster_5926	O-antigen flippase	89.3723	9.04334	-3.3049	1.78001e-06	4.99173e-05
E2348C_0156		Cluster_6406	fimbrial protein	35.4505	3.49933	-3.34065	6.56191e-05	0.00106467
E2348C_0912	ycbJ	Cluster_3055	hypothetical protein	874.289	83.7882	-3.38329	1.83583e-10	1.57362e-08
E2348C_3947		Cluster_1790	hypothetical protein	529.228	50.4453	-3.3911	7.98745e-10	6.23496e-08
E2348C_0756	ybiX	Cluster_3544	hydroxylase	37.9899	3.60741	-3.39658	3.24074e-05	0.000581925
E2348C_3943	cesF	Cluster_6714	chaperone CesF	1946.98	184.641	-3.39844	8.58426e-12	1.26931e-09
E2348C_3971		Cluster_3201	hypothetical protein	131.647	12.4638	-3.40085	1.7744e-07	6.89426e-06
E2348C_0846	grxA	Cluster_2042	glutaredoxin	50.1376	4.73783	-3.40359	9.02531e-06	0.00020001
E2348C_0764	dps	Cluster_988	DNA starvation/stationary phase protection protein Dps	880.555	81.3901	-3.43549	1.29352e-10	1.13009e-08
E2348C_2535		Cluster_4023	hypothetical protein	284.797	25.9208	-3.45775	1.0872e-08	6.49891e-07
E2348C_3931		Cluster_3720	component of T3SS	1147.48	103.408	-3.47205	2.40269e-11	2.95012e-09
E2348C_3292	exbD	Cluster_598	biopolymer transport protein ExbD	419.331	37.4615	-3.48461	2.64258e-09	1.76548e-07
E2348C_3933	cesD2	Cluster_113	chaperone CesD2	5485.24	486.836	-3.49405	3.01656e-14	8.06131e-12
E2348C_2918		Cluster_1339	hypothetical protein	90.7918	8.05022	-3.49546	3.05625e-07	1.13808e-05
E2348C_2087	yeeL	Cluster_4691	ADP-heptose: LPS heptosyltransferase	11.3024	0	-3.49856	0.000985994	0.0100887
E2348C_0799		Cluster_1491	hypothetical protein	169.413	14.9116	-3.50604	5.51837e-08	2.5811e-06
E2348C_1933	yoaC	Cluster_4101	hypothetical protein	19.9412	1.74967	-3.5106	0.000823268	0.00874826
E2348C_2084	yodA	Cluster_3578	hypothetical protein	21.4352	1.85774	-3.52836	0.000436644	0.00536128
E2348C_2118		Cluster_2779	hypothetical protein	81.109	6.99866	-3.53471	5.55993e-07	1.92815e-05
E2348C_4407	fdhF	Cluster_118	formate dehydrogenase-H, selenopolypeptide subunit	474.289	40.8528	-3.53726	1.12426e-09	8.2379e-08
E2348C_2112		Cluster_6252	hypothetical protein	164.506	14.047	-3.54981	8.87042e-08	3.87484e-06
E2348C_1130	csgD	Cluster_935	DNA-binding transcriptional regulator CsgD	11.7754	0	-3.5577	0.000776035	0.00839411
E2348C_2493		Cluster_2060	hypothetical protein	72.6691	6.0844	-3.57816	5.51535e-07	1.9274e-05
E2348C_4323		Cluster_5177	hypothetical protein	50.7361	4.22666	-3.58542	3.44157e-06	8.73467e-05
E2348C_3653	feoA	Cluster_1958	ferrous iron transport protein A	371.805	30.8747	-3.59005	1.02292e-09	7.61822e-08
E2348C_3758	gadX	Cluster_947	DNA-binding transcriptional regulator GadX	131.446	10.793	-3.6063	8.46349e-08	3.74183e-06
E2348C_1863	chbR	Cluster_327	DNA-binding transcriptional regulator ChbR	129.206	10.203	-3.66261	4.04835e-08	1.95656e-06
E2348C_2349	napG	Cluster_350	quinol dehydrogenase periplasmic component	69.855	5.46515	-3.67603	4.69325e-07	1.67885e-05
E2348C_4535	ytfA	Cluster_2934	transcriptional regulator	63.8812	4.8459	-3.72055	5.61253e-07	1.93165e-05
E2348C_3872	rfaZ	Cluster_3539	lipopolysaccharide core biosynthesis protein	840.509	61.3756	-3.77553	2.52991e-12	4.42053e-10
E2348C_3743	chuA	Cluster_4560	outer membrane heme/hemoglobin receptor	4065.64	290.459	-3.80708	6.55903e-15	2.48314e-12
E2348C_3745	chuW	Cluster_4368	coproporphyrinogen III oxidase	710.881	49.0403	-3.85757	5.76867e-12	9.35967e-10
E2348C_3932	escF	Cluster_76	T3SS structure protein EscF	1689.3	111.181	-3.92544	1.39706e-14	4.06687e-12
E2348C_1235		Cluster_1608	HNH endonuclease	57.2841	3.71549	-3.94651	3.68713e-07	1.35086e-05
E2348C_0718		Cluster_127	T3SS secreted effector NleH-like protein	341.388	21.586	-3.98324	8.92634e-11	8.27599e-09
E2348_P1_007	bfpU	Cluster_1473	periplasmic protein	559.714	34.2163	-4.03193	1.18247e-12	2.14879e-10
E2348C_2171	wbiQ	Cluster_4687	fucosyltransferase	272.803	16.4743	-4.04957	1.25471e-10	1.11768e-08
E2348C_3654	feoB	Cluster_6894	ferrous iron transport protein B	3078.95	182.637	-4.07539	5.62131e-16	3.1922e-13
E2348C_1074		Cluster_4553	hypothetical protein	1039.64	61.4837	-4.07974	3.76087e-14	9.49202e-12
E2348C_3231		Cluster_3508	T3SS secreted effector NleB-like protein	558.77	32.3294	-4.11134	1.08262e-12	2.04931e-10
E2348_P1_020	perA	Cluster_6264	transcriptional activator of the bfp operon	1492.94	85.8329	-4.12048	6.03474e-15	2.48314e-12
E2348C_1400		Cluster_2140	hypothetical protein	17.5012	0	-4.12938	4.38496e-05	0.000754579
E2348C_4678	yjjI	Cluster_4271	hypothetical protein	787.89	44.8925	-4.13345	2.51896e-13	5.44935e-11
E2348C_2193	gmm	Cluster_3335	GDP-mannose mannosyl hydrolase	21.9069	1.2385	-4.14473	0.000163242	0.00231753
E2348C_3742	chuS	Cluster_4962	heme/hemoglobin transport protein	435.031	24.2207	-4.1668	8.94078e-12	1.26931e-09
E2348C_0506	ybdO	Cluster_2451	DNA-binding transcriptional regulator	18.1233	0	-4.17977	3.43131e-05	0.000608923
E2348_P1_013	bfpI	Cluster_5085	prepilin	101.8	5.57323	-4.19108	4.49644e-09	2.96048e-07
E2348C_2105		Cluster_2499	hypothetical protein	661.986	36.0653	-4.19812	2.96705e-13	5.86056e-11
E2348C_1080		Cluster_6450	T3SS secreted effector NleE-like protein with internal deletion of 56 aa	304.565	16.5824	-4.19903	2.26528e-11	2.85865e-09
E2348C_3741	yhiF	Cluster_1388	DNA-binding transcriptional regulator	50.5602	2.66393	-4.24637	7.90816e-07	2.60339e-05
E2348C_1027		Cluster_6911	minor tail protein	12.4976	0.619248	-4.33499	0.00243214	0.0215805
E2348C_3403	tdcF	Cluster_792	hypothetical protein	12.9699	0.619248	-4.38851	0.00224011	0.020134
E2348C_3744	chuT	Cluster_3146	hemin binding protein	266.071	12.6215	-4.39785	3.43328e-11	3.80425e-09
E2348C_3959		Cluster_1998	hypothetical protein	202.248	9.36758	-4.43231	6.19321e-11	6.25239e-09
E2348C_3407	tdcB	Cluster_4979	threonine dehydratase	123.002	5.57323	-4.46403	6.78937e-10	5.41125e-08
E2348C_2117		Cluster_2711	hypothetical protein	249.823	11.088	-4.49383	1.86775e-11	2.42434e-09
E2348C_2990	hycA	Cluster_710	formate hydrogenlyase regulatory protein HycA	24.4712	0	-4.61301	2.10045e-06	5.78323e-05
E2348_P1_097		Cluster_4790	putative glutamate racemase	75.0351	2.98816	-4.65024	5.5424e-09	3.4971e-07
E2348C_4465	aspA	Cluster_1241	aspartate ammonia-lyase	4561.18	179.117	-4.67043	2.31663e-20	5.26223e-17
E2348C_1079		Cluster_5502	Efa1/LifA-like protein	2753.15	104.743	-4.71615	7.47108e-20	1.13137e-16
E2348C_4322		Cluster_4074	hypothetical protein	27.808	0	-4.79743	4.61909e-07	1.66544e-05
E2348C_2790		Cluster_6199	hypothetical protein	183.353	6.48749	-4.82082	1.09312e-11	1.50486e-09
E2348C_2106		Cluster_5902	hypothetical protein	2155.7	75.7468	-4.83083	1.27932e-19	1.45299e-16
E2348C_2177	manC	Cluster_4222	GDP-mannose pyrophosphorylase	279.437	9.18064	-4.92779	2.44287e-13	5.44935e-11
E2348C_3958	grlR	Cluster_2281	negative regulator GrlR	2611	85.7628	-4.92811	8.6721e-21	3.93974e-17
E2348C_3408	tdcA	Cluster_2501	DNA-binding transcriptional activator TdcA	30.8688	0	-4.94808	1.71873e-07	6.78972e-06
E2348C_3230		Cluster_4253	T3SS secreted effector EspL-like protein	829.456	23.5518	-5.13825	5.16917e-18	3.35479e-15
E2348C_0243	yagU	Cluster_3295	hypothetical protein	751.969	20.0029	-5.2324	2.81195e-18	2.12911e-15
E2348C_2173	wzy	Cluster_7154	O-antigen polymerase	186.937	4.33473	-5.43047	2.84808e-13	5.86056e-11
E2348C_2920		Cluster_5439	hypothetical protein	126.841	2.88008	-5.46076	8.04946e-12	1.26099e-09
E2348C_2101		Cluster_4970	hypothetical protein	55.9392	1.2385	-5.4972	4.88011e-09	3.12258e-07
E2348C_4677	yjjW	Cluster_4829	pyruvate formate lyase activating enzyme	227.635	4.0105	-5.8268	1.43231e-14	4.06687e-12
E2348C_2172	wbiP	Cluster_3482	glycosyl transferase family protein	149.521	2.47699	-5.91561	2.37651e-13	5.44935e-11
E2348_P1_015	bfpK	Cluster_829	prepilin	76.8033	1.2385	-5.95451	7.46091e-11	7.36846e-09
E2348C_2113		Cluster_4682	hypothetical protein	84.5191	1.13042	-6.22435	2.51653e-11	3.00858e-09
E2348C_3877	rfaS	Cluster_4678	lipopolysaccharide core biosynthesis protein	395.14	4.62975	-6.41529	8.3409e-19	7.57854e-16
aThe locus id corresponds to the E2348/69 GenBank submission.
bLFC is the log2 fold-change value of the read counts. Any read counts that were zero were considered one for the LFC calculation.

[truncated: 2 more sheets: HeLa vs. DMEM 0.5, HeLa vs. DMEM 1]
