# Supplementary material for: RNA-Seq analysis of isolate- and growth phase-specific differences in the global transcriptomes of enteropathogenic Escherichia coli prototype isolates
Source: Front Microbiol. 2015 Jun 12;6:569. doi: 10.3389/fmicb.2015.00569 (PMC4464170; doi:10.3389/fmicb.2015.00569)
Supplement: Supplementary file 4 [file DataSheet4.XLSX]

## Sheet: LB 0.5 vs. LB 0.2
Locus IDa	Gene ID	LS-BSR Cluster ID	Predicted Protein Function	Read Counts (LB 0.2)	Read Counts (LB 0.5)	LFC (LB 0.5/ LB 0.2)b	p-value	FDR
B171.CDS.8617990619.1		Cluster_6242	bacterial regulatory s, gntR family protein	93.9486	12005.9	6.99766	9.39275e-14	4.96877e-10
B171.CDS.8617994656.1	yjiY	Cluster_6036	inner membrane protein YjiY	293.206	23634.1	6.33281	1.20838e-11	2.04959e-08
B171.CDS.8617990060.1	lldP	Cluster_4241	L-lactate permease	316.18	24233.4	6.26011	1.72482e-11	2.04959e-08
B171.CDS.8617991185.1		Cluster_279	binding--dependent transport system inner membrane component family protein	261.111	18179.5	6.1215	1.54824e-10	9.1002e-08
B171.CDS.8617986131.1	malE	Cluster_427	maltose-binding periplasmic protein	1158.92	76100.1	6.03705	3.06537e-08	9.53872e-06
B171.CDS.8617994341.1		Cluster_4984	branched-chain amino acid transport system / permease component family protein	20.249	1293.83	5.99766	1.96966e-11	2.04959e-08
B171.CDS.8617988263.1	mglA	Cluster_1511	galactose/methyl galactoside import ATP-binding protein MglA	34.1255	2157.17	5.98215	2.38393e-12	6.30548e-09
B171.CDS.8617979460.1	malK	Cluster_2713	maltose/maltodextrin import ATP-binding protein MalK	1201.54	74616.3	5.95654	6.48017e-08	1.63239e-05
B171.CDS.8617993995.1	lldD	Cluster_4938	L-lactate dehydrogenase [cytochrome	195.771	12120.8	5.95217	2.32468e-11	2.04959e-08
B171.CDS.8617982325.1		Cluster_1095	conserved hypothetical protein	3.23245	185.339	5.84139	7.86418e-09	2.77344e-06
B171.CDS.8617980563.1	lamB	Cluster_2996	maltoporin	2101.52	119921	5.83451	4.31046e-07	6.70657e-05
B171.CDS.8617989554.1		Cluster_1448	binding--dependent transport system inner membrane component family protein	581.122	32721.7	5.81526	4.58381e-09	2.0207e-06
B171.CDS.8617993364.1	mglB	Cluster_2299	D-galactose-binding periplasmic protein	72.3376	3214.4	5.47366	4.44487e-11	3.35906e-08
B171.CDS.8617980616.1		Cluster_2405	maltose operon periplasmic family protein	1065.22	45808.9	5.4264	7.31225e-08	1.75826e-05
B171.CDS.8617982590.1	putA	Cluster_5514	bifunctional protein putA	709.66	28257	5.31534	5.5792e-09	2.10814e-06
B171.CDS.8617981329.1	tnaA	Cluster_2927	tryptophanase	164.186	5654.68	5.10604	5.79966e-11	3.83502e-08
B171.CDS.8617986328.1	treC	Cluster_4243	alpha,alpha-phosphotrehalase	437.232	14404.9	5.04202	3.50705e-08	1.03068e-05
B171.CDS.8618000721.1	acs	Cluster_4556	acetate--CoA ligase	139.295	4557.82	5.03213	6.17578e-10	3.26699e-07
B171.CDS.8617996208.1	malS	Cluster_6012	alpha-amylase	162.638	5271.55	5.01849	2.47359e-09	1.18957e-06
B171.CDS.8617994304.1	yjcH	Cluster_1223	inner membrane protein yjcH	2.51669	70.3757	4.80548	2.17756e-06	0.000250419
B171.CDS.8617997074.1	paaA	Cluster_6210	phenylacetic acid degradation protein paaA	3.23245	89.621	4.79313	5.46657e-07	8.03282e-05
B171.CDS.8618003974.2	treB	Cluster_1587	PTS system trehalose-specific EIIBC component	447.23	12092.1	4.7569	6.2553e-08	1.63239e-05
B171.CDS.8617992131.1	ibpA	Cluster_3973	small heat shock protein ibpA	157.051	4090.53	4.70299	5.2626e-09	2.10814e-06
B171.CDS.8618001996.1		Cluster_7467	conserved hypothetical protein	134.377	3308.15	4.62167	2.80161e-08	9.26282e-06
B171.CDS.8618001043.1		Cluster_2479	putative non-LEE-encoded effector NleA	57.5374	1402.83	4.6077	4.7112e-08	1.3117e-05
B171.CDS.8618001000.1		Cluster_7452	branched-chain amino acid transport system / permease component family protein	326.73	7917.89	4.59895	8.162e-08	1.87726e-05
B171.CDS.8617985899.1	malP	Cluster_6893	maltodextrin phosphorylase	2668.97	63542.9	4.57338	9.22175e-06	0.000762236
B171.CDS.8617988463.1	srlD	Cluster_3128	sorbitol-6-phosphate 2-dehydrogenase	110.48	2412.94	4.44894	2.36049e-07	3.90218e-05
B171.CDS.8617993294.1	malQ	Cluster_6032	4-alpha-glucanotransferase	872.664	18971.2	4.44224	8.78091e-07	0.000125543
B171.CDS.8617994669.1	ibpB	Cluster_618	small heat shock protein ibpB	27.0602	573.726	4.40612	1.01069e-07	2.14422e-05
B171.CDS.8618004248.1		Cluster_208	conserved hypothetical protein	2.51669	52.0136	4.36929	1.25132e-05	0.000973452
B171.CDS.8617988948.1		Cluster_2092	PTS system, glucitol/sorbitol-specific IIA component family protein	20.6413	424.248	4.3613	6.43652e-06	0.000587055
B171.CDS.8617992276.1	srlE	Cluster_4746	glucitol/sorbitol-specific phosphotransferase enzyme IIB component	81.4112	1670.82	4.35919	2.29063e-07	3.90218e-05
B171.CDS.8617994146.2		Cluster_4761	bacterial transcriptional regulator family protein	19.0483	377.122	4.3073	1.32705e-06	0.000171222
B171.CDS.8617991758.1		Cluster_5959	pentapeptide repeats family protein	10.921	215.058	4.29956	1.45e-05	0.00107089
B171.CDS.8617995279.1	glpK	Cluster_1282	glycerol kinase	2796.84	55007.2	4.29775	1.11942e-05	0.000897231
B171.CDS.8617992140.1		Cluster_2745	iron-containing alcohol dehydrogenase family protein	6.46491	126.218	4.28715	1.0951e-06	0.000144827
B171.CDS.8617987389.1		Cluster_6138	bacterial regulatory , Fis family protein	93.4868	1823.51	4.28582	1.76241e-07	3.21488e-05
B171.CDS.8618003190.1		Cluster_3711	phenylacetic acid degradation B family protein	0	19.4008	4.27805	6.24959e-05	0.00351706
B171.CDS.8618000614.1	alr	Cluster_6295	alanine racemase	13.2992	243.379	4.19379	3.59025e-06	0.000358348
B171.CDS.8618003515.1	ilvA	Cluster_4979	threonine ammonia-lyase	279.306	4970.73	4.15354	1.97202e-07	3.47733e-05
B171.CDS.8617990350.1		Cluster_7171	pyridine nucleotide-disulfide oxidoreductase family protein	111.381	1942.47	4.12432	1.04082e-07	2.14422e-05
B171.CDS.8617988833.1		Cluster_1698	MFS transporter, sugar porter family protein	27.799	457.015	4.03914	3.1308e-06	0.000318499
B171.CDS.8617980223.1		Cluster_1878	conserved hypothetical protein	9.23551	150.862	4.02989	2.07087e-05	0.0014804
B171.CDS.8617992165.1		Cluster_4889	2Fe-2S domain protein	62.3863	990.311	3.98858	2.65336e-07	4.25342e-05
B171.CDS.8617981589.1	rbsB	Cluster_888	D-ribose-binding periplasmic protein	608.875	9640.22	3.98485	2.83225e-06	0.000309128
B171.CDS.8618003796.1	hcaR	Cluster_6161	hca operon transcriptional activator	37.8658	598.359	3.98205	2.62839e-06	0.000295834
B171.CDS.8617999438.1	glpT	Cluster_824	glycerol-3-phosphate transporter	1440.99	22591.8	3.97066	1.45755e-05	0.00107089
B171.CDS.8617982085.1	astA	Cluster_2361	arginine N-succinyltransferase	5.14883	78.0621	3.9223	8.32064e-06	0.000709939
B171.CDS.8617976859.1		Cluster_450	transglycosylase SLT domain protein	0	14.9155	3.89874	0.000245678	0.0109213
B171.CDS.8617987666.1		Cluster_2535	anaerobic sulfatase maturase	1.80092	26.7661	3.8936	0.000901426	0.0301807
B171.CDS.8618002305.1		Cluster_2501	bacterial regulatory helix-turn-helix , lysR family protein	43.9613	648.768	3.8834	1.65628e-06	0.000197395
B171.CDS.8617997385.1	mgsA	Cluster_5390	methylglyoxal synthase	1.80092	26.3956	3.8735	0.000938654	0.0302773
B171.CDS.8618003073.1	gltA	Cluster_1146	citrate (Si)-synthase	1099.89	16002	3.86282	9.03026e-07	0.000125624
B171.CDS.8617989124.1		Cluster_637	insA N-terminal domain protein	3.7173	53.4395	3.84558	8.45506e-05	0.00465909
B171.CDS.8617996076.1	ackA	Cluster_5935	acetate kinase	98.982	1412.43	3.83487	1.67916e-06	0.000197395
B171.CDS.8617987995.1	gltI	Cluster_210	glutamate/aspartate periplasmic-binding protein	169.08	2299.81	3.76574	4.88207e-07	7.3789e-05
B171.CDS.8617988033.1	cstA	Cluster_7237	carbon starvation protein A	156.45	2049.17	3.71126	1.44753e-06	0.00017808
B171.CDS.8617998728.1	glpQ	Cluster_691	glycerophosphoryl diester phosphodiesterase	249.682	3227.73	3.69235	8.74793e-06	0.000734549
B171.CDS.8617996066.1	ccmA	Cluster_5886	heme ABC exporter, ATP-binding protein CcmA	539.794	6510.87	3.59237	7.37671e-06	0.00065038
B171.CDS.8617998098.1	paaJ	Cluster_6440	phenylacetate-CoA oxygenase, PaaJ subunit	5.2643	62.6579	3.57318	1.18565e-05	0.00093613
B171.CDS.8617982421.1		Cluster_2969	amino ABC transporter, permease, 3-TM region, His/Glu/Gln/Arg/opine family domain protein	19.1638	225.046	3.55376	2.72561e-05	0.00175835
B171.CDS.8617992394.1	sdhA	Cluster_7282	succinate dehydrogenase, flavoprotein subunit	949.163	11100.8	3.54786	3.74254e-06	0.00036663
B171.CDS.8617979376.1		Cluster_464	acetyl-CoA C-acetyltransferase family protein	53.8201	621.445	3.52941	3.00604e-05	0.0019159
B171.CDS.8617997185.1		Cluster_6386	bacterial regulatory s, lacI family protein	46.7779	540.011	3.52909	8.82606e-05	0.00471615
B171.CDS.8618003273.1		Cluster_3459	peptidase C26 family protein	11.3828	130.572	3.51992	4.91649e-05	0.00292228
B171.CDS.8617999655.1	sdaC	Cluster_4351	serine transporter	303.295	3420.38	3.49536	7.25702e-06	0.00065038
B171.CDS.8617993341.1	tnaB	Cluster_702	low affinity tryptophan permease	31.8627	354.065	3.47408	3.25368e-05	0.00204904
B171.CDS.8617997883.1	sdhB	Cluster_3602	succinate dehydrogenase iron-sulfur subunit	82.7507	910.191	3.45932	5.05709e-06	0.000477714
B171.CDS.8617999836.1		Cluster_3470	ABC transporter family protein	28.5148	312.079	3.45213	5.6556e-05	0.0032877
B171.CDS.8617984181.1	rbsR	Cluster_528	ribose operon repressor	521.484	5640.32	3.43508	2.33569e-05	0.00162577
B171.CDS.8617988785.1	dctA	Cluster_1151	aerobic C4-dicarboxylate transport protein	692.828	7407.74	3.41847	1.45386e-05	0.00107089
B171.CDS.8617981440.1		Cluster_324	amino ABC transporter, permease , 3-TM region, His/Glu/Gln/Arg/opine family domain protein	37.8428	403.26	3.41362	2.45959e-05	0.0016264
B171.CDS.8618004156.1	alsB	Cluster_7320	D-allose-binding periplasmic protein	24.3356	258.768	3.41052	0.000158249	0.00754176
B171.CDS.8618002160.1		Cluster_4202	type I phosphodiesterase / nucleotide pyrophosphatase family protein	25.5132	264.388	3.37334	5.78994e-05	0.00329342
B171.CDS.8617979835.1	gntT	Cluster_2423	high-affinity gluconate transporter	158.343	1635.29	3.36842	2.54662e-05	0.00166316
B171.CDS.8617999714.1		Cluster_4299	bacterial extracellular solute-binding family protein	27.1987	280.539	3.36659	9.80419e-05	0.00518642
B171.CDS.8617991498.1	sucA	Cluster_5550	oxoglutarate dehydrogenase (succinyl-transferring), E1 component	3254.6	32859	3.33574	0.000172084	0.00791585
B171.CDS.8617986814.1	glpF	Cluster_850	glycerol uptake facilitator protein	931.843	9385	3.3322	4.71837e-05	0.00283638
B171.CDS.8618002746.1	nupG	Cluster_7187	nucleoside permease nupG	454.458	4544.46	3.32189	2.45762e-05	0.0016264
B171.CDS.8617989993.1	gcvH	Cluster_393	glycine cleavage system H protein	264.921	2541.61	3.26211	8.59898e-05	0.00468955
B171.CDS.8617979929.1		Cluster_2999	class II aldolase, tagatose bisphosphate family	2.51669	23.961	3.25109	0.00153686	0.0430158
B171.CDS.8617987513.1	rbsK	Cluster_905	ribokinase	561.428	5301.21	3.23915	4.60454e-05	0.00279977
B171.CDS.8617991188.1	dmlR	Cluster_7322	HTH-type transcriptional regulator DmlR	25.4208	236.933	3.2204	0.000434315	0.0180795
B171.CDS.8617993153.1	gcvP	Cluster_4385	glycine dehydrogenase	1395.46	12623.8	3.17733	0.000277825	0.0121462
B171.CDS.8618000379.1	putP	Cluster_5889	sodium/proline symporter	295.422	2667.67	3.17473	2.40932e-05	0.0016264
B171.CDS.8617986714.1	nanA	Cluster_3054	N-acetylneuraminate lyase	18.1016	163.254	3.17292	0.000330548	0.0143328
B171.CDS.8617981523.1	srlA	Cluster_1770	glucitol/sorbitol permease IIC component	86.9294	779.679	3.16496	0.000161989	0.0076511
B171.CDS.8618000505.1		Cluster_2948	putative N-acetylmannosamine-6-phosphate 2-epimerase	5.63368	50.097	3.15257	0.000504448	0.0199144
B171.CDS.8617989425.1		Cluster_1131	conserved hypothetical protein	82.4733	729.648	3.1452	0.000132026	0.00658883
B171.CDS.8617996509.1	mtfA	Cluster_2824	protein mtfA	80.0261	707.493	3.14417	5.19851e-05	0.00305557
B171.CDS.8618002486.1		Cluster_5895	ABC transporter family protein	9.09706	79.0494	3.11928	6.70387e-05	0.003733
B171.CDS.8617979420.1	sdhD	Cluster_663	succinate dehydrogenase, hydrophobic membrane anchor protein	189.191	1643.12	3.11853	1.42447e-05	0.00107089
B171.CDS.8617998075.1		Cluster_3164	xylose isomerase-like TIM barrel family protein	7.78098	67.4337	3.11545	8.77431e-05	0.00471615
B171.CDS.8617995381.1	gcvT	Cluster_7400	glycine cleavage system T protein	748.032	6462.91	3.11101	0.000150541	0.00723965
B171.CDS.8617982058.1	fumA	Cluster_6092	fumarate hydratase class I, aerobic	231.513	1995.62	3.10768	2.10865e-05	0.0014873
B171.CDS.8618002785.1	malT	Cluster_4423	HTH-type transcriptional regulator malT	2126.15	18253.1	3.10182	0.00069715	0.0257843
B171.CDS.8617984685.1	kduI	Cluster_3169	4-deoxy-L-threo-5-hexosulose-uronate ketol-isomerase	46.0161	385.384	3.06608	0.000272308	0.0120042
B171.CDS.8618001900.1		Cluster_2077	transporter, betaine/carnitine/choline transporter family protein	23.5969	197.005	3.06156	0.000199355	0.00901356
B171.CDS.8617978970.1		Cluster_6193	conserved hypothetical protein	233.497	1945.3	3.05851	0.000107501	0.00552116
B171.CDS.8618001481.1	maeB	Cluster_4599	NADP-dependent malic enzyme	635.359	5285.86	3.05649	0.000105025	0.00544687
B171.CDS.8617996388.1	lsrR	Cluster_502	transcriptional regulator lsrR	32.1396	264.536	3.04104	0.000954553	0.0304192
B171.CDS.8617997603.1		Cluster_1357	putative sialic acid transporter	17.8707	145.261	3.02298	0.000991463	0.0309601
B171.CDS.8617987980.1		Cluster_1449	conserved hypothetical protein	10.6671	83.5855	2.97009	0.000579676	0.0222209
B171.CDS.8618002005.1	deoA	Cluster_2458	thymidine phosphorylase	944.378	7371.73	2.96457	0.000528173	0.0205444
B171.CDS.8617992629.1	astB	Cluster_3003	succinylarginine dihydrolase	13.784	106.424	2.94875	0.000586787	0.0223317
B171.CDS.8617991314.1		Cluster_6258	conserved hypothetical protein	9.35098	71.074	2.92613	0.000929513	0.0301868
B171.CDS.8617993705.1	grpE	Cluster_6640	protein grpE	748.469	5669.39	2.92118	0.00070819	0.0258367
B171.CDS.8618001980.1	sucD	Cluster_246	succinyl-CoA ligase [ADP-forming subunit alpha	173.42	1309.83	2.91703	0.000183413	0.00836427
B171.CDS.8617991519.1	actP	Cluster_463	cation/acetate symporter ActP	35.2336	261.941	2.89422	0.000733579	0.0265797
B171.CDS.8617985099.1	agp	Cluster_5925	glucose-1-phosphatase	82.4963	611.703	2.89043	0.000701879	0.0257843
B171.CDS.8618002614.1		Cluster_1782	bacterial extracellular solute-binding s, 5 Middle family protein	75.87	556.754	2.87544	0.000499631	0.0198725
B171.CDS.8617977813.1		Cluster_2849	conserved hypothetical protein	28.0529	199.635	2.83114	0.00135673	0.0392192
B171.CDS.8617993036.1		Cluster_4320	alpha/beta hydrolase fold family protein	1275.69	8941.17	2.80919	5.74776e-05	0.00329342
B171.CDS.8617995479.1		Cluster_2166	rbsD / FucU transport family protein	1081.13	7564.07	2.80662	0.000930141	0.0301868
B171.CDS.8618002235.1		Cluster_488	conserved hypothetical protein	57.191	398.77	2.8017	0.00133932	0.0390006
B171.CDS.8617996461.1	fucI	Cluster_2019	L-fucose isomerase	93.7637	636.276	2.76255	0.00111242	0.033627
B171.CDS.8617985295.1	mlc	Cluster_4917	protein mlc	237.191	1600.27	2.75419	0.000852316	0.0294417
B171.CDS.8617979648.1	sucB	Cluster_4914	dihydrolipoyllysine-residue succinyltransferase, E2 component of oxoglutarate dehydrogenase (succinyl-transferring) complex	982.754	6595.49	2.74658	0.000520058	0.0203786
B171.CDS.8617978829.1		Cluster_1794	conserved hypothetical protein	266.168	1778.93	2.74059	0.00034288	0.0147466
B171.CDS.8617986404.1	astD	Cluster_4203	succinylglutamic semialdehyde dehydrogenase	18.5635	123.501	2.73399	0.000437463	0.0180795
B171.CDS.8617989300.1	rihA	Cluster_4677	pyrimidine-specific ribonucleoside hydrolase rihA	229.11	1464	2.6758	0.00181708	0.0492942
B171.CDS.8618001293.1	feaR	Cluster_2440	transcriptional activator feaR	20.8493	133.143	2.67491	0.00118142	0.0353864
B171.CDS.8617979470.1	paaC	Cluster_2825	phenylacetic acid degradation protein paaC	17.2474	109.795	2.67036	0.000664328	0.0249241
B171.CDS.8617997675.1	paaN	Cluster_4638	phenylacetic acid degradation protein paaN	13.8995	86.0381	2.62994	0.0013986	0.0399925
B171.CDS.8617988970.1	pflB	Cluster_5990	formate acetyltransferase	264.437	1635.72	2.62893	0.000441571	0.0181078
B171.CDS.8618003883.1	murP	Cluster_59	PTS system N-acetylmuramic acid-specific EIIBC component	501.42	3087.87	2.62252	0.00124728	0.0368609
B171.CDS.8617981451.1	tsx	Cluster_6167	nucleoside-specific channel-forming protein tsx	844.037	5137.61	2.60572	0.000556395	0.0214841
B171.CDS.8617990379.1	fadB	Cluster_6849	fatty oxidation complex, alpha subunit FadB	99.6288	597.824	2.58509	0.00035971	0.0152229
B171.CDS.8617981251.1		Cluster_1244	histidine kinase-, DNA gyrase B-, and HSP90-like ATPase family protein	418.67	2497.03	2.57633	0.0013418	0.0390006
B171.CDS.8617990069.1		Cluster_2367	D-tagatose-bisphosphate aldolase, class II, non-catalytic subunit	23.4814	138.648	2.56184	0.00143219	0.0407328
B171.CDS.8617998299.1		Cluster_3066	putative t3SS effector protein EspS	200.735	1181.31	2.55702	0.000946922	0.0303589
B171.CDS.8617989113.1		Cluster_4182	mannitol dehydrogenase Rossmann domain protein	89.9544	524.978	2.54499	0.000777335	0.027598
B171.CDS.8618003448.1	sucC	Cluster_4870	succinyl-CoA ligase [ADP-forming subunit beta	940.895	5309.4	2.49644	0.000754316	0.0269617
B171.CDS.8617994813.1	uxuA	Cluster_7157	mannonate dehydratase	340.885	1916.33	2.49099	0.000463312	0.0187093
B171.CDS.8617998940.1	fumC	Cluster_4344	fumarate hydratase, class II	84.6671	462.293	2.44893	0.000915896	0.0301868
B171.CDS.8617998034.1	sixA	Cluster_5155	phosphohistidine phosphatase SixA	248.298	1273.04	2.35814	0.00179258	0.0491335
B171.CDS.8617987294.2	sdhC	Cluster_2055	succinate dehydrogenase, cytochrome b556 subunit	1403.6	6361.77	2.18029	0.000751621	0.0269617
B171.CDS.8617986254.1	argD	Cluster_2614	acetylornithine/succinyldiaminopimelate aminotransferase	182.147	45.0488	-2.01554	0.00171154	0.0471566
B171.CDS.8617990894.1	argF	Cluster_2287	ornithine carbamoyltransferase	48.7173	12.0176	-2.01929	0.000897848	0.0301807
B171.CDS.8617994735.1	argG	Cluster_3033	argininosuccinate synthase	783.401	190.885	-2.03705	0.000898725	0.0301807
B171.CDS.8618003476.1	adiC	Cluster_2560	arginine/agmatine antiporter	144.397	34.1007	-2.08217	0.000677011	0.0252211
B171.CDS.8617992103.1		Cluster_575	mgtC family protein	47.6551	11.1404	-2.09683	0.000346038	0.0147624
B171.CDS.8617989479.1	mdtF	Cluster_5564	multidrug resistance protein MdtF	380.664	88.8993	-2.09827	0.000910581	0.0301868
B171.CDS.8617998608.1	dsbE	Cluster_590	thiol:disulfide interchange protein DsbE	117.706	27.4644	-2.09956	0.00100036	0.0309601
B171.CDS.8617996655.1	nikD	Cluster_84	nickel import ATP-binding protein NikD	532.68	118.708	-2.16586	0.000653449	0.024691
B171.CDS.8617984133.1	artJ	Cluster_250	ABC transporter arginine-binding protein 1	462.906	102.153	-2.17999	0.000458442	0.0186551
B171.CDS.8617994693.1		Cluster_1176	conserved hypothetical protein	17.155	3.26241	-2.39462	0.00107738	0.0329442
B171.CDS.8617989375.1	argC	Cluster_861	N-acetyl-gamma-glutamyl-phosphate reductase	674.93	123.512	-2.45009	0.000102353	0.00536089
B171.CDS.8617986691.1	nikE	Cluster_111	nickel import ATP-binding protein NikE	553.852	101.085	-2.45393	0.000140331	0.00687364
B171.CDS.8617984665.1	yhdJ	Cluster_6166	DNA adenine methyltransferase YhdJ	120.455	21.2547	-2.50264	0.00167075	0.0462737
B171.CDS.8618001885.1	aceE	Cluster_5556	pyruvate dehydrogenase E1 component domain protein	2030.2	351.847	-2.52861	0.00136611	0.0392757
B171.CDS.8617984480.1	argB	Cluster_311	acetylglutamate kinase	298.583	51.4501	-2.53689	0.000165238	0.00773548
B171.CDS.8618003734.1	sirB2	Cluster_4009	protein sirB2	164.947	27.2668	-2.59678	0.00108641	0.0330293
B171.CDS.8617999185.1		Cluster_6600	C4-dicarboxylate anaerobic carrier family protein	132.091	21.3909	-2.62646	0.000135207	0.00668451
B171.CDS.8617981409.1		Cluster_1082	conserved hypothetical protein	96.9501	15.039	-2.68854	0.00100079	0.0309601
B171.CDS.8617987921.1		Cluster_5881	putative arginine/ornithine antiporter	634.621	93.9662	-2.75568	0.000858122	0.0294417
B171.CDS.8617982049.1	slp	Cluster_5053	outer membrane protein slp	27.845	3.86789	-2.8478	2.37818e-05	0.0016264
B171.CDS.8617998873.1	narH	Cluster_7255	nitrate reductase, beta subunit	1590.21	220.615	-2.84961	5.17549e-06	0.000480322
B171.CDS.8617992486.1		Cluster_1623	phage portal protein, lambda family	298.977	41.0821	-2.86345	0.000393708	0.0165295
B171.CDS.8617996354.1		Cluster_155	prolyl oligopeptidase family protein	233.175	31.11	-2.90596	0.000992515	0.0309601
B171.CDS.8617996878.1		Cluster_261	gram-negative pili assembly chaperone, C-terminal domain protein	41.9294	5.43734	-2.94699	0.000862658	0.0294417
B171.CDS.8617989438.1	dusB	Cluster_2480	tRNA-dihydrouridine synthase B	8982.52	1149.8	-2.96574	0.000245479	0.0109213
B171.CDS.8617997164.1	nlpI	Cluster_142	lipoprotein nlpI	25343.7	3106.29	-3.02836	0.000820081	0.028541
B171.CDS.8618003338.1		Cluster_4566	phage terminase large subunit family protein	965.992	117.736	-3.03646	0.000167056	0.00775197
B171.CDS.8617987969.1	sotB	Cluster_4934	sugar efflux transporter	238.393	28.7869	-3.04986	0.000967533	0.0306482
B171.CDS.8617983130.1	hyaA	Cluster_2712	hydrogenase-1 small chain	75.9849	9.13834	-3.05571	2.98025e-06	0.000309128
B171.CDS.8617981433.1	rpmG	Cluster_55	ribosomal protein L33	311.839	37.3504	-3.0616	0.00080988	0.028541
B171.CDS.8618001850.1	cgtA	Cluster_4931	obg family GTPase CgtA	3965.35	473.815	-3.06505	0.00011439	0.00581848
B171.CDS.8617996819.1	mdtE	Cluster_2531	multidrug resistance protein mdtE	172.519	20.2353	-3.09181	3.84016e-06	0.000369354
B171.CDS.8617998908.1		Cluster_2285	conserved hypothetical protein	186.905	21.5578	-3.11602	0.0004876	0.0195409
B171.CDS.8617990610.1		Cluster_7028	conserved hypothetical protein	41.7675	4.73906	-3.13971	2.86627e-06	0.000309128
B171.CDS.8617984935.1	narI	Cluster_5372	respiratory nitrate reductase, gamma subunit	124.564	12.9321	-3.26785	2.9665e-06	0.000309128
B171.CDS.8617983068.1		Cluster_5241	conserved hypothetical protein	2311.87	239.914	-3.26847	4.02594e-05	0.00247642
B171.CDS.8617988669.1		Cluster_60	conserved hypothetical protein	157.19	15.9842	-3.29778	0.00124671	0.0368609
B171.CDS.8617986623.1		Cluster_818	conserved hypothetical protein	20.018	1.90924	-3.39023	0.000142132	0.00689796
B171.CDS.8618003456.1	rhlE	Cluster_2840	ATP-dependent RNA helicase rhlE	3815.02	360.594	-3.40324	1.50054e-05	0.00108738
B171.CDS.8617989031.1	gcd	Cluster_4616	quinoprotein glucose dehydrogenase	7809.91	691.781	-3.49692	3.50061e-05	0.00217862
B171.CDS.8617979983.1		Cluster_144	molybdopterin oxidoreductase family protein	351.803	28.5272	-3.62436	1.37525e-06	0.000173216
B171.CDS.8618000766.1	proP	Cluster_1312	proline/betaine transporter	9046.26	718.409	-3.65445	8.20106e-06	0.000709939
B171.CDS.8617988253.1		Cluster_6009	formate dehydrogenase, alpha subunit	1676.52	131.52	-3.67212	1.05387e-07	2.14422e-05
B171.CDS.8617978741.1		Cluster_3984	putative protein gp35	11.4983	0.871175	-3.72231	0.00158218	0.0440512
B171.CDS.8617982518.1	rplQ	Cluster_983	ribosomal protein L17	9910.06	720.053	-3.78272	0.000116275	0.00585804
B171.CDS.8617984010.1	gadE	Cluster_960	transcriptional regulator gadE	224.491	15.83	-3.82592	1.56106e-07	2.94929e-05
B171.CDS.8618003520.1	narJ	Cluster_5258	nitrate reductase molybdenum cofactor assembly chaperone	255.569	17.0844	-3.90296	1.44475e-07	2.83064e-05
B171.CDS.8617985559.1	deaD	Cluster_1554	cold-shock DEAD box protein A	22058.9	1424.04	-3.9533	1.03421e-05	0.000841684
B171.CDS.8617980990.1	fdxH	Cluster_885	formate dehydrogenase, beta subunit	319.411	18.8141	-4.08553	9.2615e-07	0.000125624
aThese are locus ids that were generated by an in-house annotation pipeline.
bLFC is the log2 fold-change value of the read counts. Any read counts that were zero were considered one for the LFC calculation.

## Sheet: LB 1 vs. LB 0.5
Locus IDa	Gene ID	LS-BSR Cluster ID	Predicted Protein Function	Read Counts (LB 0.5)	Read Counts (LB 1)	LFC (LB 1/ LB 0.5)b	p-value	FDR
B171.CDS.8617989469.1		Cluster_6030	orn/Lys/Arg decarboxylase, N-terminal domain protein	15.8407	957.549	5.91764	2.91306e-17	1.53955e-13
B171.CDS.8617992864.1		Cluster_151	conserved hypothetical protein	0	30.7618	4.94307	6.27944e-12	3.01699e-09
B171.CDS.8617986299.1		Cluster_855	conserved hypothetical protein	8.98863	211.093	4.55364	1.65562e-10	4.86108e-08
B171.CDS.8617983898.1	ppsA	Cluster_4612	phosphoenolpyruvate synthase	726.879	16959.4	4.54423	1.7928e-06	0.000195478
B171.CDS.8618003520.1	narJ	Cluster_5258	nitrate reductase molybdenum cofactor assembly chaperone	15.3614	263.694	4.10148	1.6398e-08	2.88879e-06
B171.CDS.8617980990.1	fdxH	Cluster_885	formate dehydrogenase, beta subunit	16.7265	278.922	4.05966	1.02879e-08	2.26548e-06
B171.CDS.8617982049.1	slp	Cluster_5053	outer membrane protein slp	3.45677	55.07	3.99377	1.95078e-07	2.94568e-05
B171.CDS.8617990266.1		Cluster_3285	putative predicted oxidoreductase	2.69045	39.5367	3.87728	3.94351e-07	5.21036e-05
B171.CDS.8617982196.1		Cluster_701	prophage tail fibre family protein	2.70537	38.442	3.82878	3.99435e-06	0.000357799
B171.CDS.8617985004.1		Cluster_3615	conserved hypothetical protein	36.7954	485.735	3.72257	3.9911e-08	6.80418e-06
B171.CDS.8617986413.1		Cluster_6839	aldehyde ferredoxin oxidoreductase, domains 2 & 3 family protein	26.9642	347.006	3.68585	5.94795e-08	9.52574e-06
B171.CDS.8617986896.1		Cluster_425	conserved hypothetical protein	1.95397	25.0161	3.67838	0.000239313	0.0101997
B171.CDS.8617989684.1		Cluster_89	enterobacterial Ail/Lom family protein	3.92287	44.5993	3.50704	2.39033e-05	0.0015991
B171.CDS.8617995700.1	garL	Cluster_173	2-dehydro-3-deoxyglucarate aldolase	101.297	1118.53	3.46494	3.87127e-07	5.21036e-05
B171.CDS.8617984579.1		Cluster_1287	ABC transporter family protein	51.6477	535.043	3.37288	6.29062e-07	8.10876e-05
B171.CDS.8617998873.1	narH	Cluster_7255	nitrate reductase, beta subunit	198.803	1905.62	3.26085	3.8353e-06	0.000349475
B171.CDS.8617983675.1		Cluster_1080	prophage tail fibre N-terminal family protein	15.4659	147.932	3.25777	1.27618e-05	0.00093675
B171.CDS.8618002438.1		Cluster_7109	iron-sulfur cluster-binding protein	377.296	3605.26	3.25634	5.34168e-06	0.000455335
B171.CDS.8617979983.1		Cluster_144	molybdopterin oxidoreductase family protein	25.4746	242.538	3.25108	5.50845e-06	0.000462098
B171.CDS.8617994298.1		Cluster_2800	putative aBC transporter ATP-binding protein BL0043	56.264	532.285	3.24192	1.85207e-06	0.000195478
B171.CDS.8617999940.1		Cluster_6918	phage holin, lambda family	7.10927	65.7382	3.20896	1.59534e-05	0.00113938
B171.CDS.8617993248.1		Cluster_89	enterobacterial Ail/Lom family protein	4.6295	42.5825	3.20134	0.000109407	0.00530471
B171.CDS.8617989391.2		Cluster_4807	2-hydroxy-3-oxopropionate reductase	85.8704	787.542	3.19712	1.81201e-06	0.000195478
B171.CDS.8617983130.1	hyaA	Cluster_2712	hydrogenase-1 small chain	8.16088	74.1921	3.18447	4.59034e-06	0.000404333
B171.CDS.8617988910.1		Cluster_139	conserved hypothetical protein	42.9163	381.53	3.1522	6.568e-06	0.00053858
B171.CDS.8617982871.1		Cluster_483	lysozyme	12.2347	104.658	3.09662	1.90983e-05	0.00129403
B171.CDS.8617996396.1	iraP	Cluster_1149	anti-adapter protein iraP	11.0603	91.2647	3.04467	1.43428e-05	0.00103838
B171.CDS.8617984935.1	narI	Cluster_5372	respiratory nitrate reductase, gamma subunit	11.5729	95.3146	3.04195	1.01579e-05	0.000766921
B171.CDS.8617996070.1	narK	Cluster_4345	nitrite extrusion protein 1	401.654	3167.28	2.97922	7.0375e-05	0.00399927
B171.CDS.8617991178.1	adiY	Cluster_2886	HTH-type transcriptional regulator AdiY	96.1178	746.572	2.95741	3.29205e-06	0.000312187
B171.CDS.8617983529.1		Cluster_1119	ATP-binding sugar transporter from pro-phage family protein	3.45677	26.2179	2.92306	0.000639221	0.0216984
B171.CDS.8617988253.1		Cluster_6009	formate dehydrogenase, alpha subunit	117.057	871.282	2.89593	8.38707e-06	0.000661577
B171.CDS.8618001650.1	ansB	Cluster_2368	L-asparaginase 2	216.709	1585.21	2.87084	3.28132e-05	0.00211485
B171.CDS.8618000261.1		Cluster_6578	cysteine-rich domain protein	335.737	2440.18	2.86159	3.07603e-05	0.00200702
B171.CDS.8617984515.1		Cluster_2686	DNA methylase family protein	32.1493	225.787	2.8121	9.49395e-05	0.00487141
B171.CDS.8618003758.1		Cluster_1119	ATP-binding sugar transporter from pro-phage family protein	2.70537	18.9823	2.81076	0.00182737	0.0492737
B171.CDS.8617984605.1		Cluster_11	putative oRF16-lacZ fusion protein	323930	2.21025e+06	2.77045	0.000167396	0.00748832
B171.CDS.8617999401.1		Cluster_11	putative oRF16-lacZ fusion protein	324613	2.21158e+06	2.76829	0.000169105	0.00748832
B171.CDS.8618003375.1		Cluster_11	putative oRF16-lacZ fusion protein	582177	3.89583e+06	2.7424	7.6516e-05	0.00421237
B171.CDS.8617999191.1	ompW	Cluster_2922	outer membrane protein W	79.0613	524.317	2.7294	8.68319e-05	0.00458906
B171.CDS.8617995910.1		Cluster_1801	cyd operon protein YbgE	10.566	69.0967	2.70918	4.7253e-05	0.00294485
B171.CDS.8617983978.1		Cluster_4830	DMSO reductase anchor subunit family protein	28.6196	180.669	2.65827	6.06487e-05	0.00352229
B171.CDS.8617987319.1		Cluster_1226	lysis S family protein	0	6.17376	2.62615	0.000103857	0.00508227
B171.CDS.8617980858.1	dmsB	Cluster_3294	dimethylsulfoxide reductase, chain B	52.3394	322.139	2.62171	8.55451e-05	0.00456673
B171.CDS.8617988179.1		Cluster_425	conserved hypothetical protein	4.4039	26.6954	2.59973	0.00165161	0.0452267
B171.CDS.8617996853.1		Cluster_6911	minor tail protein U	9.87434	59.7786	2.59787	0.00107228	0.0329478
B171.CDS.8617994900.1		Cluster_6911	minor tail protein U	6.11736	37.0097	2.59692	0.00149767	0.04349
B171.CDS.8618004091.1		Cluster_1777	bacterial Ig-like domain family protein	15.6467	92.3101	2.56063	0.000417341	0.0152575
B171.CDS.8617984166.1	ynjE	Cluster_2513	thiosulfate sulfurtransferase YnjE	294.849	1725.81	2.54923	0.000427586	0.015478
B171.CDS.8617981070.1		Cluster_2402	prophage tail fibre N-terminal family protein	9.99374	58.1322	2.54024	0.000729751	0.0242562
B171.CDS.8617982518.1	rplQ	Cluster_983	ribosomal protein L17	638.618	3624.96	2.50494	0.00134409	0.0394639
B171.CDS.8617998375.1	yagU	Cluster_3295	inner membrane protein yagU	19.4915	108	2.47011	0.000268648	0.0110922
B171.CDS.8617982621.1		Cluster_4354	putative galactarate transporter	256.14	1409.03	2.45969	0.000259104	0.0109549
B171.CDS.8617976924.1		Cluster_966	PHP domain protein	615.473	3351.86	2.44519	0.000806008	0.0256612
B171.CDS.8617996079.1	garK	Cluster_4855	glycerate kinase 2	58.6008	318.764	2.44349	0.000308992	0.0120965
B171.CDS.8618003126.1		Cluster_3235	bacteriophage lambda tail assembly I family protein	17.9457	94.7715	2.40082	0.00186418	0.0497458
B171.CDS.8617993439.1		Cluster_505	bacteriophage lysis family protein	12.4006	64.9068	2.38796	0.000980023	0.0304672
B171.CDS.8617989788.1	citF	Cluster_5896	citrate lyase, alpha subunit	3.2461	16.9819	2.38722	0.00155247	0.0438681
B171.CDS.8618003635.1		Cluster_4400	phage tail family protein	75.2527	390.758	2.37646	0.00109363	0.0334095
B171.CDS.8618003476.1	adiC	Cluster_2560	arginine/agmatine antiporter	30.6017	157.316	2.36198	0.000167436	0.00748832
B171.CDS.8617998630.1		Cluster_1435	putative DNA-binding protein	69.2071	348.661	2.33283	0.000614587	0.0214299
B171.CDS.8617997966.1		Cluster_2686	DNA methylase family protein	15.587	76.884	2.30234	0.00163183	0.0449179
B171.CDS.8618003113.1	cydB	Cluster_4120	cytochrome d ubiquinol oxidase, subunit II	1049.47	5118.21	2.28597	0.00188253	0.0497458
B171.CDS.8617982495.1		Cluster_3564	ABC transporter family protein	21.9001	105.645	2.27022	0.000540451	0.0192992
B171.CDS.8617982796.1	citE	Cluster_2444	citrate (pro-3S)-lyase, beta subunit	4.91478	23.5097	2.25805	0.00168779	0.0459793
B171.CDS.8617998530.1	garD	Cluster_4267	galactarate dehydratase	200.146	951.887	2.24974	0.000593052	0.0210354
B171.CDS.8617976938.1	traA	Cluster_1150	type IV conjugative transfer system pilin TraA	12.8053	60.7663	2.24653	0.00112394	0.034138
B171.CDS.8617995433.1	hypD	Cluster_406	hydrogenase expression/formation protein HypD	108.52	510.068	2.23273	0.000672382	0.022634
B171.CDS.8618003438.1		Cluster_2761	putative N-acetylneuraminic acid outer membrane channel protein NanC	7.22867	33.717	2.22167	0.00117277	0.0354176
B171.CDS.8617983934.1		Cluster_2581	2-hydroxyglutaryl-CoA dehydratase, D-component family protein	71.6914	333.523	2.21791	0.00158908	0.0442015
B171.CDS.8617984010.1	gadE	Cluster_960	transcriptional regulator gadE	14.2036	64.8327	2.19046	0.000479422	0.0172364
B171.CDS.8618002705.1	hypE	Cluster_2330	hydrogenase expression/formation protein HypE	74.2476	330.93	2.15611	0.000796739	0.0255198
B171.CDS.8617985430.1		Cluster_4327	putative glucarate transporter	20.1999	88.3095	2.12822	0.0012588	0.0373749
B171.CDS.8618002160.1		Cluster_4202	type I phosphodiesterase / nucleotide pyrophosphatase family protein	236.049	1028.35	2.12318	0.000751169	0.0246579
B171.CDS.8617990650.1		Cluster_4414	putative dimethyl sulfoxide reductase chain ynfE	63.038	271.193	2.10502	0.00150716	0.0435221
B171.CDS.8617981440.1		Cluster_324	amino ABC transporter, permease , 3-TM region, His/Glu/Gln/Arg/opine family domain protein	356.989	89.5526	-1.99507	0.00157878	0.0441472
B171.CDS.8618000834.1	efeU	Cluster_6275	ferrous iron permease efeU	261.505	64.874	-2.01113	0.00151525	0.0435221
B171.CDS.8617991603.1		Cluster_538	glycosyl transferases group 1 family protein	1324.16	327.037	-2.01755	0.0012077	0.0360605
B171.CDS.8617999528.1		Cluster_748	hok/gef family protein	154.548	37.1167	-2.05791	0.00119801	0.0359744
B171.CDS.8617996090.1		Cluster_223	conserved hypothetical protein	275.741	66.0758	-2.06112	0.0016084	0.0445046
B171.CDS.8617998280.1		Cluster_2304	glycosyl transferase 8 family protein	629.941	150.393	-2.06648	0.000621983	0.0214299
B171.CDS.8618002181.1	fiu	Cluster_6848	catecholate siderophore receptor fiu	287.216	67.5987	-2.08707	0.000936522	0.0292871
B171.CDS.8617982719.1	rmuC	Cluster_1536	DNA recombination protein rmuC	1371.27	316.146	-2.11685	0.00149251	0.04349
B171.CDS.8617994628.1	mscL	Cluster_549	large conductance mechanosensitive channel protein	947.746	216.164	-2.13237	0.000706344	0.0236268
B171.CDS.8617998179.1	fepG	Cluster_2340	ferric enterobactin transport system permease protein fepG	265.516	59.8856	-2.14852	0.000606007	0.0213517
B171.CDS.8617991479.2		Cluster_2937	conserved hypothetical protein	543.779	120.775	-2.17069	0.000640483	0.0216984
B171.CDS.8617997185.1		Cluster_6386	bacterial regulatory s, lacI family protein	477.606	103.102	-2.21175	0.000624447	0.0214299
B171.CDS.8617994341.1		Cluster_4984	branched-chain amino acid transport system / permease component family protein	1151.42	246.753	-2.22228	0.000416655	0.0152575
B171.CDS.8618002419.1	glpX	Cluster_4954	fructose-1,6-bisphosphatase, class II	3081.28	657.753	-2.22791	0.000843601	0.0265383
B171.CDS.8617989293.1	fepD	Cluster_7491	ferric enterobactin transport system permease protein fepD	293.061	62.0258	-2.24026	0.000412608	0.0152575
B171.CDS.8617981653.1	livK	Cluster_4878	leucine-specific-binding protein	199.574	42.2286	-2.24063	0.00074393	0.0245729
B171.CDS.8617989859.1	fecD	Cluster_6182	fe(3+) dicitrate transport system permease protein fecD	799.728	168.758	-2.24455	0.000170028	0.00748832
B171.CDS.8617989421.1	argT	Cluster_892	lysine-arginine-ornithine-binding periplasmic protein	678.784	139.988	-2.27765	0.000288366	0.0116337
B171.CDS.8617984150.1	deoD	Cluster_285	purine nucleoside phosphorylase	5140.21	1059.8	-2.27804	0.00128086	0.0378175
B171.CDS.8617981493.1		Cluster_6377	xylose isomerase-like TIM barrel family protein	301.67	62.1657	-2.27878	0.000620466	0.0214299
B171.CDS.8617981190.1		Cluster_5003	conserved hypothetical protein	611.822	124.052	-2.30217	0.000145608	0.00669162
B171.CDS.8617993028.1		Cluster_3375	conserved hypothetical protein	1258.02	252.466	-2.317	0.000296885	0.0118867
B171.CDS.8617981020.1	rfaJ	Cluster_5324	lipopolysaccharide 1,2-glucosyltransferase	856.894	169.639	-2.33665	0.000177167	0.00767483
B171.CDS.8617986088.2	zinT	Cluster_3578	metal-binding protein ZinT	105.993	20.892	-2.34295	0.00187573	0.0497458
B171.CDS.8618002868.1		Cluster_2790	conserved hypothetical protein	782.891	152.969	-2.35557	0.000301229	0.011906
B171.CDS.8618003418.1		Cluster_4613	conserved hypothetical protein	311.485	60.7334	-2.3586	0.000301874	0.011906
B171.CDS.8617982421.1		Cluster_2969	amino ABC transporter, permease , 3-TM region, His/Glu/Gln/Arg/opine family domain protein	200.041	38.903	-2.36234	0.000336649	0.0130823
B171.CDS.8617998379.1		Cluster_7472	fecR family protein	749.975	144.713	-2.37365	0.00011837	0.00563588
B171.CDS.8618003699.1		Cluster_3089	winged helix-turn helix family protein	72.793	13.9939	-2.379	0.000780276	0.0251793
B171.CDS.8617979376.1		Cluster_464	acetyl-CoA C-acetyltransferase family protein	549.525	104.855	-2.38978	0.000130871	0.00617546
B171.CDS.8617981451.1	tsx	Cluster_6167	nucleoside-specific channel-forming protein tsx	4574.83	870.131	-2.39441	0.000417513	0.0152575
B171.CDS.8617996160.1	kgtP	Cluster_5978	alpha-ketoglutarate permease	654.056	123.195	-2.40847	0.000288068	0.0116337
B171.CDS.8618002235.1		Cluster_488	conserved hypothetical protein	359.474	66.1086	-2.44298	0.000398039	0.0151341
B171.CDS.8617984181.1	rbsR	Cluster_528	ribose operon repressor	5037.89	923.331	-2.4479	0.00103245	0.0319094
B171.CDS.8617998621.1		Cluster_1174	bssS family protein	1319.71	239.937	-2.45949	0.000173223	0.00756597
B171.CDS.8617999960.1		Cluster_4259	type III secretion outer membrane pore, YscC/HrcC family	1470.12	266.921	-2.46145	0.000117458	0.00563588
B171.CDS.8617993361.1		Cluster_4253	shET2 enterotoxin, N-terminal region family protein	728.146	131.954	-2.46419	0.000138258	0.00646632
B171.CDS.8617998080.1		Cluster_5427	double zinc ribbon family protein	400.117	70.6938	-2.50077	9.77613e-05	0.00496797
B171.CDS.8617986748.1		Cluster_2700	putative predicted protein	78.5963	13.7634	-2.51363	0.000781343	0.0251793
B171.CDS.8617986144.1	udp	Cluster_150	uridine phosphorylase	29800.6	5213.2	-2.5151	0.00156049	0.0438681
B171.CDS.8617981678.1	gntK	Cluster_1371	thermoresistant gluconokinase	129.14	22.5384	-2.51848	0.000264649	0.0110132
B171.CDS.8617990458.1	tsgA	Cluster_4922	protein tsgA	291.948	50.3285	-2.53626	0.000361001	0.0138253
B171.CDS.8617981895.1		Cluster_1509	putative rOrf6	165.791	28.0042	-2.56565	0.000264501	0.0110132
B171.CDS.8617993036.1		Cluster_4320	alpha/beta hydrolase fold family protein	7956.34	1315.05	-2.59698	0.000408001	0.0152575
B171.CDS.8617984493.1		Cluster_3508	putative t3SS effector protein NleB1	272.847	45.0767	-2.59764	9.91272e-05	0.0049894
B171.CDS.8617979485.1		Cluster_2081	type III secretion apparatus protein, YscI/HrpB, C-terminal domain	235.63	38.903	-2.59857	8.52995e-05	0.00456673
B171.CDS.8617980200.1		Cluster_5502	cysteine protease , YopT-type domain protein	1099.46	181.188	-2.60124	5.8008e-05	0.00348378
B171.CDS.8617983050.1	yhaO	Cluster_3046	inner membrane transport protein YhaO	678.474	110.14	-2.62296	7.83126e-05	0.00426683
B171.CDS.8617994146.2		Cluster_4761	bacterial transcriptional regulator family protein	332.718	52.8969	-2.65305	4.73628e-05	0.00294485
B171.CDS.8617995834.1	rfaY	Cluster_5233	lipopolysaccharide core heptose(II) kinase rfaY	236.173	37.0097	-2.67387	7.30563e-05	0.00406424
B171.CDS.8617985059.1		Cluster_6164	conserved hypothetical protein	2645.97	405.477	-2.70611	5.44656e-05	0.00330863
B171.CDS.8617988519.1		Cluster_5002	conserved hypothetical protein	1378.77	206.401	-2.73986	1.73206e-05	0.00118883
B171.CDS.8618002546.1		Cluster_6515	perB family protein	108.991	15.9036	-2.77678	0.000210334	0.0090375
B171.CDS.8617980223.1		Cluster_1878	conserved hypothetical protein	135.622	19.2292	-2.81822	0.000142918	0.00662563
B171.CDS.8617997639.1		Cluster_6366	fecCD transport family protein	2277.13	320.641	-2.82819	9.30413e-06	0.000723123
B171.CDS.8617995001.1		Cluster_3239	type III secretion apparatus lipoprotein, YscJ/HrcJ family	368.514	51.8514	-2.82926	2.90263e-05	0.00191755
B171.CDS.8617981589.1	rbsB	Cluster_888	D-ribose-binding periplasmic protein	8625.53	1157.33	-2.89782	0.000162243	0.00739187
B171.CDS.8617982469.1		Cluster_7355	conserved hypothetical protein	112.698	14.5948	-2.94894	6.58097e-05	0.00378048
B171.CDS.8617984731.1	dhaM	Cluster_1222	PTS-dependent dihydroxyacetone kinase, phosphotransferase subunit dhaM	5194.85	655.275	-2.98691	5.20842e-05	0.00320075
B171.CDS.8618002746.1	nupG	Cluster_7187	nucleoside permease nupG	4033.12	496.561	-3.02185	1.01319e-05	0.000766921
B171.CDS.8617982089.1	yihN	Cluster_4990	inner membrane protein yihN	197.084	24.2012	-3.02566	1.61753e-05	0.00113982
B171.CDS.8617985639.1	gntU	Cluster_4365	low-affinity gluconate transporter	147.206	17.9204	-3.03817	3.46314e-05	0.00220515
B171.CDS.8617994355.1		Cluster_6840	tonB dependent receptor family protein	1011.35	122.051	-3.05072	1.41543e-06	0.000170012
B171.CDS.8617983166.1	dhaK	Cluster_4996	dihydroxyacetone kinase, DhaK subunit	3907.99	458.653	-3.09095	1.1308e-05	0.00084173
B171.CDS.8617992708.1		Cluster_3136	enoyl-CoA hydratase/isomerase family protein	68.7834	8.06706	-3.09195	9.18935e-05	0.00480849
B171.CDS.8617999714.1		Cluster_4299	bacterial extracellular solute-binding family protein	247.487	28.5887	-3.11384	6.9941e-06	0.000560058
B171.CDS.8617998971.1	deoC	Cluster_7345	deoxyribose-phosphate aldolase	3149.14	361.149	-3.12429	3.76465e-06	0.000349056
B171.CDS.8618003796.1	hcaR	Cluster_6161	hca operon transcriptional activator	528.218	59.9185	-3.14006	2.46143e-06	0.000245447
B171.CDS.8617999805.1		Cluster_5981	serine dehydratase alpha chain family protein	953.608	105.629	-3.17439	1.88635e-06	0.000195478
B171.CDS.8617987995.1	gltI	Cluster_210	glutamate/aspartate periplasmic-binding protein	2029.19	224.412	-3.17668	1.34384e-06	0.000165167
B171.CDS.8617980915.1		Cluster_5628	conserved hypothetical protein	23162.4	2521.19	-3.19961	0.000102854	0.00508021
B171.CDS.8617983235.1		Cluster_1756	putative conserved predicted protein	34.1727	3.67956	-3.21524	0.000840674	0.0265383
B171.CDS.8617979669.1	dhaL	Cluster_6631	dihydroxyacetone kinase, L subunit	2607.5	273.761	-3.25168	2.82055e-06	0.000276049
B171.CDS.8617994494.1		Cluster_6545	putative dCTP deaminase	56.7628	5.69633	-3.31684	0.000100721	0.00502179
B171.CDS.8617993705.1	grpE	Cluster_6640	protein grpE	5095.93	510.521	-3.3193	5.19909e-06	0.000450445
B171.CDS.8617998848.1		Cluster_4593	histidine kinase-, DNA gyrase B-, and HSP90-like ATPase family protein	66.9041	6.52772	-3.35744	5.98221e-05	0.00351289
B171.CDS.8617994025.1		Cluster_1857	conserved hypothetical protein	63.4508	6.17376	-3.36142	9.32004e-05	0.00482906
B171.CDS.8617986349.1	galP	Cluster_4865	galactose-proton symporter	5554.12	498.692	-3.47734	1.83179e-06	0.000195478
B171.CDS.8617985169.1		Cluster_4008	H-NS histone family protein	485.342	43.3069	-3.48633	2.95389e-07	4.10824e-05
B171.CDS.8618002005.1	deoA	Cluster_2458	thymidine phosphorylase	6517.22	576.111	-3.49984	2.18304e-06	0.000221872
B171.CDS.8617978476.1		Cluster_3625	regulator of acetyl CoA synthetase	70.6909	6.05029	-3.54645	1.64348e-05	0.00114287
B171.CDS.8618003845.1	epaP	Cluster_926	type III secretion apparatus protein, YscR/HrcR family	190.538	15.9036	-3.58265	1.54391e-06	0.000181324
B171.CDS.8618001996.1		Cluster_7467	conserved hypothetical protein	2971.72	246.877	-3.58944	2.29782e-07	3.28215e-05
B171.CDS.8617995784.1	epaR	Cluster_907	type III secretion apparatus protein SpaR/YscT/HrcT	282.256	23.2627	-3.60091	7.95975e-07	0.00010016
B171.CDS.8617998495.2		Cluster_6211	conserved hypothetical protein	12.4586	0	-3.63907	0.00152504	0.0435666
B171.CDS.8617985965.1		Cluster_7477	putative predicted protein	27.4584	2.01676	-3.76713	0.000418607	0.0152575
B171.CDS.8617991671.1	cdd	Cluster_4809	cytidine deaminase	1787.63	130.596	-3.77486	1.57543e-08	2.87108e-06
B171.CDS.8617991510.1		Cluster_6984	putative dNA-binding transcriptional regulator	3007.99	216.312	-3.79761	2.12576e-07	3.12074e-05
B171.CDS.8617989014.1		Cluster_5413	conserved hypothetical protein	14.2633	0	-3.83424	0.000762782	0.0248846
B171.CDS.8617999048.1		Cluster_1142	secD export N-terminal TM region family protein	801.583	55.4239	-3.85427	1.31933e-08	2.49024e-06
B171.CDS.8617992845.1	crcB	Cluster_385	protein CrcB	48.5026	3.3256	-3.86638	5.97756e-05	0.00351289
B171.CDS.8618002776.1		Cluster_6037	putative t3SS effector protein EspN2-2	829.909	53.3907	-3.95829	3.57949e-09	9.00838e-07
B171.CDS.8617998355.1		Cluster_5325	putative type III secretion system, LEE associated	348.637	20.5216	-4.08651	1.22332e-08	2.48663e-06
B171.CDS.8617977744.1		Cluster_589	putative prophage DNA adenine methylase domain protein	35.1365	2.01676	-4.12286	7.22904e-05	0.00406424
B171.CDS.8617985079.1		Cluster_1544	type III secretion system subunit	266.327	12.7015	-4.39013	1.30465e-08	2.49024e-06
B171.CDS.8617991314.1		Cluster_6258	conserved hypothetical protein	63.499	2.84816	-4.47863	1.87795e-06	0.000195478
B171.CDS.8617999438.1	glpT	Cluster_824	glycerol-3-phosphate transporter	20286.9	879.695	-4.5274	1.32062e-07	2.05279e-05
B171.CDS.8617986814.1	glpF	Cluster_850	glycerol uptake facilitator protein	8336.4	346.027	-4.59047	1.09513e-08	2.3151e-06
B171.CDS.8617998996.1		Cluster_3300	putative membrane protein	199.156	7.83656	-4.66754	9.3107e-09	2.13944e-06
B171.CDS.8617994669.1	ibpB	Cluster_618	small heat shock protein ibpB	518.372	19.1057	-4.76191	7.60993e-11	2.68123e-08
B171.CDS.8617998728.1	glpQ	Cluster_691	glycerophosphoryl diester phosphodiesterase	2903.45	105.259	-4.78576	6.79333e-11	2.56448e-08
B171.CDS.8618001796.1		Cluster_6437	conserved hypothetical protein	22.9632	0.831399	-4.78764	0.000347708	0.0134134
B171.CDS.8618004248.1		Cluster_208	conserved hypothetical protein	46.9436	1.6628	-4.81924	6.62398e-06	0.00053858
B171.CDS.8617992131.1	ibpA	Cluster_3973	small heat shock protein ibpA	3691.98	128.628	-4.84312	9.08045e-11	2.99938e-08
B171.CDS.8618000021.1		Cluster_700	conserved hypothetical protein	23.9385	0.831399	-4.84765	0.000271384	0.0111183
B171.CDS.8618004128.1	glpA	Cluster_2273	glycerol-3-phosphate dehydrogenase, anaerobic, A subunit	7159.12	228.47	-4.9697	7.0511e-10	1.86325e-07
B171.CDS.8617994656.1	yjiY	Cluster_6036	inner membrane protein YjiY	21178	674.192	-4.97326	6.0044e-09	1.44242e-06
B171.CDS.8617995279.1	glpK	Cluster_1282	glycerol kinase	49286.1	1553.29	-4.98779	5.15579e-08	8.51511e-06
B171.CDS.8617980020.1		Cluster_3678	putative escE protein	32.597	0	-5.02667	3.30794e-06	0.000312187
B171.CDS.8617994135.1		Cluster_979	phosphocarrier, HPr family protein	7933.79	228.125	-5.12011	1.9408e-10	5.39848e-08
B171.CDS.8617991690.1		Cluster_7280	PTS system, Fru family, IIB component domain protein	5457.6	144.672	-5.23741	3.81226e-11	1.54983e-08
B171.CDS.8617986975.1	pfkB	Cluster_2522	1-phosphofructokinase	6674.29	151.751	-5.45884	1.2913e-11	5.68712e-09
B171.CDS.8617998103.1	glpD	Cluster_5887	aerobic glycerol-3-phosphate dehydrogenase	3176.49	58.7495	-5.75671	9.73415e-14	8.57416e-11
B171.CDS.8617996186.1	glpC	Cluster_994	glycerol-3-phosphate dehydrogenase, anaerobic, C subunit	2694.45	47.2334	-5.83404	2.44264e-14	3.22734e-11
B171.CDS.8617993995.1	lldD	Cluster_4938	L-lactate dehydrogenase [cytochrome	10870.7	171.458	-5.98645	4.00074e-12	2.11439e-09
B171.CDS.8617982325.1		Cluster_1095	conserved hypothetical protein	166.371	2.4942	-6.05969	1.18917e-10	3.6969e-08
B171.CDS.8617996066.1	ccmA	Cluster_5886	heme ABC exporter, ATP-binding protein CcmA	5798.64	86.7373	-6.06292	1.18705e-13	8.96225e-11
B171.CDS.8618001000.1		Cluster_7452	branched-chain amino acid transport system / permease component family protein	7076.51	105.242	-6.07125	2.82302e-13	1.86496e-10
B171.CDS.8617985831.1	glpB	Cluster_2741	glycerol-3-phosphate dehydrogenase, anaerobic, B subunit	4486.06	65.2772	-6.10273	3.69419e-14	3.90476e-11
B171.CDS.8617990060.1	lldP	Cluster_4241	L-lactate permease	21626.1	259.438	-6.38124	2.53965e-12	1.49134e-09
B171.CDS.8617995479.1		Cluster_2166	rbsD / FucU transport family protein	6727.81	76.53	-6.45797	1.72429e-14	3.03762e-11
B171.CDS.8617990619.1		Cluster_6242	bacterial regulatory s, gntR family protein	10736.5	80.7776	-7.05435	2.93925e-15	7.76696e-12
aThese are locus ids that were generated by an in-house annotation pipeline.
bLFC is the log2 fold-change value of the read counts. Any read counts that were zero were considered one for the LFC calculation.

## Sheet: LB 1 vs. LB 0.2
Locus IDa	Gene ID	LS-BSR Cluster ID	Predicted Protein Function	Read Counts (LB 0.2)	Read Counts (LB 1)	LFC (LB 1/ LB 0.2)b	p-value	FDR
B171.CDS.8617986131.1	malE	Cluster_427	maltose-binding periplasmic protein	572.795	52823.5	6.52702	2.23538e-12	7.32645e-10
B171.CDS.8617980563.1	lamB	Cluster_2996	maltoporin	1038.64	73603.7	6.14701	1.06943e-10	1.86936e-08
B171.CDS.8617991185.1		Cluster_279	binding--dependent transport system inner membrane component family protein	129.051	8695.53	6.07426	4.37778e-14	3.7093e-11
B171.CDS.8618003974.2	treB	Cluster_1587	PTS system trehalose-specific EIIBC component	221.071	14387.6	6.02417	3.60908e-13	1.8926e-10
B171.CDS.8617989554.1		Cluster_1448	binding--dependent transport system inner membrane component family protein	287.21	17682.4	5.94406	1.05457e-12	3.95011e-10
B171.CDS.8617979460.1	malK	Cluster_2713	maltose/maltodextrin import ATP-binding protein MalK	593.742	32610.6	5.77936	4.54785e-11	8.83294e-09
B171.CDS.8617986328.1	treC	Cluster_4243	alpha,alpha-phosphotrehalase	216.085	11556.7	5.74098	2.1917e-12	7.32645e-10
B171.CDS.8618003515.1	ilvA	Cluster_4979	threonine ammonia-lyase	138.106	7358.91	5.73565	1.3419e-14	1.41596e-11
B171.CDS.8618002160.1		Cluster_4202	type I phosphodiesterase / nucleotide pyrophosphatase family protein	12.6173	576.097	5.51284	4.53405e-15	7.92552e-12
B171.CDS.8617994298.1		Cluster_2800	putative aBC transporter ATP-binding protein BL0043	6.58233	298.402	5.50251	8.365e-12	2.1933e-09
B171.CDS.8618002305.1		Cluster_2501	bacterial regulatory helix-turn-helix , lysR family protein	21.7401	964.85	5.47187	6.38166e-16	1.67327e-12
B171.CDS.8617981329.1	tnaA	Cluster_2927	tryptophanase	81.2309	3492.29	5.426	2.33669e-16	1.22536e-12
B171.CDS.8617995700.1	garL	Cluster_173	2-dehydro-3-deoxyglucarate aldolase	14.7513	627.224	5.41007	1.35008e-14	1.41596e-11
B171.CDS.8617983898.1	ppsA	Cluster_4612	phosphoenolpyruvate synthase	242.624	9564.1	5.30084	4.32799e-12	1.26089e-09
B171.CDS.8617980616.1		Cluster_2405	maltose operon periplasmic family protein	526.493	19439	5.2064	1.36266e-10	2.30509e-08
B171.CDS.8617989469.1		Cluster_6030	orn/Lys/Arg decarboxylase, N-terminal domain protein	14.577	534.226	5.19568	4.9514e-14	3.7093e-11
B171.CDS.8617994900.1	U	Cluster_6911	minor tail protein U	0.593114	20.826	5.13393	1.46092e-05	0.000651041
B171.CDS.8617982621.1		Cluster_4354	putative galactarate transporter	22.636	790.225	5.12557	1.34541e-13	7.83926e-11
B171.CDS.8617987666.1		Cluster_2535	anaerobic sulfatase maturase	0.889671	31.0129	5.12345	5.92934e-07	4.19895e-05
B171.CDS.8617989391.2		Cluster_4807	2-hydroxy-3-oxopropionate reductase	13.8678	441.612	4.99297	5.45141e-12	1.50459e-09
B171.CDS.8617996076.1	ackA	Cluster_5935	acetate kinase	48.9406	1554.43	4.98921	7.74933e-14	5.07968e-11
B171.CDS.8617999655.1	sdaC	Cluster_4351	serine transporter	149.962	4674.15	4.96204	9.31101e-13	3.75592e-10
B171.CDS.8617986714.1	nanA	Cluster_3054	N-acetylneuraminate lyase	8.94862	276.136	4.94757	4.84553e-11	9.07499e-09
B171.CDS.8617997883.1	sdhB	Cluster_3602	succinate dehydrogenase iron-sulfur subunit	40.9274	1116.49	4.76976	5.15482e-13	2.45744e-10
B171.CDS.8617982871.1		Cluster_483	lysozyme	2.25013	58.7511	4.70654	2.35437e-08	2.28635e-06
B171.CDS.8617982590.1	putA	Cluster_5514	bifunctional protein putA	350.936	8848.38	4.65613	4.20183e-10	6.4807e-08
B171.CDS.8618003448.1	sucC	Cluster_4870	succinyl-CoA ligase [ADP-forming subunit beta	465.251	11270.3	4.59837	1.07908e-09	1.45094e-07
B171.CDS.8617988970.1	pflB	Cluster_5990	formate acetyltransferase	130.756	3137.87	4.58484	2.59666e-12	8.00992e-10
B171.CDS.8617999940.1		Cluster_6918	phage holin, lambda family	1.54086	36.8994	4.58179	1.1885e-06	7.69447e-05
B171.CDS.8617996208.1	malS	Cluster_6012	alpha-amylase	80.4091	1862.11	4.53343	1.24603e-11	3.11152e-09
B171.CDS.8617985899.1	malP	Cluster_6893	maltodextrin phosphorylase	1319.04	30280.1	4.52081	4.76176e-08	4.38082e-06
B171.CDS.8618002438.1		Cluster_7109	iron-sulfur cluster-binding protein	91.6263	2018.33	4.46125	2.56247e-11	6.10799e-09
B171.CDS.8617979648.1	sucB	Cluster_4914	dihydrolipoyllysine-residue succinyltransferase, E2 component of oxoglutarate dehydrogenase (succinyl-transferring) complex	485.857	10690.3	4.45963	4.93501e-09	5.62591e-07
B171.CDS.8617986299.1		Cluster_855	conserved hypothetical protein	5.3961	118.017	4.45093	4.62754e-08	4.33336e-06
B171.CDS.8618000261.1		Cluster_6578	cysteine-rich domain protein	63.42	1366.59	4.4295	3.58541e-11	7.52076e-09
B171.CDS.8617993341.1	tnaB	Cluster_702	low affinity tryptophan permease	15.7571	338.806	4.42638	4.21619e-11	8.50373e-09
B171.CDS.8617990823.1	puuB	Cluster_2369	gamma-glutamylputrescine oxidoreductase	3.02365	64.7251	4.41996	4.37246e-06	0.000238846
B171.CDS.8617997603.1		Cluster_1357	putative sialic acid transporter	8.83246	185.741	4.39433	1.05867e-08	1.11033e-06
B171.CDS.8617984579.1		Cluster_1287	ABC transporter family protein	14.5832	299.832	4.36178	3.00866e-09	3.58577e-07
B171.CDS.8617988263.1	mglA	Cluster_1511	galactose/methyl galactoside import ATP-binding protein MglA	16.8791	346.626	4.36007	2.69006e-10	4.40834e-08
B171.CDS.8617991498.1	sucA	Cluster_5550	oxoglutarate dehydrogenase (succinyl-transferring), E1 component	1609.06	32115.7	4.31899	7.56705e-08	6.40026e-06
B171.CDS.8618000505.1		Cluster_2948	putative N-acetylmannosamine-6-phosphate 2-epimerase	2.78517	52.6177	4.23971	8.40524e-07	5.79961e-05
B171.CDS.8618001980.1	sucD	Cluster_246	succinyl-CoA ligase [ADP-forming subunit alpha	85.7409	1614.95	4.23536	6.23465e-10	8.83635e-08
B171.CDS.8617993294.1	malQ	Cluster_6032	4-alpha-glucanotransferase	431.335	7946.71	4.20348	1.11037e-08	1.14172e-06
B171.CDS.8618001043.1		Cluster_2479	putative non-LEE-encoded effector NleA	28.4448	507.355	4.15676	7.23972e-10	9.99082e-08
B171.CDS.8617992864.1		Cluster_151	conserved hypothetical protein	0	17.1485	4.10001	1.49776e-07	1.1383e-05
B171.CDS.8618000721.1	acs	Cluster_4556	acetate--CoA ligase	68.8891	1159.93	4.07361	4.67621e-10	6.81167e-08
B171.CDS.8617998630.1		Cluster_1435	putative DNA-binding protein	11.6176	195.562	4.07324	6.67319e-08	5.93122e-06
B171.CDS.8617995254.1		Cluster_770	phage tail assembly protein T	0.889671	14.949	4.07063	0.000449912	0.0113978
B171.CDS.8617988910.1		Cluster_139	conserved hypothetical protein	12.7458	214.011	4.0696	7.92411e-08	6.59588e-06
B171.CDS.8617992394.1	sdhA	Cluster_7282	succinate dehydrogenase, flavoprotein subunit	469.447	7686.65	4.03332	5.45855e-09	6.09035e-07
B171.CDS.8617989684.1		Cluster_89	enterobacterial Ail/Lom family protein	1.54086	25.1055	4.0262	4.29142e-05	0.00166698
B171.CDS.8617992165.1		Cluster_4889	rieske [2Fe-2S domain protein	30.8568	501.822	4.02352	1.29406e-09	1.69652e-07
B171.CDS.8617985004.1		Cluster_3615	conserved hypothetical protein	16.7691	271.927	4.01934	5.91465e-09	6.46175e-07
B171.CDS.8617998149.1	tdcF	Cluster_792	protein tdcF	3.79099	60.4682	3.99553	1.2799e-07	9.87028e-06
B171.CDS.8618003073.1	gltA	Cluster_1146	citrate (Si)-synthase	544.031	8625.24	3.9868	6.50841e-09	6.96533e-07
B171.CDS.8617993248.1		Cluster_89	enterobacterial Ail/Lom family protein	1.54086	23.9715	3.95951	5.98389e-05	0.00225752
B171.CDS.8617993364.1	mglB	Cluster_2299	D-galactose-binding periplasmic protein	35.776	546.187	3.93233	2.43222e-09	3.0368e-07
B171.CDS.8618000614.1	alr	Cluster_6295	alanine racemase	6.57616	100.342	3.93154	1.39781e-06	8.72633e-05
B171.CDS.8617996509.1	mtfA	Cluster_2824	protein mtfA	39.5731	594.824	3.90987	4.46488e-10	6.68966e-08
B171.CDS.8617990350.1		Cluster_7171	pyridine nucleotide-disulfide oxidoreductase family protein	55.0856	821.712	3.89889	2.19593e-09	2.80865e-07
B171.CDS.8617994304.1	yjcH	Cluster_1223	inner membrane protein yjcH	1.24431	18.5086	3.89478	0.000154542	0.00482391
B171.CDS.8617991790.1	flgE	Cluster_7135	flagellar hook protein flgE	2.43053	36.1206	3.89348	1.20405e-05	0.000563753
B171.CDS.8617987389.1		Cluster_6138	bacterial regulatory , Fis family protein	46.2197	681.131	3.88135	2.65415e-09	3.23683e-07
B171.CDS.8617996079.1	garK	Cluster_4855	glycerate kinase 2	12.4431	178.759	3.8446	1.0422e-07	8.28073e-06
B171.CDS.8617979929.1		Cluster_2999	class II aldolase, tagatose bisphosphate family	1.24431	17.7298	3.83276	0.000106496	0.00369845
B171.CDS.8617994341.1		Cluster_4984	branched-chain amino acid transport system / permease component family protein	10.0125	138.761	3.79273	4.7635e-07	3.42189e-05
B171.CDS.8618004143.1		Cluster_776	L-serine ammonia-lyase	5.86689	80.6142	3.78036	6.00536e-07	4.19895e-05
B171.CDS.8617984515.1		Cluster_2686	DNA methylase family protein	9.54173	126.84	3.73262	1.49623e-06	9.23085e-05
B171.CDS.8617997966.1		Cluster_2686	DNA methylase family protein	3.37828	43.1906	3.67635	1.99441e-05	0.000871557
B171.CDS.8617982209.1		Cluster_2592	conserved hypothetical protein	42.1322	534.425	3.66499	6.88285e-08	6.01561e-06
B171.CDS.8618003126.1		Cluster_3235	bacteriophage lambda tail assembly I family protein	4.20988	53.3566	3.66382	5.06589e-05	0.00195335
B171.CDS.8617989993.1	gcvH	Cluster_393	glycine cleavage system H protein	130.94	1653.33	3.6584	7.2681e-08	6.24819e-06
B171.CDS.8617982085.1	astA	Cluster_2361	arginine N-succinyltransferase	2.54669	31.7614	3.64058	3.30978e-05	0.00135598
B171.CDS.8617983529.1		Cluster_1119	ATP-binding sugar transporter from pro-phage family protein	1.18623	14.7419	3.63547	0.00110958	0.0231819
B171.CDS.8617998530.1	garD	Cluster_4267	galactarate dehydratase	43.0861	533.86	3.63117	3.94144e-08	3.75798e-06
B171.CDS.8618001975.1		Cluster_3121	putative selenium-dependent hydroxylase accessory protein YqeC	12.1527	147.717	3.60349	1.68566e-06	0.000102786
B171.CDS.8617982058.1	fumA	Cluster_6092	fumarate hydratase class I, aerobic	114.497	1324.23	3.53177	2.20909e-08	2.18575e-06
B171.CDS.8617993153.1	gcvP	Cluster_4385	glycine dehydrogenase	689.7	7909.44	3.51954	1.94638e-06	0.00011732
B171.CDS.8617988833.1		Cluster_1698	MFS transporter, sugar porter family protein	13.7454	156.356	3.50781	3.7091e-07	2.73951e-05
B171.CDS.8617986896.1		Cluster_425	conserved hypothetical protein	1.24431	14.1303	3.50538	0.0015744	0.029571
B171.CDS.8617992309.1		Cluster_6236	short chain dehydrogenase family protein	2.0759	22.4235	3.4332	0.000758196	0.0174639
B171.CDS.8618003758.1		Cluster_1119	ATP-binding sugar transporter from pro-phage family protein	0	10.6694	3.41541	3.72667e-05	0.00149063
B171.CDS.8617993439.1		Cluster_505	bacteriophage lysis family protein	3.43636	36.436	3.40641	3.40863e-05	0.00137682
B171.CDS.8617986646.1		Cluster_2358	aldo/keto reductase family protein	52.267	553.961	3.40581	3.03628e-07	2.27461e-05
B171.CDS.8617985099.1	agp	Cluster_5925	glucose-1-phosphatase	40.7779	422.921	3.37453	1.0861e-06	7.30192e-05
B171.CDS.8617999934.2	lacZ	Cluster_5570	beta-galactosidase	36.5495	377.36	3.36802	5.60982e-08	5.07205e-06
B171.CDS.8617992629.1	astB	Cluster_3003	succinylarginine dihydrolase	6.81464	69.1433	3.34288	5.52007e-05	0.00209763
B171.CDS.8617995381.1	gcvT	Cluster_7400	glycine cleavage system T protein	369.767	3694.59	3.32073	1.02874e-06	7.00609e-05
B171.CDS.8617994425.1		Cluster_2675	D-tagatose-bisphosphate aldolase, class II, non-catalytic subunit	2.78517	27.7287	3.31554	0.000146581	0.00464212
B171.CDS.8617988948.1		Cluster_2092	PTS system, glucitol/sorbitol-specific IIA component family protein	10.1991	101.262	3.31158	4.04363e-05	0.00158245
B171.CDS.8617984166.1	ynjE	Cluster_2513	thiosulfate sulfurtransferase YnjE	98.8388	970.158	3.29507	2.04554e-06	0.000121895
B171.CDS.8617986413.1		Cluster_6839	aldehyde ferredoxin oxidoreductase, domains 2 & 3 family protein	19.7989	194.114	3.29341	2.93728e-06	0.000165625
B171.CDS.8618003499.1		Cluster_2392	branched-chain amino acid transport system / permease component family protein	2.13398	20.9152	3.29294	0.000177566	0.00544536
B171.CDS.8617988463.1	srlD	Cluster_3128	sorbitol-6-phosphate 2-dehydrogenase	54.5999	533.87	3.28952	1.13683e-06	7.54622e-05
B171.CDS.8617996396.1	iraP	Cluster_1149	anti-adapter protein iraP	5.27378	51.1684	3.27834	2.50772e-05	0.00107062
B171.CDS.8617992276.1	srlE	Cluster_4746	glucitol/sorbitol-specific phosphotransferase enzyme IIB component	40.2428	390.185	3.27736	1.32364e-06	8.36286e-05
B171.CDS.8617991758.1		Cluster_5959	pentapeptide repeats family protein	5.3961	52.0953	3.27116	9.80538e-05	0.00342796
B171.CDS.8617983849.2		Cluster_1101	clp protease family protein	25.9562	247.783	3.25492	4.43607e-06	0.000239822
B171.CDS.8617994350.1		Cluster_4695	exonuclease, RdgC family protein	29.7014	281.981	3.24699	8.41027e-06	0.000420033
B171.CDS.8618001249.1	flgD	Cluster_3614	basal-body rod modification protein flgD	2.13398	20.146	3.23887	0.000320219	0.00865583
B171.CDS.8617989124.1		Cluster_637	insA N-terminal domain protein	1.83742	17.2074	3.22728	0.000365181	0.00962315
B171.CDS.8617995500.1		Cluster_496	prophage minor tail Z family protein	3.91332	36.5936	3.22513	0.000305534	0.00843275
B171.CDS.8617990243.1		Cluster_496	prophage minor tail Z family protein	3.91332	36.0314	3.20279	0.000449356	0.0113978
B171.CDS.8617996853.1	U	Cluster_6911	minor tail protein U	3.67484	33.6646	3.19548	0.000384986	0.0100441
B171.CDS.8617996461.1	fucI	Cluster_2019	L-fucose isomerase	46.3482	421.532	3.18506	2.35796e-06	0.000135881
B171.CDS.8617985525.1	puuC	Cluster_5892	aldehyde dehydrogenase PuuC	16.2341	147.387	3.18252	3.79567e-05	0.00149658
B171.CDS.8618003438.1		Cluster_2761	putative N-acetylneuraminic acid outer membrane channel protein NanC	2.13398	18.8543	3.14328	0.000348288	0.00931848
B171.CDS.8618001670.1	ccmA	Cluster_7253	heme ABC exporter, ATP-binding protein CcmA	2.13398	18.7061	3.1319	0.00070201	0.0165083
B171.CDS.8617997074.1	paaA	Cluster_6210	phenylacetic acid degradation protein paaA	1.59894	13.9726	3.12742	0.00115259	0.0237027
B171.CDS.8617980611.2		Cluster_1101	clp protease family protein	29.5149	256.045	3.11689	1.46497e-05	0.000651041
B171.CDS.8618001253.1	cesT	Cluster_359	tir chaperone	180.514	1487.08	3.0423	1.43556e-05	0.000651041
B171.CDS.8617988179.1		Cluster_425	conserved hypothetical protein	1.83742	14.9984	3.02905	0.00192194	0.0335955
B171.CDS.8617983675.1		Cluster_1080	prophage tail fibre N-terminal family protein	10.1929	83.1957	3.02894	9.54249e-05	0.00340414
B171.CDS.8617988033.1	cstA	Cluster_7237	carbon starvation protein A	77.3669	615.63	2.99227	1.23246e-06	7.88173e-05
B171.CDS.8618001481.1	maeB	Cluster_4599	NADP-dependent malic enzyme	314.119	2431.53	2.95249	9.22141e-06	0.000447751
B171.CDS.8617998098.1	paaJ	Cluster_6440	phenylacetate-CoA oxygenase, PaaJ subunit	2.60477	19.692	2.91838	0.000232621	0.00673957
B171.CDS.8618000003.1	mdh	Cluster_4666	malate dehydrogenase, NAD-dependent	153.199	1155.33	2.91482	2.18958e-06	0.000127654
B171.CDS.8617982304.1	fucP	Cluster_7092	H+ symporter permease	18.6708	139.867	2.9052	8.09395e-05	0.00294755
B171.CDS.8617987619.1	eutM	Cluster_1182	ethanolamine utilization protein EutM	0	7.47449	2.90197	0.000416003	0.0107464
B171.CDS.8618004091.1		Cluster_1777	bacterial Ig-like domain family protein	7.1112	51.8484	2.86614	0.000239244	0.0068921
B171.CDS.8617995440.1		Cluster_7364	putative phosphotransferase ydiA	52.1966	378.065	2.85661	8.02194e-06	0.000408418
B171.CDS.8617991519.1	actP	Cluster_463	cation/acetate symporter ActP	17.4203	125.744	2.85165	0.000139904	0.00455689
B171.CDS.8617988785.1	dctA	Cluster_1151	aerobic C4-dicarboxylate transport protein	342.572	2456.46	2.8421	1.18319e-05	0.000563753
B171.CDS.8617980263.1		Cluster_4058	bacteriophage lysis family protein	5.2157	36.3277	2.80014	0.000472746	0.0116938
B171.CDS.8617979420.1	sdhD	Cluster_663	succinate dehydrogenase, hydrophobic membrane anchor protein	93.5763	651.451	2.79944	2.42893e-06	0.000138449
B171.CDS.8618003923.1	pta	Cluster_4946	phosphate acetyltransferase	5.33186	36.6924	2.78277	0.000254453	0.00717394
B171.CDS.8618004279.1		Cluster_3226	conserved hypothetical protein	16.6529	114.129	2.77682	0.000251972	0.00714784
B171.CDS.8617985633.1	tir	Cluster_4232	tir	255.197	1747.52	2.77563	5.46689e-05	0.00209258
B171.CDS.8618002785.1	malT	Cluster_4423	HTH-type transcriptional regulator malT	1050.75	7057.15	2.74767	9.31479e-05	0.00334567
B171.CDS.8617986404.1	astD	Cluster_4203	succinylglutamic semialdehyde dehydrogenase	9.18093	60.5842	2.72223	0.000299847	0.00836381
B171.CDS.8617981251.1		Cluster_1244	histidine kinase-, DNA gyrase B-, and HSP90-like ATPase family protein	206.959	1365.34	2.72184	1.09639e-05	0.000527475
B171.CDS.8617982495.1		Cluster_3564	ABC transporter family protein	9.0067	59.1462	2.71522	0.000144765	0.00462893
B171.CDS.8617988830.1	eae	Cluster_5551	intimin	293.165	1923.25	2.71376	9.79166e-05	0.00342796
B171.CDS.8617982108.1	allB	Cluster_780	allantoinase	9.24518	59.076	2.6758	0.000800224	0.0180102
B171.CDS.8617993571.1		Cluster_5083	putative predicted DNA-binding transcriptional regulator	3.91332	24.6819	2.65699	0.00240947	0.0402397
B171.CDS.8617989178.1	grxA	Cluster_2042	glutaredoxin, GrxA family	2.19205	13.8055	2.65488	0.00132199	0.0263593
B171.CDS.8617982041.1		Cluster_2096	phage minor tail protein G	5.2157	32.2742	2.62945	0.00294399	0.0453677
B171.CDS.8617978918.1		Cluster_1929	PTS system mannose/fructose/sorbose IID component family protein	18.8512	115.333	2.61308	0.000528766	0.0129572
B171.CDS.8617980835.1		Cluster_3551	conserved hypothetical protein	3.43636	20.6683	2.58847	0.00194389	0.0337541
B171.CDS.8617992140.1		Cluster_2745	iron-containing alcohol dehydrogenase family protein	3.19788	18.7061	2.54832	0.000784164	0.0177248
B171.CDS.8617979835.1	gntT	Cluster_2423	high-affinity gluconate transporter	78.2813	457.214	2.54613	2.68519e-05	0.00112649
B171.CDS.8618000544.1	espA	Cluster_1566	espA	255.494	1487.32	2.54135	0.000212719	0.00630224
B171.CDS.8617988353.1		Cluster_5799	putative predicted protein	60.4817	350.642	2.53543	3.41316e-05	0.00137682
B171.CDS.8617988963.1	ygfJ	Cluster_5123	molybdenum hydroxylase accessory protein, YgfJ family	44.9877	260.674	2.53464	0.00014236	0.00457996
B171.CDS.8617987980.1		Cluster_1449	conserved hypothetical protein	5.27378	30.4108	2.52767	0.00188123	0.0331393
B171.CDS.8618002731.1		Cluster_436	O6-methylguanine-DNA methyltransferase	3.37828	19.2684	2.51187	0.00223688	0.0377176
B171.CDS.8617981391.1	phoA	Cluster_2925	alkaline phosphatase	23.0549	130.934	2.50569	0.00035829	0.00953742
B171.CDS.8617999268.1	ompD	Cluster_4886	outer membrane porin protein ompD	1662.72	9416.99	2.50172	6.60709e-05	0.00247483
B171.CDS.8617985178.1		Cluster_2810	transporter, anaerobic C4-dicarboxylate uptake C family protein	127.721	722.791	2.50058	0.000303302	0.00841542
B171.CDS.8617994285.1	dtpB	Cluster_5913	dipeptide and tripeptide permease B	233.293	1318.38	2.49855	8.19698e-06	0.000413317
B171.CDS.8617997200.1		Cluster_2588	secretion system effector C (SseC) like family protein	280.985	1585.94	2.49677	0.000313624	0.00856587
B171.CDS.8617988085.1		Cluster_3067	ROK family protein	10.0125	55.5467	2.4719	0.000401424	0.0104211
B171.CDS.8617978710.1		Cluster_5301	PTS system, mannose/fructose/sorbose , IIC component family protein	655.641	3615.72	2.4633	0.000180253	0.00546386
B171.CDS.8617996135.1	cpdB	Cluster_4565	2',3'-cyclic-nucleotide 2'-phosphodiesterase	166.942	919.979	2.46225	8.00741e-05	0.00293643
B171.CDS.8617993931.1	gabT	Cluster_2664	4-aminobutyrate transaminase	11.4953	63.1675	2.45814	0.00243624	0.0404292
B171.CDS.8617996388.1	lsrR	Cluster_502	transcriptional regulator lsrR	15.8856	86.8255	2.4504	0.000913094	0.0201188
B171.CDS.8617979913.1		Cluster_2669	tartrate dehydrogenase	7.22735	39.0687	2.43447	0.00105004	0.0222856
B171.CDS.8618002935.1	ptsP	Cluster_4407	phosphoenolpyruvate-protein phosphotransferase	25.1308	135.785	2.4338	0.000626078	0.0149916
B171.CDS.8618001650.1	ansB	Cluster_2368	L-asparaginase 2	164.909	889.237	2.4309	0.000138177	0.00452875
B171.CDS.8618003635.1		Cluster_4400	phage tail family protein	40.8298	219.797	2.42848	0.000455372	0.0114806
B171.CDS.8617981523.1	srlA	Cluster_1770	glucitol/sorbitol permease IIC component	42.9699	224.671	2.38642	0.000373846	0.00980225
B171.CDS.8617998959.1	yeiT	Cluster_2554	NAD-dependent dihydropyrimidine dehydrogenase sunbunit PreT	123.648	643.793	2.38035	0.000124097	0.00417158
B171.CDS.8617979470.1	paaC	Cluster_2825	phenylacetic acid degradation protein paaC	8.52974	44.2752	2.37592	0.000894427	0.019958
B171.CDS.8618000013.1	iaaH	Cluster_5982	indole-3-acetyl-aspartic acid hydrolase	10.1929	52.8836	2.37525	0.00207121	0.0355853
B171.CDS.8617998253.1		Cluster_2524	NAD binding domain of 6-phosphogluconate dehydrogenase family protein	215.167	1108.29	2.3648	0.000151325	0.00475179
B171.CDS.8617986243.1		Cluster_4221	amidohydrolase family protein	16.5306	83.9156	2.3438	0.00114116	0.02356
B171.CDS.8617983934.1		Cluster_2581	2-hydroxyglutaryl-CoA dehydratase, D-component family protein	36.935	187.346	2.34265	0.001641	0.0304077
B171.CDS.8617981841.1		Cluster_7287	conserved hypothetical protein	11.5596	58.5251	2.33997	0.00157893	0.029571
B171.CDS.8617999470.1	lacY	Cluster_2714	lactose permease	4.68067	23.6961	2.33986	0.001342	0.0266569
B171.CDS.8617996228.1	pspE	Cluster_696	thiosulfate sulfurtransferase PspE	12.7396	63.7809	2.3238	0.000663455	0.0157428
B171.CDS.8617999843.1	flgB	Cluster_643	flagellar basal-body rod protein FlgB	0	4.99945	2.32177	0.00281213	0.0440466
B171.CDS.8617991101.1		Cluster_3383	conserved hypothetical protein	21.3398	105.708	2.30847	0.00246364	0.0406268
B171.CDS.8617996070.1	narK	Cluster_4345	nitrite extrusion protein 1	359.855	1778.4	2.30509	0.00129458	0.0259114
B171.CDS.8617995850.1		Cluster_1308	phage portal protein, lambda family	28.0321	138.347	2.30314	0.00156734	0.0295653
B171.CDS.8617994131.1	manX	Cluster_7448	PTS system mannose-specific EIIAB component	739.337	3641.65	2.30029	0.000460151	0.0115334
B171.CDS.8617995019.1		Cluster_4632	ATP-dependent DNA helicase, RecQ family protein	121.71	592.406	2.28314	9.744e-05	0.00342796
B171.CDS.8617981906.2		Cluster_3211	putative gp43	20.8628	101.419	2.28133	0.0017493	0.0318518
B171.CDS.8617991188.1	dmlR	Cluster_7322	HTH-type transcriptional regulator DmlR	12.5654	60.3486	2.26387	0.00297608	0.0455002
B171.CDS.8617988479.1	flhC	Cluster_1733	flagellar transcriptional regulator FlhC	16.1821	77.349	2.25698	0.00258066	0.0415374
B171.CDS.8617976924.1		Cluster_966	PHP domain protein	396.033	1880.77	2.24763	0.000362207	0.00959301
B171.CDS.8617983915.1		Cluster_6404	SIS domain protein	8.35551	39.6803	2.24762	0.00278235	0.0438158
B171.CDS.8617995511.1	yeiA	Cluster_2562	NAD-dependent dihydropyrimidine dehydrogenase subunit PreA	56.9662	268.692	2.23777	0.000683554	0.0161467
B171.CDS.8618003690.1		Cluster_2527	enterobacterial EspB family protein	243.723	1143.27	2.22985	0.000898188	0.019958
B171.CDS.8618000849.1	icd	Cluster_5919	isocitrate dehydrogenase, NADP-dependent	1745.24	8130.49	2.21992	0.000776972	0.017715
B171.CDS.8617992958.1		Cluster_2349	conserved hypothetical protein	14.4609	66.6397	2.20423	0.00336517	0.0499876
B171.CDS.8617983438.1	astC	Cluster_2599	succinylornithine transaminase family protein	13.9778	64.1439	2.19818	0.0021064	0.0358635
B171.CDS.8617992528.1		Cluster_3452	putative regulator	31.3065	141.899	2.18033	0.00306956	0.0463406
B171.CDS.8617984761.1		Cluster_4975	branched-chain amino acid transport system / permease component family protein	3.49444	15.817	2.17835	0.00290036	0.0449798
B171.CDS.8617987181.1	arnC	Cluster_7446	undecaprenyl-phosphate 4-deoxy-4-formamido-L-arabinose transferase	30.3465	136.987	2.17444	0.00255344	0.0413987
B171.CDS.8617996488.1	aphA	Cluster_3595	class B acid phosphatase	77.5782	348.828	2.16879	0.000990719	0.0214683
B171.CDS.8617996000.1	yhhJ	Cluster_646	inner membrane transport permease yhhJ	27.2524	121.575	2.15739	0.00105393	0.0222856
B171.CDS.8617989885.1	rihC	Cluster_4700	non-specific ribonucleoside hydrolase rihC	98.3644	438.772	2.15726	0.000313503	0.00856587
B171.CDS.8617989300.1	rihA	Cluster_4677	pyrimidine-specific ribonucleoside hydrolase rihA	113.229	503.78	2.15355	0.00176217	0.0319752
B171.CDS.8617988329.1	fbp	Cluster_7497	fructose-1,6-bisphosphatase class 1	971.088	4313.96	2.15134	0.0018832	0.0331393
B171.CDS.8617989233.1		Cluster_6847	molybdopterin-binding domain of aldehyde dehydrogenase family protein	55.7676	245.093	2.13583	0.00111817	0.0232686
B171.CDS.8618000799.1		Cluster_3426	conserved hypothetical protein	33.0674	144.53	2.12789	0.00268477	0.0427931
B171.CDS.8618002628.1		Cluster_5267	phage tail tape measure protein, lambda family	93.2834	406.453	2.1234	0.00149076	0.0285075
B171.CDS.8617988395.1	rtcA	Cluster_4958	RNA 3'-phosphate cyclase	19.6185	84.4796	2.10639	0.00190057	0.0333331
B171.CDS.8617990069.1		Cluster_2367	D-tagatose-bisphosphate aldolase, class II, non-catalytic subunit	11.6115	49.8369	2.10166	0.00255782	0.0413987
B171.CDS.8617989269.1		Cluster_3021	conserved hypothetical protein	24.2807	101.005	2.05655	0.000572023	0.0137866
B171.CDS.8617981123.1		Cluster_2579	phage regulatory , Rha family protein	63.4596	258.67	2.0272	0.00134843	0.0266836
B171.CDS.8617992918.1		Cluster_4851	helix-turn-helix domain, rpiR family protein	107.112	434.914	2.02162	0.00219317	0.0371
B171.CDS.8617978829.1		Cluster_1794	conserved hypothetical protein	131.6	531.047	2.01268	0.000760368	0.0174639
B171.CDS.8618000330.1	katE	Cluster_5996	catalase HPII	57.6508	230.683	2.0005	0.00251205	0.0411662
B171.CDS.8617996238.1	rumB	Cluster_2725	23S rRNA (uracil-5-)-methyltransferase RumB	130.466	32.0577	-2.02493	0.00295011	0.0453677
B171.CDS.8617992849.1	cycA	Cluster_5855	D-serine/D-alanine/glycine transporter	503.407	123.685	-2.02505	0.00277518	0.0438158
B171.CDS.8617991671.1	cdd	Cluster_4809	cytidine deaminase	299.368	73.5121	-2.02587	0.000252164	0.00714784
B171.CDS.8617990293.1	cspA	Cluster_54	cold shock protein CspA	1823.49	447.35	-2.02723	0.00192993	0.0336231
B171.CDS.8617981564.1	rlmB	Cluster_5248	23S rRNA (guanosine-2'-O-)-methyltransferase RlmB	917.591	223.912	-2.03492	0.000754768	0.0174639
B171.CDS.8617988228.1	ycgF	Cluster_2617	blue light- and temperature-regulated antirepressor YcgF	437.539	104.101	-2.07142	0.00176862	0.0319816
B171.CDS.8617980660.1	mscS	Cluster_171	small-conductance mechanosensitive channel	192.919	45.6162	-2.08038	0.00123003	0.0249531
B171.CDS.8617983313.1	yeiU	Cluster_6569	inner membrane protein yeiU	1433.58	338.147	-2.0839	0.00055107	0.013441
B171.CDS.8617995623.1		Cluster_1166	conserved hypothetical protein	329.404	77.3984	-2.08948	0.00208675	0.0356447
B171.CDS.8617993168.1		Cluster_3996	ATP synthase I chain family protein	572.031	133.714	-2.09694	0.00105106	0.0222856
B171.CDS.8617996379.1	cirA	Cluster_6868	colicin I receptor	275.987	64.2426	-2.103	0.00244855	0.0405054
B171.CDS.8617997070.1	pitA	Cluster_1290	low-affinity inorganic phosphate transporter 1	1970.33	457.444	-2.10677	0.000240514	0.0068921
B171.CDS.8618001399.1		Cluster_7256	putative phosphoethanolamine transferase ybiP	221.987	51.326	-2.11271	0.00329993	0.0493015
B171.CDS.8617984480.1	argB	Cluster_311	acetylglutamate kinase	147.532	33.1423	-2.15429	0.000277997	0.0077958
B171.CDS.8617985970.1	rnr	Cluster_6001	ribonuclease R	25325.3	5679.88	-2.15665	0.00336659	0.0499876
B171.CDS.8618001415.1		Cluster_1949	glycine zipper 2TM domain protein	104.882	22.2164	-2.23908	0.000910484	0.0201188
B171.CDS.8618001850.1	cgtA	Cluster_4931	obg family GTPase CgtA	1960.61	411.984	-2.25064	0.000113555	0.00391766
B171.CDS.8617999161.1	cpxP	Cluster_889	periplasmic protein CpxP	1961.34	411.096	-2.25429	0.0017832	0.0320244
B171.CDS.8618002181.1	fiu	Cluster_6848	catecholate siderophore receptor fiu	185.969	38.1019	-2.28713	0.00207649	0.0355853
B171.CDS.8617997639.1		Cluster_6366	fecCD transport family protein	898.976	180.885	-2.31321	7.53909e-05	0.00278415
B171.CDS.8617987969.1	sotB	Cluster_4934	sugar efflux transporter	117.888	23.6562	-2.31712	0.00127451	0.0256307
B171.CDS.8618003734.1	sirB2	Cluster_4009	protein sirB2	81.5434	16.3394	-2.31921	0.000735509	0.0171423
B171.CDS.8617996326.1		Cluster_167	putative aminopeptidase	34.0213	6.80397	-2.32199	0.00148934	0.0285075
B171.CDS.8617994355.1		Cluster_6840	tonB dependent receptor family protein	344.101	68.7197	-2.32403	0.00014141	0.00457748
B171.CDS.8617982546.1		Cluster_788	2Fe-2S iron-sulfur cluster binding domain protein	55.9233	11.1329	-2.32862	0.0022682	0.0381232
B171.CDS.8618003346.1	yeeF	Cluster_7326	inner membrane transport protein YeeF	1522.03	301.54	-2.33558	3.75215e-05	0.00149063
B171.CDS.8617994494.1		Cluster_6545	putative dCTP deaminase	16.1883	3.19494	-2.34109	0.00272151	0.0431166
B171.CDS.8617980200.1		Cluster_5502	cysteine protease , YopT-type domain protein	515.666	101.735	-2.34163	1.94064e-05	0.000855188
B171.CDS.8617991603.1		Cluster_538	glycosyl transferases group 1 family protein	935.747	184.032	-2.34616	1.19674e-05	0.000563753
B171.CDS.8617986110.1	kdpB	Cluster_1115	K+-transporting ATPase, B subunit	153.394	30.0062	-2.35391	0.000780954	0.0177248
B171.CDS.8617997164.1	nlpI	Cluster_142	lipoprotein nlpI	12531.8	2440.66	-2.36025	0.000728733	0.0170602
B171.CDS.8617981020.1	rfaJ	Cluster_5324	lipopolysaccharide 1,2-glucosyltransferase	492.806	95.4132	-2.36876	1.24628e-05	0.000578361
B171.CDS.8617990334.1		Cluster_5731	lysR substrate binding domain protein	100.107	19.3767	-2.36915	0.00172245	0.0315824
B171.CDS.8617998355.1		Cluster_5325	putative type III secretion system, LEE associated	60.7942	11.547	-2.39642	0.000146947	0.00464212
B171.CDS.8617989525.1		Cluster_6500	xdhC Rossmann domain protein	72.1117	13.4997	-2.41731	0.00119926	0.0244704
B171.CDS.8617989660.1		Cluster_2538	acyltransferase family protein	224.908	42.0566	-2.41893	0.000120675	0.00408269
B171.CDS.8617990781.1	deoB	Cluster_1259	phosphopentomutase	10791.2	1994.23	-2.43596	0.000135488	0.00446855
B171.CDS.8617996066.1	ccmA	Cluster_5886	heme ABC exporter, ATP-binding protein CcmA	266.881	48.7029	-2.45412	0.000124973	0.00417427
B171.CDS.8617981409.1		Cluster_1082	conserved hypothetical protein	47.9348	8.60848	-2.47724	0.000866479	0.019418
B171.CDS.8617984878.1		Cluster_6125	conserved hypothetical protein	306.178	54.7869	-2.48247	0.000117645	0.00403222
B171.CDS.8617996885.1		Cluster_4714	integral membrane , TerC family protein	64.8139	11.5964	-2.48263	0.000945671	0.0206629
B171.CDS.8617998280.1		Cluster_2304	glycosyl transferase 8 family protein	478.329	84.7039	-2.4975	5.19633e-06	0.000275248
B171.CDS.8617992486.1		Cluster_1623	phage portal protein, lambda family	147.8	25.6089	-2.52894	0.000222595	0.00652115
B171.CDS.8617986748.1		Cluster_2700	putative predicted protein	45.1162	7.73092	-2.54494	0.000316109	0.008589
B171.CDS.8617999185.1		Cluster_6600	C4-dicarboxylate anaerobic carrier family protein	65.2759	11.1329	-2.55172	0.000162624	0.00504615
B171.CDS.8617985064.1	fis	Cluster_98	DNA-binding protein fis	1076.92	183.282	-2.55478	9.08569e-06	0.000445284
B171.CDS.8617991469.1		Cluster_7454	conserved hypothetical protein	84.6955	14.3278	-2.56347	0.000214125	0.00630826
B171.CDS.8617987489.1		Cluster_1311	putative mdtF	5.92497	0	-2.56681	0.00337445	0.0499876
B171.CDS.8618000766.1	proP	Cluster_1312	proline/betaine transporter	4472.71	754.241	-2.56805	2.5695e-05	0.00108665
B171.CDS.8617991510.1		Cluster_6984	putative dNA-binding transcriptional regulator	721.165	120.955	-2.57585	1.46228e-05	0.000651041
B171.CDS.8617991784.1	dkgB	Cluster_3181	2,5-diketo-D-gluconic acid reductase B	258.613	42.974	-2.58926	0.00022448	0.00653984
B171.CDS.8617998848.1		Cluster_4593	histidine kinase-, DNA gyrase B-, and HSP90-like ATPase family protein	22.1714	3.65841	-2.59941	0.00123243	0.0249531
B171.CDS.8617992686.1	kdpA	Cluster_1848	K+-transporting ATPase, A subunit	113.62	18.7157	-2.6019	0.000199215	0.00596962
B171.CDS.8618003456.1	rhlE	Cluster_2840	ATP-dependent RNA helicase rhlE	1886.16	309.7	-2.60651	1.36278e-05	0.000626878
B171.CDS.8618000821.1	yeaI	Cluster_1684	inner membrane protein YeaI	19.6827	3.19494	-2.62307	0.00118119	0.024196
B171.CDS.8617986218.1		Cluster_288	biofilm-dependent modulation family protein	34.7701	5.62059	-2.62906	0.00112291	0.0232749
B171.CDS.8617999048.1		Cluster_1142	secD export N-terminal TM region family protein	193.248	31.0718	-2.63677	2.51118e-05	0.00107062
B171.CDS.8617995091.1	tfa	Cluster_3225	tail fiber assembly protein	6.22153	0	-2.63727	0.00243615	0.0404292
B171.CDS.8617983068.1		Cluster_5241	conserved hypothetical protein	1143.07	182.938	-2.64348	7.57339e-06	0.000389361
B171.CDS.8618003699.1		Cluster_3089	winged helix-turn helix family protein	49.4546	7.88858	-2.64827	7.0539e-05	0.00262345
B171.CDS.8617998908.1		Cluster_2285	conserved hypothetical protein	92.4209	14.4266	-2.67949	0.000441917	0.0113045
B171.CDS.8617989375.1	argC	Cluster_861	N-acetyl-gamma-glutamyl-phosphate reductase	333.488	51.7497	-2.68802	3.48403e-06	0.000192319
B171.CDS.8617996543.1		Cluster_3209	putative DNA-invertase from lambdoid prophage Rac	53.5694	8.24377	-2.70003	0.000471765	0.0116938
B171.CDS.8617985594.1		Cluster_3245	conserved hypothetical protein	6.51809	0	-2.70445	0.0017801	0.0320244
B171.CDS.8618000160.1		Cluster_697	conserved hypothetical protein	63.3707	9.58481	-2.72499	0.0010355	0.0221639
B171.CDS.8617989031.1	gcd	Cluster_4616	quinoprotein glucose dehydrogenase	3861.98	564.456	-2.77441	4.93026e-06	0.000263819
B171.CDS.8618003338.1		Cluster_4566	phage terminase large subunit family protein	477.621	68.0206	-2.81182	8.94427e-06	0.000442488
B171.CDS.8617989438.1	dusB	Cluster_2480	tRNA-dihydrouridine synthase B	4441.32	631.85	-2.81334	5.69185e-06	0.000298481
B171.CDS.8617989859.1	fecD	Cluster_6182	fe(3+) dicitrate transport system permease protein fecD	702.905	95.1264	-2.88541	3.01991e-06	0.000168472
B171.CDS.8617996354.1		Cluster_155	prolyl oligopeptidase family protein	115.295	14.7818	-2.96344	0.000134936	0.00446855
B171.CDS.8617984988.1	fepA	Cluster_5994	ferrienterobactin receptor	122.21	15.6195	-2.96795	0.000179314	0.00546386
B171.CDS.8617985079.1		Cluster_1544	type III secretion system subunit	56.4039	7.10978	-2.98792	3.0681e-05	0.00126686
B171.CDS.8617985559.1	deaD	Cluster_1554	cold-shock DEAD box protein A	10907.5	1374.43	-2.98842	2.11917e-05	0.000918425
B171.CDS.8617985750.1	metA	Cluster_2498	homoserine O-succinyltransferase	142.789	17.7792	-3.00562	9.04565e-05	0.00327141
B171.CDS.8617985965.1		Cluster_7477	putative predicted protein	9.30942	1.13399	-3.03728	0.00205551	0.0355746
B171.CDS.8618002509.1		Cluster_6638	fimbrial family protein	56.6326	6.85335	-3.04675	0.000194642	0.0058661
B171.CDS.8618003815.1		Cluster_4329	putative transport protein YifK	555.852	67.2609	-3.04686	2.19086e-06	0.000127654
B171.CDS.8618000353.1		Cluster_2279	conserved hypothetical protein	110.049	13.1349	-3.06666	0.000164707	0.00508072
B171.CDS.8617998495.2		Cluster_6211	conserved hypothetical protein	8.53591	0	-3.09354	0.000204676	0.0060984
B171.CDS.8618004128.1	glpA	Cluster_2273	glycerol-3-phosphate dehydrogenase, anaerobic, A subunit	1185.28	128.044	-3.21051	8.43104e-08	6.8019e-06
B171.CDS.8617995834.1	rfaY	Cluster_5233	lipopolysaccharide core heptose(II) kinase rfaY	195.079	20.826	-3.2276	4.01183e-07	2.92195e-05
B171.CDS.8617990894.1	argF	Cluster_2287	ornithine carbamoyltransferase	24.073	2.52442	-3.2534	0.000120621	0.00408269
B171.CDS.8617987543.1		Cluster_5445	conserved hypothetical protein	38.3746	3.86546	-3.31144	0.000334518	0.00899596
B171.CDS.8618003099.1	hokA	Cluster_1210	HokA domain protein	38.3412	3.40198	-3.49445	2.91874e-05	0.00121475
B171.CDS.8617983435.1		Cluster_6572	putative predicted protein	7.82664	0.67052	-3.54504	0.00145259	0.0282125
B171.CDS.8617996160.1	kgtP	Cluster_5978	alpha-ketoglutarate permease	809.196	69.0463	-3.55085	1.11606e-07	8.73522e-06
B171.CDS.8617995479.1		Cluster_2166	rbsD / FucU transport family protein	534.365	42.9835	-3.63597	4.80436e-09	5.59868e-07
B171.CDS.8617985040.1	yeaA	Cluster_5670	yeaA protein	8.35551	0.67052	-3.63937	0.00281381	0.0440466
B171.CDS.8617991034.1		Cluster_1171	conserved hypothetical protein	24.0484	1.8539	-3.69731	0.00043753	0.0112471
B171.CDS.8617998103.1	glpD	Cluster_5887	aerobic glycerol-3-phosphate dehydrogenase	466.692	32.9257	-3.82518	8.26987e-08	6.77612e-06
B171.CDS.8617990458.1	tsgA	Cluster_4922	protein tsgA	436.246	28.1827	-3.95226	1.14932e-08	1.15904e-06
B171.CDS.8617986975.1	pfkB	Cluster_2522	1-phosphofructokinase	1434.51	85.2471	-4.07276	3.26813e-11	7.14086e-09
B171.CDS.8617991690.1		Cluster_7280	PTS system, Fru family, IIB component domain protein	1373.12	81.1062	-4.0815	8.18293e-11	1.4797e-08
B171.CDS.8618000021.1		Cluster_700	conserved hypothetical protein	7.88471	0.463474	-4.0885	0.00181343	0.0323457
B171.CDS.8617996186.1	glpC	Cluster_994	glycerol-3-phosphate dehydrogenase, anaerobic, C subunit	455.922	26.4864	-4.10546	3.32085e-10	5.27713e-08
B171.CDS.8617994135.1		Cluster_979	phosphocarrier, HPr family protein	2216.08	128.299	-4.11043	3.15909e-11	7.14086e-09
B171.CDS.8618003428.1		Cluster_126	toxin Ldr, type I toxin-antitoxin system family protein	8.53591	0.463474	-4.20298	0.00143423	0.0279595
B171.CDS.8617988669.1		Cluster_60	conserved hypothetical protein	77.755	3.86546	-4.33022	1.17935e-06	7.69447e-05
B171.CDS.8617985831.1	glpB	Cluster_2741	glycerol-3-phosphate dehydrogenase, anaerobic, B subunit	942.303	36.5841	-4.6869	5.93292e-13	2.59268e-10
B171.CDS.8617994611.1	bhsA	Cluster_786	multiple stress resistance protein BhsA	15.3963	0.463474	-5.05395	0.000461865	0.0115334
B171.CDS.8617994005.1		Cluster_4496	hypothetical protein	33.5197	0.926948	-5.17638	7.22204e-06	0.000374974
aThese are locus ids that were generated by an in-house annotation pipeline.
bLFC is the log2 fold-change value of the read counts. Any read counts that were zero were considered one for the LFC calculation.

## Sheet: DMEM 0.5 vs. DMEM 0.2
Locus IDa	Gene ID	LS-BSR Cluster ID	Predicted Protein Function	Read Counts (DMEM 0.2)	Read Counts (DMEM 0.5)	LFC (DMEM 0.5/ DMEM 0.2)b	p-value	FDR
B171.CDS.8617996735.1		Cluster_6420	sdiA-regulated family protein	0	365.654	8.51434	1.53237e-32	6.23321e-30
B171.CDS.8617994025.1		Cluster_1857	conserved hypothetical protein	1.27069	399.61	8.29684	1.42962e-32	6.23321e-30
B171.CDS.8617985079.1		Cluster_1544	type III secretion system subunit	11.221	1580.79	7.1383	2.67362e-50	1.41381e-46
B171.CDS.8617980020.1		Cluster_3678	putative escE protein	1.27069	118.851	6.5474	5.8776e-15	3.70009e-13
B171.CDS.8618003845.1	epaP	Cluster_926	type III secretion apparatus protein, YscR/HrcR family	16.068	1056.15	6.03849	2.74175e-39	2.89968e-36
B171.CDS.8617998355.1		Cluster_5325	putative type III secretion system, LEE associated	42.4961	2094.56	5.62317	5.11719e-42	6.76493e-39
B171.CDS.8617997010.1		Cluster_6786	putative repressor	1.05548	48.1802	5.51248	3.01087e-07	7.30342e-06
B171.CDS.8617998693.1		Cluster_6264	bacterial regulatory helix-turn-helix s, AraC family protein	96.1925	4043.2	5.39343	4.21765e-42	6.76493e-39
B171.CDS.8618002546.1		Cluster_6515	perB family protein	28.9695	1180.72	5.34899	5.8084e-36	3.83935e-33
B171.CDS.8617989609.1		Cluster_724	conserved hypothetical protein	24.9422	957.648	5.26283	2.3273e-33	1.1188e-30
B171.CDS.8617991974.1		Cluster_6519	conserved hypothetical protein	1.05548	37.5565	5.1531	5.78472e-06	0.00010265
B171.CDS.8617999375.1	espG	Cluster_4856	LEE-encoded effector EspG	65.3479	2124.23	5.02265	7.19324e-37	6.33964e-34
B171.CDS.8617981513.1		Cluster_310	serine/threonine-protein phosphatase	5.70781	182.004	4.99489	1.77247e-16	1.30178e-14
B171.CDS.8618004186.1		Cluster_1179	napD family protein	0	31.6676	4.98494	3.37636e-06	6.33126e-05
B171.CDS.8617992070.1		Cluster_648	type III secretion , HrpO family protein	2.54138	76.1464	4.90509	9.12244e-10	3.42124e-08
B171.CDS.8617992773.1	bor	Cluster_1800	lipoprotein bor	6.35345	188.647	4.892	6.70566e-17	5.13906e-15
B171.CDS.8617993548.1	bet	Cluster_3486	phage recombination protein Bet	1.27069	37.2784	4.87465	5.4478e-06	9.73243e-05
B171.CDS.8617999574.1		Cluster_1428	putative bfpL	57.2727	1645.43	4.84448	1.35008e-33	7.13922e-31
B171.CDS.8617995580.1		Cluster_3201	esterase-like activity of phytase family protein	2.11095	59.5971	4.81928	7.08333e-08	2.0138e-06
B171.CDS.8617999940.1		Cluster_6918	phage holin, lambda family	0	27.4122	4.77675	1.66923e-05	0.000260676
B171.CDS.8617983349.1	ipgB2	Cluster_6644	ipgB2	7.40893	202.152	4.77003	3.49585e-17	2.75911e-15
B171.CDS.8617998164.1	iraD	Cluster_2047	anti-adapter protein iraD	0	26.8653	4.74767	2.07156e-05	0.000313198
B171.CDS.8617988179.1		Cluster_425	conserved hypothetical protein	0	26.7884	4.74354	2.11176e-05	0.000318148
B171.CDS.8617981131.2		Cluster_1473	putative periplasmic protein	611.967	16296.2	4.73494	8.01939e-35	4.71184e-32
B171.CDS.8617986896.1		Cluster_425	conserved hypothetical protein	0	24.5275	4.61633	4.12748e-05	0.000561082
B171.CDS.8617987565.1		Cluster_1690	caudovirales tail fibre assembly family protein	1.05548	25.8781	4.61577	0.000219636	0.00224649
B171.CDS.8617997200.1		Cluster_2588	secretion system effector C (SseC) like family protein	1896.36	45514.7	4.58503	1.90612e-32	7.19967e-30
B171.CDS.8617989510.1		Cluster_1935	conserved hypothetical protein	8.03398	190.716	4.56917	8.84929e-16	5.84938e-14
B171.CDS.8617986355.1	nikB	Cluster_938	nickel ABC transporter, permease subunit NikB	4.65233	109.452	4.5562	2.02703e-11	9.83388e-10
B171.CDS.8617995755.1		Cluster_350	mauM/NapG ferredoxin-type family protein	12.4711	289.736	4.53808	3.15071e-19	3.26685e-17
B171.CDS.8617991808.1		Cluster_405	conserved hypothetical protein	0	23.1816	4.53491	6.97668e-05	0.0008826
B171.CDS.8618001869.1		Cluster_4239	AAA domain protein	3369.89	75865.8	4.49268	1.53864e-29	3.87444e-27
B171.CDS.8617991409.1		Cluster_2062	toxin co-regulated pilus biosynthesis Q family protein	420.913	9109.25	4.43574	2.61966e-31	8.65796e-29
B171.CDS.8617985169.1		Cluster_4008	H-NS histone family protein	81.6516	1718.24	4.39531	2.40056e-30	7.05231e-28
B171.CDS.8617981906.2		Cluster_3211	putative gp43	7.62414	158.242	4.37542	4.16743e-14	2.53303e-12
B171.CDS.8617977781.1		Cluster_1764	ribosomal RNA adenine dimethylase family protein	1.05548	21.7375	4.36422	0.000873944	0.00699281
B171.CDS.8617992434.1		Cluster_3441	type IV leader peptidase family protein	2452.18	50266.8	4.35747	7.6686e-29	1.84325e-26
B171.CDS.8617994395.1		Cluster_4901	putative bfpC	981.418	19776.6	4.33278	4.44324e-30	1.23662e-27
B171.CDS.8617980850.1		Cluster_5844	conserved hypothetical protein	3.59686	72.3858	4.3309	1.21948e-08	3.93206e-07
B171.CDS.8617995001.1		Cluster_3239	type III secretion apparatus lipoprotein, YscJ/HrcJ family	196.987	3952.67	4.32666	1.74524e-31	6.15255e-29
B171.CDS.8617989178.1	grxA	Cluster_2042	glutaredoxin, GrxA family	1.27069	24.7417	4.28326	0.000332469	0.00319654
B171.CDS.8617985893.1		Cluster_3698	transposase, Mutator family protein	58.9738	1142.56	4.27605	5.3488e-27	1.13138e-24
B171.CDS.8617981895.1		Cluster_1509	putative rOrf6	98.8368	1884.4	4.25291	8.82031e-30	2.33209e-27
B171.CDS.8618001288.1		Cluster_6438	conserved hypothetical protein	0	18.1521	4.18206	0.000411619	0.00376582
B171.CDS.8617995254.1		Cluster_770	phage tail assembly protein T	0	18.0408	4.17319	0.000403172	0.00370778
B171.CDS.8617986691.1	nikE	Cluster_111	nickel import ATP-binding protein NikE	16.9288	303.864	4.16587	1.90434e-18	1.86484e-16
B171.CDS.8617997404.1		Cluster_6081	bacterial type II and III secretion system family protein	3142.13	55710.4	4.14813	1.66224e-26	3.25554e-24
B171.CDS.8617994350.1		Cluster_4695	exonuclease, RdgC family protein	30.2402	535.446	4.1462	5.64543e-22	7.28123e-20
B171.CDS.8617994588.1		Cluster_1923	transglycosylase associated family protein	2.11095	37.0523	4.1336	3.50263e-05	0.000492604
B171.CDS.8617995784.1	epaR	Cluster_907	type III secretion apparatus protein SpaR/YscT/HrcT	64.2924	1126.16	4.13063	4.49273e-26	7.66373e-24
B171.CDS.8617988611.1		Cluster_5753	conserved hypothetical protein	4.86755	84.8254	4.12323	3.19067e-09	1.12488e-07
B171.CDS.8617987790.1	ccmF	Cluster_2205	cytochrome c-type biogenesis protein CcmF	2.32617	39.744	4.09471	1.45937e-05	0.000231745
B171.CDS.8617988830.1	eae	Cluster_5551	intimin	3004.19	50797.5	4.07971	1.2408e-26	2.52361e-24
B171.CDS.8617998479.2	mdtM	Cluster_2549	multidrug resistance protein mdtM	0	16.8062	4.07092	0.000715223	0.00592949
B171.CDS.8617998906.1	hybD	Cluster_1582	hydrogenase expression/formation protein	0	16.618	4.05468	0.000708895	0.00589408
B171.CDS.8617993439.1		Cluster_505	bacteriophage lysis family protein	3.38164	54.777	4.01777	1.13784e-06	2.41051e-05
B171.CDS.8618000544.1	espA	Cluster_1566	espA	2393.35	38329	4.00133	2.35515e-26	4.44788e-24
B171.CDS.8617980611.2		Cluster_1101	clp protease family protein	27.6988	437.674	3.98196	1.18454e-19	1.30497e-17
B171.CDS.8617985761.2		Cluster_3485	transposase Tn5 dimerization domain protein	1.05548	16.6653	3.98089	0.00485857	0.0284205
B171.CDS.8618001253.1	cesT	Cluster_359	tir chaperone	1998.71	31403.1	3.97377	2.48866e-26	4.53794e-24
B171.CDS.8617996655.1	nikD	Cluster_84	nickel import ATP-binding protein NikD	19.9006	306.032	3.9428	1.22706e-17	1.04656e-15
B171.CDS.8617979485.1		Cluster_2081	type III secretion apparatus protein, YscI/HrpB, C-terminal domain	146.908	2254.08	3.93956	2.93391e-27	6.46438e-25
B171.CDS.8617984548.1		Cluster_5252	conserved hypothetical protein	0	15.2378	3.92958	0.00117505	0.00899227
B171.CDS.8617986575.1	nikC	Cluster_930	nickel ABC transporter, permease subunit NikC	23.067	348.84	3.91866	2.88097e-18	2.72046e-16
B171.CDS.8617997949.1		Cluster_4999	type II secretion system (T2SS), F family protein	1363.73	20453.1	3.90669	2.25082e-25	3.50068e-23
B171.CDS.8617983744.1	yddG	Cluster_3194	inner membrane protein yddG	2.32617	34.8814	3.90643	5.96792e-05	0.00077349
B171.CDS.8617993210.1		Cluster_2189	conserved hypothetical protein	2.11095	31.638	3.90569	0.000156885	0.00172475
B171.CDS.8617991321.1		Cluster_175	phage regulatory , Rha family protein	0	14.9431	3.9014	0.00136672	0.0101935
B171.CDS.8617994013.1		Cluster_3762	hypothetical protein	3.38164	50.4909	3.90023	3.29634e-06	6.20322e-05
B171.CDS.8617985018.1		Cluster_6504	conserved hypothetical protein	1.27069	18.6694	3.87699	0.00228154	0.0156685
B171.CDS.8617977940.1		Cluster_6034	tape measure domain protein	0	14.6909	3.87685	0.00148686	0.0109202
B171.CDS.8618000045.1		Cluster_7471	FAD binding domain in molybdopterin dehydrogenase family protein	1.05548	15.503	3.87658	0.00688203	0.0375564
B171.CDS.8617989150.1	sugE	Cluster_5776	quaternary ammonium compound-resistance protein sugE	0	14.6826	3.87604	0.00168581	0.0121617
B171.CDS.8617980551.1	eutP	Cluster_3364	ethanolamine utilization protein, EutP	1.05548	15.3917	3.86619	0.00667179	0.0365979
B171.CDS.8617981600.1		Cluster_1625	ipaB/EvcA family protein	538.812	7768.75	3.84983	4.28511e-26	7.55321e-24
B171.CDS.8617986826.1		Cluster_1498	type III secretion low calcium response chaperone LcrH/SycD	130.952	1880.88	3.84429	2.3691e-25	3.57938e-23
B171.CDS.8617991658.1	napF	Cluster_5220	ferredoxin-type protein NapF	18.8451	270.239	3.84197	2.25856e-16	1.61395e-14
B171.CDS.8617993713.1		Cluster_6418	phage N-6-adenine-methyltransferase	0	14.1867	3.82647	0.00175765	0.012577
B171.CDS.8617992159.1	napA	Cluster_4418	periplasmic nitrate reductase, large subunit	259.773	3655.61	3.81479	9.12422e-26	1.50778e-23
B171.CDS.8617978476.1		Cluster_3625	regulator of acetyl CoA synthetase	6.54807	91.4399	3.80368	1.11577e-08	3.61975e-07
B171.CDS.8617985321.1		Cluster_6869	type VII secretion system (T7SS), usher family protein	1.05548	14.6353	3.79349	0.00842674	0.0433055
B171.CDS.8617980603.1		Cluster_7054	conserved hypothetical protein	0	13.7464	3.78098	0.0018691	0.013196
B171.CDS.8618003690.1		Cluster_2527	enterobacterial EspB family protein	1799.78	24693.6	3.77824	1.61582e-24	2.37346e-22
B171.CDS.8618000703.1		Cluster_1896	endodeoxyribonuclease RusA family protein	1.27069	17.2335	3.76153	0.00361382	0.0224294
B171.CDS.8617997493.1		Cluster_4736	type II/IV secretion system family protein	3429.82	46301	3.75484	7.64983e-23	1.03724e-20
B171.CDS.8617988074.1		Cluster_1586	espF repeat family protein	242.363	3248.56	3.74456	1.42695e-25	2.28658e-23
B171.CDS.8618000313.1		Cluster_1197	perC transcriptional activator family protein	114.628	1525.83	3.73457	1.38116e-23	1.97394e-21
B171.CDS.8618003635.1		Cluster_4400	phage tail family protein	31.3162	405.809	3.69582	6.38903e-18	5.63086e-16
B171.CDS.8617993158.1		Cluster_1834	conserved hypothetical protein	97.1769	1257.38	3.69366	1.47417e-23	2.05142e-21
B171.CDS.8617987474.1	nikA	Cluster_1116	nickel ABC transporter, nickel/metallophore periplasmic binding protein	43.982	566.854	3.68799	3.12295e-19	3.26685e-17
B171.CDS.8617989409.1	eutQ	Cluster_2960	ethanolamine utilization protein eutQ	2.54138	32.6252	3.6823	0.000110705	0.0012969
B171.CDS.8617980455.1		Cluster_6645	fimbrial family protein	1.27069	16.1741	3.67	0.00591338	0.0333014
B171.CDS.8618004091.1		Cluster_1777	bacterial Ig-like domain family protein	7.62414	96.6529	3.66417	3.19084e-09	1.12488e-07
B171.CDS.8617992490.1		Cluster_2683	bacterial phosphonate metabolism family protein	0	12.6017	3.65555	0.00372982	0.0230844
B171.CDS.8617983675.1		Cluster_1080	prophage tail fibre N-terminal family protein	12.4711	156.315	3.6478	2.51102e-11	1.15463e-09
B171.CDS.8618003758.1		Cluster_1119	ATP-binding sugar transporter from pro-phage family protein	1.27069	15.8959	3.64498	0.00545414	0.0311127
B171.CDS.8618001713.1		Cluster_5167	transposase, Mutator family protein	7.60355	95.0289	3.64362	1.623e-08	5.04849e-07
B171.CDS.8617986303.1		Cluster_1238	conserved hypothetical protein	0	12.4348	3.63631	0.00343306	0.0216119
B171.CDS.8617990660.1	yhaH	Cluster_673	inner membrane protein yhaH	3.59686	43.475	3.59538	2.26702e-05	0.000335799
B171.CDS.8617990266.1		Cluster_3285	putative predicted oxidoreductase	0	12.0288	3.58842	0.00381946	0.0234036
B171.CDS.8618003033.1		Cluster_3339	putative dNA-binding transcriptional regulator	2.54138	30.4247	3.58156	0.000218644	0.00224068
B171.CDS.8617983849.2		Cluster_1101	clp protease family protein	39.5448	469.01	3.56806	1.54981e-17	1.30085e-15
B171.CDS.8617981831.1		Cluster_1343	conserved hypothetical protein	1.27069	14.9774	3.5591	0.00797003	0.0418941
B171.CDS.8617997336.1	nirD	Cluster_2206	nitrite reductase [NAD(P)H small subunit	19.6854	231.639	3.55668	5.57725e-14	3.35142e-12
B171.CDS.8617993044.1		Cluster_2453	bacterial regulatory helix-turn-helix , lysR family protein	0	11.7554	3.55525	0.00430886	0.0257177
B171.CDS.8617995040.1	bfpA	Cluster_3217	major structural subunit of bundle-forming pilus	9180.34	107681	3.55207	8.74034e-20	9.83382e-18
B171.CDS.8617991101.1		Cluster_3383	conserved hypothetical protein	14.8179	173.309	3.54794	4.41491e-12	2.28883e-10
B171.CDS.8617994298.1		Cluster_2800	putative aBC transporter ATP-binding protein BL0043	13.332	155.515	3.54409	2.32837e-11	1.09932e-09
B171.CDS.8617983130.1	hyaA	Cluster_2712	hydrogenase-1 small chain	11.4156	133.047	3.54286	3.67811e-10	1.47347e-08
B171.CDS.8618003126.1		Cluster_3235	bacteriophage lambda tail assembly I family protein	8.87424	101.252	3.51218	1.55311e-08	4.95805e-07
B171.CDS.8617980405.1		Cluster_2102	putative predicted protein	289.603	3286.53	3.50442	2.01691e-22	2.66635e-20
B171.CDS.8617994676.1		Cluster_5347	putative xanthine dehydrogenase yagT iron-sulfur-binding subunit	0	11.2854	3.49639	0.00544883	0.0311127
B171.CDS.8617982041.1		Cluster_2096	phage minor tail protein G	6.35345	71.0447	3.48311	2.46498e-07	6.17763e-06
B171.CDS.8617993596.1		Cluster_6548	transglycosylase SLT domain protein	171.859	1908.86	3.47341	4.03268e-21	4.95925e-19
B171.CDS.8617979306.2		Cluster_1356	phage lysozyme family protein	1.27069	14.0884	3.47083	0.0100586	0.0494788
B171.CDS.8618003756.1		Cluster_623	conserved hypothetical protein	0	11.0759	3.46935	0.00539452	0.0309731
B171.CDS.8618001334.1	nrfB	Cluster_212	cytochrome c nitrite reductase, pentaheme subunit	7.19371	79.1377	3.45956	1.31721e-07	3.55377e-06
B171.CDS.8617999960.1		Cluster_4259	type III secretion outer membrane pore, YscC/HrcC family	1272.66	13936.8	3.45297	2.86393e-21	3.60583e-19
B171.CDS.8618000009.1		Cluster_4386	nitrate reductase, alpha subunit	55.0083	597.088	3.44022	5.05986e-18	4.6132e-16
B171.CDS.8617981301.1		Cluster_733	conserved hypothetical protein	0	10.8451	3.43897	0.00557731	0.0316447
B171.CDS.8617990363.1		Cluster_1155	putative arylsulfatase domain protein	41.4612	446.367	3.4284	1.36574e-16	1.01719e-14
B171.CDS.8617989568.1	yhhI	Cluster_2356	H repeat-associated protein yhhI	0	10.6486	3.41259	0.0062324	0.0347281
B171.CDS.8617980915.1		Cluster_5628	conserved hypothetical protein	1540.58	16363.4	3.40893	1.70938e-19	1.84474e-17
B171.CDS.8617983435.1		Cluster_6572	putative predicted protein	0	10.5717	3.40213	0.00629696	0.035014
B171.CDS.8617985633.1	tir	Cluster_4232	tir	2555.52	26997.3	3.40112	1.46224e-20	1.7183e-18
B171.CDS.8618000821.1	yeaI	Cluster_1684	inner membrane protein YeaI	2.54138	26.831	3.40022	0.000631789	0.0053369
B171.CDS.8617992581.1	appC	Cluster_1450	cytochrome bd-II oxidase subunit 1	3.16643	32.843	3.37466	0.000384629	0.00356828
B171.CDS.8617993136.1	ycaM	Cluster_1570	inner membrane transporter ycaM	2.11095	21.7671	3.36618	0.00299626	0.0194646
B171.CDS.8618002763.1		Cluster_4366	type III secretion apparatus H+-transporting two-sector ATPase	201.639	2064.49	3.35594	6.85871e-21	8.24292e-19
B171.CDS.8617978091.1		Cluster_4046	conserved hypothetical protein	0	9.96915	3.31747	0.00775202	0.0410337
B171.CDS.8617980289.1	flhB	Cluster_4861	flagellar biosynthetic protein FlhB	0	9.96915	3.31747	0.00775202	0.0410337
B171.CDS.8617983535.1		Cluster_3240	conserved hypothetical protein	7.60355	75.7286	3.31609	9.6983e-07	2.12799e-05
B171.CDS.8617982029.1	torS	Cluster_5548	TMAO reductase sytem sensor TorS	48.245	480.405	3.3158	2.05532e-16	1.48884e-14
B171.CDS.8617985604.1		Cluster_5348	diaminopropionate ammonia-lyase family protein	0	9.90522	3.30819	0.009029	0.045777
B171.CDS.8617995901.1	gam	Cluster_753	host-nuclease inhibitor protein gam	0	9.82356	3.29625	0.006588	0.0363268
B171.CDS.8617989124.1		Cluster_637	insA N-terminal domain protein	2.54138	24.8779	3.29118	0.00104686	0.00817699
B171.CDS.8617988321.2		Cluster_2316	AAA domain family protein	0	9.6827	3.27541	0.00762411	0.0405189
B171.CDS.8617984401.1	fdrA	Cluster_6085	protein fdrA	0	9.61877	3.26585	0.00884804	0.0450045
B171.CDS.8617991616.1	ccmA	Cluster_5333	heme ABC exporter, ATP-binding protein CcmA	45.2732	435.454	3.26579	1.43433e-15	9.24969e-14
B171.CDS.8617981769.1		Cluster_226	putative bfpJ	120.94	1155.73	3.25645	2.33196e-18	2.24208e-16
B171.CDS.8617991075.2		Cluster_7311	conserved hypothetical protein	3.38164	32.2322	3.25271	0.000463583	0.00414138
B171.CDS.8618002111.1		Cluster_1214	prokaryotic dksA/traR C4-type zinc finger family protein	0	9.52052	3.25104	0.00938898	0.0472397
B171.CDS.8617991188.1	dmlR	Cluster_7322	HTH-type transcriptional regulator DmlR	4.22191	40.0305	3.24513	0.000173974	0.00187367
B171.CDS.8617998688.1		Cluster_7490	conserved hypothetical protein	17.7691	166.617	3.22909	1.67389e-10	6.88694e-09
B171.CDS.8618001043.1		Cluster_2479	putative non-LEE-encoded effector NleA	85.4637	791.51	3.21122	2.76657e-17	2.25071e-15
B171.CDS.8617980754.1		Cluster_113	type III secretion system regulator family protein	375.273	3432.22	3.19313	6.88921e-20	7.9196e-18
B171.CDS.8617979908.1		Cluster_5189	bacteriophage lysis family protein	6.54807	59.6361	3.18704	1.24284e-05	0.000199171
B171.CDS.8617979921.1		Cluster_5085	putative prepilin	258.399	2321.7	3.16751	1.20631e-18	1.22672e-16
B171.CDS.8617982621.1		Cluster_4354	putative galactarate transporter	8.67962	77.5953	3.16027	5.03236e-07	1.16715e-05
B171.CDS.8617980515.1		Cluster_5760	sepZ family protein	128.667	1149.67	3.15951	3.05035e-18	2.82987e-16
B171.CDS.8617999851.1		Cluster_1338	perC transcriptional activator family protein	5.70781	50.769	3.15294	3.27927e-05	0.0004649
B171.CDS.8617980441.1		Cluster_12	putative transposase	13.5472	120.378	3.15151	7.27146e-09	2.44914e-07
B171.CDS.8617989578.1		Cluster_1974	conserved hypothetical protein	2.54138	22.2288	3.12874	0.00248947	0.0167272
B171.CDS.8617996806.1		Cluster_829	putative bfpK	157.257	1365.98	3.11875	3.14336e-17	2.5185e-15
B171.CDS.8617997555.1	eprI	Cluster_76	type III secretion apparatus needle protein	105.426	902.89	3.09832	2.10405e-17	1.73847e-15
B171.CDS.8617994079.1		Cluster_1740	resolvase, N terminal domain protein	3.16643	27.0701	3.09577	0.0019111	0.0134745
B171.CDS.8617997274.1		Cluster_1701	fimbrial family protein	6.35345	54.3154	3.09575	1.18655e-05	0.000192469
B171.CDS.8617986281.1		Cluster_5824	tir chaperone family protein	130.174	1110.84	3.09315	1.05235e-17	9.12265e-16
B171.CDS.8617982936.1		Cluster_1354	type VI secretion system effector, Hcp1 family protein	5.4926	46.6201	3.08539	9.80547e-05	0.00118036
B171.CDS.8618000899.1		Cluster_2105	phage minor tail protein L	18.1789	153.447	3.0774	2.60542e-09	9.3091e-08
B171.CDS.8617999978.1		Cluster_4794	putative nitrite transporter	64.9998	547.86	3.0753	9.75699e-16	6.36975e-14
B171.CDS.8617987331.1		Cluster_2337	putative replication protein O	5.27738	44.1284	3.06381	0.000170145	0.00184749
B171.CDS.8617976938.1	traA	Cluster_1150	type IV conjugative transfer system pilin TraA	8.03398	65.9086	3.03628	6.87496e-06	0.000118035
B171.CDS.8618000890.1	escU	Cluster_4019	escU	41.6764	338.25	3.02079	5.28777e-13	2.94334e-11
B171.CDS.8617995500.1		Cluster_496	prophage minor tail Z family protein	9.08945	73.579	3.01703	3.46749e-06	6.45637e-05
B171.CDS.8618000343.1		Cluster_165	ferredoxin-type , NapH/MauN family protein	69.1805	558.521	3.01317	7.68078e-15	4.77835e-13
B171.CDS.8617979341.1		Cluster_2613	conserved hypothetical protein	7.19371	57.9482	3.00995	1.6078e-05	0.000252286
B171.CDS.8617993633.1	dgoD	Cluster_6335	D-galactonate dehydratase	3.38164	27.0914	3.00204	0.00179381	0.0127667
B171.CDS.8617996343.1		Cluster_2705	type III secretion effector delivery regulator, TyeA family	1047.3	8261.35	2.9797	4.04058e-17	3.14214e-15
B171.CDS.8617990240.1		Cluster_1775	conserved hypothetical family protein	17.9843	141.796	2.97901	6.97954e-09	2.36588e-07
B171.CDS.8617985451.1	cybH	Cluster_2796	ni/Fe-hydrogenase, b-type cytochrome subunit	6.76329	51.4568	2.92756	6.91842e-05	0.000877329
B171.CDS.8617999831.1		Cluster_6026	exonuclease family protein	7.19371	54.0207	2.9087	3.59315e-05	0.000503994
B171.CDS.8618003544.1		Cluster_63	conserved hypothetical protein	4.43712	32.946	2.89241	0.0011068	0.00855668
B171.CDS.8617994683.1	nrfA	Cluster_7115	cytochrome c-552	142.91	1050.44	2.8778	7.87283e-15	4.84088e-13
B171.CDS.8618003779.1	citC	Cluster_7419	[citrate (pro-3S)-lyase ligase	2.54138	18.6563	2.87598	0.00725215	0.0389983
B171.CDS.8617979983.1		Cluster_144	molybdopterin oxidoreductase family protein	6.13824	44.9571	2.87265	0.000110855	0.0012969
B171.CDS.8618004266.1	fliD	Cluster_5868	flagellar hook-associated protein 2	4.43712	32.4287	2.86958	0.00119664	0.00911922
B171.CDS.8617988704.1	ybhI	Cluster_1568	inner membrane protein ybhI	4.43712	32.2322	2.86081	0.00127893	0.00962194
B171.CDS.8617992818.1		Cluster_3219	bacterial regulatory s, luxR family protein	9.08945	64.8101	2.83395	1.9805e-05	0.000300945
B171.CDS.8617986993.1		Cluster_1127	conserved hypothetical protein	8.4644	59.8291	2.82137	2.87407e-05	0.000412992
B171.CDS.8617990063.1		Cluster_2965	DTW domain protein	79.2637	555.186	2.80824	1.00303e-12	5.41226e-11
B171.CDS.8617976880.1	traE	Cluster_948	type IV conjugative transfer system protein TraE	17.1234	119.258	2.80004	2.17299e-07	5.54179e-06
B171.CDS.8617991806.2		Cluster_6063	type VII secretion system (T7SS), usher family protein	3.38164	23.545	2.79963	0.00529807	0.0305187
B171.CDS.8617989436.1		Cluster_2278	putative sT22 protein	16.519	113.891	2.78546	9.90422e-08	2.77109e-06
B171.CDS.8617976859.1		Cluster_450	transglycosylase SLT domain protein	3.16643	21.7588	2.78067	0.009028	0.045777
B171.CDS.8617990945.1	norW	Cluster_977	nitric oxide reductase FlRd-NAD(+) reductase	3.38164	23.2029	2.77851	0.00544091	0.0311127
B171.CDS.8618002503.1		Cluster_168	periplasmic nitrate (or nitrite) reductase c-type cytochrome, NapC/NirT family protein	65.1739	445.844	2.77417	1.12976e-12	6.03453e-11
B171.CDS.8617994054.2		Cluster_4401	fibronectin type III family protein	39.309	267.574	2.767	3.5421e-10	1.42982e-08
B171.CDS.8617981443.1	feoC	Cluster_1077	ferrous iron transport protein C	50.1614	340.897	2.76469	8.32456e-12	4.23272e-10
B171.CDS.8618002628.1		Cluster_5267	phage tail tape measure protein, lambda family	122.17	826.96	2.75893	2.71307e-13	1.55943e-11
B171.CDS.8617981070.1		Cluster_2402	prophage tail fibre N-terminal family protein	6.54807	44.2397	2.7562	0.000394409	0.00363986
B171.CDS.8617982513.1	nrfC	Cluster_3540	cytochrome c nitrite reductase, Fe-S protein	7.19371	48.5721	2.75532	0.000117388	0.00136129
B171.CDS.8618004279.1		Cluster_3226	conserved hypothetical protein	33.1914	223.53	2.75159	1.34441e-09	5.00652e-08
B171.CDS.8617982169.1		Cluster_5125	bundlin family protein	3863.23	25923.4	2.74638	6.45864e-14	3.83745e-12
B171.CDS.8617993923.1	nirB	Cluster_6067	nitrite reductase [NAD(P)H, large subunit	1475.37	9851.92	2.73933	5.24896e-15	3.34416e-13
B171.CDS.8617984301.1		Cluster_6841	conserved hypothetical protein	8.4644	56.2815	2.73318	5.38722e-05	0.000706888
B171.CDS.8617992030.2		Cluster_1998	transglycosylase SLT domain protein	13.1167	87.0815	2.73096	2.46877e-06	4.8173e-05
B171.CDS.8618001161.1	lsrB	Cluster_5260	autoinducer 2-binding protein lsrB	3.16643	20.9977	2.7293	0.00965083	0.0481904
B171.CDS.8618001684.1		Cluster_1760	amino acid permease family protein	18.8245	124.361	2.72385	1.95886e-07	5.07767e-06
B171.CDS.8617984579.1		Cluster_1287	ABC transporter family protein	24.5529	162.036	2.72235	9.83876e-09	3.25171e-07
B171.CDS.8617988940.1		Cluster_6742	RHS repeat-associated core domain protein	16.2832	106.802	2.71349	7.63005e-07	1.68819e-05
B171.CDS.8617993410.1		Cluster_1209	putative ypdI colanic acid synthesis lipoprotein	6.13824	40.1713	2.71027	0.000363704	0.00342219
B171.CDS.8617989531.2		Cluster_1790	putative type III secretion system, LEE associated	16.7136	109.263	2.70871	4.66744e-07	1.09695e-05
B171.CDS.8618003535.1	zapB	Cluster_794	cell division protein ZapB	1501.23	9792.31	2.70551	1.90892e-13	1.10927e-11
B171.CDS.8617995518.1	hyaB	Cluster_2023	hydrogenase-1 large chain	21.1507	136.603	2.69121	1.10281e-07	3.02159e-06
B171.CDS.8617988540.1		Cluster_192	putative 4-deoxy-4-formamido-L-arabinose-phosphoundecaprenol deformylase ArnD	5.27738	33.9758	2.68661	0.00211612	0.0147238
B171.CDS.8617984805.1		Cluster_4087	conserved hypothetical protein	5.92302	38.1117	2.68583	0.000621804	0.00528634
B171.CDS.8617984433.1	nikR	Cluster_1260	nickel-responsive transcriptional regulator NikR	42.0656	269.134	2.67761	7.68655e-10	2.92421e-08
B171.CDS.8617984515.1		Cluster_2686	DNA methylase family protein	21.3659	135.108	2.66073	1.39868e-07	3.75443e-06
B171.CDS.8617981511.1		Cluster_1067	nitrate reductase cytochrome c-type subunit family protein	42.1068	265.374	2.6559	3.04629e-10	1.23914e-08
B171.CDS.8617981123.1		Cluster_2579	phage regulatory , Rha family protein	58.113	366.246	2.65588	1.68006e-10	6.88694e-09
B171.CDS.8618002776.1		Cluster_6037	putative t3SS effector protein EspN2-2	91.1509	561.838	2.62382	7.16259e-12	3.67726e-10
B171.CDS.8617977614.1		Cluster_14	hypothetical protein	4.65233	28.6255	2.62127	0.0029488	0.0192035
B171.CDS.8617989684.1		Cluster_89	enterobacterial Ail/Lom family protein	4.65233	28.6042	2.6202	0.00300858	0.0194894
B171.CDS.8617984623.1		Cluster_2034	lysis S family protein	9.30467	56.581	2.60429	0.000123393	0.00141848
B171.CDS.8617977070.1		Cluster_3954	putative ychA	9.95031	60.2682	2.59858	4.75791e-05	0.000630572
B171.CDS.8617979681.1	dgoT	Cluster_4290	D-galactonate transporter	4.86755	29.2067	2.58503	0.00247296	0.0166586
B171.CDS.8617988910.1		Cluster_139	conserved hypothetical protein	18.6299	111.626	2.58297	5.52136e-07	1.25849e-05
B171.CDS.8617990243.1		Cluster_496	prophage minor tail Z family protein	11.6308	67.8866	2.54517	4.46731e-05	0.000598337
B171.CDS.8617980365.1		Cluster_5846	conserved hypothetical protein	3.81207	22.2501	2.54516	0.00661083	0.0363698
B171.CDS.8618003785.1	ssaV	Cluster_6867	secretion system apparatus protein SsaV	737.919	4273.11	2.53375	3.56427e-13	2.02665e-11
B171.CDS.8617989293.1	fepD	Cluster_7491	ferric enterobactin transport system permease protein fepD	106.553	614.966	2.52894	3.91895e-11	1.74146e-09
B171.CDS.8618001360.1		Cluster_1098	phage minor tail family protein	4.43712	25.4591	2.52049	0.00693216	0.0377521
B171.CDS.8618003648.1		Cluster_103	lpxR	1646.84	9426.89	2.51708	9.8781e-13	5.38509e-11
B171.CDS.8617996070.1	narK	Cluster_4345	nitrite extrusion protein 1	9.30467	53.0512	2.51136	0.000250974	0.00251354
B171.CDS.8617995850.1		Cluster_1308	phage portal protein, lambda family	41.6764	235.846	2.50054	6.16048e-09	2.11536e-07
B171.CDS.8617993248.1		Cluster_89	enterobacterial Ail/Lom family protein	5.4926	31.0615	2.49957	0.00412537	0.024838
B171.CDS.8617980829.1	parD1	Cluster_1147	antitoxin ParD1	20.9355	118.015	2.49495	1.72343e-06	3.51872e-05
B171.CDS.8618000283.1	yhhI	Cluster_339	H repeat-associated protein yhhI	5.4926	30.5999	2.47797	0.0044548	0.0263881
B171.CDS.8617987820.1		Cluster_1080	prophage tail fibre N-terminal family protein	5.27738	29.1771	2.46694	0.00673979	0.0368944
B171.CDS.8617977305.1		Cluster_1760	amino acid permease family protein	37.4133	205.046	2.45432	7.0261e-08	2.0138e-06
B171.CDS.8617987379.1	nrdD	Cluster_7230	anaerobic ribonucleoside-triphosphate reductase	423.845	2307.34	2.44462	1.16319e-12	6.15095e-11
B171.CDS.8617986051.1		Cluster_2375	conserved hypothetical protein	4.86755	26.3907	2.43876	0.00508285	0.0295172
B171.CDS.8618000799.1		Cluster_3426	conserved hypothetical protein	37.2187	199.905	2.42522	7.0488e-08	2.0138e-06
B171.CDS.8617992721.1		Cluster_967	phage lysozyme family protein	6.35345	33.655	2.40521	0.00177943	0.0126985
B171.CDS.8618001474.1	nrfD	Cluster_6181	cytochrome c nitrite reductase, NrfD subunit	12.4711	65.6091	2.39531	0.000140944	0.00157905
B171.CDS.8618001456.1		Cluster_4165	universal stress B family protein	13.957	73.0191	2.38728	6.77537e-05	0.000861254
B171.CDS.8617994200.1	maa	Cluster_1046	maltose O-acetyltransferase	152.021	793.978	2.38483	1.15909e-10	4.82618e-09
B171.CDS.8617979103.1		Cluster_744	cupin family domain protein	33.6218	174.761	2.37791	2.73745e-07	6.70168e-06
B171.CDS.8617989041.1		Cluster_3206	NADPH-dependent FMN reductase family protein	4.86755	25.0531	2.36372	0.00702097	0.0381217
B171.CDS.8617991543.1	pgaA	Cluster_4412	poly-beta-1,6 N-acetyl-D-glucosamine export porin PgaA	83.5062	429.321	2.3621	2.21944e-09	8.03863e-08
B171.CDS.8617984810.2		Cluster_7048	phage integrase family protein	10.9852	56.175	2.35437	0.000555068	0.00484357
B171.CDS.8618000084.1	arsC	Cluster_669	arsenate reductase	34.0111	172.057	2.33881	1.14417e-06	2.41051e-05
B171.CDS.8617979900.1		Cluster_3911	putative transposase	17.1234	86.6033	2.33845	3.99858e-05	0.000547784
B171.CDS.8618000360.1		Cluster_1079	putative diguanylate cyclase YcdT	28.5391	143.961	2.33467	1.87277e-06	3.79321e-05
B171.CDS.8617991510.1		Cluster_6984	putative dNA-binding transcriptional regulator	862.33	4316.54	2.32356	7.71023e-11	3.26174e-09
B171.CDS.8617992091.1		Cluster_416	hok/gef family protein	309.298	1544.45	2.32002	1.04996e-10	4.40648e-09
B171.CDS.8617984076.1	ccmC	Cluster_3481	heme exporter CcmC family protein	42.5166	211.322	2.31334	1.06442e-07	2.93159e-06
B171.CDS.8617979669.1	dhaL	Cluster_6631	dihydroxyacetone kinase, L subunit	219.685	1090.3	2.31122	2.88028e-11	1.31301e-09
B171.CDS.8617983166.1	dhaK	Cluster_4996	dihydroxyacetone kinase, DhaK subunit	364.768	1806.37	2.30804	2.20206e-11	1.05833e-09
B171.CDS.8617984929.1		Cluster_6159	putative predicted protein	6.13824	30.2708	2.30203	0.00429312	0.0257101
B171.CDS.8617977270.1		Cluster_891	conserved hypothetical protein	15.8527	78.0273	2.29925	9.82142e-05	0.00118036
B171.CDS.8617993655.1		Cluster_548	conserved hypothetical protein	138.771	673.492	2.27895	4.73411e-10	1.85614e-08
B171.CDS.8617978433.1		Cluster_1575	methyltransferase domain protein	12.6863	61.5372	2.27819	0.000306756	0.00298255
B171.CDS.8617989279.1		Cluster_7339	sepQ family protein	80.4221	388.472	2.27215	2.57792e-09	9.27351e-08
B171.CDS.8617993785.1		Cluster_3091	transposase IS66 family protein	23.2411	111.289	2.25957	2.436e-05	0.000359821
B171.CDS.8617990209.1		Cluster_3009	putative predicted protein	17.3386	82.8521	2.25655	7.71476e-05	0.000962161
B171.CDS.8617989501.1	treA	Cluster_1797	periplasmic trehalase	72.1318	344.03	2.25383	1.11218e-08	3.61975e-07
B171.CDS.8617988963.1	ygfJ	Cluster_5123	molybdenum hydroxylase accessory protein, YgfJ family	11.8255	56.2981	2.25119	0.000890933	0.00710597
B171.CDS.8618004201.1	creD	Cluster_3062	inner membrane protein CreD	13.3114	63.263	2.2487	0.000398153	0.003668
B171.CDS.8617987445.1		Cluster_1308	phage portal protein, lambda family	40.6003	192.426	2.24474	5.22737e-07	1.20184e-05
B171.CDS.8617999048.1		Cluster_1142	secD export N-terminal TM region family protein	102.525	485.289	2.24286	8.39304e-09	2.80901e-07
B171.CDS.8617998008.2		Cluster_6509	putative espH protein	42.7524	201.993	2.24023	1.56514e-07	4.1678e-06
B171.CDS.8617985888.1	yfgF	Cluster_4609	cyclic di-GMP phosphodiesterase YfgF	28.1292	132.898	2.24018	4.50167e-06	8.12451e-05
B171.CDS.8617998595.1		Cluster_6156	peptidase U32 family protein	29.2053	137.851	2.2388	2.1493e-06	4.27275e-05
B171.CDS.8617980598.1		Cluster_3028	yjcZ-like family protein	7.19371	33.9415	2.23824	0.0038041	0.0233908
B171.CDS.8617992224.1		Cluster_4404	type VII secretion system (T7SS), usher family protein	18.8245	88.8038	2.23801	4.46942e-05	0.000598337
B171.CDS.8617991314.1		Cluster_6258	conserved hypothetical protein	25.6084	119.682	2.22451	5.94998e-06	0.000104878
B171.CDS.8617987249.1	hypC	Cluster_3640	hydrogenase assembly chaperone HypC/HupF	9.95031	46.368	2.22032	0.000928825	0.00737482
B171.CDS.8617976910.1	traK	Cluster_265	type-F conjugative transfer system secretin TraK	18.1789	84.488	2.21648	9.59895e-05	0.00116461
B171.CDS.8617982863.1	dcuB	Cluster_2992	anaerobic C4-dicarboxylate transporter DcuB	44.433	206.43	2.21595	2.48295e-07	6.19331e-06
B171.CDS.8617999349.1	torT	Cluster_871	TMAO reductase system periplasmic protein TorT	7.81876	36.2616	2.21343	0.00449592	0.026534
B171.CDS.8617997966.1		Cluster_2686	DNA methylase family protein	10.5754	48.7177	2.20374	0.00105546	0.00823199
B171.CDS.8617993058.1		Cluster_6455	winged helix-turn-helix DNA-binding family protein	72.0906	331.097	2.19937	5.71217e-08	1.65967e-06
B171.CDS.8617988125.1	thiD	Cluster_3509	hydroxymethylpyrimidine/phosphomethylpyrimidine kinase	8.03398	36.5823	2.18696	0.00430896	0.0257177
B171.CDS.8618000964.1		Cluster_441	putative predicted protein	33.6012	152.872	2.18574	6.56652e-06	0.000114223
B171.CDS.8617976764.1		Cluster_1811	putative orf76 protein	12.2765	55.5121	2.17691	0.000481251	0.00428093
B171.CDS.8617983978.1		Cluster_4830	DMSO reductase anchor subunit family protein	19.9006	89.5424	2.16976	3.26528e-05	0.000464161
B171.CDS.8617992911.1		Cluster_637	insA N-terminal domain protein	5.92302	26.6085	2.16748	0.0100254	0.0493615
B171.CDS.8618000139.1	hybO	Cluster_374	hydrogenase-2 small chain	82.5331	367.765	2.15574	1.65442e-08	5.11611e-07
B171.CDS.8617998630.1		Cluster_1435	putative DNA-binding protein	27.4836	122.39	2.15485	1.83849e-05	0.000283492
B171.CDS.8617991569.1		Cluster_4539	conserved hypothetical protein	15.0125	65.4339	2.12388	0.000442293	0.00399803
B171.CDS.8617994153.1	ymfA	Cluster_3356	inner membrane protein ymfA	16.2626	70.8056	2.12231	0.000582855	0.00504442
B171.CDS.8617984553.1		Cluster_6449	transposase family protein	18.1789	78.8903	2.11758	0.000233671	0.00236715
B171.CDS.8617986584.1	ybaT	Cluster_2339	inner membrane transport protein YbaT	14.1722	61.4472	2.11628	0.00050975	0.0044926
B171.CDS.8617993889.1	ynjC	Cluster_1408	inner membrane ABC transporter permease protein ynjC	24.5324	106.315	2.11559	4.20925e-05	0.000569271
B171.CDS.8618001298.2		Cluster_6875	phage terminase large subunit family protein	136.813	588.239	2.10419	1.77911e-08	5.46974e-07
B171.CDS.8617980671.1		Cluster_2611	type III secretion apparatus protein, YscD/HrpQ family	170.774	734.041	2.10377	3.27737e-09	1.14773e-07
B171.CDS.8618002019.1		Cluster_2647	branched-chain amino acid transport system / permease component family protein	9.51988	40.4235	2.08618	0.00306967	0.0197475
B171.CDS.8617991598.2	ccmB	Cluster_3586	heme exporter protein CcmB	26.4487	111.147	2.07121	2.8681e-05	0.000412992
B171.CDS.8617995793.2		Cluster_5380	putative transcriptional regulatory protein yedW	72.9103	303.962	2.0597	6.36234e-07	1.4256e-05
B171.CDS.8617996864.1	bioD	Cluster_3572	dethiobiotin synthase	51.3909	213.915	2.05746	1.53234e-06	3.15292e-05
B171.CDS.8618002520.1	ccmE	Cluster_5160	cytochrome c-type biogenesis protein CcmE	65.9935	272.317	2.04489	4.72056e-07	1.09966e-05
B171.CDS.8617983009.1	araC	Cluster_3085	arabinose operon regulatory protein	17.1234	70.0965	2.03337	0.000611563	0.00524642
B171.CDS.8617996853.1	U	Cluster_6911	minor tail protein U	10.5754	43.2738	2.03279	0.00320825	0.0204647
B171.CDS.8617982871.1	R	Cluster_483	lysozyme	13.1167	53.559	2.02972	0.00123675	0.00938296
B171.CDS.8618002226.1		Cluster_5629	hypothetical protein	21.991	89.7649	2.02924	0.000168897	0.00183771
B171.CDS.8617993361.1		Cluster_4253	shET2 enterotoxin, N-terminal region family protein	208.966	849.964	2.02414	1.56845e-08	4.96644e-07
B171.CDS.8618001831.1		Cluster_1080	prophage tail fibre N-terminal family protein	9.92972	40.3382	2.02232	0.00636773	0.0353332
B171.CDS.8617992565.1	ybjM	Cluster_408	inner membrane protein ybjM	12.6863	51.4615	2.02022	0.00212361	0.0147564
B171.CDS.8617996671.1		Cluster_2929	phage N-6-adenine-methyltransferase	12.7069	51.5337	2.0199	0.000957301	0.00755554
B171.CDS.8618002705.1	hypE	Cluster_2330	hydrogenase expression/formation protein HypE	48.8701	197.767	2.01678	2.36186e-06	4.64294e-05
B171.CDS.8617981023.1		Cluster_4338	putative sensor-like histidine kinase yedV	108.838	439.431	2.01346	3.36167e-07	8.04366e-06
B171.CDS.8617994660.1		Cluster_143	conserved hypothetical protein	29.8303	119.575	2.00307	3.92958e-05	0.00053973
B171.CDS.8617985686.1		Cluster_4271	conserved hypothetical protein	118.676	474.96	2.00078	8.04603e-08	2.26316e-06
B171.CDS.8617977501.2		Cluster_1442	transposase IS66 family protein	74.806	298.527	1.99664	1.87939e-06	3.79321e-05
B171.CDS.8617986909.1		Cluster_3981	conserved hypothetical protein	37.6285	150.038	1.99543	2.48294e-05	0.000365696
B171.CDS.8618003338.1		Cluster_4566	phage terminase large subunit family protein	536.761	134.226	-1.99961	2.30689e-06	4.55181e-05
B171.CDS.8617996156.1	fklB	Cluster_3307	FKBP-type 22 kDa peptidyl-prolyl cis-trans isomerase	1223.11	305.684	-2.00044	2.17103e-07	5.54179e-06
B171.CDS.8617981519.1	aceA	Cluster_1074	isocitrate lyase	217.133	53.9271	-2.00949	3.79056e-06	6.95989e-05
B171.CDS.8617980296.1	rpsB	Cluster_130	ribosomal protein S2	16451	4085.48	-2.00959	1.37485e-06	2.85107e-05
B171.CDS.8617994399.1	dapD	Cluster_4765	2,3,4,5-tetrahydropyridine-2,6-dicarboxylate N-succinyltransferase	1675	415.7	-2.01055	3.23444e-07	7.80991e-06
B171.CDS.8617981665.1	lptG	Cluster_2668	lipopolysaccharide export system permease protein lptG	1037.3	256.332	-2.01674	6.2601e-07	1.40866e-05
B171.CDS.8617992905.1	truB	Cluster_2515	tRNA pseudouridine(55) synthase	1812.76	445.42	-2.02495	1.26974e-06	2.6539e-05
B171.CDS.8617983019.1	iscR	Cluster_3316	iron-sulfur cluster assembly transcription factor IscR	1392	341.96	-2.02526	1.03923e-07	2.89234e-06
B171.CDS.8617991045.1	betA	Cluster_6086	choline dehydrogenase	2298.06	558.581	-2.04058	2.17982e-07	5.54179e-06
B171.CDS.8617990121.1	glnK	Cluster_470	nitrogen regulatory protein P-II 2	39.3296	9.44358	-2.05821	0.00164795	0.0119329
B171.CDS.8617986131.1	malE	Cluster_427	maltose-binding periplasmic protein	25589.6	6125.67	-2.06262	1.03023e-06	2.25118e-05
B171.CDS.8618002891.1		Cluster_5118	UDP-3-O-acyl N-acetylglycosamine deacetylase family protein	2720.36	648.636	-2.06831	3.35939e-07	8.04366e-06
B171.CDS.8617990323.1	rpsO	Cluster_25	ribosomal protein S15	1524.99	363.541	-2.06861	2.81564e-07	6.86133e-06
B171.CDS.8618003979.1		Cluster_825	hicB family protein	84.6234	20.1478	-2.07043	0.000173242	0.00186959
B171.CDS.8617992496.1		Cluster_270	conserved hypothetical family protein	37.8643	9.00325	-2.07232	0.00347163	0.0217526
B171.CDS.8617992053.1	nfnB	Cluster_2887	oxygen-insensitive NAD(P)H nitroreductase	1249.26	296.288	-2.07601	1.56844e-07	4.1678e-06
B171.CDS.8617996338.1	rplN	Cluster_61	ribosomal protein L14	15147.8	3572.71	-2.08402	1.04301e-06	2.26042e-05
B171.CDS.8617985559.1	deaD	Cluster_1554	cold-shock DEAD box protein A	13139.3	3094.96	-2.0859	1.24028e-06	2.60263e-05
B171.CDS.8617985949.1		Cluster_1831	conserved hypothetical protein	33.386	7.81126	-2.09562	0.00134424	0.0100542
B171.CDS.8617983585.1	pheT	Cluster_6007	phenylalanine--tRNA ligase, beta subunit	7245.15	1692.28	-2.09805	5.86375e-07	1.32511e-05
B171.CDS.8618000685.1	trmD	Cluster_3519	tRNA (guanine(37)-N(1))-methyltransferase	5413.24	1263.56	-2.099	3.98609e-07	9.45221e-06
B171.CDS.8617987929.1		Cluster_2855	lysine-arginine-ornithine-binding periplasmic family protein	354.09	82.4674	-2.10222	1.10993e-06	2.37126e-05
B171.CDS.8617976886.2		Cluster_5206	conserved hypothetical protein	165.783	38.6077	-2.10234	6.37782e-06	0.000111675
B171.CDS.8617984668.1	accC	Cluster_7083	acetyl-CoA carboxylase, biotin carboxylase subunit	5425.08	1259.39	-2.10692	1.17375e-07	3.19938e-06
B171.CDS.8617985745.1	typA	Cluster_6134	GTP-binding protein TypA/BipA	7668.04	1770.58	-2.11463	2.53493e-07	6.29328e-06
B171.CDS.8617988820.1	rplT	Cluster_369	ribosomal protein L20	522.394	120.237	-2.11926	4.7169e-07	1.09966e-05
B171.CDS.8617982151.1	spy	Cluster_3363	spheroplast protein Y	402.754	91.8257	-2.13293	1.9322e-07	5.03324e-06
B171.CDS.8617991096.1	sseA	Cluster_4779	3-mercaptopyruvate sulfurtransferase	225.679	51.1324	-2.14196	2.004e-06	4.01408e-05
B171.CDS.8617999676.1	fdx	Cluster_4164	ferredoxin, 2Fe-2S type, ISC system	268.718	60.6742	-2.14694	5.13691e-07	1.1862e-05
B171.CDS.8617994813.1	uxuA	Cluster_7157	mannonate dehydratase	332.734	75.1261	-2.14698	2.06487e-07	5.32636e-06
B171.CDS.8617999206.1	recR	Cluster_163	recombination protein RecR	1092.11	246.556	-2.14713	1.18174e-07	3.20463e-06
B171.CDS.8617982890.1		Cluster_2904	amino ABC transporter, permease , 3-TM region, His/Glu/Gln/Arg/opine family domain protein	141.251	31.715	-2.15502	8.11485e-06	0.000136226
B171.CDS.8618001174.1	sspB	Cluster_3331	stringent starvation protein B	997.33	223.322	-2.15895	6.63784e-08	1.91808e-06
B171.CDS.8617987509.1		Cluster_2818	putative lysine decarboxylase family protein	9518.65	2111.76	-2.17231	5.76333e-07	1.308e-05
B171.CDS.8618000849.1	icd	Cluster_5919	isocitrate dehydrogenase, NADP-dependent	8869.83	1954.63	-2.18201	1.05194e-07	2.91239e-06
B171.CDS.8618000875.1	cyoA	Cluster_6198	ubiquinol oxidase, subunit II	5898.14	1296.93	-2.18516	7.40687e-08	2.09452e-06
B171.CDS.8617997790.1	atpD	Cluster_2764	ATP synthase F1, beta subunit	17665.3	3872.75	-2.18949	2.62257e-07	6.45029e-06
B171.CDS.8617985808.1	potH	Cluster_7461	putrescine transport system permease protein PotH	32.9762	7.20875	-2.1936	0.00122527	0.0093092
B171.CDS.8617996885.1		Cluster_4714	integral membrane , TerC family protein	608.963	132.802	-2.19708	4.53513e-08	1.33976e-06
B171.CDS.8617985899.1	malP	Cluster_6893	maltodextrin phosphorylase	37324.6	7993.62	-2.22321	1.8394e-07	4.83917e-06
B171.CDS.8617996594.1	tsf	Cluster_3018	translation elongation factor Ts	5758.36	1232.57	-2.22399	4.71321e-08	1.38464e-06
B171.CDS.8617995639.1		Cluster_1910	conserved hypothetical protein	35.3229	7.48219	-2.23907	0.00145143	0.0107046
B171.CDS.8617980423.1		Cluster_235	polysaccharide biosynthesis family protein	37.4133	7.90121	-2.24341	0.000337708	0.00323865
B171.CDS.8617980171.1		Cluster_7091	outer membrane transport family protein	1115.08	234.954	-2.2467	1.60442e-08	5.04849e-07
B171.CDS.8617981844.1		Cluster_1031	molybdopterin oxidoreductase family protein	3062.71	645.316	-2.24673	2.45594e-08	7.42114e-07
B171.CDS.8617989944.1	puuR	Cluster_3396	HTH-type transcriptional regulator PuuR	98.7133	20.7716	-2.24863	8.33709e-06	0.000139514
B171.CDS.8617980323.1		Cluster_1014	ribbon-helix-helix , copG family protein	700	146.773	-2.25377	1.11484e-08	3.61975e-07
B171.CDS.8617990823.1	puuB	Cluster_2369	gamma-glutamylputrescine oxidoreductase	35.948	7.46088	-2.26849	0.000830329	0.00673432
B171.CDS.8617980579.2	rpmE	Cluster_5457	ribosomal protein L31	72.0906	14.8531	-2.27905	5.06789e-05	0.000668305
B171.CDS.8617979866.1	fkpA	Cluster_4787	FKBP-type peptidyl-prolyl cis-trans isomerase fkpA	2581.72	527.198	-2.29192	8.60619e-09	2.86224e-07
B171.CDS.8617980904.1	rraB	Cluster_3975	regulator of ribonuclease activity B	1274.47	259.336	-2.29701	1.89839e-08	5.8027e-07
B171.CDS.8617991429.1	cyoC	Cluster_1348	cytochrome o ubiquinol oxidase, subunit III	2563.7	521.354	-2.2979	1.55642e-08	4.95805e-07
B171.CDS.8618004029.1		Cluster_628	putative two-component-system connector protein AriR	18.3941	3.71328	-2.30848	0.00724786	0.0389983
B171.CDS.8617986593.1	gltP	Cluster_4295	proton glutamate symport protein	2476.94	499.776	-2.30921	6.3443e-09	2.16443e-07
B171.CDS.8618003130.1	eno	Cluster_3503	phosphopyruvate hydratase	13366.2	2686.27	-2.31491	5.03852e-08	1.47203e-06
B171.CDS.8617994735.1	argG	Cluster_3033	argininosuccinate synthase	579.534	115.106	-2.33193	2.7406e-08	8.23425e-07
B171.CDS.8618001980.1	sucD	Cluster_246	succinyl-CoA ligase [ADP-forming subunit alpha	1621.16	315.589	-2.36091	2.14628e-09	7.88162e-08
B171.CDS.8617991498.1	sucA	Cluster_5550	oxoglutarate dehydrogenase (succinyl-transferring), E1 component	20446.7	3948.32	-2.37256	1.6148e-08	5.04849e-07
B171.CDS.8617985363.1	puuA	Cluster_4211	gamma-glutamylputrescine synthetase PuuA	193.727	36.7019	-2.4001	2.37606e-08	7.22102e-07
B171.CDS.8617993730.1	wcaA	Cluster_328	colanic acid biosynthesis glycosyltransferase WcaA	83.8954	15.8877	-2.40069	2.41397e-06	4.72781e-05
B171.CDS.8617979648.1	sucB	Cluster_4914	dihydrolipoyllysine-residue succinyltransferase, E2 component of oxoglutarate dehydrogenase (succinyl-transferring) complex	7944.76	1482.76	-2.42171	4.72902e-09	1.6452e-07
B171.CDS.8618000263.1		Cluster_779	transporter, betaine/carnitine/choline transporter family protein	2417.92	448.828	-2.42953	4.73862e-10	1.85614e-08
B171.CDS.8618000721.1	acs	Cluster_4556	acetate--CoA ligase	768.176	142.159	-2.43393	4.22463e-10	1.67969e-08
B171.CDS.8617984480.1	argB	Cluster_311	acetylglutamate kinase	168.365	30.8733	-2.44716	3.39016e-07	8.07531e-06
B171.CDS.8617989421.1	argT	Cluster_892	lysine-arginine-ornithine-binding periplasmic protein	346.198	62.7682	-2.46349	2.20136e-09	8.02811e-08
B171.CDS.8617989031.1	gcd	Cluster_4616	quinoprotein glucose dehydrogenase	1864.36	336.513	-2.46995	5.07565e-10	1.97353e-08
B171.CDS.8618003073.1	gltA	Cluster_1146	citrate (Si)-synthase	7971.87	1438.03	-2.47083	1.74255e-09	6.44378e-08
B171.CDS.8617999448.1	cspC	Cluster_5394	cold shock-like protein CspC	5554.68	987.395	-2.492	5.37277e-10	2.07381e-08
B171.CDS.8617994611.1	bhsA	Cluster_786	multiple stress resistance protein BhsA	125.439	22.1092	-2.50427	8.79871e-07	1.93865e-05
B171.CDS.8617981958.1		Cluster_3942	hemin uptake hemP family protein	37.0035	6.43106	-2.52453	0.000204481	0.00214118
B171.CDS.8617979913.1		Cluster_2669	tartrate dehydrogenase	141.589	24.434	-2.53475	7.16422e-07	1.59178e-05
B171.CDS.8617992165.1		Cluster_4889	rieske [2Fe-2S domain protein	173.366	29.5275	-2.55369	3.11076e-08	9.29362e-07
B171.CDS.8617982813.1		Cluster_1191	trm112p-like family protein	35.1077	5.82855	-2.59058	0.000223146	0.00227798
B171.CDS.8618003273.1		Cluster_3459	peptidase C26 family protein	106.102	17.43	-2.6058	2.35411e-07	5.92787e-06
B171.CDS.8617998096.1	cyoB	Cluster_7194	cytochrome o ubiquinol oxidase, subunit I	17456.1	2864.78	-2.60723	8.89935e-10	3.36141e-08
B171.CDS.8618000418.1		Cluster_85	conserved hypothetical protein	32.5457	5.22605	-2.63868	0.000121247	0.00139685
B171.CDS.8618000003.1	mdh	Cluster_4666	malate dehydrogenase, NAD-dependent	2011.09	320.528	-2.64945	5.35035e-11	2.30022e-09
B171.CDS.8617992394.1	sdhA	Cluster_7282	succinate dehydrogenase, flavoprotein subunit	4286.02	679.387	-2.65733	3.80112e-11	1.70342e-09
B171.CDS.8617976869.1		Cluster_1172	replication regulatory RepB family protein	1091.08	172.899	-2.65776	2.44814e-11	1.13559e-09
B171.CDS.8617988228.1	ycgF	Cluster_2617	blue light- and temperature-regulated antirepressor YcgF	1108.93	175	-2.66375	4.26543e-11	1.8641e-09
B171.CDS.8617999508.1		Cluster_1827	conserved hypothetical protein	1720.46	266.814	-2.68889	4.13938e-11	1.82409e-09
B171.CDS.8618003478.1		Cluster_161	formate dehydrogenase, gamma subunit	402.766	60.1866	-2.74243	5.52928e-10	2.11876e-08
B171.CDS.8617998636.2	cyoE	Cluster_3051	protoheme IX farnesyltransferase	3560.64	521.632	-2.77103	2.43806e-11	1.13559e-09
B171.CDS.8617979420.1	sdhD	Cluster_663	succinate dehydrogenase, hydrophobic membrane anchor protein	528.049	76.2624	-2.79163	1.32682e-11	6.61909e-10
B171.CDS.8617984248.1	fdxH	Cluster_2452	formate dehydrogenase, beta subunit	1141.45	164.528	-2.79447	1.87613e-11	9.18608e-10
B171.CDS.8617986629.1		Cluster_6887	formate dehydrogenase, alpha subunit	14645.6	2094.09	-2.80607	6.64282e-11	2.83284e-09
B171.CDS.8617982011.1		Cluster_6069	peptidase M16 inactive domain protein	4550.32	625.542	-2.86279	1.75193e-11	8.65811e-10
B171.CDS.8617999474.1	acpS	Cluster_384	holo-[acyl-carrier-protein synthase	43.3569	5.90549	-2.87613	1.59039e-05	0.000251044
B171.CDS.8617989966.1	cyoD	Cluster_720	cytochrome o ubiquinol oxidase subunit IV	945.326	127.634	-2.8888	3.53987e-12	1.85335e-10
B171.CDS.8617985155.1		Cluster_1906	conserved hypothetical protein	50.079	6.68319	-2.9056	1.82555e-06	3.71289e-05
B171.CDS.8618003606.1	cspE	Cluster_80	RNA chaperone, negative regulator of cspA transcription	249.637	33.1721	-2.91179	5.13397e-11	2.22528e-09
B171.CDS.8617994294.1		Cluster_811	conserved hypothetical protein	298.313	39.4919	-2.9172	3.62127e-11	1.63669e-09
B171.CDS.8617977483.1		Cluster_5831	conserved hypothetical protein	17.7485	2.31177	-2.94062	0.000528713	0.00463654
B171.CDS.8617986486.1	qorA	Cluster_6353	quinone oxidoreductase 1	704.872	90.5178	-2.96109	1.15421e-11	5.81283e-10
B171.CDS.8618003448.1	sucC	Cluster_4870	succinyl-CoA ligase [ADP-forming subunit beta	9491.03	1166.36	-3.02455	6.91056e-13	3.80657e-11
B171.CDS.8617979473.1		Cluster_7034	ATP-binding sugar transporter from pro-phage family protein	12.7069	1.45714	-3.1244	0.00457468	0.0268788
B171.CDS.8617983368.1		Cluster_2201	conserved hypothetical protein	247.485	27.6004	-3.16458	4.44541e-13	2.50078e-11
B171.CDS.8617993341.1	tnaB	Cluster_702	low affinity tryptophan permease	156.59	17.1779	-3.18837	2.22154e-11	1.05833e-09
B171.CDS.8617994656.1	yjiY	Cluster_6036	inner membrane protein YjiY	17064.3	1832.04	-3.21946	1.20503e-13	7.08023e-12
B171.CDS.8617982058.1	fumA	Cluster_6092	fumarate hydratase class I, aerobic	1038.23	108.905	-3.25297	5.99612e-16	4.01361e-14
B171.CDS.8617994304.1	yjcH	Cluster_1223	inner membrane protein yjcH	24.1019	2.48696	-3.27669	5.49584e-05	0.00071758
B171.CDS.8617987294.2	sdhC	Cluster_2055	succinate dehydrogenase, cytochrome b556 subunit	2925.12	285.894	-3.35495	1.07049e-16	8.08675e-15
B171.CDS.8617980575.1	FruB	Cluster_2001	phosphotransferase system, HPr-related proteins	8.03398	0.777693	-3.36884	0.00449463	0.026534
B171.CDS.8617999275.1	chbB	Cluster_73	N,N'-diacetylchitobiose-specific phosphotransferase enzyme IIB component	80.3604	7.73432	-3.37714	5.27984e-09	1.82482e-07
B171.CDS.8617997883.1	sdhB	Cluster_3602	succinate dehydrogenase iron-sulfur subunit	915.361	78.4464	-3.54456	6.25287e-18	5.60426e-16
B171.CDS.8617990501.1	wcaF	Cluster_934	colanic acid biosynthesis acetyltransferase WcaF	26.8585	2.23483	-3.58714	1.15457e-05	0.000189021
B171.CDS.8617984605.1		Cluster_11	putative oRF16-lacZ fusion protein	2.39435e+06	192602	-3.63594	5.02565e-16	3.40713e-14
B171.CDS.8617999401.1		Cluster_11	putative oRF16-lacZ fusion protein	2.39899e+06	192453	-3.63985	4.65792e-16	3.24093e-14
B171.CDS.8617982826.1	rplS	Cluster_31	ribosomal protein L19	1078.84	82.8344	-3.70311	1.77884e-18	1.77481e-16
B171.CDS.8618003375.1		Cluster_11	putative oRF16-lacZ fusion protein	4.51839e+06	345494	-3.70908	2.55285e-16	1.79993e-14
B171.CDS.8617998758.1		Cluster_2171	yedD-like family protein	177.414	10.7255	-4.048	4.95516e-16	3.40297e-14
B171.CDS.8617982518.1	rplQ	Cluster_983	ribosomal protein L17	14969	526.774	-4.82865	7.44934e-28	1.7127e-25
B171.CDS.8617991895.1	rplY	Cluster_810	50S ribosomal protein L25	9662.53	308.435	-4.96936	7.0582e-31	2.19552e-28
B171.CDS.8617981433.1	rpmG	Cluster_55	ribosomal protein L33	868.807	17.2975	-5.6504	1.2124e-36	9.15879e-34
B171.CDS.8617981329.1	tnaA	Cluster_2927	tryptophanase	1555.33	17.1223	-6.5052	6.56478e-49	1.73573e-45
aThese are locus ids that were generated by an in-house annotation pipeline.
bLFC is the log2 fold-change value of the read counts. Any read counts that were zero were considered one for the LFC calculation.

## Sheet: DMEM 1 vs. DMEM 0.5
Locus IDa	Gene ID	LS-BSR Cluster ID	Predicted Protein Function	Read Counts (DMEM 0.5)	Read Counts (DMEM 1)	LFC (DMEM 1/ DMEM 0.5)b	p-value	FDR
B171.CDS.8617981433.1	rpmG	Cluster_55	ribosomal protein L33	24.4556	716.97	4.87368	9.60244e-37	2.54032e-33
B171.CDS.8617986274.1	modA	Cluster_3530	molybdate ABC transporter, periplasmic molybdate-binding protein	71.0025	2002.37	4.81769	5.71994e-39	3.02642e-35
B171.CDS.8618000511.1		Cluster_5805	conserved hypothetical protein	6.32159	153.508	4.60188	9.50961e-26	7.1879e-23
B171.CDS.8617982329.1	modC	Cluster_6396	molybdate ABC transporter, ATP-binding protein	89.5795	1974.5	4.46218	4.13691e-34	7.29614e-31
B171.CDS.8617998479.2	mdtM	Cluster_2549	multidrug resistance protein mdtM	23.7872	484.89	4.3494	7.87371e-31	1.0415e-27
B171.CDS.8618003311.1	sufC	Cluster_3449	feS assembly ATPase SufC	154.106	2366.87	3.94099	1.76573e-27	1.55708e-24
B171.CDS.8617989818.1	modB	Cluster_5345	molybdate ABC transporter, permease protein	83.7086	1267.98	3.92101	3.22462e-29	3.41229e-26
B171.CDS.8617998375.1	yagU	Cluster_3295	inner membrane protein yagU	6.83532	90.3312	3.72414	1.17493e-14	2.59023e-12
B171.CDS.8617999275.1	chbB	Cluster_73	N,N'-diacetylchitobiose-specific phosphotransferase enzyme IIB component	10.9396	142.579	3.70413	1.90208e-16	4.79233e-14
B171.CDS.8617989025.1	sufB	Cluster_1360	feS assembly protein SufB	342.325	4296.03	3.64957	4.52634e-22	2.66098e-19
B171.CDS.8617985138.1	sufE	Cluster_432	cysteine desulfuration protein sufE	80.8859	973.698	3.58951	1.08114e-24	7.15042e-22
B171.CDS.8617988226.1	sufS	Cluster_4918	cysteine desulfurase	414.575	4745.94	3.51699	1.28796e-19	5.67882e-17
B171.CDS.8617984099.1	sufD	Cluster_4285	feS assembly protein SufD	303.544	3390.18	3.48138	4.42556e-21	2.1287e-18
B171.CDS.8617981190.1		Cluster_5003	conserved hypothetical protein	1500.01	16417	3.45215	1.71318e-15	4.12019e-13
B171.CDS.8617990501.1	wcaF	Cluster_934	colanic acid biosynthesis acetyltransferase WcaF	3.1608	32.196	3.34852	1.31319e-07	8.57787e-06
B171.CDS.8617997601.1		Cluster_7163	conserved hypothetical protein	54.0086	529.809	3.29421	3.02367e-21	1.59982e-18
B171.CDS.8618003941.1	sufA	Cluster_2240	feS assembly scaffold SufA	36.0083	345.531	3.26241	3.34587e-19	1.2645e-16
B171.CDS.8617995910.1		Cluster_1801	cyd operon protein YbgE	55.0361	512.742	3.21978	4.58549e-18	1.51636e-15
B171.CDS.8617983368.1		Cluster_2201	conserved hypothetical protein	39.1061	321.525	3.03947	1.28409e-14	2.71764e-12
B171.CDS.8618003979.1		Cluster_825	hicB family protein	28.5179	216.68	2.92563	6.72183e-14	1.26644e-11
B171.CDS.8617996379.1	cirA	Cluster_6868	colicin I receptor	3772.58	26830.4	2.83025	5.75949e-11	7.61836e-09
B171.CDS.8617990445.1	nrdF	Cluster_6184	ribonucleoside-diphosphate reductase 2 subunit beta	191.77	1353.79	2.81955	6.16442e-18	1.81762e-15
B171.CDS.8618003375.1		Cluster_11	putative oRF16-lacZ fusion protein	488906	3.36824e+06	2.78437	3.22556e-06	0.000137633
B171.CDS.8617984010.1	gadE	Cluster_960	transcriptional regulator gadE	12.9603	88.7828	2.77619	8.58414e-11	1.0814e-08
B171.CDS.8617994603.2	yddA	Cluster_4584	inner membrane ABC transporter ATP-binding protein YddA	88.7564	563.642	2.66686	1.5054e-16	3.98253e-14
B171.CDS.8617999401.1		Cluster_11	putative oRF16-lacZ fusion protein	272342	1.72099e+06	2.65975	4.08638e-06	0.00016817
B171.CDS.8617984605.1		Cluster_11	putative oRF16-lacZ fusion protein	272548	1.71992e+06	2.65776	4.17618e-06	0.000168503
B171.CDS.8617976869.1		Cluster_1172	replication regulatory RepB family protein	244.629	1506.41	2.62245	6.94139e-14	1.26644e-11
B171.CDS.8617979445.1		Cluster_1071	conserved hypothetical protein	29.9044	183.449	2.61695	2.28725e-10	2.63083e-08
B171.CDS.8617988626.1	rcsA	Cluster_1983	colanic acid capsular biosynthesis activation A domain protein	9.91214	60.6751	2.61383	2.28466e-08	1.72687e-06
B171.CDS.8618003365.1		Cluster_1105	conserved hypothetical protein	3.74523	22.1177	2.56208	0.000239878	0.00466616
B171.CDS.8617999508.1		Cluster_1827	conserved hypothetical protein	377.581	2181.49	2.53046	2.48566e-12	4.10989e-10
B171.CDS.8617983050.1	yhaO	Cluster_3046	inner membrane transport protein YhaO	285.646	1648.32	2.5287	3.33661e-12	5.34969e-10
B171.CDS.8617982011.1		Cluster_6069	peptidase M16 inactive domain protein	885.184	4952.5	2.48411	5.54234e-12	8.62486e-10
B171.CDS.8617998758.1		Cluster_2171	yedD-like family protein	15.1776	83.2885	2.45618	5.26678e-08	3.76574e-06
B171.CDS.8618002551.1	mntH	Cluster_2628	manganese transport protein mntH	1153.63	6150.15	2.41444	8.35058e-10	8.83658e-08
B171.CDS.8617980886.1		Cluster_701	prophage tail fibre family protein	2.44269	12.6596	2.37369	0.00486386	0.0469611
B171.CDS.8617977320.1		Cluster_3427	caudovirales tail fibre assembly family protein	11.0523	56.9581	2.36556	3.0642e-07	1.82165e-05
B171.CDS.8617999281.1	hdeB	Cluster_449	protein hdeB	17.7329	90.7656	2.35571	1.20117e-08	1.02506e-06
B171.CDS.8617998128.1		Cluster_6005	tonB-dependent Receptor Plug domain protein	287.144	1457.43	2.34358	3.34553e-14	6.556e-12
B171.CDS.8617991423.1	cspG	Cluster_3901	cold shock-like protein CspG	4207.41	20785	2.30454	7.88295e-07	3.93478e-05
B171.CDS.8617977483.1		Cluster_5831	conserved hypothetical protein	3.27348	16.0052	2.28964	0.00158217	0.0202327
B171.CDS.8617982813.1		Cluster_1191	trm112p-like family protein	8.25055	40.1887	2.28423	5.93946e-06	0.000226084
B171.CDS.8617980433.1	entB	Cluster_2990	isochorismatase	678.87	3302.25	2.28224	5.47902e-11	7.4332e-09
B171.CDS.8617997144.1		Cluster_5302	2,3-dihydro-2,3-dihydroxybenzoate dehydrogenase	591.4	2867.48	2.27758	3.60952e-11	5.02578e-09
B171.CDS.8618003676.1	ybdB	Cluster_3972	esterase YbdB	192.986	928.848	2.26694	2.12722e-12	3.63068e-10
B171.CDS.8617984888.1		Cluster_854	4'-phosphopantetheinyl transferase superfamily protein	349.428	1666.07	2.25338	8.07621e-12	1.22089e-09
B171.CDS.8617981709.1		Cluster_682	putative colanic acid polymerase WcaD	8.83498	42.0057	2.24929	1.11882e-05	0.000395191
B171.CDS.8617984450.1		Cluster_4068	conserved hypothetical protein	272.963	1296.03	2.24732	3.60939e-11	5.02578e-09
B171.CDS.8617998366.1		Cluster_7388	polysaccharide deacetylase family protein	164.828	776.7	2.2364	1.17726e-11	1.73025e-09
B171.CDS.8617997939.1		Cluster_4101	putative cytoplasmic protein	39.3448	183.121	2.21855	4.2304e-09	4.14501e-07
B171.CDS.8617983074.2	tonB	Cluster_2760	protein tonB	89.4325	408.412	2.19115	5.76841e-10	6.22871e-08
B171.CDS.8617987520.1		Cluster_2004	acetyltransferase family protein	28.2715	127.174	2.16939	5.6469e-08	3.9837e-06
B171.CDS.8617990391.1	yciE	Cluster_1382	protein yciE	12.2134	54.8924	2.16814	1.76799e-05	0.000556005
B171.CDS.8617998263.1	uhpT	Cluster_5882	hexose phosphate transport protein	24.5053	105.285	2.10314	8.95818e-09	8.17202e-07
B171.CDS.8617980423.1		Cluster_235	polysaccharide biosynthesis family protein	11.2147	48.1597	2.10244	1.59133e-05	0.000516548
B171.CDS.8617999740.1		Cluster_5434	conserved hypothetical protein	7.17338	30.7918	2.10182	0.000248739	0.00478573
B171.CDS.8617995308.1	fepE	Cluster_2575	ferric enterobactin transport protein fepE	110.03	472.188	2.10146	5.07247e-10	5.59134e-08
B171.CDS.8617994991.1		Cluster_365	conserved hypothetical protein	17.9163	76.8046	2.09992	4.93266e-07	2.69059e-05
B171.CDS.8617982096.1		Cluster_2776	diguanylate cyclase domain protein	61.266	260.299	2.08701	4.85252e-09	4.66813e-07
B171.CDS.8617991825.1		Cluster_6836	ribonucleoside-diphosphate reductase, alpha subunit	1327.84	5637.68	2.08602	1.0177e-08	9.12654e-07
B171.CDS.8617994279.1	cedA	Cluster_1092	cell division activator CedA	3.27348	13.8781	2.08391	0.00423045	0.0424731
B171.CDS.8617983520.1		Cluster_2090	phage antitermination Q family protein	6.54697	27.7148	2.08176	0.000264722	0.0050023
B171.CDS.8617989794.1		Cluster_1096	putative selenoprotein ydfZ	23.3784	98.8809	2.08051	1.37185e-06	6.59859e-05
B171.CDS.8617985118.1		Cluster_761	conserved hypothetical protein	4.61801	19.4337	2.07322	0.000660235	0.0104278
B171.CDS.8618000296.1		Cluster_5831	conserved hypothetical protein	7.77881	32.7332	2.07313	0.000154143	0.00321091
B171.CDS.8617992818.1		Cluster_3219	bacterial regulatory s, luxR family protein	91.6631	380.436	2.05324	2.13863e-10	2.51455e-08
B171.CDS.8617990485.1		Cluster_655	hicB family protein	105.955	432.823	2.03033	5.85479e-09	5.53173e-07
B171.CDS.8618000069.1		Cluster_1444	universal stress family protein	75.4028	304.141	2.01205	1.47073e-08	1.21588e-06
B171.CDS.8618000640.1		Cluster_5397	conserved hypothetical protein	4.99806	20.1151	2.00884	0.00149759	0.0195691
B171.CDS.8617983196.1		Cluster_4323	voltage gated chloride channel family protein	188.458	758.321	2.00857	9.38914e-10	9.74077e-08
B171.CDS.8617982410.1	fhuF	Cluster_5070	siderophore-iron reductase FhuF	302.555	1211.23	2.0012	9.84201e-11	1.21102e-08
B171.CDS.8617986873.1	moaC	Cluster_363	molybdenum cofactor biosynthesis protein C	26.0542	6.46408	-2.011	0.00231668	0.0267632
B171.CDS.8617992686.1	kdpA	Cluster_1848	K+-transporting ATPase, A subunit	499.254	123.706	-2.01286	1.18029e-08	1.02376e-06
B171.CDS.8617993976.1	purH	Cluster_4269	phosphoribosylaminoimidazolecarboxamide formyltransferase/IMP cyclohydrolase	9594.91	2320.24	-2.04799	7.47567e-07	3.80325e-05
B171.CDS.8617996888.1	hypC	Cluster_1193	hydrogenase assembly chaperone HypC/HupF	36.7817	8.81825	-2.06042	0.000128596	0.00281158
B171.CDS.8617982029.1	torS	Cluster_5548	TMAO reductase sytem sensor TorS	679.673	160.362	-2.08351	1.4349e-10	1.72547e-08
B171.CDS.8617992911.1		Cluster_637	insA N-terminal domain protein	37.6125	8.85971	-2.08588	0.000229163	0.00450743
B171.CDS.8617991658.1	napF	Cluster_5220	ferredoxin-type protein NapF	382.21	89.5453	-2.09368	2.9447e-10	3.31498e-08
B171.CDS.8617980915.1		Cluster_5628	conserved hypothetical protein	23166.7	5277.31	-2.13418	3.13075e-06	0.000134673
B171.CDS.8617988570.1		Cluster_1615	homoserine/Threonine efflux family protein	30.8479	6.6912	-2.20483	0.000322808	0.00595113
B171.CDS.8617994341.1		Cluster_4984	branched-chain amino acid transport system / permease component family protein	21.4782	4.52269	-2.24762	0.00118528	0.0161596
B171.CDS.8617992721.1		Cluster_967	phage lysozyme family protein	47.6163	9.80968	-2.27918	2.40732e-05	0.000719611
B171.CDS.8617986299.1		Cluster_855	conserved hypothetical protein	21.5202	4.33702	-2.31091	0.00272164	0.0301107
B171.CDS.8617989124.1		Cluster_637	insA N-terminal domain protein	35.1698	6.95979	-2.33722	0.000134378	0.00289997
B171.CDS.8617995425.1	glpX	Cluster_2484	fructose-1,6-bisphosphatase, class II	17.1772	3.3456	-2.36016	0.00431252	0.0431334
B171.CDS.8617983639.2		Cluster_2526	putative permease yicO	28.4892	5.47265	-2.3801	0.000114054	0.00255703
B171.CDS.8617986303.1		Cluster_1238	conserved hypothetical protein	17.5993	3.3456	-2.39518	0.00284107	0.0311224
B171.CDS.8617992808.1		Cluster_964	gene 25-like lysozyme family protein	44.4765	8.13688	-2.4505	1.38426e-05	0.000460636
B171.CDS.8617980551.1	eutP	Cluster_3364	ethanolamine utilization protein, EutP	21.7665	3.84131	-2.50244	0.00100891	0.0142564
B171.CDS.8617983245.1		Cluster_2465	putative aliphatic sulfonates-binding protein	20.2253	3.3456	-2.59583	0.00099818	0.0141592
B171.CDS.8617996735.1		Cluster_6420	sdiA-regulated family protein	517.267	80.6874	-2.68049	3.24448e-14	6.556e-12
B171.CDS.8618003535.1	zapB	Cluster_794	cell division protein ZapB	13875.5	2103.83	-2.72145	6.50236e-11	8.39122e-09
B171.CDS.8617992773.1	bor	Cluster_1800	lipoprotein bor	267.152	36.5745	-2.86875	3.47612e-13	6.13071e-11
B171.CDS.8617990063.1		Cluster_2965	DTW domain protein	785.807	102.392	-2.94007	6.18357e-18	1.81762e-15
B171.CDS.8617999048.1		Cluster_1142	secD export N-terminal TM region family protein	687.214	86.0356	-2.99775	2.67677e-18	9.44187e-16
B171.CDS.8617997010.1		Cluster_6786	putative repressor	68.3078	8.364	-3.02979	1.74937e-08	1.42399e-06
B171.CDS.8617989609.1		Cluster_724	conserved hypothetical protein	1355.6	163.233	-3.05393	3.33278e-19	1.2645e-16
B171.CDS.8617999634.1	sodB	Cluster_900	superoxide dismutase [Fe	13357.7	1450.39	-3.20316	5.08224e-15	1.16914e-12
B171.CDS.8617989510.1		Cluster_1935	conserved hypothetical protein	269.559	24.4106	-3.46502	5.6618e-17	1.57666e-14
B171.CDS.8617995431.1	frwB	Cluster_4158	fructose-like phosphotransferase enzyme IIB component 2	12.1924	0	-3.60791	0.000134413	0.00289997
B171.CDS.8617980603.1		Cluster_7054	conserved hypothetical protein	19.4078	0.949963	-4.35262	1.45376e-05	0.000477755
aThese are locus ids that were generated by an in-house annotation pipeline.
bLFC is the log2 fold-change value of the read counts. Any read counts that were zero were considered one for the LFC calculation.

## Sheet: DMEM 1 vs. DMEM 0.2
Locus IDa	Gene ID	LS-BSR Cluster ID	Predicted Protein Function	Read Counts (DMEM 0.2)	Read Counts (DMEM 1)	LFC (DMEM 1/ DMEM 0.2)b	p-value	FDR
B171.CDS.8617994025.1		Cluster_1857	conserved hypothetical protein	0.769466	168.812	7.77734	5.35778e-20	2.79623e-17
B171.CDS.8617998479.2	mdtM	Cluster_2549	multidrug resistance protein mdtM	0	202.053	7.65859	5.94476e-23	4.43224e-20
B171.CDS.8617985079.1		Cluster_1544	type III secretion system subunit	6.79977	657.432	6.59521	1.94754e-28	4.16298e-25
B171.CDS.8617998693.1		Cluster_6264	bacterial regulatory helix-turn-helix s, AraC family protein	58.4893	4539.51	6.27822	5.18449e-27	6.76446e-24
B171.CDS.8618002546.1		Cluster_6515	perB family protein	17.6061	1319.85	6.22815	2.39298e-28	4.16298e-25
B171.CDS.8617980020.1		Cluster_3678	putative escE protein	0.769466	53.2758	6.11348	1.44598e-10	1.10979e-08
B171.CDS.8618000511.1		Cluster_5805	conserved hypothetical protein	0	63.9758	5.99945	7.33554e-13	9.81646e-11
B171.CDS.8617999574.1		Cluster_1428	putative bfpL	34.8529	1379.5	5.30673	4.13817e-23	3.59952e-20
B171.CDS.8617998355.1		Cluster_5325	putative type III secretion system, LEE associated	25.8363	1022.6	5.3067	2.07977e-23	2.17086e-20
B171.CDS.8617986355.1	nikB	Cluster_938	nickel ABC transporter, permease subunit NikB	2.82701	105.824	5.22625	1.21504e-12	1.58532e-10
B171.CDS.8617985893.1		Cluster_3698	transposase, Mutator family protein	35.8732	1311.59	5.19227	1.18268e-22	7.71553e-20
B171.CDS.8617993210.1		Cluster_2189	conserved hypothetical protein	1.28808	46.1437	5.16284	1.34072e-08	6.53947e-07
B171.CDS.8617996735.1		Cluster_6420	sdiA-regulated family protein	0	33.62	5.07125	1.30681e-08	6.4342e-07
B171.CDS.8618000313.1		Cluster_1197	perC transcriptional activator family protein	69.6381	2145.23	4.94511	3.52531e-21	2.04429e-18
B171.CDS.8617992818.1		Cluster_3219	bacterial regulatory s, luxR family protein	5.5286	158.554	4.84191	2.17973e-14	3.92276e-12
B171.CDS.8618003845.1	epaP	Cluster_926	type III secretion apparatus protein, YscR/HrcR family	9.76912	262.605	4.74852	8.50482e-17	2.33614e-14
B171.CDS.8617993596.1		Cluster_6548	transglycosylase SLT domain protein	104.525	2568.35	4.61893	9.07959e-19	3.94886e-16
B171.CDS.8617992085.1		Cluster_1726	alpha amylase, catalytic domain protein	0.64404	15.7095	4.60834	0.000347959	0.00452867
B171.CDS.8617978476.1		Cluster_3625	regulator of acetyl CoA synthetase	3.98967	95.6912	4.58405	3.9224e-11	3.79093e-09
B171.CDS.8617990391.1	yciE	Cluster_1382	protein yciE	0	22.8673	4.51521	1.52127e-06	4.51107e-05
B171.CDS.8617982329.1	modC	Cluster_6396	molybdate ABC transporter, ATP-binding protein	36.124	822.744	4.50941	1.21388e-18	4.87327e-16
B171.CDS.8617981131.2		Cluster_1473	putative periplasmic protein	371.6	8451.21	4.50734	1.18212e-15	2.4678e-13
B171.CDS.8617983349.1	ipgB2	Cluster_6644	ipgB2	4.49137	101.952	4.5046	1.89378e-11	1.97673e-09
B171.CDS.8617979921.1		Cluster_5085	putative prepilin	157.042	3464.95	4.46362	1.71585e-17	5.59689e-15
B171.CDS.8617989178.1	grxA	Cluster_2042	glutaredoxin, GrxA family	0.769466	16.3488	4.40919	0.000200768	0.00283332
B171.CDS.8617998164.1	iraD	Cluster_2047	anti-adapter protein iraD	0	21.0019	4.39245	3.1933e-06	8.72556e-05
B171.CDS.8617993548.1	bet	Cluster_3486	phage recombination protein Bet	0.769466	14.7664	4.26231	0.00041142	0.00507601
B171.CDS.8618001869.1		Cluster_4239	AAA domain protein	2046.65	39211.2	4.25993	9.32299e-12	1.08126e-09
B171.CDS.8617999940.1		Cluster_6918	phage holin, lambda family	0	18.5155	4.21066	1.04444e-05	0.000242951
B171.CDS.8617996806.1		Cluster_829	putative bfpK	95.6674	1741.83	4.18643	1.31367e-16	3.26478e-14
B171.CDS.8617981769.1		Cluster_226	putative bfpJ	73.5192	1335.14	4.18272	5.881e-17	1.80547e-14
B171.CDS.8617995768.1	yhhI	Cluster_2356	H repeat-associated protein yhhI	0.64404	11.6015	4.17101	0.00188171	0.017351
B171.CDS.8617994350.1		Cluster_4695	exonuclease, RdgC family protein	18.3756	329.886	4.1661	2.97689e-15	5.75423e-13
B171.CDS.8617988611.1		Cluster_5753	conserved hypothetical protein	2.95244	52.1906	4.14381	4.85556e-08	2.07715e-06
B171.CDS.8618003593.1	yjgN	Cluster_4906	inner membrane protein yjgN	0.64404	11.3761	4.14271	0.00244945	0.021165
B171.CDS.8617985169.1		Cluster_4008	H-NS histone family protein	49.5812	847.878	4.09599	7.30953e-17	2.11936e-14
B171.CDS.8618000360.1		Cluster_1079	putative diguanylate cyclase YcdT	17.3553	293.779	4.08129	2.17352e-14	3.92276e-12
B171.CDS.8617991543.1	pgaA	Cluster_4412	poly-beta-1,6 N-acetyl-D-glucosamine export porin PgaA	50.7777	852.648	4.06968	3.2814e-16	7.44593e-14
B171.CDS.8617989894.1		Cluster_3419	conserved hypothetical protein	0.769466	12.8459	4.0613	0.00126612	0.0128308
B171.CDS.8617995818.1		Cluster_6895	outer membrane autotransporter barrel domain protein	0.64404	10.7367	4.05926	0.00442596	0.0331026
B171.CDS.8617986274.1	modA	Cluster_3530	molybdate ABC transporter, periplasmic molybdate-binding protein	50.3507	834.389	4.05064	1.85081e-16	4.39062e-14
B171.CDS.8617986575.1	nikC	Cluster_930	nickel ABC transporter, permease subunit NikC	13.9927	229.241	4.03412	2.4514e-13	3.55384e-11
B171.CDS.8617985018.1		Cluster_6504	conserved hypothetical protein	0.769466	12.5813	4.03128	0.00120194	0.0122758
B171.CDS.8617992434.1		Cluster_3441	type IV leader peptidase family protein	1490.41	23827.2	3.99882	3.33413e-11	3.28317e-09
B171.CDS.8617982169.1		Cluster_5125	bundlin family protein	2346.46	37250.4	3.9887	1.25492e-10	1.0076e-08
B171.CDS.8617997493.1		Cluster_4736	type II/IV secretion system family protein	2083.86	32882.9	3.98001	8.60524e-11	7.36242e-09
B171.CDS.8617992070.1		Cluster_648	type III secretion , HrpO family protein	1.53893	24.2011	3.97507	2.15111e-05	0.000445501
B171.CDS.8617981513.1		Cluster_310	serine/threonine-protein phosphatase	3.47105	54.5092	3.97305	1.06994e-07	4.16717e-06
B171.CDS.8617977781.1		Cluster_1764	ribosomal RNA adenine dimethylase family protein	0.64404	10.0582	3.96508	0.00571493	0.0401971
B171.CDS.8617991974.1		Cluster_6519	conserved hypothetical protein	0.64404	9.92713	3.94615	0.00750924	0.0489884
B171.CDS.8617989818.1	modB	Cluster_5345	molybdate ABC transporter, permease protein	34.2835	528.357	3.94593	1.47943e-15	2.96968e-13
B171.CDS.8617981906.2		Cluster_3211	putative gp43	4.6168	70.1403	3.92528	7.53638e-09	3.85612e-07
B171.CDS.8617997949.1		Cluster_4999	type II secretion system (T2SS), F family protein	828.43	12445.8	3.90914	8.14342e-12	9.65921e-10
B171.CDS.8617991409.1		Cluster_2062	toxin co-regulated pilus biosynthesis Q family protein	255.946	3821.65	3.90028	3.9567e-14	6.66129e-12
B171.CDS.8617986691.1	nikE	Cluster_111	nickel import ATP-binding protein NikE	10.2708	151.915	3.88664	3.17933e-11	3.25352e-09
B171.CDS.8618001713.1		Cluster_5167	transposase, Mutator family protein	4.63371	66.0323	3.83293	4.70943e-08	2.03128e-06
B171.CDS.8618000703.1		Cluster_1896	endodeoxyribonuclease RusA family protein	0.769466	10.8862	3.82249	0.0029554	0.0241381
B171.CDS.8617981831.1		Cluster_1343	conserved hypothetical protein	0.769466	10.8678	3.82006	0.00332195	0.0264883
B171.CDS.8617994395.1		Cluster_4901	putative bfpC	596.08	8014.56	3.74905	5.16159e-12	6.41389e-10
B171.CDS.8617996655.1	nikD	Cluster_84	nickel import ATP-binding protein NikD	12.0606	160.883	3.73764	4.57324e-11	4.26209e-09
B171.CDS.8617989578.1		Cluster_1974	conserved hypothetical protein	1.53893	20.3809	3.72722	0.00017383	0.00254122
B171.CDS.8618000283.1	yhhI	Cluster_339	H repeat-associated protein yhhI	3.34563	44.0897	3.72009	1.1871e-06	3.62309e-05
B171.CDS.8617985773.1	Nu1	Cluster_6476	terminase small subunit	0.769466	9.85119	3.67837	0.00656071	0.0445258
B171.CDS.8618000821.1	yeaI	Cluster_1684	inner membrane protein YeaI	1.53893	19.6264	3.6728	0.000198777	0.00282675
B171.CDS.8617983675.1		Cluster_1080	prophage tail fibre N-terminal family protein	7.58614	96.6465	3.67128	7.96036e-09	4.03351e-07
B171.CDS.8617998263.1	uhpT	Cluster_5882	hexose phosphate transport protein	3.47105	43.8803	3.66013	1.0085e-06	3.1707e-05
B171.CDS.8617978433.1		Cluster_1575	methyltransferase domain protein	7.71157	97.4647	3.65978	4.02442e-09	2.10034e-07
B171.CDS.8617988626.1	rcsA	Cluster_1983	colanic acid capsular biosynthesis activation A domain protein	2.05755	25.2777	3.61887	8.19413e-05	0.00136195
B171.CDS.8618001253.1	cesT	Cluster_359	tir chaperone	1212.26	14852.8	3.61497	1.6258e-10	1.22972e-08
B171.CDS.8617994079.1		Cluster_1740	resolvase, N terminal domain protein	1.93212	23.5618	3.60819	0.000119562	0.00186266
B171.CDS.8617997200.1		Cluster_2588	secretion system effector C (SseC) like family protein	1150.06	13906.1	3.59593	2.01549e-10	1.48153e-08
B171.CDS.8618000544.1	espA	Cluster_1566	espA	1451.71	17419.5	3.58488	4.416e-10	2.95475e-08
B171.CDS.8618000066.2		Cluster_5747	transposase IS200 like family protein	1.28808	15.369	3.57673	0.00121068	0.0123409
B171.CDS.8617986896.1		Cluster_425	conserved hypothetical protein	0	11.866	3.56876	0.000321859	0.00425262
B171.CDS.8617995001.1		Cluster_3239	type III secretion apparatus lipoprotein, YscJ/HrcJ family	119.545	1410.79	3.56088	1.03277e-13	1.68438e-11
B171.CDS.8617997404.1		Cluster_6081	bacterial type II and III secretion system family protein	1909.17	22520.2	3.5602	1.28268e-09	7.19818e-08
B171.CDS.8618004091.1		Cluster_1777	bacterial Ig-like domain family protein	4.6168	54.3206	3.55653	3.00833e-07	1.03977e-05
B171.CDS.8617982410.1	fhuF	Cluster_5070	siderophore-iron reductase FhuF	43.5847	504.758	3.5337	4.61785e-13	6.51366e-11
B171.CDS.8617977940.1		Cluster_6034	tape measure domain protein	0	11.5463	3.52936	0.0004403	0.00534401
B171.CDS.8617976938.1	traA	Cluster_1150	type IV conjugative transfer system pilin TraA	4.88456	55.7695	3.51318	5.25853e-07	1.72736e-05
B171.CDS.8617993439.1		Cluster_505	bacteriophage lysis family protein	2.05755	23.187	3.49432	0.000179974	0.00260912
B171.CDS.8617984929.1		Cluster_6159	putative predicted protein	3.72191	41.4539	3.47739	2.59088e-06	7.2698e-05
B171.CDS.8617980611.2		Cluster_1101	clp protease family protein	16.8366	184.498	3.45393	3.03805e-10	2.14265e-08
B171.CDS.8617993136.1	ycaM	Cluster_1570	inner membrane transporter ycaM	1.28808	13.8625	3.42789	0.00257587	0.0218593
B171.CDS.8617994298.1		Cluster_2800	putative aBC transporter ATP-binding protein BL0043	8.08785	86.8737	3.42509	4.65933e-08	2.02642e-06
B171.CDS.8617991808.1		Cluster_405	conserved hypothetical protein	0	10.7367	3.42448	0.000773363	0.00858762
B171.CDS.8617997601.1		Cluster_7163	conserved hypothetical protein	20.5755	220.773	3.42357	9.50254e-11	7.87203e-09
B171.CDS.8617987790.1	ccmF	Cluster_2205	cytochrome c-type biogenesis protein CcmF	1.41351	15.0518	3.41258	0.00250914	0.0215036
B171.CDS.8617997893.1		Cluster_2088	fimbrial family protein	1.53893	16.0843	3.38565	0.000768612	0.00855307
B171.CDS.8617993044.1		Cluster_2453	bacterial regulatory helix-turn-helix , lysR family protein	0	10.2836	3.36227	0.000760634	0.00851878
B171.CDS.8617976859.1		Cluster_450	transglycosylase SLT domain protein	1.93212	19.7942	3.35683	0.000476968	0.00572252
B171.CDS.8617988830.1	eae	Cluster_5551	intimin	1822.42	18664.7	3.35639	3.71191e-09	1.99716e-07
B171.CDS.8617990106.1	pgaB	Cluster_4637	poly-beta-1,6-N-acetyl-D-glucosamine N-deacetylase PgaB	14.9045	151.625	3.34668	2.05317e-09	1.13995e-07
B171.CDS.8617995040.1	bfpA	Cluster_3217	major structural subunit of bundle-forming pilus	5574.22	56210.5	3.334	1.0055e-07	3.94564e-06
B171.CDS.8617995755.1		Cluster_350	mauM/NapG ferredoxin-type family protein	7.58614	76.2362	3.32904	4.49797e-07	1.5048e-05
B171.CDS.8617986909.1		Cluster_3981	conserved hypothetical protein	22.8839	228.611	3.32049	2.87895e-10	2.05825e-08
B171.CDS.8617999805.1		Cluster_5981	serine dehydratase alpha chain family protein	33.0293	328.533	3.31422	5.26311e-11	4.73589e-09
B171.CDS.8617987331.1		Cluster_2337	putative replication protein O	3.2202	31.9248	3.30946	5.49637e-05	0.000965843
B171.CDS.8618004266.1	fliD	Cluster_5868	flagellar hook-associated protein 2	2.70159	26.5381	3.29619	0.000122099	0.00188798
B171.CDS.8617979485.1		Cluster_2081	type III secretion apparatus protein, YscI/HrpB, C-terminal domain	89.058	869.536	3.28743	1.76581e-12	2.24775e-10
B171.CDS.8617994588.1		Cluster_1923	transglycosylase associated family protein	1.28808	12.2984	3.25517	0.00463573	0.0341712
B171.CDS.8617995308.1	fepE	Cluster_2575	ferric enterobactin transport protein fepE	20.684	196.747	3.24976	6.41463e-10	4.03349e-08
B171.CDS.8617980405.1		Cluster_2102	putative predicted protein	175.834	1661.82	3.24048	6.79006e-12	8.24123e-10
B171.CDS.8617984515.1		Cluster_2686	DNA methylase family protein	12.9724	121.112	3.22283	1.92243e-08	8.801e-07
B171.CDS.8617991569.1		Cluster_4539	conserved hypothetical protein	9.12508	84.6005	3.21276	1.40462e-07	5.1991e-06
B171.CDS.8617981190.1		Cluster_5003	conserved hypothetical protein	743.603	6840.86	3.20157	1.1545e-09	6.54928e-08
B171.CDS.8618003690.1		Cluster_2527	enterobacterial EspB family protein	1091.58	10012.5	3.19731	3.9605e-09	2.08787e-07
B171.CDS.8617994318.1		Cluster_5074	putative conserved predicted protein	1.28808	11.7533	3.18978	0.00770034	0.0499852
B171.CDS.8617987474.1	nikA	Cluster_1116	nickel ABC transporter, nickel/metallophore periplasmic binding protein	26.7312	243.46	3.18709	6.84486e-10	4.25278e-08
B171.CDS.8618000139.1	hybO	Cluster_374	hydrogenase-2 small chain	50.066	454.981	3.1839	1.47038e-11	1.59873e-09
B171.CDS.8617981600.1		Cluster_1625	ipaB/EvcA family protein	326.826	2965.84	3.18185	5.50694e-11	4.87131e-09
B171.CDS.8618003033.1		Cluster_3339	putative dNA-binding transcriptional regulator	1.53893	13.8808	3.17309	0.00222424	0.0196716
B171.CDS.8617995463.1		Cluster_5671	conserved hypothetical protein	2.3084	20.7741	3.16982	0.000324171	0.00426159
B171.CDS.8617991188.1	dmlR	Cluster_7322	HTH-type transcriptional regulator DmlR	2.57616	23.1662	3.16873	0.000387403	0.00489554
B171.CDS.8617976880.1	traE	Cluster_948	type IV conjugative transfer system protein TraE	10.4132	92.7455	3.15487	2.06759e-07	7.51397e-06
B171.CDS.8617995254.1		Cluster_770	phage tail assembly protein T	0	8.85297	3.14616	0.00232989	0.0203339
B171.CDS.8617981895.1		Cluster_1509	putative rOrf6	59.9437	529.199	3.14213	1.44524e-11	1.59873e-09
B171.CDS.8617989436.1		Cluster_2278	putative sT22 protein	10.0031	87.9638	3.13647	1.33264e-07	5.00363e-06
B171.CDS.8617991101.1		Cluster_3383	conserved hypothetical protein	8.98274	78.5768	3.12888	2.30951e-07	8.25572e-06
B171.CDS.8617993248.1		Cluster_89	enterobacterial Ail/Lom family protein	3.34563	28.9693	3.11418	0.000169721	0.00248812
B171.CDS.8618002111.1		Cluster_1214	prokaryotic dksA/traR C4-type zinc finger family protein	0	8.57003	3.0993	0.00249044	0.0214129
B171.CDS.8617985309.1		Cluster_6276	conserved hypothetical protein	1.93212	16.5558	3.09908	0.00219441	0.0194772
B171.CDS.8617983645.1	ompT	Cluster_4734	protease 7	309.717	2642.94	3.09312	2.15779e-10	1.5641e-08
B171.CDS.8617999831.1		Cluster_6026	exonuclease family protein	4.36595	37.2173	3.09161	2.54995e-05	0.000515821
B171.CDS.8618002999.1	pgaC	Cluster_4360	poly-beta-1,6 N-acetyl-D-glucosamine synthase	9.64369	81.6891	3.08249	6.81653e-07	2.19602e-05
B171.CDS.8617983535.1		Cluster_3240	conserved hypothetical protein	4.63371	39.0435	3.07484	3.45088e-05	0.000643219
B171.CDS.8617997274.1		Cluster_1701	fimbrial family protein	3.84733	32.2286	3.06641	6.10495e-05	0.00105502
B171.CDS.8617991479.2		Cluster_2937	conserved hypothetical protein	207.901	1732.68	3.05904	8.9064e-11	7.49718e-09
B171.CDS.8617999375.1	espG	Cluster_4856	LEE-encoded effector EspG	39.7036	329.658	3.05363	3.15464e-10	2.19521e-08
B171.CDS.8618003635.1		Cluster_4400	phage tail family protein	19.0027	157.748	3.05334	1.17352e-08	5.83296e-07
B171.CDS.8617996070.1	narK	Cluster_4345	nitrite extrusion protein 1	5.65402	46.6961	3.04595	1.69135e-05	0.000363258
B171.CDS.8617986281.1		Cluster_5824	tir chaperone family protein	78.9295	648.03	3.03743	6.17855e-11	5.37431e-09
B171.CDS.8617983744.1	yddG	Cluster_3194	inner membrane protein yddG	1.41351	11.6015	3.03696	0.00629794	0.0431351
B171.CDS.8617993713.1		Cluster_6418	phage N-6-adenine-methyltransferase	0	8.09848	3.01765	0.00279538	0.0233053
B171.CDS.8617992925.1		Cluster_2895	hypothetical protein	40.0799	323.089	3.01098	4.9146e-10	3.24674e-08
B171.CDS.8617985633.1	tir	Cluster_4232	tir	1549.98	12439.2	3.00457	3.49411e-08	1.53242e-06
B171.CDS.8617988519.1		Cluster_5002	conserved hypothetical protein	184.4	1479.48	3.00419	1.28589e-10	1.01683e-08
B171.CDS.8617998495.2		Cluster_6211	conserved hypothetical protein	1.93212	15.5	3.00402	0.00286747	0.0237168
B171.CDS.8617984010.1	gadE	Cluster_960	transcriptional regulator gadE	4.6168	36.9919	3.00224	2.81911e-05	0.000551047
B171.CDS.8617989531.2		Cluster_1790	putative type III secretion system, LEE associated	10.1454	81.1808	3.00031	7.21889e-07	2.31137e-05
B171.CDS.8618002763.1		Cluster_4366	type III secretion apparatus H+-transporting two-sector ATPase	122.372	965.1	2.97941	1.43248e-10	1.10979e-08
B171.CDS.8617995479.1		Cluster_2166	rbsD / FucU transport family protein	25.0837	197.494	2.97699	3.48183e-08	1.53242e-06
B171.CDS.8617998080.1		Cluster_5427	double zinc ribbon family protein	94.1694	738.008	2.97031	1.77368e-10	1.3224e-08
B171.CDS.8617998688.1		Cluster_7490	conserved hypothetical protein	10.7894	83.2948	2.94861	1.19752e-06	3.63365e-05
B171.CDS.8617978091.1		Cluster_4046	conserved hypothetical protein	0	7.64775	2.93503	0.00546597	0.038918
B171.CDS.8617986826.1		Cluster_1498	type III secretion low calcium response chaperone LcrH/SycD	79.4988	603.12	2.92344	3.37803e-10	2.31973e-08
B171.CDS.8618003126.1		Cluster_3235	bacteriophage lambda tail assembly I family protein	5.40317	40.61	2.90996	6.61511e-05	0.00113194
B171.CDS.8617984579.1		Cluster_1287	ABC transporter family protein	14.8876	111.737	2.90793	2.4307e-07	8.5715e-06
B171.CDS.8617991560.1		Cluster_6226	transcriptional regulatory , C terminal family protein	3.07787	23.0927	2.90743	0.000482726	0.00577831
B171.CDS.8618001456.1		Cluster_4165	universal stress B family protein	8.48104	63.4565	2.90345	5.22728e-06	0.000132433
B171.CDS.8617982258.1		Cluster_6472	ankyrin repeats family protein	0	7.4775	2.90256	0.00490841	0.0356286
B171.CDS.8617983050.1	yhaO	Cluster_3046	inner membrane transport protein YhaO	92.0033	686.674	2.89987	8.40007e-10	5.09767e-08
B171.CDS.8617988179.1		Cluster_425	conserved hypothetical protein	0	7.45913	2.89901	0.00570363	0.0401717
B171.CDS.8617985314.1		Cluster_6593	putative e14 prophage	34.9614	260.582	2.8979	3.90275e-09	2.07841e-07
B171.CDS.8617991314.1		Cluster_6258	conserved hypothetical protein	15.5317	115.318	2.89233	1.17071e-07	4.4926e-06
B171.CDS.8617997966.1		Cluster_2686	DNA methylase family protein	6.42349	47.333	2.88142	2.17324e-05	0.000448306
B171.CDS.8618001739.1		Cluster_5215	conserved hypothetical protein	2.05755	15.0861	2.87422	0.00357757	0.0279538
B171.CDS.8617993361.1		Cluster_4253	shET2 enterotoxin, N-terminal region family protein	126.931	928.265	2.87049	4.15612e-10	2.81698e-08
B171.CDS.8617993036.1		Cluster_4320	alpha/beta hydrolase fold family protein	228.971	1667.44	2.8644	9.20501e-10	5.4592e-08
B171.CDS.8617982863.1	dcuB	Cluster_2992	anaerobic C4-dicarboxylate transporter DcuB	26.9651	195.195	2.85575	2.16413e-08	9.73672e-07
B171.CDS.8617976985.1		Cluster_1796	integrase core domain protein	2.82701	20.4544	2.85506	0.00108896	0.0113439
B171.CDS.8617995784.1	epaR	Cluster_907	type III secretion apparatus protein SpaR/YscT/HrcT	39.0596	282.596	2.85499	3.21204e-09	1.74621e-07
B171.CDS.8617982041.1		Cluster_2096	phage minor tail protein G	3.84733	27.7274	2.84938	0.000278592	0.00370911
B171.CDS.8617995793.2		Cluster_5380	putative transcriptional regulatory protein yedW	44.3711	317.633	2.83967	5.29838e-09	2.73785e-07
B171.CDS.8617999960.1		Cluster_4259	type III secretion outer membrane pore, YscC/HrcC family	772.379	5507.88	2.83412	1.87667e-08	8.77586e-07
B171.CDS.8617983849.2		Cluster_1101	clp protease family protein	24.0296	170.442	2.82639	7.34225e-08	3.01726e-06
B171.CDS.8617989684.1		Cluster_89	enterobacterial Ail/Lom family protein	2.82701	20.0221	2.82424	0.0014633	0.0142216
B171.CDS.8617995500.1		Cluster_496	prophage minor tail Z family protein	5.5286	39.0643	2.82086	8.65094e-05	0.00142427
B171.CDS.8617985285.1		Cluster_4764	methyltransferase domain protein	2.05755	14.4467	2.81174	0.00570245	0.0401717
B171.CDS.8617994013.1		Cluster_3762	hypothetical protein	2.05755	14.41	2.80807	0.00693371	0.0460448
B171.CDS.8617980515.1		Cluster_5760	sepZ family protein	78.0515	546.009	2.80643	9.96388e-10	5.77795e-08
B171.CDS.8617993410.1		Cluster_1209	putative ypdI colanic acid synthesis lipoprotein	3.72191	25.8779	2.79761	0.000323399	0.00426159
B171.CDS.8617988251.2		Cluster_1117	conserved hypothetical protein	2.18297	15.0885	2.78908	0.00555584	0.039504
B171.CDS.8617981070.1		Cluster_2402	prophage tail fibre N-terminal family protein	3.98967	27.4444	2.78217	0.000698391	0.00794097
B171.CDS.8617997336.1	nirD	Cluster_2206	nitrite reductase [NAD(P)H small subunit	11.9352	81.7172	2.77542	3.48196e-06	9.31914e-05
B171.CDS.8617996343.1		Cluster_2705	type III secretion effector delivery regulator, TyeA family	635.344	4342.43	2.77289	1.8833e-08	8.77586e-07
B171.CDS.8617980034.1		Cluster_6879	outer membrane autotransporter barrel domain protein	18.928	128.058	2.7582	1.09338e-06	3.37653e-05
B171.CDS.8618000890.1	escU	Cluster_4019	escU	25.3008	171.03	2.75699	6.14384e-08	2.56518e-06
B171.CDS.8618003544.1		Cluster_63	conserved hypothetical protein	2.70159	18.251	2.7561	0.00267744	0.0225745
B171.CDS.8617980441.1		Cluster_12	putative transposase	8.21328	53.9017	2.7143	1.25415e-05	0.000282131
B171.CDS.8617988419.1		Cluster_5789	conserved hypothetical protein	3.59648	23.4332	2.70389	0.00129776	0.0130126
B171.CDS.8617981676.1		Cluster_4691	conserved hypothetical protein	2.57616	16.5742	2.68565	0.00487315	0.0354714
B171.CDS.8617999191.1	ompW	Cluster_2922	outer membrane protein W	35.697	227.868	2.67432	7.47249e-08	3.02317e-06
B171.CDS.8617984805.1		Cluster_4087	conserved hypothetical protein	3.59648	22.773	2.66267	0.0014194	0.0138662
B171.CDS.8617995993.1		Cluster_1820	putative conserved predicted protein	4.36595	27.1958	2.63902	0.000445993	0.00540055
B171.CDS.8617998008.2		Cluster_6509	putative espH protein	25.9279	160.899	2.63358	3.1375e-07	1.07023e-05
B171.CDS.8617988963.1	ygfJ	Cluster_5123	molybdenum hydroxylase accessory protein, YgfJ family	7.20986	43.9819	2.60887	0.000210418	0.00293628
B171.CDS.8617982196.1		Cluster_701	prophage tail fibre family protein	6.54892	39.7636	2.60212	0.000176003	0.00255867
B171.CDS.8617993158.1		Cluster_1834	conserved hypothetical protein	58.8895	353.708	2.58648	1.59681e-08	7.57613e-07
B171.CDS.8617982918.1		Cluster_5290	putative CoA-substrate-specific enzyme activase domain protein	2.95244	17.7243	2.58575	0.00355993	0.0278968
B171.CDS.8617979908.1		Cluster_5189	bacteriophage lysis family protein	3.98967	23.9206	2.58392	0.00175807	0.016467
B171.CDS.8617997226.1	nrdI	Cluster_2152	nrdI protein	14.5113	86.6753	2.57844	5.14212e-06	0.000130911
B171.CDS.8617999851.1		Cluster_1338	perC transcriptional activator family protein	3.47105	20.5487	2.5656	0.002454	0.0211693
B171.CDS.8617999978.1		Cluster_4794	putative nitrite transporter	39.3851	232.172	2.55947	1.42148e-07	5.22445e-06
B171.CDS.8617993655.1		Cluster_548	conserved hypothetical protein	84.2579	494.127	2.552	3.0047e-08	1.3403e-06
B171.CDS.8617983196.1		Cluster_4323	voltage gated chloride channel family protein	54.3235	315.971	2.54014	5.43464e-08	2.30597e-06
B171.CDS.8617992030.2		Cluster_1998	transglycosylase SLT domain protein	7.96242	45.693	2.52069	0.000101353	0.00161762
B171.CDS.8617989406.1		Cluster_581	tat (twin-arginine translocation) pathway signal sequence domain protein	27.7515	156.179	2.49256	1.25796e-06	3.79496e-05
B171.CDS.8617988910.1		Cluster_139	conserved hypothetical protein	11.2911	63.367	2.48854	3.84838e-05	0.000704727
B171.CDS.8617976840.1		Cluster_1111	conserved hypothetical protein	2.95244	16.5007	2.48255	0.0065219	0.0444358
B171.CDS.8617987249.1	hypC	Cluster_3640	hydrogenase assembly chaperone HypC/HupF	6.0303	33.6775	2.48148	0.000353332	0.00458716
B171.CDS.8617977819.1		Cluster_6308	mu-like prophage I family protein	7.71157	42.9837	2.47869	0.000253358	0.00340793
B171.CDS.8617984591.2	yciI	Cluster_1879	protein yciI	4.75913	26.5197	2.47829	0.0014769	0.014327
B171.CDS.8617981123.1		Cluster_2579	phage regulatory , Rha family protein	35.3715	196.754	2.47574	1.29337e-06	3.87936e-05
B171.CDS.8617998230.1		Cluster_5987	conserved hypothetical protein	8.48104	47.1603	2.47526	0.00011374	0.00179339
B171.CDS.8617982450.1		Cluster_2281	conserved hypothetical protein	72.9499	404.685	2.47182	9.43761e-08	3.73143e-06
B171.CDS.8617984888.1		Cluster_854	4'-phosphopantetheinyl transferase superfamily protein	126.338	694.26	2.45819	7.41467e-08	3.02317e-06
B171.CDS.8617997555.1	eprI	Cluster_76	type III secretion apparatus needle protein	63.8995	349.752	2.45246	6.8067e-08	2.81938e-06
B171.CDS.8617979005.1		Cluster_7340	mu-like prophage major head subunit gpT family protein	8.60646	46.9006	2.44612	0.00016547	0.00244642
B171.CDS.8617989279.1		Cluster_7339	sepQ family protein	48.778	264.563	2.43931	2.1303e-07	7.6676e-06
B171.CDS.8617982936.1		Cluster_1354	type VI secretion system effector, Hcp1 family protein	3.34563	18.1199	2.43723	0.00690562	0.04597
B171.CDS.8617980754.1		Cluster_113	type III secretion system regulator family protein	227.555	1224.85	2.42832	6.13552e-08	2.56518e-06
B171.CDS.8617999838.1		Cluster_1789	yebO-like family protein	9.12508	48.8763	2.42123	0.000158254	0.0023732
B171.CDS.8617999281.1	hdeB	Cluster_449	protein hdeB	7.06753	37.8199	2.41987	0.000374122	0.00477395
B171.CDS.8617990445.1	nrdF	Cluster_6184	ribonucleoside-diphosphate reductase 2 subunit beta	105.461	564.148	2.41937	7.72797e-08	3.10248e-06
B171.CDS.8617998366.1		Cluster_7388	polysaccharide deacetylase family protein	60.6553	323.621	2.4156	2.8299e-07	9.84617e-06
B171.CDS.8618000899.1		Cluster_2105	phage minor tail protein L	11.0572	58.7875	2.41052	0.000131552	0.00201933
B171.CDS.8618003785.1	ssaV	Cluster_6867	secretion system apparatus protein SsaV	447.953	2365.6	2.40079	3.49818e-07	1.17787e-05
B171.CDS.8617991195.1		Cluster_3506	putative membrane protein of phage origin	12.5961	66.3728	2.39761	5.90677e-05	0.00102758
B171.CDS.8617998595.1		Cluster_6156	peptidase U32 family protein	17.7146	93.1276	2.39427	1.77989e-05	0.000380706
B171.CDS.8617994054.2		Cluster_4401	fibronectin type III family protein	23.9211	125.729	2.39396	1.19481e-05	0.000269944
B171.CDS.8617984450.1		Cluster_4068	conserved hypothetical protein	103.244	539.986	2.38687	1.30516e-07	4.93595e-06
B171.CDS.8618004279.1		Cluster_3226	conserved hypothetical protein	20.1823	103.899	2.36402	2.3626e-05	0.000481656
B171.CDS.8618000009.1		Cluster_4386	nitrate reductase, alpha subunit	33.3886	171.85	2.36372	3.42107e-06	9.20339e-05
B171.CDS.8617984973.1		Cluster_2011	hypothetical protein	4.24052	21.7907	2.3614	0.00276269	0.0231629
B171.CDS.8617989914.1		Cluster_5256	putative dNA modification protein Mom	24.389	125.278	2.36083	6.48759e-06	0.000161232
B171.CDS.8618003791.1		Cluster_7159	polysulphide reductase, NrfD family protein	30.0599	154.164	2.35855	3.54033e-06	9.42704e-05
B171.CDS.8617993554.1		Cluster_3875	putative predicted protein	6.4404	32.8496	2.35065	0.0017598	0.016467
B171.CDS.8617990209.1		Cluster_3009	putative predicted protein	10.5386	53.2856	2.33806	0.000200868	0.00283332
B171.CDS.8617987550.1		Cluster_1980	NFkB-p65-degrading zinc protease family protein	10.1623	51.3235	2.33639	0.000239453	0.00327149
B171.CDS.8617990188.1	pgaD	Cluster_3982	poly-beta-1,6-N-acetyl-D-glucosamine biosynthesis protein PgaD	4.88456	24.6359	2.33446	0.00250923	0.0215036
B171.CDS.8617985059.1		Cluster_6164	conserved hypothetical protein	751.423	3781.64	2.33131	1.46955e-06	4.38262e-05
B171.CDS.8617990243.1		Cluster_496	prophage minor tail Z family protein	7.06753	35.4119	2.32495	0.000917866	0.00985667
B171.CDS.8617991510.1		Cluster_6984	putative dNA-binding transcriptional regulator	524.363	2613.92	2.31758	1.04741e-06	3.25383e-05
B171.CDS.8617992565.1	ybjM	Cluster_408	inner membrane protein ybjM	7.71157	38.2914	2.31192	0.00062401	0.0071892
B171.CDS.8617998375.1	yagU	Cluster_3295	inner membrane protein yagU	7.58614	37.6337	2.31059	0.000855603	0.00928356
B171.CDS.8617989813.1		Cluster_15	conserved hypothetical protein	24.2636	119.879	2.30471	7.61929e-06	0.000187571
B171.CDS.8617998630.1		Cluster_1435	putative DNA-binding protein	16.7112	82.0528	2.29574	9.3337e-05	0.00151924
B171.CDS.8617984840.1		Cluster_1170	biofilm development YmgB/AriR family protein	16.4604	79.6277	2.27427	6.46407e-05	0.0011134
B171.CDS.8617983934.1		Cluster_2581	2-hydroxyglutaryl-CoA dehydratase, D-component family protein	27.2329	131.58	2.27251	1.09521e-05	0.000251801
B171.CDS.8617993058.1		Cluster_6455	winged helix-turn-helix DNA-binding family protein	43.8356	211.7	2.27184	3.36906e-06	9.11042e-05
B171.CDS.8617996379.1	cirA	Cluster_6868	colicin I receptor	2316.18	11181.4	2.27128	2.04083e-05	0.000426044
B171.CDS.8617990240.1		Cluster_1775	conserved hypothetical family protein	10.9149	52.5311	2.26688	0.000207736	0.00290889
B171.CDS.8617976740.1		Cluster_1836	putative iS91 transpoase	7.46072	35.5797	2.25367	0.00130009	0.0130126
B171.CDS.8617993026.1	fhuE	Cluster_6850	fhuE receptor	429.554	2041.12	2.24845	9.21763e-07	2.91556e-05
B171.CDS.8617986584.1	ybaT	Cluster_2339	inner membrane transport protein YbaT	8.60646	40.6651	2.2403	0.00061437	0.00710953
B171.CDS.8617989346.1	entF	Cluster_6054	enterobactin synthase component F	1467.03	6916.79	2.23721	1.13124e-05	0.00025856
B171.CDS.8617999759.1		Cluster_2116	phage antitermination Q family protein	4.75913	22.3566	2.23193	0.00496337	0.0358779
B171.CDS.8617991825.1		Cluster_6836	ribonucleoside-diphosphate reductase, alpha subunit	500.876	2349.3	2.22971	2.12367e-06	6.12345e-05
B171.CDS.8617976910.1	traK	Cluster_265	type-F conjugative transfer system secretin TraK	11.0572	51.6064	2.22256	0.000359178	0.00462852
B171.CDS.8617988534.1		Cluster_937	deoR-like helix-turn-helix domain protein	9.89454	46.1437	2.22143	0.000406708	0.00502988
B171.CDS.8617979445.1		Cluster_1071	conserved hypothetical protein	16.4435	76.4199	2.21643	0.000136195	0.00207836
B171.CDS.8617991616.1	ccmA	Cluster_5333	heme ABC exporter, ATP-binding protein CcmA	27.4838	126.757	2.20542	3.57915e-05	0.000664753
B171.CDS.8617985265.1	ymoA	Cluster_1232	modulating protein ymoA	11.8267	54.4908	2.20397	0.000384338	0.00486859
B171.CDS.8617988125.1	thiD	Cluster_3509	hydroxymethylpyrimidine/phosphomethylpyrimidine kinase	4.88456	22.1496	2.18098	0.00534789	0.0381815
B171.CDS.8617998299.1		Cluster_3066	putative t3SS effector protein EspS	115.69	520.182	2.16875	2.28202e-06	6.50812e-05
B171.CDS.8617989609.1		Cluster_724	conserved hypothetical protein	15.1723	68.0128	2.16437	0.000244183	0.00331396
B171.CDS.8617980735.1	psiE	Cluster_544	protein psiE	29.1819	129.963	2.15495	4.19768e-05	0.000750263
B171.CDS.8617994900.1	U	Cluster_6911	minor tail protein U	6.04721	26.8786	2.15211	0.00489574	0.0355861
B171.CDS.8617987484.2	maf	Cluster_1560	septum formation protein Maf	10.5386	46.5626	2.14349	0.000844587	0.00919784
B171.CDS.8617984230.1		Cluster_5442	putative membrane protein	7.71157	33.958	2.13866	0.00157677	0.0150993
B171.CDS.8617998848.1		Cluster_4593	histidine kinase-, DNA gyrase B-, and HSP90-like ATPase family protein	7.19296	31.6394	2.13707	0.00137461	0.0135361
B171.CDS.8617981023.1		Cluster_4338	putative sensor-like histidine kinase yedV	66.2347	287.617	2.11849	7.8345e-06	0.000191964
B171.CDS.8617979403.1		Cluster_4061	universal stress family protein	57.9199	250.049	2.11008	5.27375e-06	0.000132965
B171.CDS.8618001474.1	nrfD	Cluster_6181	cytochrome c nitrite reductase, NrfD subunit	7.58614	32.5899	2.10299	0.00460988	0.0340297
B171.CDS.8617985138.1	sufE	Cluster_432	cysteine desulfuration protein sufE	94.688	405.69	2.09912	4.04632e-06	0.000106119
B171.CDS.8617977288.1		Cluster_641	bacterial conjugation TrbI-like family protein	48.2354	205.566	2.09144	2.57938e-05	0.000517761
B171.CDS.8618003311.1	sufC	Cluster_3449	feS assembly ATPase SufC	231.463	986.23	2.09114	2.86589e-06	7.9559e-05
B171.CDS.8617992159.1	napA	Cluster_4418	periplasmic nitrate reductase, large subunit	157.726	667.729	2.08184	6.134e-06	0.000153174
B171.CDS.8617993028.1		Cluster_3375	conserved hypothetical protein	98.6199	416.996	2.08008	4.34776e-06	0.000113455
B171.CDS.8617983009.1	araC	Cluster_3085	arabinose operon regulatory protein	10.4132	44.0003	2.0791	0.00136309	0.0134718
B171.CDS.8617984553.1		Cluster_6449	transposase family protein	11.0572	46.712	2.07881	0.00114508	0.0117836
B171.CDS.8617988740.1	nlpA	Cluster_3202	lipoprotein 28	20.3246	85.7898	2.07758	0.000224989	0.00311463
B171.CDS.8617988226.1	sufS	Cluster_4918	cysteine desulfurase	468.498	1977.41	2.0775	8.35101e-06	0.000201999
B171.CDS.8617988120.1		Cluster_1086	flagellar transcriptional activator family protein	32.4937	136.743	2.07324	4.098e-05	0.000744528
B171.CDS.8617989781.1	evgA	Cluster_920	positive transcription regulator evgA	187.261	782.858	2.0637	4.63846e-06	0.000118667
B171.CDS.8617991583.1		Cluster_4727	putative t3SS effector protein NleB1	20.1992	84.2992	2.06122	0.000244038	0.00331396
B171.CDS.8617988593.1		Cluster_1667	resolvase, N terminal domain protein	7.837	32.6609	2.05919	0.0027667	0.0231629
B171.CDS.8617990551.1		Cluster_1919	dinI-like family protein	7.97933	33.206	2.0571	0.00362387	0.0282283
B171.CDS.8617999968.1		Cluster_2921	conserved hypothetical protein	11.5758	47.8413	2.04714	0.00130151	0.0130126
B171.CDS.8617994200.1	maa	Cluster_1046	maltose O-acetyltransferase	92.4134	380.842	2.04302	8.86517e-06	0.000213213
B171.CDS.8617977070.1		Cluster_3954	putative ychA	6.0303	24.8062	2.0404	0.00449835	0.0333953
B171.CDS.8617982495.1		Cluster_3564	ABC transporter family protein	10.6809	43.7933	2.03567	0.0022436	0.0197793
B171.CDS.8617978101.1		Cluster_2682	baseplate J-like family protein	5.90488	24.146	2.03181	0.00492652	0.0357104
B171.CDS.8617999823.1	yhiM	Cluster_7412	inner membrane protein yhiM	7.46072	30.4367	2.02842	0.00420549	0.0319018
B171.CDS.8617989025.1	sufB	Cluster_1360	feS assembly protein SufB	443.272	1790.16	2.01383	1.0474e-05	0.000242951
B171.CDS.8617997144.1		Cluster_5302	2,3-dihydro-2,3-dihydroxybenzoate dehydrogenase	297.948	1194.88	2.00373	8.23602e-06	0.000200859
B171.CDS.8617990894.1	argF	Cluster_2287	ornithine carbamoyltransferase	19.3959	4.86007	-1.9967	0.0061071	0.04216
B171.CDS.8617991178.1	adiY	Cluster_2886	HTH-type transcriptional regulator AdiY	19.7891	4.95438	-1.99793	0.00455749	0.0337383
B171.CDS.8617987464.1		Cluster_35	DNA-binding protein, YbaB/EbfC family	549.403	137.123	-2.00239	1.07317e-05	0.000247827
B171.CDS.8617998383.1	purF	Cluster_5901	amidophosphoribosyltransferase	2078.8	518.431	-2.00353	2.1301e-05	0.000442909
B171.CDS.8617999234.1	rpsG	Cluster_19	ribosomal protein S7	12747.2	3167.68	-2.00868	0.000412383	0.00507601
B171.CDS.8617981908.1	rplA	Cluster_2936	ribosomal protein L1	13252.4	3291.45	-2.00945	0.000394718	0.00494013
B171.CDS.8617994905.1	priB	Cluster_6929	primosomal replication protein n	1110.85	275.255	-2.01282	1.62309e-05	0.000354432
B171.CDS.8618000855.1	rbfA	Cluster_1275	ribosome-binding factor A	602.72	149.32	-2.01308	2.30535e-05	0.000471829
B171.CDS.8617998258.1	oxaA	Cluster_2192	inner membrane protein oxaA	3254.62	805.691	-2.01419	2.53406e-05	0.000514601
B171.CDS.8617998286.1		Cluster_520	type VI secretion lipofamily protein	16.6027	4.06884	-2.02873	0.00446035	0.0332076
B171.CDS.8617986233.1	nrdB	Cluster_980	ribonucleoside-diphosphate reductase 1 subunit beta	1950.54	477.575	-2.03007	2.74224e-05	0.000542111
B171.CDS.8617988258.1	cvpA	Cluster_674	colicin V production protein	826.68	201.927	-2.0335	9.12053e-06	0.000218349
B171.CDS.8617992486.1		Cluster_1623	phage portal protein, lambda family	75.8276	18.4396	-2.03992	0.000207897	0.00290889
B171.CDS.8617995811.1	nuoF	Cluster_3011	NADH oxidoreductase (quinone), F subunit	2258.94	548.554	-2.04194	1.3337e-05	0.000297462
B171.CDS.8618000003.1	mdh	Cluster_4666	malate dehydrogenase, NAD-dependent	1222.33	296.699	-2.04256	9.59634e-06	0.000227651
B171.CDS.8617998030.1	purM	Cluster_6411	phosphoribosylformylglycinamidine cyclo-ligase	3793.04	918.513	-2.04598	3.31722e-05	0.000622755
B171.CDS.8618002909.1	rplF	Cluster_978	ribosomal protein L6	5984.53	1446.52	-2.04865	0.000141006	0.00214551
B171.CDS.8617982826.1	rplS	Cluster_31	ribosomal protein L19	655.372	158.18	-2.05075	9.34393e-06	0.000222676
B171.CDS.8617991506.1	purT	Cluster_4924	phosphoribosylglycinamide formyltransferase 2	1446.73	346.754	-2.06082	1.44629e-05	0.00031984
B171.CDS.8618000539.1	rpoB	Cluster_6056	DNA-directed RNA polymerase, beta subunit	38009.3	8962.08	-2.08445	0.000765751	0.00853943
B171.CDS.8617998651.1	rplR	Cluster_79	ribosomal protein L18	2290.53	539.594	-2.08574	2.9179e-05	0.00056265
B171.CDS.8617981519.1	aceA	Cluster_1074	isocitrate lyase	132.009	31.0968	-2.08579	3.79787e-05	0.000700437
B171.CDS.8617980648.1	atpG	Cluster_86	ATP synthase F1, gamma subunit	8421.72	1973.03	-2.0937	0.00015262	0.00229711
B171.CDS.8617994585.1	codB	Cluster_6320	cytosine permease	133.798	31.3222	-2.0948	4.17356e-05	0.000750263
B171.CDS.8617979460.1	malK	Cluster_2713	maltose/maltodextrin import ATP-binding protein MalK	4424.43	1031.19	-2.10118	1.99462e-05	0.000420214
B171.CDS.8618000238.1	yiaD	Cluster_313	inner membrane lipoprotein yiaD	174.221	39.6669	-2.13491	1.84443e-05	0.000392901
B171.CDS.8617985503.1	speE	Cluster_238	spermidine synthase	2769.26	627.411	-2.14202	1.3166e-05	0.000294906
B171.CDS.8617999206.1	recR	Cluster_163	recombination protein RecR	663.511	149.801	-2.14707	2.93762e-06	8.11188e-05
B171.CDS.8617986098.1	rpsH	Cluster_555	30S ribosomal protein S8	4033.02	906.506	-2.15347	3.08586e-05	0.000584301
B171.CDS.8617979369.1	mqo	Cluster_7294	malate dehydrogenase	258.773	57.6925	-2.16523	3.72602e-06	9.87111e-05
B171.CDS.8618003073.1	gltA	Cluster_1146	citrate (Si)-synthase	4847.03	1079.86	-2.16626	1.93325e-05	0.000410148
B171.CDS.8617980616.1		Cluster_2405	maltose operon periplasmic family protein	7425.61	1652.46	-2.16789	3.40891e-05	0.000637673
B171.CDS.8617999676.1	fdx	Cluster_4164	ferredoxin, 2Fe-2S type, ISC system	163.373	36.2582	-2.17179	1.00126e-05	0.000236452
B171.CDS.8617995104.1	rplE	Cluster_109	50S ribosomal protein L5	10157.8	2252.82	-2.17278	0.000116165	0.0018261
B171.CDS.8617988228.1	ycgF	Cluster_2617	blue light- and temperature-regulated antirepressor YcgF	674.472	149.464	-2.17396	3.27913e-06	8.91343e-05
B171.CDS.8617989375.1	argC	Cluster_861	N-acetyl-gamma-glutamyl-phosphate reductase	169.587	37.4634	-2.17847	1.35753e-05	0.000301488
B171.CDS.8617982658.1		Cluster_6622	ribosomal L4/L1 family protein	633.424	139.529	-2.18261	3.94804e-06	0.000104065
B171.CDS.8617997923.1	purD	Cluster_2388	phosphoribosylamine--glycine ligase	2494.92	549.456	-2.18292	6.62005e-06	0.000163744
B171.CDS.8617983493.1		Cluster_5726	prepilin-type N-terminal cleavage/methylation domain protein	15.4062	3.37192	-2.19187	0.00755779	0.0492435
B171.CDS.8617980218.1		Cluster_1996	conserved hypothetical protein	1198.83	260.146	-2.20423	2.40564e-06	6.82338e-05
B171.CDS.8617992096.1		Cluster_755	ribosomal S14p/S29e family protein	4186.95	907.622	-2.20574	2.02645e-05	0.000424742
B171.CDS.8617993600.1	upp	Cluster_530	uracil phosphoribosyltransferase	591.721	128.199	-2.20653	1.89294e-06	5.48849e-05
B171.CDS.8617993913.1	rplB	Cluster_115	ribosomal protein L2	22192.1	4757.63	-2.22173	0.000228231	0.00314284
B171.CDS.8617989136.1		Cluster_2829	conserved hypothetical protein	161.736	34.2042	-2.24139	3.15839e-06	8.6756e-05
B171.CDS.8617985184.1	pheS	Cluster_6352	phenylalanine--tRNA ligase, alpha subunit	2889.72	608.182	-2.24836	4.5625e-06	0.000117839
B171.CDS.8617995381.1	gcvT	Cluster_7400	glycine cleavage system T protein	2294.98	482.087	-2.25112	2.4782e-06	6.99121e-05
B171.CDS.8617990619.1		Cluster_6242	bacterial regulatory s, gntR family protein	68.2415	14.334	-2.25121	5.92978e-05	0.00102816
B171.CDS.8617985155.1		Cluster_1906	conserved hypothetical protein	30.4869	6.38496	-2.25544	0.000538213	0.0063407
B171.CDS.8617987754.1	purB	Cluster_624	adenylosuccinate lyase	4397.28	916.29	-2.26273	8.36019e-06	0.000201999
B171.CDS.8617993153.1	gcvP	Cluster_4385	glycine dehydrogenase	6623.51	1371.97	-2.27134	1.14836e-05	0.000260579
B171.CDS.8617983394.1		Cluster_5585	conserved hypothetical protein	233.455	48.1426	-2.27776	1.69428e-06	4.99574e-05
B171.CDS.8617997790.1	atpD	Cluster_2764	ATP synthase F1, beta subunit	10733	2209.28	-2.2804	4.70099e-05	0.000834506
B171.CDS.8617996338.1	rplN	Cluster_61	ribosomal protein L14	9203.71	1860.75	-2.30633	3.27964e-05	0.000617922
B171.CDS.8617994735.1	argG	Cluster_3033	argininosuccinate synthase	352.004	70.2162	-2.32572	1.14075e-06	3.50211e-05
B171.CDS.8617990060.1	lldP	Cluster_4241	L-lactate permease	153.32	30.5126	-2.32906	4.5835e-06	0.000117839
B171.CDS.8617984780.1	nuoJ	Cluster_1743	NADH-quinone oxidoreductase subunit J	1496.5	296.754	-2.33425	5.63255e-07	1.83727e-05
B171.CDS.8617989993.1	gcvH	Cluster_393	glycine cleavage system H protein	1239.78	242.668	-2.35303	3.41831e-07	1.15845e-05
B171.CDS.8617989421.1	argT	Cluster_892	lysine-arginine-ornithine-binding periplasmic protein	210.639	41.1158	-2.35701	1.02191e-06	3.19362e-05
B171.CDS.8617985525.1	puuC	Cluster_5892	aldehyde dehydrogenase PuuC	60.9231	11.8293	-2.36463	3.03063e-05	0.000579371
B171.CDS.8617983585.1	pheT	Cluster_6007	phenylalanine--tRNA ligase, beta subunit	4401.36	851.434	-2.36998	4.40175e-06	0.000114292
B171.CDS.8617998460.1	rplW	Cluster_44	50S ribosomal protein L23	10082.5	1940.99	-2.37699	2.89554e-05	0.000561778
B171.CDS.8617993364.1	mglB	Cluster_2299	D-galactose-binding periplasmic protein	37.9138	7.27051	-2.3826	0.000182919	0.0026299
B171.CDS.8617997179.1	nuoL	Cluster_7202	NADH-quinone oxidoreductase subunit L	7864.32	1487.75	-2.40219	5.73718e-06	0.000143954
B171.CDS.8617981931.1	speA	Cluster_6018	arginine decarboxylase	2174.97	410.872	-2.40423	5.26252e-07	1.72736e-05
B171.CDS.8617986714.1	nanA	Cluster_3054	N-acetylneuraminate lyase	17.9993	3.39029	-2.40846	0.00217297	0.0193528
B171.CDS.8617993976.1	purH	Cluster_4269	phosphoribosylaminoimidazolecarboxamide formyltransferase/IMP cyclohydrolase	5173.04	966.835	-2.41967	2.64282e-06	7.37587e-05
B171.CDS.8617994475.1	speD	Cluster_3512	S-adenosylmethionine decarboxylase proenzyme	2127.52	390.847	-2.4445	4.78844e-07	1.59177e-05
B171.CDS.8617989031.1	gcd	Cluster_4616	quinoprotein glucose dehydrogenase	1133.73	205.322	-2.46512	1.2049e-07	4.59004e-06
B171.CDS.8617985899.1	malP	Cluster_6893	maltodextrin phosphorylase	22689	4101.21	-2.46787	2.65039e-05	0.000527954
B171.CDS.8617994741.1	nuoH	Cluster_2318	NADH-quinone oxidoreductase subunit H	2531.24	449.833	-2.49238	2.07322e-07	7.51397e-06
B171.CDS.8617990575.1		Cluster_7220	ribonucleoside-diphosphate reductase, alpha subunit	3345.95	560.337	-2.57805	2.6821e-07	9.39455e-06
B171.CDS.8617988163.1	sodA	Cluster_1636	superoxide dismutase [Mn	8370.87	1399.78	-2.58018	1.73353e-06	5.08275e-05
B171.CDS.8618001146.1	nuoK	Cluster_1236	NADH-quinone oxidoreductase subunit K	196.854	32.7185	-2.58895	1.38746e-07	5.17225e-06
B171.CDS.8618001075.1	nuoM	Cluster_1421	NADH-quinone oxidoreductase subunit M	11844.8	1958.62	-2.59635	2.22513e-06	6.38075e-05
B171.CDS.8617990986.1	nuoN	Cluster_5918	NADH-quinone oxidoreductase subunit N	1202.03	194.582	-2.62703	1.49599e-08	7.1629e-07
B171.CDS.8617984668.1	accC	Cluster_7083	acetyl-CoA carboxylase, biotin carboxylase subunit	3298.94	528.773	-2.64128	1.07858e-07	4.16973e-06
B171.CDS.8617983715.1		Cluster_5062	NADH-quinone oxidoreductase, chain I family protein	1470.14	234.616	-2.64758	1.90914e-08	8.801e-07
B171.CDS.8617990823.1	puuB	Cluster_2369	gamma-glutamylputrescine oxidoreductase	21.8466	3.46623	-2.65597	0.00028725	0.00381465
B171.CDS.8617994304.1	yjcH	Cluster_1223	inner membrane protein yjcH	14.6537	2.27938	-2.68455	0.00142142	0.0138662
B171.CDS.8617984814.1	acnB	Cluster_837	aconitate hydratase 2	14115.5	2137.58	-2.72324	1.79459e-06	5.23238e-05
B171.CDS.8617985363.1	puuA	Cluster_4211	gamma-glutamylputrescine synthetase PuuA	117.992	17.6116	-2.74409	8.61185e-08	3.43094e-06
B171.CDS.8617994656.1	yjiY	Cluster_6036	inner membrane protein YjiY	10372.6	1445.68	-2.84295	7.82353e-07	2.48969e-05
B171.CDS.8618002093.1	carA	Cluster_6332	carbamoyl-phosphate synthase small chain	3259.98	453.944	-2.84428	1.4488e-08	7.00119e-07
B171.CDS.8617986131.1	malE	Cluster_427	maltose-binding periplasmic protein	15555.5	2117.18	-2.87721	5.82711e-07	1.88892e-05
B171.CDS.8617982518.1	rplQ	Cluster_983	ribosomal protein L17	9094.3	1230.71	-2.88547	2.36734e-07	8.40487e-06
B171.CDS.8617980563.1	lamB	Cluster_2996	maltoporin	27153.2	3273.37	-3.05227	3.08109e-07	1.05791e-05
B171.CDS.8618000721.1	acs	Cluster_4556	acetate--CoA ligase	467.524	55.8663	-3.06499	4.50682e-11	4.26209e-09
B171.CDS.8617998636.2	cyoE	Cluster_3051	protoheme IX farnesyltransferase	2162.56	255.935	-3.07889	5.75025e-10	3.65983e-08
B171.CDS.8617992165.1		Cluster_4889	rieske [2Fe-2S domain protein	105.403	12.3376	-3.09478	1.9626e-08	8.9068e-07
B171.CDS.8617982590.1	putA	Cluster_5514	bifunctional protein putA	2849.11	332.386	-3.09958	5.45387e-10	3.51405e-08
B171.CDS.8618001980.1	sucD	Cluster_246	succinyl-CoA ligase [ADP-forming subunit alpha	985.66	114.125	-3.11048	5.12146e-11	4.68928e-09
B171.CDS.8617980171.1		Cluster_7091	outer membrane transport family protein	677.883	77.7354	-3.12439	3.29739e-11	3.28317e-09
B171.CDS.8618000875.1	cyoA	Cluster_6198	ubiquinol oxidase, subunit II	3585.19	401.546	-3.15841	9.41522e-10	5.52113e-08
B171.CDS.8617991429.1	cyoC	Cluster_1348	cytochrome o ubiquinol oxidase, subunit III	1557.46	171.451	-3.18333	1.20947e-10	9.86281e-09
B171.CDS.8617979648.1	sucB	Cluster_4914	dihydrolipoyllysine-residue succinyltransferase, E2 component of oxoglutarate dehydrogenase (succinyl-transferring) complex	4829.41	510.215	-3.24267	7.15192e-10	4.39128e-08
B171.CDS.8617991895.1	rplY	Cluster_810	50S ribosomal protein L25	5876.84	618.351	-3.24854	5.09632e-10	3.32471e-08
B171.CDS.8618003448.1	sucC	Cluster_4870	succinyl-CoA ligase [ADP-forming subunit beta	5769.6	600.445	-3.26437	8.80577e-10	5.28245e-08
B171.CDS.8617989966.1	cyoD	Cluster_720	cytochrome o ubiquinol oxidase subunit IV	574.351	58.1432	-3.30425	9.99001e-12	1.13343e-09
B171.CDS.8617998096.1	cyoB	Cluster_7194	cytochrome o ubiquinol oxidase, subunit I	10607.1	1066.72	-3.31378	9.98265e-09	5.00956e-07
B171.CDS.8617991498.1	sucA	Cluster_5550	oxoglutarate dehydrogenase (succinyl-transferring), E1 component	12428.6	1064.29	-3.54569	1.04329e-09	5.98346e-08
B171.CDS.8617997883.1	sdhB	Cluster_3602	succinate dehydrogenase iron-sulfur subunit	556.656	47.126	-3.56219	1.51522e-13	2.39635e-11
B171.CDS.8617996885.1		Cluster_4714	integral membrane , TerC family protein	370.138	30.945	-3.58029	7.08227e-13	9.72694e-11
B171.CDS.8617981844.1		Cluster_1031	molybdopterin oxidoreductase family protein	1861.38	150.687	-3.62675	2.31002e-13	3.44456e-11
B171.CDS.8618003273.1		Cluster_3459	peptidase C26 family protein	64.5534	4.78413	-3.75416	2.83808e-09	1.55915e-07
B171.CDS.8618001016.1		Cluster_3436	2-dehydro-3-deoxyphosphogluconate aldolase	8.99965	0.60261	-3.90057	0.00200228	0.0182372
B171.CDS.8617982058.1	fumA	Cluster_6092	fumarate hydratase class I, aerobic	631.616	41.5898	-3.92474	5.68867e-16	1.23705e-13
B171.CDS.8618003478.1		Cluster_161	formate dehydrogenase, gamma subunit	244.561	15.4082	-3.98842	3.50857e-14	6.10374e-12
B171.CDS.8617982540.1		Cluster_716	toxin Ldr, type I toxin-antitoxin system family protein	6.29806	0.395615	-3.99274	0.00633715	0.0433468
B171.CDS.8617993341.1	tnaB	Cluster_702	low affinity tryptophan permease	95.3081	5.78235	-4.04287	1.77937e-11	1.89521e-09
B171.CDS.8617987294.2	sdhC	Cluster_2055	succinate dehydrogenase, cytochrome b556 subunit	1779.17	97.6974	-4.18674	1.1622e-16	3.03276e-14
B171.CDS.8617986629.1		Cluster_6887	formate dehydrogenase, alpha subunit	8898.45	477.434	-4.22018	2.04354e-13	3.13683e-11
B171.CDS.8617979473.1		Cluster_7034	ATP-binding sugar transporter from pro-phage family protein	7.69466	0.395615	-4.28169	0.00358616	0.0279763
B171.CDS.8617984248.1	fdxH	Cluster_2452	formate dehydrogenase, beta subunit	693.395	34.8644	-4.31385	1.37048e-17	4.76834e-15
B171.CDS.8617992394.1	sdhA	Cluster_7282	succinate dehydrogenase, flavoprotein subunit	2606.3	104.556	-4.63965	7.87896e-19	3.73821e-16
B171.CDS.8617979420.1	sdhD	Cluster_663	succinate dehydrogenase, hydrophobic membrane anchor protein	321.16	12.28	-4.70891	1.42591e-18	5.31557e-16
B171.CDS.8617981329.1	tnaA	Cluster_2927	tryptophanase	946.657	5.48105	-7.43225	3.19256e-35	1.6662e-31
aThese are locus ids that were generated by an in-house annotation pipeline.
bLFC is the log2 fold-change value of the read counts. Any read counts that were zero were considered one for the LFC calculation.

## Sheet: DMEM 0.2 vs. LB 0.2
Locus IDa	Gene ID	LS-BSR Cluster ID	Predicted Protein Function	Read Counts (LB 0.2)	Read Counts (DMEM 0.2)	LFC (DMEM 0.2/ LB 0.2)b	p-value	FDR
B171.CDS.8617994656.1	yjiY	Cluster_6036	inner membrane protein YjiY	119.596	9964.68	6.38058	1.20736e-21	3.15301e-18
B171.CDS.8617986131.1	malE	Cluster_427	maltose-binding periplasmic protein	466.571	14944.5	5.00137	5.50849e-14	2.87708e-11
B171.CDS.8617991506.1	purT	Cluster_4924	phosphoribosylglycinamide formyltransferase 2	43.8597	1390.34	4.98639	2.16602e-13	8.08081e-11
B171.CDS.8617980563.1	lamB	Cluster_2996	maltoporin	845.416	26093.6	4.94789	1.51326e-13	6.58454e-11
B171.CDS.8617988764.1	bioD	Cluster_3566	dethiobiotin synthase	5.27901	161.8	4.9378	4.62558e-09	4.02657e-07
B171.CDS.8617983669.1	asnA	Cluster_5259	aspartate--ammonia ligase	166.26	4778.9	4.84516	2.25028e-15	1.95887e-12
B171.CDS.8617987995.1	gltI	Cluster_210	glutamate/aspartate periplasmic-binding protein	69.1262	1839.48	4.73392	4.8478e-14	2.81334e-11
B171.CDS.8617987036.1	bioC	Cluster_2844	malonyl-CoA O-methyltransferase BioC	5.1041	135.532	4.73083	1.63103e-08	1.16697e-06
B171.CDS.8617997923.1	purD	Cluster_2388	phosphoribosylamine--glycine ligase	101.953	2398.22	4.55598	9.87223e-13	2.75475e-10
B171.CDS.8617982295.1	bioF	Cluster_4872	8-amino-7-oxononanoate synthase	17.6573	405.116	4.52	1.99323e-10	2.81368e-08
B171.CDS.8618002609.1	purC	Cluster_2775	phosphoribosylaminoimidazolesuccinocarboxamide synthase	149.76	3217.72	4.42531	5.05768e-13	1.5835e-10
B171.CDS.8617981176.1	purL	Cluster_5508	phosphoribosylformylglycinamidine synthase	389.964	8269.35	4.40636	1.2682e-12	3.3119e-10
B171.CDS.8617993976.1	purH	Cluster_4269	phosphoribosylaminoimidazolecarboxamide formyltransferase/IMP cyclohydrolase	243.609	4973.93	4.35174	8.11376e-12	1.84253e-09
B171.CDS.8617985899.1	malP	Cluster_6893	maltodextrin phosphorylase	1072.73	21797.6	4.34481	4.37483e-11	7.87922e-09
B171.CDS.8617991185.1		Cluster_279	binding--dependent transport system inner membrane component family protein	105.059	2078.01	4.30593	8.7864e-11	1.39065e-08
B171.CDS.8617993294.1	malQ	Cluster_6032	4-alpha-glucanotransferase	351.696	6946.26	4.30384	2.42718e-11	4.69524e-09
B171.CDS.8617999993.1	bioB	Cluster_6387	biotin synthase	34.4045	670.965	4.28557	1.54744e-10	2.30922e-08
B171.CDS.8617998030.1	purM	Cluster_6411	phosphoribosylformylglycinamidine cyclo-ligase	193.61	3646.74	4.23538	1.43185e-11	3.11607e-09
B171.CDS.8617981440.1		Cluster_324	amino ABC transporter, permease , 3-TM region, His/Glu/Gln/Arg/opine family domain protein	15.4585	281.912	4.18877	4.94492e-09	4.23399e-07
B171.CDS.8617980616.1		Cluster_2405	maltose operon periplasmic family protein	428.954	7138.61	4.05675	1.80562e-10	2.61965e-08
B171.CDS.8617989554.1		Cluster_1448	binding--dependent transport system inner membrane component family protein	233.784	3803.06	4.02391	5.00756e-10	6.37915e-08
B171.CDS.8618003304.1		Cluster_4265	bacterial extracellular solute-binding s, 5 Middle family protein	159.618	2559.11	4.00294	2.25333e-11	4.5266e-09
B171.CDS.8617997883.1	sdhB	Cluster_3602	succinate dehydrogenase iron-sulfur subunit	33.8046	534.992	3.98422	7.42115e-10	8.80924e-08
B171.CDS.8617982325.1		Cluster_1095	conserved hypothetical protein	1.3242	19.5533	3.88422	6.41913e-05	0.00212197
B171.CDS.8618003448.1	sucC	Cluster_4870	succinyl-CoA ligase [ADP-forming subunit beta	382.542	5543.09	3.857	1.19746e-10	1.8395e-08
B171.CDS.8617982900.1	asnB	Cluster_4246	asparagine synthase	79.2168	1122.5	3.82477	1.96394e-09	1.93541e-07
B171.CDS.8617996969.1		Cluster_4947	binding--dependent transport system inner membrane component family protein	37.7239	530.543	3.81392	9.49978e-09	7.40558e-07
B171.CDS.8617979913.1		Cluster_2669	tartrate dehydrogenase	5.95	82.3177	3.79024	5.9946e-06	0.000265337
B171.CDS.8617994304.1	yjcH	Cluster_1223	inner membrane protein yjcH	1.02082	14.0803	3.78588	0.000758325	0.0170161
B171.CDS.8617980433.1	entB	Cluster_2990	isochorismatase	28.6254	390.283	3.76915	2.43015e-09	2.26655e-07
B171.CDS.8617998383.1	purF	Cluster_5901	amidophosphoribosyltransferase	147.587	1998.34	3.75916	1.17178e-09	1.27505e-07
B171.CDS.8617981329.1	tnaA	Cluster_2927	tryptophanase	67.541	910.558	3.75291	4.90813e-11	8.54506e-09
B171.CDS.8618001980.1	sucD	Cluster_246	succinyl-CoA ligase [ADP-forming subunit alpha	70.3081	947.105	3.75176	5.62499e-09	4.70424e-07
B171.CDS.8618003273.1		Cluster_3459	peptidase C26 family protein	4.6258	62.0683	3.74608	6.06856e-06	0.000266354
B171.CDS.8617982421.1		Cluster_2969	amino ABC transporter, permease , 3-TM region, His/Glu/Gln/Arg/opine family domain protein	7.81673	103.661	3.72917	2.55207e-06	0.000120085
B171.CDS.8617990501.1	wcaF	Cluster_934	colanic acid biosynthesis acetyltransferase WcaF	1.19573	15.6689	3.71194	0.00188002	0.0352541
B171.CDS.8617997741.1	glyA	Cluster_4322	serine hydroxymethyltransferase	743.04	9703.46	3.70699	1.70326e-09	1.7108e-07
B171.CDS.8617981963.1		Cluster_4718	oligopeptide/dipeptide ABC transporter, ATP-binding , C-terminal domain protein	61.349	773.561	3.6564	7.04387e-09	5.57426e-07
B171.CDS.8617989741.1	purN	Cluster_2920	phosphoribosylglycinamide formyltransferase	53.3218	664.266	3.63896	1.84445e-08	1.30183e-06
B171.CDS.8617991758.1		Cluster_5959	pentapeptide repeats family protein	4.36887	54.0094	3.62788	4.9263e-05	0.00167078
B171.CDS.8617979648.1	sucB	Cluster_4914	dihydrolipoyllysine-residue succinyltransferase, E2 component of oxoglutarate dehydrogenase (succinyl-transferring) complex	397.96	4639.62	3.54331	6.04845e-09	4.9361e-07
B171.CDS.8617990049.1		Cluster_629	uracil-xanthine permease family protein	44.9052	521.546	3.53784	3.18536e-08	2.10597e-06
B171.CDS.8618001644.1		Cluster_2120	conserved hypothetical protein	164.192	1877.9	3.51566	2.33927e-08	1.60763e-06
B171.CDS.8617993153.1	gcvP	Cluster_4385	glycine dehydrogenase	561.661	6369.72	3.50346	1.92261e-08	1.3389e-06
B171.CDS.8617988429.1		Cluster_3447	bacterial extracellular solute-binding s, 3 family protein	536.222	6069.54	3.50069	4.30543e-09	3.8114e-07
B171.CDS.8617983571.1		Cluster_6361	oligopeptide/dipeptide ABC transporter, ATP-binding , C-terminal domain protein	70.8042	795.023	3.48909	4.31082e-08	2.74578e-06
B171.CDS.8617989993.1	gcvH	Cluster_393	glycine cleavage system H protein	106.705	1192.29	3.48204	8.28624e-08	5.03244e-06
B171.CDS.8617988258.1	cvpA	Cluster_674	colicin V production protein	72.5069	794.587	3.45402	8.24498e-08	5.03244e-06
B171.CDS.8617991915.1	fes	Cluster_2733	enterochelin esterase	17.9498	191.522	3.41547	3.42822e-07	1.94626e-05
B171.CDS.8617984988.1	fepA	Cluster_5994	ferrienterobactin receptor	101.492	1082.06	3.41434	2.14754e-09	2.03938e-07
B171.CDS.8618003073.1	gltA	Cluster_1146	citrate (Si)-synthase	450.039	4657.58	3.37146	1.12433e-09	1.24944e-07
B171.CDS.8617997144.1		Cluster_5302	2,3-dihydro-2,3-dihydroxybenzoate dehydrogenase	27.7617	286.071	3.3652	1.7181e-07	1.00827e-05
B171.CDS.8617984888.1		Cluster_854	4'-phosphopantetheinyl transferase superfamily protein	11.8713	121.365	3.3538	1.14955e-06	5.61129e-05
B171.CDS.8617998008.2		Cluster_6509	putative espH protein	2.4557	24.8542	3.33928	0.00136327	0.027386
B171.CDS.8617986756.1		Cluster_924	conserved hypothetical protein	4.69004	47.3671	3.33621	2.91265e-05	0.00106383
B171.CDS.8617989346.1	entF	Cluster_6054	enterobactin synthase component F	143.381	1407.77	3.29549	9.70437e-09	7.45381e-07
B171.CDS.8618001996.1		Cluster_7467	conserved hypothetical protein	54.3712	529.113	3.28266	7.56286e-07	3.91097e-05
B171.CDS.8617996379.1	cirA	Cluster_6868	colicin I receptor	229.1	2223.92	3.27906	2.00855e-09	1.94271e-07
B171.CDS.8617980423.1		Cluster_235	polysaccharide biosynthesis family protein	2.28079	21.8785	3.26191	0.000637192	0.0148574
B171.CDS.8617982590.1	putA	Cluster_5514	bifunctional protein putA	288.984	2739.65	3.24493	1.51171e-08	1.09662e-06
B171.CDS.8618000003.1	mdh	Cluster_4666	malate dehydrogenase, NAD-dependent	126.082	1174.16	3.21919	9.8073e-08	5.88776e-06
B171.CDS.8617986281.1		Cluster_5824	tir chaperone family protein	8.27724	75.6458	3.19204	0.000244149	0.00652096
B171.CDS.8617996179.1	glnA	Cluster_1216	glutamine synthetase, type I	941.706	8592.08	3.18966	2.14024e-07	1.2284e-05
B171.CDS.8617991498.1	sucA	Cluster_5550	oxoglutarate dehydrogenase (succinyl-transferring), E1 component	1318.51	11939.7	3.17879	1.03478e-07	6.14165e-06
B171.CDS.8617997226.1	nrdI	Cluster_2152	nrdI protein	1.56335	13.9217	3.15462	0.00248868	0.0446679
B171.CDS.8617979460.1	malK	Cluster_2713	maltose/maltodextrin import ATP-binding protein MalK	481.653	4254.64	3.14297	8.55269e-07	4.33696e-05
B171.CDS.8617999268.1	ompD	Cluster_4886	outer membrane porin protein ompD	1373.68	12095.2	3.13832	1.31848e-08	9.69917e-07
B171.CDS.8617990823.1	puuB	Cluster_2369	gamma-glutamylputrescine oxidoreductase	2.4557	20.9833	3.09504	0.00252213	0.0448075
B171.CDS.8617999836.1		Cluster_3470	ABC transporter family protein	11.5966	98.1587	3.08141	7.11355e-05	0.00227939
B171.CDS.8618003676.1	ybdB	Cluster_3972	esterase YbdB	11.8071	98.3469	3.05822	1.45397e-05	0.000588687
B171.CDS.8617986123.1		Cluster_2080	(2,3-dihydroxybenzoyl)adenylate synthase	99.3574	822.817	3.04987	3.35839e-08	2.16554e-06
B171.CDS.8617986948.1		Cluster_274	mbtH-like family protein	1.86672	15.005	3.00686	0.00202565	0.0375176
B171.CDS.8618001253.1	cesT	Cluster_359	tir chaperone	145.986	1162.15	2.99289	3.63903e-05	0.0013108
B171.CDS.8618000721.1	acs	Cluster_4556	acetate--CoA ligase	56.823	449.669	2.98432	1.13855e-06	5.61003e-05
B171.CDS.8617990445.1	nrdF	Cluster_6184	ribonucleoside-diphosphate reductase 2 subunit beta	12.8279	101.22	2.98014	2.22447e-05	0.000854293
B171.CDS.8617989136.1		Cluster_2829	conserved hypothetical protein	19.8096	155.66	2.97413	3.98486e-05	0.00141584
B171.CDS.8617999585.1	dppC	Cluster_7336	dipeptide transport system permease protein dppC	43.324	338.056	2.96402	6.26233e-06	0.000272568
B171.CDS.8618003785.1	ssaV	Cluster_6867	secretion system apparatus protein SsaV	55.9099	429.795	2.94247	5.19761e-05	0.0017402
B171.CDS.8617981291.1	yliI	Cluster_2740	soluble aldose sugar dehydrogenase yliI	6.90659	53.0012	2.93998	0.000518993	0.0124917
B171.CDS.8618004101.1	entC	Cluster_4930	isochorismate synthase entC	53.0035	398.957	2.91207	7.14335e-07	3.77582e-05
B171.CDS.8618001625.1	gltB	Cluster_4390	glutamate synthase [NADPH large chain	1458.92	10869.8	2.89736	1.86968e-06	9.04196e-05
B171.CDS.8617988830.1	eae	Cluster_5551	intimin	238.238	1747.38	2.87472	2.4194e-05	0.000915691
B171.CDS.8617995381.1	gcvT	Cluster_7400	glycine cleavage system T protein	302.082	2206.83	2.86897	2.354e-06	0.000111772
B171.CDS.8617989813.1		Cluster_15	conserved hypothetical protein	3.19092	23.2655	2.86615	0.000827521	0.0183142
B171.CDS.8617985633.1	tir	Cluster_4232	tir	206.907	1485.92	2.8443	5.13545e-05	0.00173048
B171.CDS.8617987645.1	exbD	Cluster_598	tonB system transport protein ExbD	23.7249	167.856	2.82275	2.51749e-05	0.000939205
B171.CDS.8617993341.1	tnaB	Cluster_702	low affinity tryptophan permease	12.9851	91.6725	2.81964	0.000103948	0.00323166
B171.CDS.8617991825.1		Cluster_6836	ribonucleoside-diphosphate reductase, alpha subunit	68.2407	481.2	2.81793	7.38506e-07	3.85722e-05
B171.CDS.8618003606.1	cspE	Cluster_80	RNA chaperone, negative regulator of cspA transcription	20.702	145.972	2.81785	0.000164248	0.00476592
B171.CDS.8617986543.1	metE	Cluster_1073	5-methyltetrahydropteroyltriglutamate--homocysteine S-methyltransferase	47.1217	331.949	2.8165	1.38815e-05	0.000570892
B171.CDS.8617998446.1	gltD	Cluster_5860	glutamate synthase [NADPH small chain	185.419	1273.87	2.78036	9.04486e-06	0.000377931
B171.CDS.8617991244.1		Cluster_2881	amino ABC transporter, permease , 3-TM region, His/Glu/Gln/Arg/opine family domain protein	120.811	827.225	2.77553	2.488e-05	0.000934881
B171.CDS.8617976869.1		Cluster_1172	replication regulatory RepB family protein	93.2118	638.129	2.77526	2.07909e-06	9.96246e-05
B171.CDS.8618000544.1	espA	Cluster_1566	espA	207.146	1391.79	2.74822	9.51625e-05	0.00297625
B171.CDS.8617996885.1		Cluster_4714	integral membrane , TerC family protein	53.2931	355.561	2.73808	2.64201e-05	0.000971775
B171.CDS.8617990121.1	glnK	Cluster_470	nitrogen regulatory protein P-II 2	3.4943	22.9618	2.71616	0.000631658	0.0148574
B171.CDS.8617980754.1		Cluster_113	type III secretion system regulator family protein	33.277	218.099	2.71239	0.00117714	0.0243977
B171.CDS.8617992394.1	sdhA	Cluster_7282	succinate dehydrogenase, flavoprotein subunit	387.806	2504.73	2.69125	6.74525e-07	3.66984e-05
B171.CDS.8617982058.1	fumA	Cluster_6092	fumarate hydratase class I, aerobic	94.4717	607.254	2.68434	4.23586e-06	0.000189093
B171.CDS.8617993026.1	fhuE	Cluster_6850	fhuE receptor	65.0538	412.29	2.66396	2.30999e-05	0.000880662
B171.CDS.8617979835.1	gntT	Cluster_2423	high-affinity gluconate transporter	64.1011	404.17	2.65654	6.56207e-05	0.00215558
B171.CDS.8618002093.1	carA	Cluster_6332	carbamoyl-phosphate synthase small chain	505.041	3133.94	2.6335	1.8405e-05	0.000722777
B171.CDS.8617998758.1		Cluster_2171	yedD-like family protein	16.7363	103.559	2.6294	0.000110112	0.00339018
B171.CDS.8618003655.1	purK	Cluster_2666	phosphoribosylaminoimidazole carboxylase, ATPase subunit	50.1131	307.307	2.61642	8.79501e-05	0.00278402
B171.CDS.8617992240.1	pyrB	Cluster_1055	aspartate carbamoyltransferase	47.1435	287.224	2.60704	0.000229822	0.00625224
B171.CDS.8617995858.1	sad	Cluster_2794	succinate semialdehyde dehydrogenase [NAD(P)+ Sad	40.1796	240.018	2.57861	0.000215847	0.00593351
B171.CDS.8617984120.1		Cluster_335	HAD hydrolase, IA, variant 1 family protein	67.2703	399.882	2.57153	3.67986e-05	0.00131643
B171.CDS.8617987343.1	feoB	Cluster_6894	ferrous iron transport protein B	347.417	2040.06	2.55388	1.40187e-05	0.00057203
B171.CDS.8617984044.1	wzc	Cluster_688	tyrosine-protein kinase wzc	9.16959	52.7245	2.52354	0.00226855	0.0412845
B171.CDS.8617990261.1	pyrI	Cluster_6557	aspartate carbamoyltransferase, regulatory subunit	13.6383	78.2722	2.52084	0.000837164	0.0184494
B171.CDS.8617994611.1	bhsA	Cluster_786	multiple stress resistance protein BhsA	12.7637	73.1029	2.51788	0.000328259	0.0083634
B171.CDS.8617981190.1		Cluster_5003	conserved hypothetical protein	125.614	713.885	2.50669	4.269e-05	0.00149644
B171.CDS.8617994000.1	carB	Cluster_292	carbamoyl-phosphate synthase large chain	1089.26	6183.35	2.50503	4.7996e-05	0.00164686
B171.CDS.8617996208.1	malS	Cluster_6012	alpha-amylase	65.9214	368.614	2.48329	0.000150139	0.00440548
B171.CDS.8617985371.1		Cluster_2729	conserved hypothetical protein	33.1732	179.506	2.43594	0.000956691	0.0207336
B171.CDS.8618000228.1		Cluster_1500	conserved hypothetical protein	41.3466	220.795	2.41687	0.000322378	0.00825383
B171.CDS.8618003690.1		Cluster_2527	enterobacterial EspB family protein	198.037	1046.44	2.40165	0.00063491	0.0148574
B171.CDS.8618002758.1	thrA	Cluster_6891	bifunctional aspartokinase/homoserine dehydrogenase 1	463.059	2419.14	2.38523	2.57823e-05	0.000955041
B171.CDS.8617982410.1	fhuF	Cluster_5070	siderophore-iron reductase FhuF	8.05587	41.8941	2.37863	0.00152978	0.0301512
B171.CDS.8617988033.1	cstA	Cluster_7237	carbon starvation protein A	63.7118	326.102	2.35569	0.000209071	0.00577766
B171.CDS.8617988603.1	guaC	Cluster_1013	guanosine monophosphate reductase	212.185	1082.09	2.35042	0.000206642	0.00574091
B171.CDS.8618003150.1	fhuA	Cluster_4608	ferrichrome-iron receptor	580.976	2962.39	2.35021	3.2765e-06	0.000150116
B171.CDS.8617988246.1	fepB	Cluster_4738	ferrienterobactin-binding periplasmic protein	30.0425	152.907	2.34758	0.000267402	0.00708953
B171.CDS.8617995060.1	cysK	Cluster_6370	cysteine synthase A	165.78	831.148	2.32584	0.000196202	0.00550947
B171.CDS.8617982151.1	spy	Cluster_3363	spheroplast protein Y	47.5002	235.292	2.30845	0.000626019	0.014795
B171.CDS.8617991895.1	rplY	Cluster_810	50S ribosomal protein L25	1148.6	5648.83	2.29808	7.44311e-06	0.00031606
B171.CDS.8618003979.1		Cluster_825	hicB family protein	10.1795	49.289	2.2756	0.000963574	0.0207965
B171.CDS.8617997200.1		Cluster_2588	secretion system effector C (SseC) like family protein	227.877	1102.42	2.27435	0.00159727	0.030896
B171.CDS.8618003941.1	sufA	Cluster_2240	feS assembly scaffold SufA	8.68042	41.8941	2.27091	0.000454531	0.0111498
B171.CDS.8617981519.1	aceA	Cluster_1074	isocitrate lyase	26.5126	126.838	2.25824	0.000929343	0.0202248
B171.CDS.8617988353.1		Cluster_5799	putative predicted protein	49.8344	238.268	2.25737	0.000443136	0.0110272
B171.CDS.8617994294.1		Cluster_811	conserved hypothetical protein	37.2238	174.278	2.22709	0.00017134	0.00494424
B171.CDS.8617978250.1		Cluster_2421	conserved hypothetical protein	1441.59	6716.68	2.22009	0.000407006	0.0102287
B171.CDS.8617990350.1		Cluster_7171	pyridine nucleotide-disulfide oxidoreductase family protein	45.4655	210.264	2.20936	0.000360575	0.00914214
B171.CDS.8617978794.1		Cluster_254	enterobacterial TraT complement resistance family protein	184.697	845.683	2.19495	0.000303148	0.00779972
B171.CDS.8617983711.1	thrB	Cluster_941	homoserine kinase	92.9875	424.188	2.1896	0.000763238	0.0170359
B171.CDS.8618003311.1	sufC	Cluster_3449	feS assembly ATPase SufC	49.0131	222.139	2.18022	0.000274117	0.00719454
B171.CDS.8617985014.1	feoA	Cluster_1958	ferrous iron transport protein A	81.3049	368.262	2.17932	0.000750898	0.0169781
B171.CDS.8617982169.1		Cluster_5125	bundlin family protein	498.704	2252.51	2.17528	0.00114512	0.0241169
B171.CDS.8617982209.1		Cluster_2592	conserved hypothetical protein	34.5152	151.835	2.1372	0.00238986	0.0431912
B171.CDS.8618003130.1	eno	Cluster_3503	phosphopyruvate hydratase	1815.5	7796.7	2.10249	0.000233572	0.00632097
B171.CDS.8617997245.1	serA	Cluster_4311	D-3-phosphoglycerate dehydrogenase	221.419	948.925	2.09951	0.000991547	0.0211382
B171.CDS.8617983505.1		Cluster_6878	4Fe-4S dicluster domain protein	464.383	1985.5	2.09611	0.000186784	0.00530201
B171.CDS.8617980323.1		Cluster_1014	ribbon-helix-helix , copG family protein	95.8315	409.538	2.09543	0.000197357	0.00551227
B171.CDS.8617985863.1	ompF	Cluster_356	outer membrane protein F	2596.5	10993.2	2.08197	0.000180828	0.00516101
B171.CDS.8618001481.1	maeB	Cluster_4599	NADP-dependent malic enzyme	257.415	1086.1	2.077	0.000502378	0.0121865
B171.CDS.8617989025.1	sufB	Cluster_1360	feS assembly protein SufB	103.387	425.618	2.0415	0.000175604	0.00503946
B171.CDS.8617987236.1	dps	Cluster_988	DNA protection during starvation protein	93.6298	383.579	2.03448	0.00143162	0.0286489
B171.CDS.8617992444.1	bioA	Cluster_2286	adenosylmethionine-8-amino-7-oxononanoate transaminase	38.045	155.372	2.02995	0.00174701	0.0331804
B171.CDS.8618002551.1	mntH	Cluster_2628	manganese transport protein mntH	158.108	641.437	2.02039	0.000451164	0.0111498
B171.CDS.8617985768.1	pspA	Cluster_333	phage shock protein A	69.3228	281.044	2.01939	0.00178642	0.033684
B171.CDS.8617981433.1	rpmG	Cluster_55	ribosomal protein L33	126.927	507.339	1.99895	0.000695762	0.0159424
B171.CDS.8617979420.1	sdhD	Cluster_663	succinate dehydrogenase, hydrophobic membrane anchor protein	77.3747	308.697	1.99625	0.000503978	0.0121865
B171.CDS.8617988844.1		Cluster_6300	binding--dependent transport system inner membrane component family protein	2083.58	521.576	-1.99812	0.000407347	0.0102287
B171.CDS.8617980915.1		Cluster_5628	conserved hypothetical protein	3624.39	902.368	-2.00595	0.000128316	0.0038517
B171.CDS.8618002971.1	ydhC	Cluster_2618	inner membrane transport protein ydhC	274.853	68.2053	-2.0107	0.00145945	0.0290944
B171.CDS.8617999239.1	murQ	Cluster_3523	N-acetylmuramic acid 6-phosphate etherase	222.34	54.2271	-2.03568	0.00153991	0.030152
B171.CDS.8617984150.1	deoD	Cluster_285	purine nucleoside phosphorylase	1790.61	426.096	-2.0712	0.000118581	0.00360087
B171.CDS.8617984433.1	nikR	Cluster_1260	nickel-responsive transcriptional regulator NikR	104.703	24.5935	-2.08995	0.00279397	0.0488058
B171.CDS.8617988304.1	adiA	Cluster_4598	biodegradative arginine decarboxylase	203.059	47.5983	-2.09292	0.00122914	0.0251757
B171.CDS.8617994378.1		Cluster_584	conserved hypothetical protein	138.576	32.2626	-2.10274	0.00132645	0.0267492
B171.CDS.8618002419.1	glpX	Cluster_4954	fructose-1,6-bisphosphatase, class II	383.784	88.8284	-2.1112	0.000538241	0.0128367
B171.CDS.8617994683.1	nrfA	Cluster_7115	cytochrome c-552	381.837	83.514	-2.19287	0.000229835	0.00625224
B171.CDS.8617991178.1	adiY	Cluster_2886	HTH-type transcriptional regulator AdiY	87.0632	19.0049	-2.19569	0.0018851	0.0352541
B171.CDS.8617982203.1	hdeA	Cluster_735	chaperone-like protein hdeA	78.4757	16.9834	-2.20812	0.00126682	0.025846
B171.CDS.8617984076.1	ccmC	Cluster_3481	heme exporter CcmC family protein	114.694	24.7816	-2.21044	0.0010636	0.022582
B171.CDS.8617996354.1		Cluster_155	prolyl oligopeptidase family protein	94.7326	19.6984	-2.26578	0.00222158	0.040571
B171.CDS.8617995458.1	rlmH	Cluster_371	rRNA large subunit m3Psi methyltransferase RlmH	242.93	50.1681	-2.2757	0.000863789	0.0189562
B171.CDS.8617981511.1		Cluster_1067	nitrate reductase cytochrome c-type subunit family protein	118.852	24.5074	-2.27788	0.000640708	0.014873
B171.CDS.8617996496.1	fumB	Cluster_7292	fumarate hydratase class I, anaerobic	288.809	58.864	-2.29466	0.000149915	0.00440548
B171.CDS.8617985726.1		Cluster_5571	outer membrane autotransporter barrel domain protein	112.94	22.8462	-2.30554	0.001171	0.0243977
B171.CDS.8618002503.1		Cluster_168	periplasmic nitrate (or nitrite) reductase c-type cytochrome, NapC/NirT family protein	193.023	37.9237	-2.3476	0.000192946	0.00544732
B171.CDS.8618001446.1		Cluster_4940	sugar (and other) transporter family protein	100.59	19.3947	-2.37475	0.00203328	0.0375259
B171.CDS.8617999185.1		Cluster_6600	C4-dicarboxylate anaerobic carrier family protein	53.0046	10.1234	-2.38842	0.00163762	0.0314459
B171.CDS.8618000343.1		Cluster_165	ferredoxin-type , NapH/MauN family protein	211.916	40.2919	-2.39493	0.000138829	0.0041199
B171.CDS.8617996066.1	ccmA	Cluster_5886	heme ABC exporter, ATP-binding protein CcmA	218.852	41.4318	-2.40114	0.0004898	0.0119543
B171.CDS.8617986349.1	galP	Cluster_4865	galactose-proton symporter	754.108	140.357	-2.42567	3.5503e-05	0.00128772
B171.CDS.8617988511.1		Cluster_1741	type II secretion system (T2SS), E, N-terminal domain protein	222.551	41.2732	-2.43086	0.000244602	0.00652096
B171.CDS.8617991710.1		Cluster_6017	glutamate synthase, small subunit domain protein	72.6966	13.4593	-2.43328	0.000981169	0.0210026
B171.CDS.8617993540.1	ftnA	Cluster_863	ferritin-1	648.714	119.747	-2.43759	2.02547e-05	0.000783632
B171.CDS.8617988068.1		Cluster_6045	TPR repeat family protein	229.343	42.0527	-2.44723	0.000280536	0.00732619
B171.CDS.8617985995.1		Cluster_2884	outer membrane porin, OprD family protein	56.1984	10.0078	-2.4894	0.00283778	0.0494057
B171.CDS.8617985324.1		Cluster_3502	anaerobic sulfatase maturase	92.7799	16.1018	-2.52659	0.00198288	0.0368561
B171.CDS.8618002868.1		Cluster_2790	conserved hypothetical protein	118.459	20.4484	-2.53432	0.000593481	0.0140898
B171.CDS.8617990240.1		Cluster_1775	conserved hypothetical family protein	61.5387	10.4702	-2.55521	0.000686681	0.0158696
B171.CDS.8618001334.1	nrfB	Cluster_212	cytochrome c nitrite reductase, pentaheme subunit	24.6499	4.18806	-2.55723	0.00253077	0.0448075
B171.CDS.8617985686.1		Cluster_4271	conserved hypothetical protein	409.078	69.146	-2.56466	1.72026e-05	0.000680675
B171.CDS.8617982513.1	nrfC	Cluster_3540	cytochrome c nitrite reductase, Fe-S protein	25.3031	4.18806	-2.59496	0.00210353	0.0386857
B171.CDS.8617991671.1	cdd	Cluster_4809	cytidine deaminase	243.589	39.2086	-2.6352	4.67926e-05	0.00161853
B171.CDS.8617987379.1	nrdD	Cluster_7230	anaerobic ribonucleoside-triphosphate reductase	1550.05	246.62	-2.65196	8.0952e-07	4.14522e-05
B171.CDS.8617991616.1	ccmA	Cluster_5333	heme ABC exporter, ATP-binding protein CcmA	166.467	26.3703	-2.65825	6.82097e-05	0.00222662
B171.CDS.8617998728.1	glpQ	Cluster_691	glycerophosphoryl diester phosphodiesterase	100.598	15.9001	-2.66149	0.000270212	0.00712787
B171.CDS.8617990781.1	deoB	Cluster_1259	phosphopentomutase	8822.19	1385.88	-2.67034	8.83368e-07	4.43638e-05
B171.CDS.8617995279.1	glpK	Cluster_1282	glycerol kinase	1129.84	171.953	-2.71603	2.83492e-06	0.000131033
B171.CDS.8617989479.1	mdtF	Cluster_5564	multidrug resistance protein MdtF	152.322	22.9618	-2.72981	7.08328e-05	0.00227939
B171.CDS.8617998908.1		Cluster_2285	conserved hypothetical protein	76.0081	11.3653	-2.74152	0.000695934	0.0159424
B171.CDS.8617985079.1		Cluster_1544	type III secretion system subunit	45.5021	6.51326	-2.80448	0.000244708	0.00652096
B171.CDS.8617993923.1	nirB	Cluster_6067	nitrite reductase [NAD(P)H, large subunit	6184.12	857.175	-2.85091	4.77414e-08	3.00426e-06
B171.CDS.8617986814.1	glpF	Cluster_850	glycerol uptake facilitator protein	377.222	51.9314	-2.86073	8.08783e-06	0.000340667
B171.CDS.8617999838.1		Cluster_1789	yebO-like family protein	63.94	8.7659	-2.86674	0.000777788	0.0172867
B171.CDS.8617980990.1	fdxH	Cluster_885	formate dehydrogenase, beta subunit	128.959	17.2146	-2.90521	4.82424e-05	0.00164686
B171.CDS.8617984820.1	ydeP	Cluster_4602	protein ydeP	118.258	15.4808	-2.93338	0.00016296	0.00475497
B171.CDS.8617998959.1	yeiT	Cluster_2554	NAD-dependent dihydropyrimidine dehydrogenase sunbunit PreT	100.773	13.1126	-2.94208	0.000117521	0.00358953
B171.CDS.8617982863.1	dcuB	Cluster_2992	anaerobic C4-dicarboxylate transporter DcuB	199.061	25.8649	-2.94414	1.48215e-05	0.000595481
B171.CDS.8617998595.1		Cluster_6156	peptidase U32 family protein	134.764	16.9834	-2.98824	1.89568e-05	0.000738891
B171.CDS.8617997755.1	mdfA	Cluster_4312	multidrug transporter MdfA	66.5568	8.30356	-3.00278	0.000290203	0.00751267
B171.CDS.8617991658.1	napF	Cluster_5220	ferredoxin-type protein NapF	88.4516	10.9325	-3.01627	4.40633e-05	0.00153429
B171.CDS.8617999281.1	hdeB	Cluster_449	protein hdeB	55.6747	6.78746	-3.03608	0.000110345	0.00339018
B171.CDS.8617989406.1		Cluster_581	tat (twin-arginine translocation) pathway signal sequence domain protein	225.707	26.6445	-3.08254	4.21387e-06	0.000189093
B171.CDS.8617983313.1	yeiU	Cluster_6569	inner membrane protein yeiU	1180.84	139.257	-3.084	4.05416e-07	2.25265e-05
B171.CDS.8618002509.1		Cluster_6638	fimbrial family protein	46.6434	5.42997	-3.10266	0.000454703	0.0111498
B171.CDS.8618003515.1	ilvA	Cluster_4979	threonine ammonia-lyase	113.475	12.5347	-3.17838	7.9534e-05	0.00253296
B171.CDS.8618003791.1		Cluster_7159	polysulphide reductase, NrfD family protein	280.618	28.8541	-3.28176	6.38458e-07	3.51017e-05
B171.CDS.8618003974.2	treB	Cluster_1587	PTS system trehalose-specific EIIBC component	180.536	17.3006	-3.38339	3.32102e-06	0.000150832
B171.CDS.8618000139.1	hybO	Cluster_374	hydrogenase-2 small chain	500.964	48.0041	-3.38348	3.34513e-08	2.16554e-06
B171.CDS.8617998103.1	glpD	Cluster_5887	aerobic glycerol-3-phosphate dehydrogenase	386.801	35.9157	-3.4289	9.76129e-07	4.85554e-05
B171.CDS.8618000821.1	yeaI	Cluster_1684	inner membrane protein YeaI	15.9942	1.47308	-3.44064	0.0015223	0.0301173
B171.CDS.8617999978.1		Cluster_4794	putative nitrite transporter	417.184	37.7221	-3.4672	2.7513e-08	1.86624e-06
B171.CDS.8617992159.1	napA	Cluster_4418	periplasmic nitrate reductase, large subunit	1753.24	151.362	-3.53396	4.91229e-10	6.37915e-08
B171.CDS.8617996186.1	glpC	Cluster_994	glycerol-3-phosphate dehydrogenase, anaerobic, C subunit	371.071	31.2223	-3.57104	6.10706e-08	3.79728e-06
B171.CDS.8617990610.1		Cluster_7028	conserved hypothetical protein	16.6938	1.35749	-3.6203	0.000974264	0.0209407
B171.CDS.8617987790.1	ccmF	Cluster_2205	cytochrome c-type biogenesis protein CcmF	16.7116	1.35749	-3.62183	0.00119277	0.0246239
B171.CDS.8617995511.1	yeiA	Cluster_2562	NAD-dependent dihydropyrimidine dehydrogenase subunit PreA	46.3905	3.72572	-3.63824	5.71971e-05	0.00190281
B171.CDS.8617996878.1		Cluster_261	gram-negative pili assembly chaperone, C-terminal domain protein	17.0683	1.35749	-3.65231	0.00250524	0.0448075
B171.CDS.8617986043.1	fimH	Cluster_6152	protein fimH	54.1568	3.84131	-3.81747	4.26691e-05	0.00149644
B171.CDS.8617984935.1	narI	Cluster_5372	respiratory nitrate reductase, gamma subunit	49.8601	3.45152	-3.85258	1.07129e-05	0.000444074
B171.CDS.8618001464.2		Cluster_3200	integrase core domain protein	596.671	40.4936	-3.88117	2.92823e-09	2.63693e-07
B171.CDS.8617998328.1		Cluster_5288	ABC transporter family protein	423.799	27.7708	-3.93174	1.1017e-08	8.22028e-07
B171.CDS.8617995755.1		Cluster_350	mauM/NapG ferredoxin-type family protein	112.838	7.29283	-3.95163	6.86292e-07	3.69536e-05
B171.CDS.8618004128.1	glpA	Cluster_2273	glycerol-3-phosphate dehydrogenase, anaerobic, A subunit	965.041	60.8129	-3.98814	7.25811e-11	1.18466e-08
B171.CDS.8617992581.1	appC	Cluster_1450	cytochrome bd-II oxidase subunit 1	29.9754	1.86286	-4.00819	6.94686e-05	0.00225363
B171.CDS.8617997336.1	nirD	Cluster_2206	nitrite reductase [NAD(P)H small subunit	191.17	11.4379	-4.06297	2.84289e-08	1.90364e-06
B171.CDS.8617987450.1	mgtA	Cluster_4421	magnesium-translocating P-type ATPase	528.03	29.8648	-4.1441	3.55676e-10	4.88868e-08
B171.CDS.8617979908.1		Cluster_5189	bacteriophage lysis family protein	68.641	3.84131	-4.1594	6.91823e-06	0.000296208
B171.CDS.8618002305.1		Cluster_2501	bacterial regulatory helix-turn-helix , lysR family protein	17.9142	0	-4.16304	8.9695e-05	0.00282215
B171.CDS.8617995479.1		Cluster_2166	rbsD / FucU transport family protein	435.528	24.1311	-4.1738	9.12656e-10	1.03626e-07
B171.CDS.8617988253.1		Cluster_6009	formate dehydrogenase, alpha subunit	671.749	36.7248	-4.19309	3.12041e-11	5.82067e-09
B171.CDS.8617996655.1	nikD	Cluster_84	nickel import ATP-binding protein NikD	213.282	11.5534	-4.20637	7.002e-09	5.57426e-07
B171.CDS.8618003296.1		Cluster_1661	gram-negative pili assembly chaperone, N-terminal domain protein	266.716	14.1959	-4.23176	1.04536e-08	7.91289e-07
B171.CDS.8617992103.1		Cluster_575	mgtC family protein	19.0211	0	-4.24953	1.59609e-05	0.000636363
B171.CDS.8618003490.1		Cluster_2448	periplasmic binding family protein	1639.5	82.6484	-4.31012	4.36893e-12	1.08662e-09
B171.CDS.8617996819.1	mdtE	Cluster_2531	multidrug resistance protein mdtE	68.7636	3.45152	-4.31634	7.15692e-07	3.77582e-05
B171.CDS.8617986575.1	nikC	Cluster_930	nickel ABC transporter, permease subunit NikC	269.228	13.4163	-4.32677	1.40869e-09	1.47152e-07
B171.CDS.8617998688.1		Cluster_7490	conserved hypothetical protein	208.014	10.3546	-4.32834	5.67428e-09	4.70424e-07
B171.CDS.8617984010.1	gadE	Cluster_960	transcriptional regulator gadE	89.5229	4.41923	-4.34039	1.85613e-07	1.07718e-05
B171.CDS.8617996014.1	fimG	Cluster_397	protein fimG	15.505	0.736538	-4.39583	0.00120942	0.0248694
B171.CDS.8617987474.1	nikA	Cluster_1116	nickel ABC transporter, nickel/metallophore periplasmic binding protein	558.406	25.6768	-4.44278	1.49388e-11	3.12102e-09
B171.CDS.8618004186.1		Cluster_1179	napD family protein	21.9086	0	-4.45343	6.9189e-06	0.000296208
B171.CDS.8617986691.1	nikE	Cluster_111	nickel import ATP-binding protein NikE	221.553	9.8492	-4.4915	1.51675e-09	1.55334e-07
B171.CDS.8617989859.1	fecD	Cluster_6182	fe(3+) dicitrate transport system permease protein fecD	580.975	25.33	-4.51956	6.96003e-11	1.17265e-08
B171.CDS.8617998366.1		Cluster_7388	polysaccharide deacetylase family protein	1358.54	58.2566	-4.5435	1.00211e-12	2.75475e-10
B171.CDS.8617989525.1		Cluster_6500	xdhC Rossmann domain protein	59.1433	2.48381	-4.57359	2.59855e-06	0.000121181
B171.CDS.8617989378.1	fecA	Cluster_4624	fe(3+) dicitrate transport protein fecA	9281.22	388.415	-4.57864	4.80502e-14	2.81334e-11
B171.CDS.8617997639.1		Cluster_6366	fecCD transport family protein	741.768	30.096	-4.62332	5.0847e-12	1.20715e-09
B171.CDS.8618003249.1	msbB	Cluster_6170	lipid A biosynthesis (KDO)2-(lauroyl)-lipid IVA acyltransferase	1000.83	37.2732	-4.74691	3.17644e-13	1.10604e-10
B171.CDS.8617995015.1		Cluster_7407	glycosyl transferases group 1 family protein	1100.19	38.7893	-4.82595	1.53077e-13	6.58454e-11
B171.CDS.8617985831.1	glpB	Cluster_2741	glycerol-3-phosphate dehydrogenase, anaerobic, B subunit	767.921	26.5289	-4.85532	1.63889e-13	6.58454e-11
B171.CDS.8618003476.1	adiC	Cluster_2560	arginine/agmatine antiporter	57.6699	1.97845	-4.86538	4.04834e-07	2.25265e-05
B171.CDS.8617992085.1		Cluster_1726	alpha amylase, catalytic domain protein	21.0054	0.620953	-5.08013	0.000126567	0.00382117
B171.CDS.8617986328.1	treC	Cluster_4243	alpha,alpha-phosphotrehalase	175.732	4.57784	-5.26257	4.0441e-10	5.41598e-08
B171.CDS.8617979983.1		Cluster_144	molybdopterin oxidoreductase family protein	141.007	3.56711	-5.30486	8.18837e-10	9.50396e-08
B171.CDS.8617985780.1	fimA	Cluster_231	type-1 fimbrial protein, A chain	714.328	18.0372	-5.30754	1.86694e-14	1.393e-11
B171.CDS.8618002323.1		Cluster_7466	conserved hypothetical protein	1300.89	32.0449	-5.34326	1.32812e-15	1.73419e-12
B171.CDS.8617992773.1	bor	Cluster_1800	lipoprotein bor	161.532	3.68269	-5.45491	5.6735e-10	6.89132e-08
B171.CDS.8618003520.1	narJ	Cluster_5258	nitrate reductase molybdenum cofactor assembly chaperone	101.976	2.20962	-5.5283	2.57382e-09	2.35843e-07
B171.CDS.8617986355.1	nikB	Cluster_938	nickel ABC transporter, permease subunit NikB	125.644	2.71498	-5.53225	1.30929e-09	1.3956e-07
B171.CDS.8617998873.1	narH	Cluster_7255	nitrate reductase, beta subunit	634.448	13.6905	-5.53426	1.7259e-15	1.80287e-12
B171.CDS.8617996070.1	narK	Cluster_4345	nitrite extrusion protein 1	290.852	5.42997	-5.7432	5.15403e-13	1.5835e-10
B171.CDS.8617999438.1	glpT	Cluster_824	glycerol-3-phosphate transporter	579.69	9.89223	-5.87284	1.0298e-15	1.73419e-12
B171.CDS.8617991806.2		Cluster_6063	type VII secretion system (T7SS), usher family protein	133.934	1.97845	-6.08101	5.54804e-10	6.89132e-08
B171.CDS.8618000009.1		Cluster_4386	nitrate reductase, alpha subunit	4540.81	32.0314	-7.14732	9.68047e-27	5.05611e-23
aThese are locus ids that were generated by an in-house annotation pipeline.
bLFC is the log2 fold-change value of the read counts. Any read counts that were zero were considered one for the LFC calculation.

## Sheet: DMEM 0.5 vs. LB 0.5
Locus IDa	Gene ID	LS-BSR Cluster ID	Predicted Protein Function	Read Counts (LB 0.5)	Read Counts (DMEM 0.5)	LFC (DMEM 0.5/ LB 0.5)b	p-value	FDR
B171.CDS.8617997200.1		Cluster_2588	secretion system effector C (SseC) like family protein	2548.14	108715	5.41496	8.70813e-13	6.78594e-11
B171.CDS.8618000544.1	espA	Cluster_1566	espA	2610.3	91568.1	5.13256	1.01628e-11	5.72903e-10
B171.CDS.8617989813.1		Cluster_15	conserved hypothetical protein	4.01497	132.286	5.04213	2.92659e-18	7.75401e-16
B171.CDS.8617996735.1		Cluster_6420	sdiA-regulated family protein	26.73	873.893	5.03092	6.96868e-18	1.60552e-15
B171.CDS.8617984988.1	fepA	Cluster_5994	ferrienterobactin receptor	150.678	4900.85	5.02349	8.1634e-15	1.08145e-12
B171.CDS.8617983669.1	asnA	Cluster_5259	aspartate--ammonia ligase	295.42	9539.28	5.01304	3.12487e-13	2.67076e-11
B171.CDS.8617984888.1		Cluster_854	4'-phosphopantetheinyl transferase superfamily protein	18.3127	590.339	5.01063	3.0882e-18	7.79255e-16
B171.CDS.8618003690.1		Cluster_2527	enterobacterial EspB family protein	2120.46	58992.5	4.79808	1.49013e-10	6.6917e-09
B171.CDS.8617980754.1		Cluster_113	type III secretion system regulator family protein	305.843	8198.72	4.74454	1.43405e-12	1.08558e-10
B171.CDS.8617988074.1		Cluster_1586	espF repeat family protein	298.335	7761.64	4.70136	1.7741e-12	1.23697e-10
B171.CDS.8617999574.1		Cluster_1428	putative bfpL	152.755	3931.84	4.68591	6.03348e-14	6.03235e-12
B171.CDS.8617997555.1	eprI	Cluster_76	type III secretion apparatus needle protein	86.5066	2156.42	4.63969	5.46484e-15	7.42518e-13
B171.CDS.8617993158.1		Cluster_1834	conserved hypothetical protein	122.239	3004.07	4.61914	3.17891e-14	3.82842e-12
B171.CDS.8617996806.1		Cluster_829	putative bfpK	135.272	3262.97	4.59226	5.1956e-14	5.73572e-12
B171.CDS.8617995580.1		Cluster_3201	esterase-like activity of phytase family protein	5.97509	142.444	4.57529	9.32968e-17	1.70476e-14
B171.CDS.8618001253.1	cesT	Cluster_359	tir chaperone	3156.24	75041.4	4.57141	6.74698e-10	2.55373e-08
B171.CDS.8617988830.1	eae	Cluster_5551	intimin	5108.99	121409	4.57069	2.91674e-10	1.21699e-08
B171.CDS.8617981769.1		Cluster_226	putative bfpJ	117.18	2760.92	4.55835	3.45444e-14	4.06779e-12
B171.CDS.8617988611.1		Cluster_5753	conserved hypothetical protein	8.7732	202.693	4.53005	4.97284e-17	9.75966e-15
B171.CDS.8617985893.1		Cluster_3698	transposase, Mutator family protein	119.496	2729.91	4.51382	5.57179e-14	5.90499e-12
B171.CDS.8617994395.1		Cluster_4901	putative bfpC	2179.29	47265.2	4.43885	1.49e-09	5.09366e-08
B171.CDS.8617979921.1		Cluster_5085	putative prepilin	262.654	5545.58	4.4001	3.80391e-12	2.3714e-10
B171.CDS.8617981131.2		Cluster_1473	putative periplasmic protein	1903.62	38949.9	4.3548	2.01722e-09	6.55782e-08
B171.CDS.8617985633.1	tir	Cluster_4232	tir	3177.13	64521.6	4.34398	3.48408e-09	1.06717e-07
B171.CDS.8617993596.1		Cluster_6548	transglycosylase SLT domain protein	232.756	4560.72	4.29237	4.5323e-12	2.76053e-10
B171.CDS.8618001869.1		Cluster_4239	AAA domain protein	9274.62	181319	4.2891	4.91898e-10	1.9452e-08
B171.CDS.8617981513.1		Cluster_310	serine/threonine-protein phosphatase	22.3592	434.794	4.28139	1.7155e-15	2.67366e-13
B171.CDS.8617983130.1	hyaA	Cluster_2712	hydrogenase-1 small chain	16.3841	317.851	4.27798	6.76089e-16	1.1942e-13
B171.CDS.8617997949.1		Cluster_4999	type II secretion system (T2SS), F family protein	2565.06	48863	4.25168	4.87906e-09	1.47413e-07
B171.CDS.8617991506.1	purT	Cluster_4924	phosphoribosylglycinamide formyltransferase 2	151.401	2851.64	4.23535	1.93457e-12	1.33134e-10
B171.CDS.8617991409.1		Cluster_2062	toxin co-regulated pilus biosynthesis Q family protein	1170.79	21784.7	4.21776	1.8536e-09	6.10076e-08
B171.CDS.8617978741.1		Cluster_3984	putative protein gp35	1.54113	27.6875	4.16717	9.54647e-09	2.54205e-07
B171.CDS.8617989279.1		Cluster_7339	sepQ family protein	54.7572	928.386	4.0836	2.01199e-13	1.80704e-11
B171.CDS.8617999375.1	espG	Cluster_4856	LEE-encoded effector EspG	302.224	5078.21	4.07063	5.70178e-11	2.79757e-09
B171.CDS.8617997404.1		Cluster_6081	bacterial type II and III secretion system family protein	8003.65	133190	4.05669	7.27353e-09	2.03928e-07
B171.CDS.8617998008.2		Cluster_6509	putative espH protein	29.1493	482.458	4.04887	4.03023e-14	4.64265e-12
B171.CDS.8617997493.1		Cluster_4736	type II/IV secretion system family protein	6752.52	110640	4.03431	1.21687e-08	3.19218e-07
B171.CDS.8617995901.1	gam	Cluster_753	host-nuclease inhibitor protein gam	1.44641	23.391	4.0154	2.09858e-08	5.24546e-07
B171.CDS.8617998693.1		Cluster_6264	bacterial regulatory helix-turn-helix s, AraC family protein	601.475	9667.11	4.00651	1.1698e-09	4.16026e-08
B171.CDS.8618003655.1	purK	Cluster_2666	phosphoribosylaminoimidazole carboxylase, ATPase subunit	117.06	1785.81	3.93127	6.93851e-12	4.04035e-10
B171.CDS.8617997923.1	purD	Cluster_2388	phosphoribosylamine--glycine ligase	431.091	6523.3	3.91954	9.14606e-10	3.31952e-08
B171.CDS.8617996605.1	arcC	Cluster_4826	carbamate kinase	17.8306	267.508	3.90716	5.55559e-14	5.90499e-12
B171.CDS.8617986896.1		Cluster_425	conserved hypothetical protein	3.92025	58.5843	3.9015	1.31273e-11	7.09811e-10
B171.CDS.8617996343.1		Cluster_2705	type III secretion effector delivery regulator, TyeA family	1356.17	19731.1	3.86286	1.51426e-08	3.91417e-07
B171.CDS.8617991066.1		Cluster_738	conserved hypothetical protein	0.513711	7.3505	3.83881	0.00210029	0.014741
B171.CDS.8617981600.1		Cluster_1625	ipaB/EvcA family protein	1304.51	18564.4	3.83096	2.21829e-08	5.51864e-07
B171.CDS.8617992030.2		Cluster_1998	transglycosylase SLT domain protein	14.7799	208.068	3.81535	6.00508e-14	6.03235e-12
B171.CDS.8617992434.1		Cluster_3441	type IV leader peptidase family protein	8657.02	120141	3.79471	5.4594e-08	1.2416e-06
B171.CDS.8617981895.1		Cluster_1509	putative rOrf6	332.567	4500.46	3.75836	5.01901e-10	1.95557e-08
B171.CDS.8617981176.1	purL	Cluster_5508	phosphoribosylformylglycinamidine synthase	1323.35	17847.3	3.75345	3.98176e-08	9.37749e-07
B171.CDS.8617993321.1		Cluster_3712	gram-negative porin family protein	1.9917	26.7702	3.74856	3.27695e-08	7.82187e-07
B171.CDS.8617989531.2		Cluster_1790	putative type III secretion system, LEE associated	20.0518	261.002	3.70226	2.67806e-13	2.3264e-11
B171.CDS.8617980433.1	entB	Cluster_2990	isochorismatase	88.3437	1146.93	3.6985	1.43091e-11	7.65899e-10
B171.CDS.8618002546.1		Cluster_6515	perB family protein	218.834	2821.66	3.68863	1.78865e-10	7.83311e-09
B171.CDS.8617998030.1	purM	Cluster_6411	phosphoribosylformylglycinamidine cyclo-ligase	492.861	6349.41	3.68737	5.54052e-09	1.65871e-07
B171.CDS.8617995001.1		Cluster_3239	type III secretion apparatus lipoprotein, YscJ/HrcJ family	739.208	9441.61	3.67498	1.34097e-08	3.50039e-07
B171.CDS.8617990010.1		Cluster_6554	bacterial regulatory s, luxR family protein	0.513711	6.55332	3.6732	0.00344774	0.0221718
B171.CDS.8618003676.1	ybdB	Cluster_3972	esterase YbdB	26.0815	326.042	3.64396	1.00454e-12	7.71459e-11
B171.CDS.8617981291.1	yliI	Cluster_2740	soluble aldose sugar dehydrogenase yliI	38.3645	477.013	3.63618	3.02625e-12	1.97235e-10
B171.CDS.8617996379.1	cirA	Cluster_6868	colicin I receptor	517.243	6373.68	3.62321	6.42994e-09	1.85175e-07
B171.CDS.8617990116.1	csgB	Cluster_1497	minor curlin subunit	0.513711	6.32764	3.62264	0.00579841	0.0342539
B171.CDS.8617989346.1	entF	Cluster_6054	enterobactin synthase component F	726.348	8891.33	3.61367	1.81675e-08	4.60621e-07
B171.CDS.8617993655.1		Cluster_548	conserved hypothetical protein	132.554	1609.17	3.60167	9.30535e-11	4.36363e-09
B171.CDS.8617983675.1		Cluster_1080	prophage tail fibre N-terminal family protein	31.0377	373.721	3.58987	3.39232e-12	2.16577e-10
B171.CDS.8617978785.1		Cluster_3397	glycosyl hydrolase 108 family protein	1.02742	12.1541	3.56435	4.60465e-05	0.000530436
B171.CDS.8618003648.1		Cluster_103	lpxR	1928.84	22537.9	3.54655	2.28264e-07	4.56443e-06
B171.CDS.8617986281.1		Cluster_5824	tir chaperone family protein	227.449	2655.77	3.54552	9.25667e-10	3.33681e-08
B171.CDS.8618002763.1		Cluster_4366	type III secretion apparatus H+-transporting two-sector ATPase	425.106	4932.55	3.53644	5.66598e-09	1.68674e-07
B171.CDS.8617982574.1		Cluster_89	enterobacterial Ail/Lom family protein	0.995849	11.4419	3.52226	0.000246722	0.00230985
B171.CDS.8617979485.1		Cluster_2081	type III secretion apparatus protein, YscI/HrpB, C-terminal domain	472.576	5384.89	3.5103	9.2614e-09	2.49118e-07
B171.CDS.8617999960.1		Cluster_4259	type III secretion outer membrane pore, YscC/HrcC family	2949.07	33297.8	3.49709	4.70061e-07	8.67894e-06
B171.CDS.8617986123.1		Cluster_2080	(2,3-dihydroxybenzoyl)adenylate synthase	380.137	4274.46	3.49115	6.15639e-09	1.81237e-07
B171.CDS.8617978884.2		Cluster_1489	conserved hypothetical protein	1.96012	21.776	3.47372	1.04508e-06	1.81142e-05
B171.CDS.8617993976.1	purH	Cluster_4269	phosphoribosylaminoimidazolecarboxamide formyltransferase/IMP cyclohydrolase	1473.23	16210.7	3.45989	3.48505e-07	6.64291e-06
B171.CDS.8617988764.1	bioD	Cluster_3566	dethiobiotin synthase	22.9361	238.332	3.37728	1.18381e-11	6.53437e-10
B171.CDS.8618004101.1	entC	Cluster_4930	isochorismate synthase entC	326.622	3385.52	3.37369	7.24196e-09	2.03928e-07
B171.CDS.8617985451.1	cybH	Cluster_2796	ni/Fe-hydrogenase, b-type cytochrome subunit	11.9502	122.975	3.36325	1.255e-11	6.85593e-10
B171.CDS.8618001713.1		Cluster_5167	transposase, Mutator family protein	22.2645	226.902	3.34925	6.84528e-12	4.03035e-10
B171.CDS.8617982900.1	asnB	Cluster_4246	asparagine synthase	350.338	3531.95	3.33365	9.32655e-09	2.49603e-07
B171.CDS.8617980515.1		Cluster_5760	sepZ family protein	276.704	2746.09	3.31096	6.10668e-09	1.80778e-07
B171.CDS.8617982169.1		Cluster_5125	bundlin family protein	6309.78	62002.6	3.29667	3.10005e-06	4.94794e-05
B171.CDS.8617995308.1	fepE	Cluster_2575	ferric enterobactin transport protein fepE	19.4033	185.89	3.26008	2.54709e-11	1.32324e-09
B171.CDS.8617984679.1		Cluster_429	conserved hypothetical protein	1.50956	14.3904	3.2529	4.19861e-05	0.000489333
B171.CDS.8617993548.1	bet	Cluster_3486	phage recombination protein Bet	9.4132	89.0297	3.24153	1.04392e-10	4.76874e-09
B171.CDS.8617997144.1		Cluster_5302	2,3-dihydro-2,3-dihydroxybenzoate dehydrogenase	106.372	999.15	3.23158	1.3439e-09	4.65446e-08
B171.CDS.8617982295.1	bioF	Cluster_4872	8-amino-7-oxononanoate synthase	95.2917	892.43	3.22732	1.37536e-09	4.73248e-08
B171.CDS.8617989436.1		Cluster_2278	putative sT22 protein	29.0861	272.197	3.22625	8.4119e-11	4.01574e-09
B171.CDS.8618003785.1	ssaV	Cluster_6867	secretion system apparatus protein SsaV	1092.21	10214.1	3.22524	5.62084e-07	1.03062e-05
B171.CDS.8618000313.1		Cluster_1197	perC transcriptional activator family protein	390.375	3645.96	3.22337	3.1614e-08	7.58021e-07
B171.CDS.8617982450.1		Cluster_2281	conserved hypothetical protein	68.1222	635.555	3.22182	7.46414e-10	2.7467e-08
B171.CDS.8617979005.1		Cluster_7340	mu-like prophage major head subunit gpT family protein	8.41735	77.8984	3.21016	2.94647e-10	1.21915e-08
B171.CDS.8618002609.1	purC	Cluster_2775	phosphoribosylaminoimidazolesuccinocarboxamide synthase	397.065	3615.22	3.18664	4.94344e-08	1.134e-06
B171.CDS.8617996969.1		Cluster_4947	binding--dependent transport system inner membrane component family protein	134.968	1225.98	3.18325	2.40405e-09	7.68347e-08
B171.CDS.8617995518.1	hyaB	Cluster_2023	hydrogenase-1 large chain	36.1433	326.514	3.17535	1.76669e-10	7.8014e-09
B171.CDS.8617982029.1	torS	Cluster_5548	TMAO reductase sytem sensor TorS	127.911	1148.27	3.16626	2.88675e-09	8.94554e-08
B171.CDS.8617983349.1	ipgB2	Cluster_6644	ipgB2	54.7717	482.974	3.14044	5.84328e-10	2.24373e-08
B171.CDS.8617989741.1	purN	Cluster_2920	phosphoribosylglycinamide formyltransferase	170.993	1496	3.12909	8.96097e-09	2.43509e-07
B171.CDS.8617991915.1	fes	Cluster_2733	enterochelin esterase	126.677	1103.59	3.12298	4.89616e-09	1.47413e-07
B171.CDS.8617989684.1		Cluster_89	enterobacterial Ail/Lom family protein	7.87207	68.3615	3.11837	1.84066e-09	6.09605e-08
B171.CDS.8617995040.1	bfpA	Cluster_3217	major structural subunit of bundle-forming pilus	29802	257436	3.11074	6.97571e-07	1.24879e-05
B171.CDS.8617987036.1	bioC	Cluster_2844	malonyl-CoA O-methyltransferase BioC	26.2709	223.595	3.08935	1.99505e-10	8.52562e-09
B171.CDS.8617993026.1	fhuE	Cluster_6850	fhuE receptor	406.292	3313.51	3.02777	1.10063e-07	2.4001e-06
B171.CDS.8617994614.1	hyaE	Cluster_2069	hydrogenase-1 operon protein hyaE	1.47799	11.8581	3.00417	0.000604948	0.00511263
B171.CDS.8617982196.1		Cluster_701	prophage tail fibre family protein	5.42981	43.5169	3.0026	6.53902e-08	1.48078e-06
B171.CDS.8617993248.1		Cluster_89	enterobacterial Ail/Lom family protein	9.28691	74.3227	3.00053	6.52598e-09	1.86925e-07
B171.CDS.8617990049.1		Cluster_629	uracil-xanthine permease family protein	193.197	1518.24	2.97426	6.56795e-08	1.481e-06
B171.CDS.8617992818.1		Cluster_3219	bacterial regulatory s, luxR family protein	19.9801	154.859	2.95432	4.97932e-10	1.95448e-08
B171.CDS.8617994269.1	exo	Cluster_2980	exonuclease	7.35836	56.5386	2.94178	1.57186e-08	4.04334e-07
B171.CDS.8617986826.1		Cluster_1498	type III secretion low calcium response chaperone LcrH/SycD	588.183	4497.45	2.93477	7.64978e-07	1.36027e-05
B171.CDS.8617989323.2	rutB	Cluster_2938	pyrimidine utilization protein B	1.47799	11.2866	2.93291	0.000597188	0.0050632
B171.CDS.8617978903.1		Cluster_1722	putative csi protein	20.557	156.609	2.92946	7.05688e-10	2.63341e-08
B171.CDS.8617980671.1		Cluster_2611	type III secretion apparatus protein, YscD/HrpQ family	231.45	1755.03	2.92272	8.29538e-08	1.83921e-06
B171.CDS.8617994025.1		Cluster_1857	conserved hypothetical protein	127.428	954.327	2.9048	1.9279e-08	4.84168e-07
B171.CDS.8618001003.1		Cluster_1644	conserved hypothetical protein	0	7.42086	2.89159	9.38993e-05	0.000985291
B171.CDS.8618004091.1		Cluster_1777	bacterial Ig-like domain family protein	31.3936	230.852	2.87843	1.65458e-09	5.58448e-08
B171.CDS.8617988179.1		Cluster_425	conserved hypothetical protein	8.83635	64.0942	2.85867	3.86441e-08	9.14175e-07
B171.CDS.8617985805.1		Cluster_3785	conserved hypothetical protein	0.995849	7.16	2.84596	0.00811528	0.0451711
B171.CDS.8617998355.1		Cluster_5325	putative type III secretion system, LEE associated	700.119	5004.02	2.83742	1.26908e-06	2.17632e-05
B171.CDS.8618003140.1		Cluster_2095	biofilm formation family protein	213.538	1523.95	2.83524	1.75608e-07	3.66357e-06
B171.CDS.8617998383.1	purF	Cluster_5901	amidophosphoribosyltransferase	487.082	3447.4	2.82327	1.15639e-06	1.98951e-05
B171.CDS.8617985079.1		Cluster_1544	type III secretion system subunit	534.794	3775.16	2.81948	6.63679e-07	1.20028e-05
B171.CDS.8618003758.1		Cluster_1119	ATP-binding sugar transporter from pro-phage family protein	5.42981	37.9864	2.80651	5.05544e-07	9.30166e-06
B171.CDS.8617992686.1	kdpA	Cluster_1848	K+-transporting ATPase, A subunit	123.6	843.482	2.77067	1.0378e-07	2.29139e-06
B171.CDS.8617990638.2	yedR	Cluster_4131	inner membrane protein yedR	5.91195	39.8768	2.75385	4.38737e-07	8.18615e-06
B171.CDS.8618003126.1		Cluster_3235	bacteriophage lambda tail assembly I family protein	36.017	242.063	2.74863	1.03386e-08	2.73922e-07
B171.CDS.8617994804.1		Cluster_970	phage minor tail protein G	1.50956	10.0029	2.72822	0.00296211	0.0195714
B171.CDS.8618003845.1	epaP	Cluster_926	type III secretion apparatus protein, YscR/HrcR family	382.572	2523.01	2.72134	6.90358e-07	1.24007e-05
B171.CDS.8617991808.1		Cluster_405	conserved hypothetical protein	8.41735	55.4102	2.71871	1.29968e-07	2.77702e-06
B171.CDS.8618001611.1		Cluster_1974	conserved hypothetical protein	4.4971	29.5427	2.71573	4.11944e-06	6.3747e-05
B171.CDS.8617990121.1	glnK	Cluster_470	nitrogen regulatory protein P-II 2	3.43811	22.5732	2.71492	2.22319e-05	0.000288037
B171.CDS.8618002111.1		Cluster_1214	prokaryotic dksA/traR C4-type zinc finger family protein	3.46968	22.7637	2.71386	2.22956e-05	0.000288157
B171.CDS.8617988258.1	cvpA	Cluster_674	colicin V production protein	181.483	1188.13	2.7108	3.97664e-07	7.47242e-06
B171.CDS.8618000890.1	escU	Cluster_4019	escU	123.646	808.275	2.70863	1.6079e-07	3.38105e-06
B171.CDS.8617990243.1		Cluster_496	prophage minor tail Z family protein	25.1258	162.16	2.69018	8.46938e-09	2.31336e-07
B171.CDS.8618003635.1		Cluster_4400	phage tail family protein	151.062	969.957	2.68278	2.484e-07	4.92985e-06
B171.CDS.8618000899.1		Cluster_2105	phage minor tail protein L	59.5385	366.638	2.62246	7.54153e-08	1.69008e-06
B171.CDS.8617976938.1	traA	Cluster_1150	type IV conjugative transfer system pilin TraA	25.7026	157.561	2.61592	2.56763e-08	6.27e-07
B171.CDS.8617984445.1		Cluster_17	putative transposase	2.95597	18.0656	2.61154	0.000114525	0.00115155
B171.CDS.8617987924.1		Cluster_46	conserved hypothetical protein	1.50956	9.20571	2.6084	0.00440564	0.0271459
B171.CDS.8617982041.1		Cluster_2096	phage minor tail protein G	27.9555	169.786	2.60251	2.90904e-08	7.03882e-07
B171.CDS.8617986110.1	kdpB	Cluster_1115	K+-transporting ATPase, B subunit	190.518	1154.77	2.59961	6.51058e-07	1.18149e-05
B171.CDS.8617994900.1		Cluster_6911	minor tail protein U	12.2745	73.5462	2.58299	1.09532e-07	2.4001e-06
B171.CDS.8617976874.1	traL	Cluster_1895	type IV conjugative transfer system protein TraL	10.9228	65.3427	2.58069	2.79842e-07	5.51258e-06
B171.CDS.8617982441.1	ninB	Cluster_1052	protein ninB	3.53283	21.1342	2.58068	5.07539e-05	0.000574669
B171.CDS.8617977819.1		Cluster_6308	mu-like prophage I family protein	12.4955	74.2876	2.57172	2.15803e-07	4.36466e-06
B171.CDS.8617995500.1		Cluster_496	prophage minor tail Z family protein	29.7176	175.937	2.56567	4.88085e-08	1.1245e-06
B171.CDS.8617999993.1	bioB	Cluster_6387	biotin synthase	250.722	1483.3	2.56465	1.57319e-06	2.64646e-05
B171.CDS.8617986948.1		Cluster_274	mbtH-like family protein	20.3274	120.111	2.56287	4.22445e-08	9.90503e-07
B171.CDS.8617986623.1		Cluster_818	conserved hypothetical protein	3.43811	20.1465	2.55084	6.66222e-05	0.000732429
B171.CDS.8618004279.1		Cluster_3226	conserved hypothetical protein	91.4142	534.202	2.54689	3.94084e-07	7.43151e-06
B171.CDS.8617981629.1	purE	Cluster_1009	N5-carboxyaminoimidazole ribonucleotide mutase	197.574	1154.05	2.54624	2.34003e-06	3.82711e-05
B171.CDS.8617999585.1	dppC	Cluster_7336	dipeptide transport system permease protein dppC	161.115	939.476	2.54377	8.48588e-07	1.48896e-05
B171.CDS.8617994013.1		Cluster_3762	hypothetical protein	20.8497	120.618	2.53235	4.56329e-08	1.05627e-06
B171.CDS.8618002093.1	carA	Cluster_6332	carbamoyl-phosphate synthase small chain	897.017	5183.93	2.53084	2.03047e-05	0.000265666
B171.CDS.8617994079.1		Cluster_1740	resolvase, N terminal domain protein	11.3418	64.6863	2.51182	3.25183e-07	6.24327e-06
B171.CDS.8618001456.1		Cluster_4165	universal stress B family protein	30.6187	174.569	2.51131	8.17516e-08	1.82017e-06
B171.CDS.8617998164.1	iraD	Cluster_2047	anti-adapter protein iraD	11.2786	64.2847	2.51089	6.79387e-07	1.22451e-05
B171.CDS.8618003400.1	eamB	Cluster_5133	cysteine/O-acetylserine efflux protein	159.034	900.268	2.50102	1.46273e-06	2.47636e-05
B171.CDS.8618001190.1		Cluster_5284	conserved hypothetical protein	1.9917	11.2514	2.49804	0.00256204	0.0173832
B171.CDS.8617994000.1	carB	Cluster_292	carbamoyl-phosphate synthase large chain	3065.28	17285.7	2.49549	0.000139055	0.00136707
B171.CDS.8618000343.1		Cluster_165	ferredoxin-type , NapH/MauN family protein	239.827	1333.67	2.47533	1.7208e-06	2.87651e-05
B171.CDS.8617983849.2		Cluster_1101	clp protease family protein	202.84	1121.59	2.46713	2.64893e-06	4.30573e-05
B171.CDS.8617981963.1		Cluster_4718	oligopeptide/dipeptide ABC transporter, ATP-binding , C-terminal domain protein	318.218	1755.36	2.46368	4.62032e-06	7.07603e-05
B171.CDS.8617979561.2		Cluster_1234	conserved hypothetical protein	2.98755	16.4361	2.45983	0.000286855	0.00264355
B171.CDS.8617992070.1		Cluster_648	type III secretion , HrpO family protein	33.4484	181.89	2.44306	1.21639e-07	2.63087e-06
B171.CDS.8617980735.1	psiE	Cluster_544	protein psiE	41.771	226.558	2.43931	3.24947e-07	6.24327e-06
B171.CDS.8617987215.1		Cluster_3797	regulatory protein CII	6.58352	35.4894	2.43046	7.33223e-06	0.000105868
B171.CDS.8617980611.2		Cluster_1101	clp protease family protein	194.13	1046.3	2.43021	2.95439e-06	4.74403e-05
B171.CDS.8617990266.1		Cluster_3285	putative predicted oxidoreductase	5.39824	28.7455	2.41278	2.52226e-05	0.000320515
B171.CDS.8617990363.1		Cluster_1155	putative arylsulfatase domain protein	202.209	1067.51	2.40034	4.7083e-06	7.19e-05
B171.CDS.8617981070.1		Cluster_2402	prophage tail fibre N-terminal family protein	20.0748	105.791	2.39776	2.81221e-07	5.51922e-06
B171.CDS.8617993439.1		Cluster_505	bacteriophage lysis family protein	24.8732	130.932	2.39615	2.76274e-07	5.4626e-06
B171.CDS.8617996853.1		Cluster_6911	minor tail protein U	19.8223	103.435	2.38353	3.19617e-07	6.18121e-06
B171.CDS.8617982871.1		Cluster_483	lysozyme	24.5489	127.969	2.38206	2.4279e-07	4.83663e-06
B171.CDS.8617991825.1		Cluster_6836	ribonucleoside-diphosphate reductase, alpha subunit	434.248	2243.36	2.36907	1.3886e-05	0.000188671
B171.CDS.8617976880.1	traE	Cluster_948	type IV conjugative transfer system protein TraE	55.2137	284.993	2.36783	4.6163e-07	8.58307e-06
B171.CDS.8617980850.1		Cluster_5844	conserved hypothetical protein	33.5431	172.825	2.36522	2.00755e-07	4.10734e-06
B171.CDS.8617981409.1		Cluster_1082	conserved hypothetical protein	26.9195	137.35	2.35114	2.11048e-07	4.28483e-06
B171.CDS.8617976774.2		Cluster_3	transposase family protein	43.5648	221.119	2.34359	5.66683e-07	1.03547e-05
B171.CDS.8617995850.1		Cluster_1308	phage portal protein, lambda family	111.908	563.674	2.33255	3.08837e-06	4.94419e-05
B171.CDS.8617984515.1		Cluster_2686	DNA methylase family protein	64.5177	323.094	2.32419	1.54534e-06	2.60788e-05
B171.CDS.8617993809.1		Cluster_46	conserved hypothetical protein	2.02327	10.0733	2.31577	0.00366122	0.0233745
B171.CDS.8617985621.1		Cluster_6541	putative predicted protein	0	4.92379	2.29977	0.00289901	0.0192233
B171.CDS.8617995265.1		Cluster_303	ABC transporter family protein	600.873	2942.02	2.29168	3.37069e-05	0.000412477
B171.CDS.8617997399.1		Cluster_423	putative type III secretion protein EprI	2.02327	9.88275	2.28822	0.00364722	0.0233132
B171.CDS.8617992448.1	fhuB	Cluster_4562	iron(3+)-hydroxamate import system permease protein fhuB	215.752	1047.54	2.27956	1.07289e-05	0.00015052
B171.CDS.8617995254.1		Cluster_770	phage tail assembly protein T	8.89949	43.0509	2.27425	5.22722e-06	7.9595e-05
B171.CDS.8617994693.1		Cluster_1176	conserved hypothetical protein	5.88037	28.3997	2.2719	4.07793e-05	0.000479134
B171.CDS.8617995755.1		Cluster_350	mauM/NapG ferredoxin-type family protein	143.792	691.936	2.26665	5.83651e-06	8.8113e-05
B171.CDS.8617977606.1		Cluster_667	conserved hypothetical protein	9.86377	47.453	2.26629	6.43768e-06	9.5023e-05
B171.CDS.8617981705.1	ipgB2	Cluster_6553	ipgB2	7.87207	37.7608	2.26207	1.97138e-05	0.000258573
B171.CDS.8617978091.1		Cluster_4046	conserved hypothetical protein	4.97924	23.8218	2.25828	0.00012068	0.00120657
B171.CDS.8618002628.1		Cluster_5267	phage tail tape measure protein, lambda family	415.375	1975.84	2.24998	2.3334e-05	0.000300113
B171.CDS.8618002551.1	mntH	Cluster_2628	manganese transport protein mntH	409.862	1949.01	2.24953	2.47844e-05	0.000315703
B171.CDS.8617995784.1	epaR	Cluster_907	type III secretion apparatus protein SpaR/YscT/HrcT	566.571	2691.34	2.248	3.9802e-05	0.000471836
B171.CDS.8618001360.1		Cluster_1098	phage minor tail family protein	12.8829	60.8205	2.2391	3.12287e-06	4.96939e-05
B171.CDS.8618002181.1	fiu	Cluster_6848	catecholate siderophore receptor fiu	577.439	2701.51	2.22602	5.42718e-05	0.000611886
B171.CDS.8617976910.1	traK	Cluster_265	type-F conjugative transfer system secretin TraK	43.9035	201.946	2.20156	1.42225e-06	2.41555e-05
B171.CDS.8617999940.1		Cluster_6918	phage holin, lambda family	14.2662	65.5684	2.2004	6.46352e-06	9.51395e-05
B171.CDS.8618000588.1		Cluster_4189	VWA domain containing CoxE-like family protein	426.039	1949.51	2.19406	3.90861e-05	0.00046648
B171.CDS.8617995203.1		Cluster_1936	bacterial OB fold family protein	2.47384	11.2514	2.18529	0.00617176	0.0357813
B171.CDS.8617991244.1		Cluster_2881	amino ABC transporter, permease , 3-TM region, His/Glu/Gln/Arg/opine family domain protein	579.082	2632.84	2.18478	5.90968e-05	0.000657886
B171.CDS.8617994776.1	wcaE	Cluster_154	colanic acid biosynthesis glycosyltransferase WcaE	3.01912	13.7133	2.18338	0.00261715	0.0177117
B171.CDS.8617993713.1		Cluster_6418	phage N-6-adenine-methyltransferase	7.48465	33.895	2.17907	3.8279e-05	0.000459955
B171.CDS.8618001545.1		Cluster_6924	conserved hypothetical protein	40.6805	183.851	2.17613	1.68036e-06	2.81779e-05
B171.CDS.8617991633.1		Cluster_379	conserved hypothetical protein	3.50126	15.7942	2.17345	0.00121481	0.00926227
B171.CDS.8617987969.1	sotB	Cluster_4934	sugar efflux transporter	51.7611	233.367	2.17266	5.88714e-06	8.83738e-05
B171.CDS.8617989788.1	citF	Cluster_5896	citrate lyase, alpha subunit	6.52037	29.2467	2.16525	0.000149366	0.00145495
B171.CDS.8617992240.1	pyrB	Cluster_1055	aspartate carbamoyltransferase	216.627	969.824	2.16251	3.31864e-05	0.000407072
B171.CDS.8617990445.1	nrdF	Cluster_6184	ribonucleoside-diphosphate reductase 2 subunit beta	72.5305	323.991	2.15929	7.14799e-06	0.00010349
B171.CDS.8617983571.1		Cluster_6361	oligopeptide/dipeptide ABC transporter, ATP-binding , C-terminal domain protein	400.244	1779.86	2.15281	5.74456e-05	0.000642203
B171.CDS.8618004168.1	yhhI	Cluster_2356	H repeat-associated protein yhhI	1.96012	8.6694	2.14499	0.00762035	0.0426852
B171.CDS.8617987076.1	kdpC	Cluster_1711	K+-transporting ATPase, C subunit	78.038	345.011	2.14439	5.88146e-06	8.83738e-05
B171.CDS.8617981511.1		Cluster_1067	nitrate reductase cytochrome c-type subunit family protein	144.122	633.498	2.13605	1.26215e-05	0.000173717
B171.CDS.8617988704.1	ybhI	Cluster_1568	inner membrane protein ybhI	17.5379	77.0807	2.1359	5.52701e-06	8.39188e-05
B171.CDS.8617995910.1		Cluster_1801	cyd operon protein YbgE	21.2055	92.9804	2.13249	3.92911e-06	6.12363e-05
B171.CDS.8618003304.1		Cluster_4265	bacterial extracellular solute-binding s, 5 Middle family protein	1227.16	5364.17	2.12804	0.000225608	0.00213863
B171.CDS.8617978694.1		Cluster_430	putative gp46	15.5462	67.7196	2.12302	6.68647e-06	9.76077e-05
B171.CDS.8617993565.1		Cluster_1777	bacterial Ig-like domain family protein	5.01082	21.776	2.11962	0.000318397	0.00289895
B171.CDS.8617978296.1		Cluster_3404	conserved hypothetical protein	11.5943	50.3663	2.11904	1.07717e-05	0.000150605
B171.CDS.8618002273.1		Cluster_3909	hypothetical protein	2.95597	12.8312	2.11795	0.00135582	0.0101908
B171.CDS.8617980020.1		Cluster_3678	putative escE protein	65.4649	283.687	2.11551	3.54642e-06	5.59778e-05
B171.CDS.8617984553.1		Cluster_6449	transposase family protein	43.691	188.578	2.10975	4.12629e-06	6.3747e-05
B171.CDS.8617994660.1		Cluster_143	conserved hypothetical protein	66.4693	286.025	2.10538	9.89224e-06	0.000139784
B171.CDS.8617991321.1		Cluster_175	phage regulatory , Rha family protein	8.35421	35.715	2.09596	6.92079e-05	0.00075615
B171.CDS.8617988246.1	fepB	Cluster_4738	ferrienterobactin-binding periplasmic protein	228.761	975.987	2.09302	5.61822e-05	0.000630154
B171.CDS.8618001625.1	gltB	Cluster_4390	glutamate synthase [NADPH large chain	7824.46	33309.4	2.08987	0.00157529	0.0115456
B171.CDS.8617977288.1		Cluster_641	bacterial conjugation TrbI-like family protein	145.741	620.424	2.08984	2.28795e-05	0.000294985
B171.CDS.8617979445.1		Cluster_1071	conserved hypothetical protein	11.9502	50.5216	2.07987	1.94974e-05	0.000257006
B171.CDS.8617985169.1		Cluster_4008	H-NS histone family protein	974.356	4107.01	2.07557	0.000251133	0.00234701
B171.CDS.8617993058.1		Cluster_6455	winged helix-turn-helix DNA-binding family protein	188.416	791.197	2.07012	4.02977e-05	0.000474528
B171.CDS.8617997368.1	nadB	Cluster_2229	L-aspartate oxidase	183.42	766.481	2.0631	4.4766e-05	0.00051907
B171.CDS.8617991386.1	kdpD	Cluster_4422	sensor protein KdpD	262.514	1087.84	2.051	7.06013e-05	0.000768206
B171.CDS.8617977369.1		Cluster_845	traU family protein	12.4007	51.0227	2.04071	3.94327e-05	0.000469559
B171.CDS.8617984450.1		Cluster_4068	conserved hypothetical protein	112.207	461.157	2.0391	2.66532e-05	0.00033468
B171.CDS.8618003769.1		Cluster_7065	conserved hypothetical protein	2.02327	8.2884	2.03441	0.00756651	0.0424734
B171.CDS.8618001328.1		Cluster_389	conserved hypothetical protein	121.447	497.437	2.03418	4.00668e-05	0.000472859
B171.CDS.8617990301.1		Cluster_222	phage antitermination Q family protein	22.2645	91.0403	2.03176	7.51152e-06	0.000107869
B171.CDS.8618000766.1	proP	Cluster_1312	proline/betaine transporter	1289.56	5264.04	2.02929	0.000463205	0.00406378
B171.CDS.8617985014.1	feoA	Cluster_1958	ferrous iron transport protein A	254.945	1039.97	2.02828	9.54419e-05	0.000995564
B171.CDS.8618001169.1		Cluster_6793	conserved hypothetical protein	13.5229	55.0995	2.02664	1.75601e-05	0.000234386
B171.CDS.8617990440.1	CRO	Cluster_3913	regulatory protein cro	10.4091	42.3885	2.02583	8.52279e-05	0.000905055
B171.CDS.8617983529.1		Cluster_1119	ATP-binding sugar transporter from pro-phage family protein	6.93937	28.174	2.02149	0.000176793	0.00170332
B171.CDS.8618002531.1	fhuC	Cluster_6218	iron(3+)-hydroxamate import ATP-binding protein FhuC	263.409	1058.7	2.00692	7.93257e-05	0.000845769
B171.CDS.8618002503.1		Cluster_168	periplasmic nitrate (or nitrite) reductase c-type cytochrome, NapC/NirT family protein	266.953	1064.62	1.99568	7.04136e-05	0.00076774
B171.CDS.8617999685.1		Cluster_909	conserved hypothetical protein	388.33	97.3121	-1.99659	3.51898e-05	0.000427685
B171.CDS.8617984861.1		Cluster_6016	AAA domain family protein	4030.32	1006.59	-2.00141	0.000526903	0.00453867
B171.CDS.8617985733.1	ugpC	Cluster_2651	sn-glycerol-3-phosphate import ATP-binding protein UgpC	196.391	48.5608	-2.01587	8.56062e-06	0.000122272
B171.CDS.8617997385.1	mgsA	Cluster_5390	methylglyoxal synthase	47.4219	11.7028	-2.0187	4.97774e-05	0.000566031
B171.CDS.8617994260.1		Cluster_3369	tripartite ATP-independent periplasmic transporters, DctQ component family protein	15.1272	3.71043	-2.02748	0.00399006	0.0250513
B171.CDS.8617993864.1	galK	Cluster_4863	galactokinase	3583.63	877.542	-2.02988	0.000327067	0.00295756
B171.CDS.8617996443.1		Cluster_4750	2Fe-2S iron-sulfur cluster binding domain protein	199.267	48.6664	-2.03371	1.13116e-05	0.000157684
B171.CDS.8617982669.1	eptA	Cluster_4250	phosphoethanolamine transferase eptA	993.705	238.587	-2.05831	4.58869e-05	0.000529749
B171.CDS.8617982085.1	astA	Cluster_2361	arginine N-succinyltransferase	139.973	33.4436	-2.06534	6.39975e-06	9.4727e-05
B171.CDS.8618000505.1		Cluster_2948	putative N-acetylmannosamine-6-phosphate 2-epimerase	89.6895	21.3599	-2.07004	1.01407e-05	0.000142914
B171.CDS.8617990980.1	chaA	Cluster_386	calcium/proton antiporter	1354.19	321.599	-2.07409	6.2615e-05	0.000695591
B171.CDS.8617989233.1		Cluster_6847	molybdopterin-binding domain of aldehyde dehydrogenase family protein	682.782	161.738	-2.07777	4.00638e-05	0.000472859
B171.CDS.8618001461.1		Cluster_2334	cobalamin synthesis cobW C-terminal domain protein	883.483	208.027	-2.08643	4.9025e-05	0.000558674
B171.CDS.8617995019.1		Cluster_4632	ATP-dependent DNA helicase, RecQ family protein	1872.24	437.405	-2.09773	0.00010793	0.00109985
B171.CDS.8617994135.1		Cluster_979	phosphocarrier, HPr family protein	15948.3	3719.23	-2.10033	0.00145807	0.010806
B171.CDS.8617982719.1	rmuC	Cluster_1536	DNA recombination protein rmuC	2753.73	639.852	-2.10558	0.000152898	0.0014839
B171.CDS.8617995588.1	fucK	Cluster_7108	L-fuculokinase	240.267	55.6007	-2.11146	7.50085e-06	0.000107869
B171.CDS.8617997603.1		Cluster_1357	putative sialic acid transporter	259.503	59.6217	-2.12184	6.12963e-06	9.14956e-05
B171.CDS.8617991309.1	glpE	Cluster_2207	thiosulfate sulfurtransferase glpE	382.871	87.9013	-2.1229	1.60048e-05	0.0002158
B171.CDS.8617992871.1	melR	Cluster_6148	melibiose operon regulatory protein	572.347	131.052	-2.12675	2.40545e-05	0.000307144
B171.CDS.8617986646.1		Cluster_2358	aldo/keto reductase family protein	798.305	182.619	-2.1281	1.39983e-05	0.000189711
B171.CDS.8617996663.1		Cluster_3301	histidine phosphatase super family protein	112.605	25.7121	-2.13075	4.24091e-06	6.53273e-05
B171.CDS.8618000875.1	cyoA	Cluster_6198	ubiquinol oxidase, subunit II	13608	3102.44	-2.13298	0.000782699	0.00639458
B171.CDS.8617998086.1		Cluster_3548	chain length determinant family protein	52.8892	12.0486	-2.13411	1.13376e-05	0.000157684
B171.CDS.8617994991.1		Cluster_365	conserved hypothetical protein	133.002	30.2695	-2.13551	1.90621e-06	3.14673e-05
B171.CDS.8617985004.1		Cluster_3615	conserved hypothetical protein	73.8132	16.7819	-2.13697	3.42816e-06	5.43886e-05
B171.CDS.8617994370.1		Cluster_3012	putative oxidoreductase YdbC	272.495	61.8082	-2.14036	6.38938e-06	9.4727e-05
B171.CDS.8617991188.1	dmlR	Cluster_7322	HTH-type transcriptional regulator DmlR	422.717	95.668	-2.14358	1.61404e-05	0.000216527
B171.CDS.8617983438.1	astC	Cluster_2599	succinylornithine transaminase family protein	229.47	51.7349	-2.1491	5.58321e-06	8.45298e-05
B171.CDS.8617997204.1		Cluster_1000	conserved hypothetical protein	1548.7	346.655	-2.15948	3.39865e-05	0.000414011
B171.CDS.8617990129.1	yqhD	Cluster_2546	alcohol dehydrogenase YqhD	2127.53	476.156	-2.15967	5.80413e-05	0.000647496
B171.CDS.8617978918.1		Cluster_1929	PTS system mannose/fructose/sorbose IID component family protein	461.314	103.004	-2.16305	2.08705e-05	0.000272175
B171.CDS.8617993294.1	malQ	Cluster_6032	4-alpha-glucanotransferase	34100.4	7577.08	-2.17008	0.00113415	0.00873526
B171.CDS.8617985178.1		Cluster_2810	transporter, anaerobic C4-dicarboxylate uptake C family protein	1812.17	400.497	-2.17786	4.12336e-05	0.0004834
B171.CDS.8617997826.1	galT	Cluster_7411	galactose-1-phosphate uridylyltransferase	3352.68	739.852	-2.18001	0.000112021	0.00113676
B171.CDS.8617983893.1	exuT	Cluster_2319	hexuronate transporter	837.18	184.607	-2.18108	2.60687e-05	0.000329685
B171.CDS.8617984739.1		Cluster_3002	conserved hypothetical protein	9245.08	2024.28	-2.19128	0.000321598	0.00292144
B171.CDS.8617994378.1		Cluster_584	conserved hypothetical protein	1002.42	219.369	-2.19205	2.6143e-05	0.000329838
B171.CDS.8618001481.1	maeB	Cluster_4599	NADP-dependent malic enzyme	9483.29	2045.98	-2.21259	0.000316859	0.00288991
B171.CDS.8617993611.1	nfuA	Cluster_1011	fe/S biogenesis protein nfuA	2151.17	464.102	-2.21261	2.97555e-05	0.000370998
B171.CDS.8618002220.1		Cluster_4159	putative predicted protein	20.1696	4.31711	-2.22404	0.000503711	0.00437568
B171.CDS.8618001239.1		Cluster_6240	PTS system sorbose-specific iic component family protein	103.046	22.0369	-2.2253	3.54945e-06	5.59778e-05
B171.CDS.8617983720.1	groL	Cluster_7293	chaperonin GroL	31834.3	6792.78	-2.22851	0.000699234	0.00580759
B171.CDS.8618000238.1	yiaD	Cluster_313	inner membrane lipoprotein yiaD	1903.94	404.389	-2.23517	2.3864e-05	0.000305447
B171.CDS.8617992773.1	bor	Cluster_1800	lipoprotein bor	2132.16	451.347	-2.24001	3.59055e-05	0.000435385
B171.CDS.8617997675.1	paaN	Cluster_4638	phenylacetic acid degradation protein paaN	153.731	32.2303	-2.25392	1.39282e-06	2.37317e-05
B171.CDS.8617999058.1	psuG	Cluster_4667	pseudouridine-5'-phosphate glycosidase	22.5802	4.73329	-2.25415	0.000282266	0.0026058
B171.CDS.8617986404.1	astD	Cluster_4203	succinylglutamic semialdehyde dehydrogenase	222.283	46.3246	-2.26255	1.04603e-06	1.81142e-05
B171.CDS.8617979929.1		Cluster_2999	class II aldolase, tagatose bisphosphate family	42.8846	8.82471	-2.28084	1.20402e-05	0.000166582
B171.CDS.8617995233.1		Cluster_1437	PTS system fructose IIA component family protein	16.961	3.48475	-2.28309	0.000599277	0.00507279
B171.CDS.8617980171.1		Cluster_7091	outer membrane transport family protein	2738.82	562.012	-2.28488	3.85533e-05	0.000462203
B171.CDS.8617994580.1	nupC	Cluster_418	nucleoside permease nupC	6322.14	1285.26	-2.29835	0.000117915	0.00118152
B171.CDS.8617992528.1		Cluster_3452	putative regulator	485.119	98.2148	-2.30433	3.69687e-06	5.81297e-05
B171.CDS.8617987774.1		Cluster_632	conserved hypothetical protein	8.06151	1.62953	-2.30659	0.00921367	0.0497689
B171.CDS.8618002935.1	ptsP	Cluster_4407	phosphoenolpyruvate-protein phosphotransferase	441.038	89.1293	-2.30693	2.91724e-06	4.69862e-05
B171.CDS.8617992918.1		Cluster_4851	helix-turn-helix domain, rpiR family protein	1836.37	370.913	-2.3077	1.87994e-05	0.000248424
B171.CDS.8618003063.1		Cluster_1114	putative tRNA binding domain protein	41.9519	8.44372	-2.31279	1.64726e-05	0.000220425
B171.CDS.8617997015.1	yffB	Cluster_4134	protein YffB	271.155	54.3024	-2.32003	1.83342e-06	3.03602e-05
B171.CDS.8617988963.1	ygfJ	Cluster_5123	molybdenum hydroxylase accessory protein, YgfJ family	671.96	134.522	-2.32053	6.5834e-06	9.66356e-05
B171.CDS.8617985408.1		Cluster_4723	oxidoreductase , NAD-binding Rossmann fold family protein	3888.65	777.553	-2.32226	3.80708e-05	0.000458493
B171.CDS.8617999470.1	lacY	Cluster_2714	lactose permease	51.721	10.2989	-2.32825	6.70914e-06	9.76696e-05
B171.CDS.8617992120.1		Cluster_3860	conserved hypothetical protein	13.5229	2.68757	-2.33103	0.00234765	0.0163044
B171.CDS.8617988570.1		Cluster_1615	homoserine/Threonine efflux family protein	262.806	52.1159	-2.3342	7.97965e-07	1.40947e-05
B171.CDS.8618001126.1		Cluster_2439	HNH endonuclease family protein	158.569	31.1371	-2.34841	3.40932e-07	6.52202e-06
B171.CDS.8617998183.1	rhaU	Cluster_1847	L-rhamnose 1-epimerase	10.4722	2.04571	-2.35589	0.00337062	0.0217111
B171.CDS.8617993759.1		Cluster_1143	putative 4-amino-4-deoxy-L-arabinose-phosphoundecaprenol flippase subunit ArnF	692.944	133.915	-2.37142	3.99951e-06	6.21507e-05
B171.CDS.8617991364.1	betI	Cluster_5131	transcriptional repressor BetI	4046.3	771.358	-2.39113	3.71443e-05	0.000448354
B171.CDS.8617992215.1	cof	Cluster_220	HMP-PP phosphatase	1714.51	325.401	-2.39751	6.07846e-06	9.0988e-05
B171.CDS.8617991519.1	actP	Cluster_463	cation/acetate symporter ActP	469.647	89.0237	-2.39932	9.93925e-07	1.7325e-05
B171.CDS.8618003269.1	groS	Cluster_26	10 kDa chaperonin	34108.8	6443.76	-2.40417	0.000279838	0.00259242
B171.CDS.8618004143.1		Cluster_776	L-serine ammonia-lyase	121.43	22.8838	-2.40773	1.27103e-07	2.73787e-06
B171.CDS.8617986975.1	pfkB	Cluster_2522	1-phosphofructokinase	13415.3	2524.04	-2.41008	0.000243526	0.00228397
B171.CDS.8617981451.1	tsx	Cluster_6167	nucleoside-specific channel-forming protein tsx	9187.62	1716.02	-2.42062	9.40909e-05	0.000985351
B171.CDS.8618000808.1		Cluster_5872	L-serine ammonia-lyase	2385.55	444.011	-2.42565	9.56458e-06	0.000135515
B171.CDS.8617996261.1	galE	Cluster_4959	UDP-glucose 4-epimerase GalE	5032.27	935.671	-2.42714	3.28644e-05	0.000404057
B171.CDS.8617993705.1	grpE	Cluster_6640	protein grpE	10223.4	1898.95	-2.4286	0.00010683	0.00109073
B171.CDS.8617985385.1	prlC	Cluster_6015	oligopeptidase A	10101.5	1864.62	-2.43762	8.68476e-05	0.000918574
B171.CDS.8617984438.1		Cluster_5599	hypothetical protein	28.7849	5.30478	-2.43995	1.30957e-05	0.000179313
B171.CDS.8617992955.1	ade	Cluster_2039	adenine deaminase	1126.24	207.335	-2.44147	3.80354e-06	5.94541e-05
B171.CDS.8617999428.1		Cluster_3111	short chain dehydrogenase family protein	104.025	19.0533	-2.44882	2.20415e-07	4.44098e-06
B171.CDS.8617999805.1		Cluster_5981	serine dehydratase alpha chain family protein	1916.32	349.334	-2.45566	8.84404e-06	0.000125975
B171.CDS.8617983313.1	yeiU	Cluster_6569	inner membrane protein yeiU	1916.96	349.378	-2.45596	6.30141e-06	9.37954e-05
B171.CDS.8617988856.1		Cluster_4997	2Fe-2S iron-sulfur cluster binding domain protein	161.792	29.1617	-2.472	1.80023e-07	3.71183e-06
B171.CDS.8618003273.1		Cluster_3459	peptidase C26 family protein	231.749	41.6617	-2.47577	2.94212e-07	5.75287e-06
B171.CDS.8617981981.1	hslU	Cluster_5954	ATP-dependent protease HslVU, ATPase subunit	30575.9	5484.91	-2.47886	0.000183958	0.00176914
B171.CDS.8617983274.1	fadH	Cluster_7195	2,4-dienoyl-CoA reductase [NADPH	228.322	40.9495	-2.47916	1.52964e-07	3.22932e-06
B171.CDS.8617996208.1	malS	Cluster_6012	alpha-amylase	9510.89	1693.22	-2.48981	5.62489e-05	0.000630154
B171.CDS.8617989885.1	rihC	Cluster_4700	non-specific ribonucleoside hydrolase rihC	1314.05	233.317	-2.49366	1.79636e-06	2.98544e-05
B171.CDS.8617985904.1	sdaC	Cluster_2311	serine transporter	17879.3	3152.19	-2.50386	0.000112294	0.00113676
B171.CDS.8617995224.1		Cluster_5876	PTS system sugar-specific permease component family protein	387.594	67.9453	-2.5121	3.67457e-07	6.95412e-06
B171.CDS.8617991045.1	betA	Cluster_6086	choline dehydrogenase	7664.79	1336.24	-2.52006	4.13702e-05	0.000483931
B171.CDS.8617979314.1	fadJ	Cluster_4653	fatty oxidation complex, alpha subunit FadJ	2398.62	417.124	-2.52366	6.61708e-06	9.68616e-05
B171.CDS.8617989503.1		Cluster_1901	conserved hypothetical protein	323.47	55.6856	-2.53825	1.28721e-07	2.7615e-06
B171.CDS.8617995700.1	garL	Cluster_173	2-dehydro-3-deoxyglucarate aldolase	203.144	34.9676	-2.53841	3.02563e-08	7.28765e-07
B171.CDS.8617985363.1	puuA	Cluster_4211	gamma-glutamylputrescine synthetase PuuA	511.495	87.7606	-2.54307	6.27212e-07	1.14213e-05
B171.CDS.8617986954.1	betB	Cluster_4180	betaine aldehyde dehydrogenase	16109.5	2760.62	-2.54484	9.69104e-05	0.00100495
B171.CDS.8617980616.1		Cluster_2405	maltose operon periplasmic family protein	82370.2	14037.8	-2.5528	0.000164953	0.00159214
B171.CDS.8617991690.1		Cluster_7280	PTS system, Fru family, IIB component domain protein	10966.2	1862.71	-2.5576	7.84132e-05	0.000839418
B171.CDS.8617991185.1		Cluster_279	binding--dependent transport system inner membrane component family protein	32745.5	5554.37	-2.5596	0.000142333	0.00139156
B171.CDS.8617998195.1	add	Cluster_990	adenosine deaminase	1793.9	303.771	-2.56204	2.68738e-06	4.35486e-05
B171.CDS.8617994294.1		Cluster_811	conserved hypothetical protein	557.289	94.3345	-2.56257	8.51532e-07	1.4892e-05
B171.CDS.8617988348.1		Cluster_5	putative transposase	8.51207	1.43904	-2.56441	0.0060567	0.0353074
B171.CDS.8617997483.1		Cluster_194	binding--dependent transport system inner membrane component family protein	63.4245	10.6799	-2.57014	4.63942e-07	8.59591e-06
B171.CDS.8617985899.1	malP	Cluster_6893	maltodextrin phosphorylase	113978	19116.7	-2.57585	0.0001029	0.00106083
B171.CDS.8617996406.1	proV	Cluster_6139	glycine betaine/L-proline transport ATP binding subunit	11506.3	1905.41	-2.59425	5.25562e-05	0.000593807
B171.CDS.8617997999.1	hslV	Cluster_954	ATP-dependent protease HslVU, peptidase subunit	8707.67	1436.86	-2.59937	2.65792e-05	0.000334544
B171.CDS.8617996204.1	rpiR	Cluster_4825	HTH-type transcriptional regulator rpiR	897.292	147.297	-2.60685	7.26957e-07	1.29702e-05
B171.CDS.8618000263.1		Cluster_779	transporter, betaine/carnitine/choline transporter family protein	6638.75	1073.29	-2.62887	1.83508e-05	0.000243711
B171.CDS.8617989554.1		Cluster_1448	binding--dependent transport system inner membrane component family protein	58811.5	9478.46	-2.63337	0.000131063	0.00129571
B171.CDS.8617991498.1	sucA	Cluster_5550	oxoglutarate dehydrogenase (succinyl-transferring), E1 component	58881.5	9446.3	-2.63999	0.0001057	0.00108128
B171.CDS.8617983888.1		Cluster_2695	putative alpha amylase catalytic region	33.1156	5.30478	-2.64214	2.2688e-06	3.72209e-05
B171.CDS.8617982354.1		Cluster_1492	PTS system, mannose/fructose/sorbose , IIB component family protein	137.987	21.8258	-2.66042	7.84499e-09	2.17647e-07
B171.CDS.8617988844.1		Cluster_6300	binding--dependent transport system inner membrane component family protein	6547.17	1034.42	-2.66205	1.31753e-05	0.000179938
B171.CDS.8617996070.1	narK	Cluster_4345	nitrite extrusion protein 1	805.263	126.94	-2.66531	1.52514e-07	3.22932e-06
B171.CDS.8618001996.1		Cluster_7467	conserved hypothetical protein	5962.22	912.873	-2.70736	7.96284e-06	0.000114041
B171.CDS.8617999934.2	lacZ	Cluster_5570	beta-galactosidase	506.239	77.3415	-2.7105	1.15542e-07	2.50925e-06
B171.CDS.8617980839.1	ucpA	Cluster_6243	oxidoreductase ucpA	978.405	149.273	-2.71248	2.27132e-07	4.559e-06
B171.CDS.8617989004.1		Cluster_2791	response regulator	1375.87	207.286	-2.73065	3.60056e-07	6.83847e-06
B171.CDS.8617998098.1	paaJ	Cluster_6440	phenylacetate-CoA oxygenase, PaaJ subunit	111.874	16.7819	-2.7369	9.17371e-09	2.48018e-07
B171.CDS.8617988041.1		Cluster_522	conserved hypothetical protein	12.1712	1.82003	-2.74143	0.000372801	0.00334826
B171.CDS.8618000614.1	alr	Cluster_6295	alanine racemase	435.088	64.9617	-2.74365	4.38463e-08	1.02353e-06
B171.CDS.8618002614.1		Cluster_1782	bacterial extracellular solute-binding s, 5 Middle family protein	993.711	147.728	-2.74988	1.7668e-07	3.67148e-06
B171.CDS.8618002465.1		Cluster_3027	binding--dependent transport system inner membrane component family protein	46.1333	6.779	-2.76666	3.08471e-07	5.9875e-06
B171.CDS.8618003296.1		Cluster_1661	gram-negative pili assembly chaperone, N-terminal domain protein	1201.79	176.509	-2.76737	2.03341e-07	4.14424e-06
B171.CDS.8617986725.1	ndk	Cluster_613	nucleoside diphosphate kinase	11394.7	1670.51	-2.77	1.22439e-05	0.000168959
B171.CDS.8617990069.1		Cluster_2367	D-tagatose-bisphosphate aldolase, class II, non-catalytic subunit	246.776	36.0257	-2.7761	8.30689e-09	2.29262e-07
B171.CDS.8617987573.1		Cluster_4340	pyridine nucleotide-disulfide oxidoreductase family protein	8818.32	1262.32	-2.80443	8.86746e-06	0.000125975
B171.CDS.8618001258.1	aspA	Cluster_1241	aspartate ammonia-lyase	58822.6	8396.2	-2.80856	4.67381e-05	0.000537235
B171.CDS.8617986934.1		Cluster_3366	phosphoenolpyruvate-dependent sugar phosphotransferase system, EIIA 2 family protein	241.604	34.4665	-2.80938	6.74918e-09	1.92279e-07
B171.CDS.8617992006.1	proX	Cluster_4974	glycine betaine-binding periplasmic protein	6707.62	953.538	-2.81444	4.2922e-06	6.59257e-05
B171.CDS.8617993036.1		Cluster_4320	alpha/beta hydrolase fold family protein	15979.9	2269.78	-2.81563	1.5726e-05	0.000212581
B171.CDS.8617981365.1	dnaK	Cluster_354	chaperone protein DnaK	71146.4	10025.3	-2.82715	3.65619e-05	0.000442332
B171.CDS.8617992085.1		Cluster_1726	alpha amylase, catalytic domain protein	211.046	29.5779	-2.83496	6.30181e-09	1.8348e-07
B171.CDS.8618001464.2		Cluster_3200	integrase core domain protein	1751.07	244.27	-2.84169	3.04293e-07	5.92813e-06
B171.CDS.8618001293.1	feaR	Cluster_2440	transcriptional activator feaR	236.746	32.1951	-2.87842	3.91617e-09	1.19263e-07
B171.CDS.8617981465.1		Cluster_869	periplasmic binding s and sugar binding domain of LacI family protein	5800.32	787.003	-2.88169	2.41901e-06	3.94411e-05
B171.CDS.8617991806.2		Cluster_6063	type VII secretion system (T7SS), usher family protein	416.405	56.3275	-2.88608	8.39259e-09	2.30427e-07
B171.CDS.8617998883.1		Cluster_749	beta-lactamase family protein	1726.14	233.449	-2.88637	1.96332e-07	4.03242e-06
B171.CDS.8618003478.1		Cluster_161	formate dehydrogenase, gamma subunit	1069.76	143.798	-2.89517	7.55893e-08	1.69008e-06
B171.CDS.8617981251.1		Cluster_1244	histidine kinase-, DNA gyrase B-, and HSP90-like ATPase family protein	4479.47	598.128	-2.9048	8.30039e-07	1.46126e-05
B171.CDS.8617998940.1	fumC	Cluster_4344	fumarate hydratase, class II	824.512	109.346	-2.91464	3.84974e-08	9.14175e-07
B171.CDS.8618002438.1		Cluster_7109	iron-sulfur cluster-binding protein	756.987	100.366	-2.915	2.56141e-08	6.27e-07
B171.CDS.8617982276.1		Cluster_404	conserved hypothetical protein	150.339	19.5398	-2.94373	2.23656e-09	7.22654e-08
B171.CDS.8617992309.1		Cluster_6236	short chain dehydrogenase family protein	56.7002	7.19518	-2.97825	2.53962e-08	6.25929e-07
B171.CDS.8617981014.1		Cluster_1318	histidine kinase-, DNA gyrase B-, and HSP90-like ATPase family protein	32422.1	4094.11	-2.98535	1.07372e-05	0.00015052
B171.CDS.8617979470.1	paaC	Cluster_2825	phenylacetic acid degradation protein paaC	195.927	24.5837	-2.99454	6.22348e-10	2.37253e-08
B171.CDS.8617980563.1	lamB	Cluster_2996	maltoporin	215606	26878.8	-3.00386	2.79833e-06	4.52084e-05
B171.CDS.8617996488.1	aphA	Cluster_3595	class B acid phosphatase	1611.62	199.399	-3.01478	4.56474e-08	1.05627e-06
B171.CDS.8617982469.1		Cluster_7355	conserved hypothetical protein	226.117	27.7579	-3.0261	6.9886e-10	2.62643e-08
B171.CDS.8618003073.1	gltA	Cluster_1146	citrate (Si)-synthase	28691.2	3439.49	-3.06034	6.88948e-06	0.00010002
B171.CDS.8618002486.1		Cluster_5895	ABC transporter family protein	140.665	16.8171	-3.06426	4.27475e-10	1.70315e-08
B171.CDS.8617997883.1	sdhB	Cluster_3602	succinate dehydrogenase iron-sulfur subunit	1623.5	187.655	-3.11295	1.46161e-08	3.79661e-07
B171.CDS.8617984150.1	deoD	Cluster_285	purine nucleoside phosphorylase	10324.8	1171.25	-3.14	1.10458e-06	1.90657e-05
B171.CDS.8617984685.1	kduI	Cluster_3169	4-deoxy-L-threo-5-hexosulose-uronate ketol-isomerase	689.148	77.9482	-3.14423	2.82931e-09	8.81914e-08
B171.CDS.8618000261.1		Cluster_6578	cysteine-rich domain protein	673.603	75.8527	-3.15063	2.76471e-09	8.66876e-08
B171.CDS.8617995943.1		Cluster_1839	PTS system, Lactose/Cellobiose specific IIB subunit	217.738	24.4636	-3.15388	1.82823e-10	7.9408e-09
B171.CDS.8617994285.1	dtpB	Cluster_5913	dipeptide and tripeptide permease B	2262.25	252.828	-3.16153	1.64276e-08	4.20532e-07
B171.CDS.8618000009.1		Cluster_4386	nitrate reductase, alpha subunit	12909	1428.82	-3.17548	7.84896e-07	1.39102e-05
B171.CDS.8617989421.1	argT	Cluster_892	lysine-arginine-ornithine-binding periplasmic protein	1364.56	150.155	-3.18392	6.34928e-09	1.83852e-07
B171.CDS.8617985099.1	agp	Cluster_5925	glucose-1-phosphatase	1099.3	120.943	-3.18417	3.01075e-09	9.27555e-08
B171.CDS.8617981844.1		Cluster_1031	molybdopterin oxidoreductase family protein	14201.6	1543.29	-3.20197	1.38826e-06	2.37302e-05
B171.CDS.8617998075.1		Cluster_3164	xylose isomerase-like TIM barrel family protein	120.116	12.9513	-3.21326	1.89245e-10	8.15293e-09
B171.CDS.8617996461.1	fucI	Cluster_2019	L-fucose isomerase	1137.83	122.362	-3.21706	2.01081e-09	6.55782e-08
B171.CDS.8617986131.1	malE	Cluster_427	maltose-binding periplasmic protein	136807	14641.9	-3.22396	2.00017e-06	3.29159e-05
B171.CDS.8618002868.1		Cluster_2790	conserved hypothetical protein	1572.43	162.359	-3.27573	2.52541e-09	8.01326e-08
B171.CDS.8617994656.1	yjiY	Cluster_6036	inner membrane protein YjiY	42501.7	4375.24	-3.28009	3.75467e-06	5.88639e-05
B171.CDS.8617982325.1		Cluster_1095	conserved hypothetical protein	333.821	33.4291	-3.3199	1.44282e-10	6.5346e-09
B171.CDS.8618004156.1	alsB	Cluster_7320	D-allose-binding periplasmic protein	461.173	45.9084	-3.32848	1.51116e-10	6.7291e-09
B171.CDS.8617984248.1	fdxH	Cluster_2452	formate dehydrogenase, beta subunit	3978.95	393.246	-3.33888	2.46955e-08	6.11503e-07
B171.CDS.8617981493.1		Cluster_6377	xylose isomerase-like TIM barrel family protein	606.522	59.2965	-3.35454	7.14911e-10	2.64917e-08
B171.CDS.8617989055.1		Cluster_2890	glucuronate isomerase family protein	1811.13	174.703	-3.37391	1.75096e-09	5.87238e-08
B171.CDS.8617982304.1	fucP	Cluster_7092	H+ symporter permease	464.863	43.8979	-3.40458	6.81547e-11	3.2832e-09
B171.CDS.8617986629.1		Cluster_6887	formate dehydrogenase, alpha subunit	53071.4	5007.13	-3.40588	1.79724e-06	2.98544e-05
B171.CDS.8617987666.1		Cluster_2535	anaerobic sulfatase maturase	47.8954	4.50761	-3.40946	2.58417e-09	8.15091e-08
B171.CDS.8617997185.1		Cluster_6386	bacterial regulatory s, lacI family protein	959.911	90.2225	-3.41134	4.13926e-10	1.66166e-08
B171.CDS.8617989096.1		Cluster_4247	hsp70 family protein	566.504	52.4969	-3.43178	1.01912e-10	4.69594e-09
B171.CDS.8618002160.1		Cluster_4202	type I phosphodiesterase / nucleotide pyrophosphatase family protein	473.915	43.256	-3.45365	3.64872e-11	1.84139e-09
B171.CDS.8617986714.1	nanA	Cluster_3054	N-acetylneuraminate lyase	292.194	26.5445	-3.46044	1.74682e-11	9.25639e-10
B171.CDS.8617989300.1	rihA	Cluster_4677	pyrimidine-specific ribonucleoside hydrolase rihA	2621.28	237.86	-3.46209	1.49955e-09	5.09366e-08
B171.CDS.8617986349.1	galP	Cluster_4865	galactose-proton symporter	11143.8	1000.11	-3.478	1.0993e-07	2.4001e-06
B171.CDS.8617985780.1	fimA	Cluster_231	type-1 fimbrial protein, A chain	3049.42	266.626	-3.51565	1.7629e-09	5.87523e-08
B171.CDS.8618002419.1	glpX	Cluster_4954	fructose-1,6-bisphosphatase, class II	6184.12	540.177	-3.51706	1.89162e-08	4.77319e-07
B171.CDS.8617995511.1	yeiA	Cluster_2562	NAD-dependent dihydropyrimidine dehydrogenase subunit PreA	725.5	63.3674	-3.51716	6.67629e-11	3.24566e-09
B171.CDS.8618000379.1	putP	Cluster_5889	sodium/proline symporter	4744.76	413.325	-3.52099	7.38374e-09	2.05929e-07
B171.CDS.8618001975.1		Cluster_3121	putative selenium-dependent hydroxylase accessory protein YqeC	287.634	24.8798	-3.53119	6.7549e-12	4.02182e-10
B171.CDS.8617994355.1		Cluster_6840	tonB dependent receptor family protein	2033.19	174.132	-3.54549	5.4063e-10	2.09109e-08
B171.CDS.8617990781.1	deoB	Cluster_1259	phosphopentomutase	30008.7	2536.31	-3.56458	4.26983e-07	7.995e-06
B171.CDS.8617996014.1	fimG	Cluster_397	protein fimG	43.691	3.67525	-3.57142	1.25742e-09	4.38359e-08
B171.CDS.8617992708.1		Cluster_3136	enoyl-CoA hydratase/isomerase family protein	138.176	11.5475	-3.58086	5.60383e-12	3.3744e-10
B171.CDS.8618003190.1		Cluster_3711	phenylacetic acid degradation B family protein	34.4903	2.87807	-3.58302	2.65917e-08	6.46374e-07
B171.CDS.8617989113.1		Cluster_4182	mannitol dehydrogenase Rossmann domain protein	933.428	77.3561	-3.59295	4.40814e-11	2.20366e-09
B171.CDS.8617992394.1	sdhA	Cluster_7282	succinate dehydrogenase, flavoprotein subunit	19762.3	1625.31	-3.60396	1.50788e-07	3.20895e-06
B171.CDS.8618003883.1	murP	Cluster_59	PTS system N-acetylmuramic acid-specific EIIBC component	5493.38	443.692	-3.63006	6.29126e-09	1.8348e-07
B171.CDS.8617998366.1		Cluster_7388	polysaccharide deacetylase family protein	3470.41	278.469	-3.63952	1.0684e-09	3.82529e-08
B171.CDS.8617998328.1		Cluster_5288	ABC transporter family protein	1622.65	130.184	-3.63973	1.01094e-10	4.69594e-09
B171.CDS.8617982089.1	yihN	Cluster_4990	inner membrane protein yihN	396.286	31.7086	-3.6436	3.05213e-12	1.97235e-10
B171.CDS.8617997074.1	paaA	Cluster_6210	phenylacetic acid degradation protein paaA	159.451	12.3095	-3.69527	6.50668e-13	5.14611e-11
B171.CDS.8617994945.1		Cluster_2276	glucitol operon activator family protein	299.917	22.8693	-3.71308	1.46912e-12	1.09646e-10
B171.CDS.8617995015.1		Cluster_7407	glycosyl transferases group 1 family protein	3042.57	230.706	-3.72117	3.46816e-10	1.41367e-08
B171.CDS.8617990350.1		Cluster_7171	pyridine nucleotide-disulfide oxidoreductase family protein	3460.49	261.731	-3.72482	3.83281e-10	1.55039e-08
B171.CDS.8617984181.1	rbsR	Cluster_528	ribose operon repressor	10114.1	762.41	-3.72966	1.73345e-08	4.41612e-07
B171.CDS.8617982590.1	putA	Cluster_5514	bifunctional protein putA	50532.7	3805.24	-3.73116	1.77651e-07	3.67723e-06
B171.CDS.8617981203.1	ebgA	Cluster_6043	evolved beta-galactosidase subunit alpha	1249.74	92.4441	-3.7569	3.20477e-11	1.63289e-09
B171.CDS.8617986144.1	udp	Cluster_150	uridine phosphorylase	59860	4379.43	-3.77278	1.63243e-07	3.41907e-06
B171.CDS.8617987513.1	rbsK	Cluster_905	ribokinase	9503.76	694.204	-3.77507	1.04345e-08	2.75088e-07
B171.CDS.8617982058.1	fumA	Cluster_6092	fumarate hydratase class I, aerobic	3570.76	260.538	-3.77666	2.71647e-10	1.14243e-08
B171.CDS.8617979460.1	malK	Cluster_2713	maltose/maltodextrin import ATP-binding protein MalK	133736	9402.67	-3.83017	5.0994e-08	1.16473e-06
B171.CDS.8617990736.1	ygjI	Cluster_5911	inner membrane transporter ygjI	148.402	10.2638	-3.85388	1.75552e-13	1.60388e-11
B171.CDS.8617992341.1	fimF	Cluster_1366	protein fimF	33.7957	2.27139	-3.89519	7.23901e-09	2.03928e-07
B171.CDS.8618001900.1		Cluster_2077	transporter, betaine/carnitine/choline transporter family protein	349.73	23.3704	-3.90349	1.75176e-13	1.60388e-11
B171.CDS.8618003249.1	msbB	Cluster_6170	lipid A biosynthesis (KDO)2-(lauroyl)-lipid IVA acyltransferase	3269.4	216.181	-3.91872	9.14258e-11	4.32558e-09
B171.CDS.8617998971.1	deoC	Cluster_7345	deoxyribose-phosphate aldolase	6328.74	414.542	-3.93233	1.21228e-09	4.25422e-08
B171.CDS.8617992131.1	ibpA	Cluster_3973	small heat shock protein ibpA	7403.39	483.281	-3.93725	7.82574e-10	2.8599e-08
B171.CDS.8617993341.1	tnaB	Cluster_702	low affinity tryptophan permease	634.436	41.055	-3.94984	6.44773e-13	5.14611e-11
B171.CDS.8617989425.1		Cluster_1131	conserved hypothetical protein	1315.05	84.8328	-3.95435	2.79823e-12	1.87694e-10
B171.CDS.8618003796.1	hcaR	Cluster_6161	hca operon transcriptional activator	1061.86	68.3615	-3.95726	2.76601e-12	1.87694e-10
B171.CDS.8617990379.1	fadB	Cluster_6849	fatty oxidation complex, alpha subunit FadB	1062.74	67.9951	-3.96622	1.50469e-12	1.10741e-10
B171.CDS.8618004248.1		Cluster_208	conserved hypothetical protein	94.1347	5.98182	-3.97607	4.08785e-13	3.38461e-11
B171.CDS.8617985995.1		Cluster_2884	outer membrane porin, OprD family protein	1024.56	64.6863	-3.9854	1.597e-12	1.14358e-10
B171.CDS.8617999239.1	murQ	Cluster_3523	N-acetylmuramic acid 6-phosphate etherase	5294.3	331.975	-3.99529	2.96793e-10	1.21915e-08
B171.CDS.8617979420.1	sdhD	Cluster_663	succinate dehydrogenase, hydrophobic membrane anchor protein	2921.08	182.335	-4.00183	2.65593e-11	1.36639e-09
B171.CDS.8617987294.2	sdhC	Cluster_2055	succinate dehydrogenase, cytochrome b556 subunit	11309.6	683.688	-4.04807	2.40697e-09	7.68347e-08
B171.CDS.8618002323.1		Cluster_7466	conserved hypothetical protein	3372.82	199.138	-4.08211	2.30138e-11	1.20743e-09
B171.CDS.8617998149.1	tdcF	Cluster_792	protein tdcF	65.4734	3.71043	-4.14125	2.95238e-12	1.95558e-10
B171.CDS.8617999714.1		Cluster_4299	bacterial extracellular solute-binding family protein	497.553	28.1389	-4.14421	6.63732e-14	6.51318e-12
B171.CDS.8617991671.1	cdd	Cluster_4809	cytidine deaminase	3591.2	202.074	-4.15151	8.02637e-12	4.62301e-10
B171.CDS.8618002005.1	deoA	Cluster_2458	thymidine phosphorylase	13099.1	711.05	-4.20338	1.2071e-09	4.25422e-08
B171.CDS.8617994813.1	uxuA	Cluster_7157	mannonate dehydratase	3406.83	179.698	-4.24479	4.24282e-12	2.61427e-10
B171.CDS.8617994146.2		Cluster_4761	bacterial transcriptional regulator family protein	668.896	35.1933	-4.24841	2.78083e-14	3.42689e-12
B171.CDS.8617989859.1	fecD	Cluster_6182	fe(3+) dicitrate transport system permease protein fecD	1605.7	84.311	-4.25134	2.38919e-13	2.11005e-11
B171.CDS.8617992951.1		Cluster_4090	conserved hypothetical protein	3778.52	194.991	-4.27634	3.53283e-12	2.22863e-10
B171.CDS.8617986043.1	fimH	Cluster_6152	protein fimH	188.712	9.65707	-4.28846	1.50761e-15	2.42086e-13
B171.CDS.8617979376.1		Cluster_464	acetyl-CoA C-acetyltransferase family protein	1104.48	55.5655	-4.31303	5.90909e-14	6.03235e-12
B171.CDS.8617998959.1	yeiT	Cluster_2554	NAD-dependent dihydropyrimidine dehydrogenase sunbunit PreT	1426.54	70.6123	-4.33646	4.59449e-14	5.18004e-12
B171.CDS.8617994304.1	yjcH	Cluster_1223	inner membrane protein yjcH	126.157	5.94664	-4.407	1.28874e-15	2.13407e-13
B171.CDS.8617987389.1		Cluster_6138	bacterial regulatory , Fis family protein	3273.37	151.749	-4.43102	4.0551e-13	3.38461e-11
B171.CDS.8617994669.1	ibpB	Cluster_618	small heat shock protein ibpB	1039.35	45.1464	-4.52493	3.09648e-15	4.43466e-13
B171.CDS.8617988970.1	pflB	Cluster_5990	formate acetyltransferase	2925.58	123.906	-4.5614	8.28185e-14	7.97919e-12
B171.CDS.8618000721.1	acs	Cluster_4556	acetate--CoA ligase	8170.73	340.131	-4.5863	8.14519e-12	4.64101e-10
B171.CDS.8617997639.1		Cluster_6366	fecCD transport family protein	4572.76	189.39	-4.59363	5.59381e-13	4.56024e-11
B171.CDS.8617992165.1		Cluster_4889	rieske [2Fe-2S domain protein	1778.21	70.6475	-4.65365	3.79711e-15	5.29497e-13
B171.CDS.8617983254.1		Cluster_1064	conserved hypothetical protein	78.4569	3.06857	-4.67626	1.14616e-14	1.48134e-12
B171.CDS.8617981589.1	rbsB	Cluster_888	D-ribose-binding periplasmic protein	17313.3	664.084	-4.70437	4.74062e-11	2.34772e-09
B171.CDS.8617989378.1	fecA	Cluster_4624	fe(3+) dicitrate transport protein fecA	37471.7	1384.08	-4.7588	2.1132e-10	8.9583e-09
B171.CDS.8618003490.1		Cluster_2448	periplasmic binding family protein	7492.21	274.829	-4.76878	1.76224e-12	1.23697e-10
B171.CDS.8617988785.1	dctA	Cluster_1151	aerobic C4-dicarboxylate transport protein	13210.2	468.05	-4.81884	1.06202e-11	5.92382e-10
B171.CDS.8618002746.1	nupG	Cluster_7187	nucleoside permease nupG	8102.76	286.702	-4.82079	1.54679e-12	1.1228e-10
B171.CDS.8617988463.1	srlD	Cluster_3128	sorbitol-6-phosphate 2-dehydrogenase	4348.19	149.548	-4.86173	2.73174e-14	3.42689e-12
B171.CDS.8617999655.1	sdaC	Cluster_4351	serine transporter	6147	147.297	-5.38308	2.75661e-15	4.17351e-13
B171.CDS.8617995479.1		Cluster_2166	rbsD / FucU transport family protein	13513.2	320.286	-5.39886	1.31931e-13	1.2484e-11
B171.CDS.8617996076.1	ackA	Cluster_5935	acetate kinase	2530.57	58.0978	-5.44483	1.11374e-17	2.36068e-15
B171.CDS.8617998996.1		Cluster_3300	putative membrane protein	399.55	9.01521	-5.46987	1.59977e-20	7.70653e-18
B171.CDS.8617992276.1	srlE	Cluster_4746	glucitol/sorbitol-specific phosphotransferase enzyme IIB component	3002.52	63.6986	-5.55877	9.40086e-18	2.07563e-15
B171.CDS.8617988948.1		Cluster_2092	PTS system, glucitol/sorbitol-specific IIA component family protein	763.766	16.0551	-5.57203	9.60441e-20	3.63527e-17
B171.CDS.8617996066.1	ccmA	Cluster_5886	heme ABC exporter, ATP-binding protein CcmA	11645.2	204.202	-5.83359	3.03295e-15	4.43466e-13
B171.CDS.8617981523.1	srlA	Cluster_1770	glucitol/sorbitol permease IIC component	1400.95	22.538	-5.9579	3.82239e-21	2.02548e-18
B171.CDS.8617994341.1		Cluster_4984	branched-chain amino acid transport system / permease component family protein	2312.55	36.2865	-5.99391	2.85956e-20	1.26273e-17
B171.CDS.8617998728.1	glpQ	Cluster_691	glycerophosphoryl diester phosphodiesterase	5824.36	87.4851	-6.05692	5.3216e-18	1.28178e-15
B171.CDS.8617996186.1	glpC	Cluster_994	glycerol-3-phosphate dehydrogenase, anaerobic, C subunit	5402.95	80.1141	-6.07555	1.59865e-18	4.45855e-16
B171.CDS.8617993995.1	lldD	Cluster_4938	L-lactate dehydrogenase [cytochrome	21814	289.234	-6.23687	1.04619e-15	1.78832e-13
B171.CDS.8617998103.1	glpD	Cluster_5887	aerobic glycerol-3-phosphate dehydrogenase	6376.35	81.6938	-6.28636	1.56799e-18	4.45855e-16
B171.CDS.8618001000.1		Cluster_7452	branched-chain amino acid transport system / permease component family protein	14205.9	165.694	-6.42182	6.36293e-17	1.20418e-14
B171.CDS.8617986814.1	glpF	Cluster_850	glycerol uptake facilitator protein	16746.6	162.125	-6.69062	2.20767e-17	4.49941e-15
B171.CDS.8617993364.1	mglB	Cluster_2299	D-galactose-binding periplasmic protein	5711.99	42.198	-7.08067	6.78381e-22	4.49343e-19
B171.CDS.8618004128.1	glpA	Cluster_2273	glycerol-3-phosphate dehydrogenase, anaerobic, A subunit	14358.4	99.2935	-7.17598	1.90436e-19	6.72748e-17
B171.CDS.8617990619.1		Cluster_6242	bacterial regulatory s, gntR family protein	21551.8	114.214	-7.55992	4.87254e-20	1.98612e-17
B171.CDS.8617985831.1	glpB	Cluster_2741	glycerol-3-phosphate dehydrogenase, anaerobic, B subunit	8995.86	47.3329	-7.57027	5.32461e-22	4.03073e-19
B171.CDS.8618003515.1	ilvA	Cluster_4979	threonine ammonia-lyase	8982.84	46.6558	-7.58897	3.93677e-22	3.47682e-19
B171.CDS.8618002305.1		Cluster_2501	bacterial regulatory helix-turn-helix , lysR family protein	1174.46	5.94664	-7.62571	1.41899e-27	7.51925e-24
B171.CDS.8617995279.1	glpK	Cluster_1282	glycerol kinase	98912.2	489.741	-7.65799	3.7673e-19	1.18206e-16
B171.CDS.8617990060.1	lldP	Cluster_4241	L-lactate permease	43421	207.942	-7.70607	3.79222e-19	1.18206e-16
B171.CDS.8617988263.1	mglA	Cluster_1511	galactose/methyl galactoside import ATP-binding protein MglA	3834.98	17.6494	-7.76345	1.05945e-25	2.80701e-22
B171.CDS.8617981329.1	tnaA	Cluster_2927	tryptophanase	10173.8	40.8997	-7.95855	5.93347e-23	6.2883e-20
B171.CDS.8618003974.2	treB	Cluster_1587	PTS system trehalose-specific EIIBC component	21675.2	78.8655	-8.10243	1.08192e-21	6.37012e-19
B171.CDS.8617986328.1	treC	Cluster_4243	alpha,alpha-phosphotrehalase	25874.1	63.1417	-8.6787	4.08668e-23	5.41382e-20
B171.CDS.8617999438.1	glpT	Cluster_824	glycerol-3-phosphate transporter	40703.6	67.79	-9.22987	8.08013e-24	1.42722e-20
aThese are locus ids that were generated by an in-house annotation pipeline.
bLFC is the log2 fold-change value of the read counts. Any read counts that were zero were considered one for the LFC calculation.

## Sheet: DMEM 1 vs. LB 1
Locus IDa	Gene ID	LS-BSR Cluster ID	Predicted Protein Function	Read Counts (LB 1)	Read Counts (DMEM 1)	LFC (DMEM 1/ LB 1)b	p-value	FDR
B171.CDS.8617984988.1	fepA	Cluster_5994	ferrienterobactin receptor	16.1892	5016.63	8.27555	3.73426e-22	1.08854e-19
B171.CDS.8617995308.1	fepE	Cluster_2575	ferric enterobactin transport protein fepE	0	242.702	7.92304	5.43546e-25	4.07426e-22
B171.CDS.8617985893.1		Cluster_3698	transposase, Mutator family protein	7.60338	1620.13	7.73526	5.25559e-25	4.07426e-22
B171.CDS.8617996379.1	cirA	Cluster_6868	colicin I receptor	66.512	13816	7.69851	4.42332e-16	3.51654e-14
B171.CDS.8617992818.1		Cluster_3219	bacterial regulatory s, luxR family protein	0.966551	196.038	7.66407	3.35841e-21	6.93344e-19
B171.CDS.8618002546.1		Cluster_6515	perB family protein	9.26259	1632.27	7.46125	2.71884e-24	1.42658e-21
B171.CDS.8617980433.1	entB	Cluster_2990	isochorismatase	10.0356	1698.72	7.40318	2.21351e-24	1.29048e-21
B171.CDS.8617984888.1		Cluster_854	4'-phosphopantetheinyl transferase superfamily protein	6.29842	857.118	7.08836	2.39523e-25	2.67026e-22
B171.CDS.8617997144.1		Cluster_5302	2,3-dihydro-2,3-dihydroxybenzoate dehydrogenase	11.4209	1474.93	7.01283	1.15801e-23	4.34007e-21
B171.CDS.8617989346.1	entF	Cluster_6054	enterobactin synthase component F	66.254	8533.53	7.00899	3.12844e-16	2.56483e-14
B171.CDS.8617998693.1		Cluster_6264	bacterial regulatory helix-turn-helix s, AraC family protein	43.8321	5615.8	7.00136	1.09452e-17	1.10441e-15
B171.CDS.8617981190.1		Cluster_5003	conserved hypothetical protein	72.3917	8443.36	6.86585	9.1352e-16	6.84749e-14
B171.CDS.8617994611.1	bhsA	Cluster_786	multiple stress resistance protein BhsA	0.483275	54.9522	6.82919	4.91115e-12	2.02904e-10
B171.CDS.8617985079.1		Cluster_1544	type III secretion system subunit	7.394	813.499	6.78164	5.31563e-24	2.32426e-21
B171.CDS.8617998355.1		Cluster_5325	putative type III secretion system, LEE associated	11.9687	1264.99	6.72371	3.45445e-23	1.20837e-20
B171.CDS.8617990445.1	nrdF	Cluster_6184	ribonucleoside-diphosphate reductase 2 subunit beta	7.26497	696.679	6.58339	6.26893e-24	2.53024e-21
B171.CDS.8617985965.1		Cluster_7477	putative predicted protein	1.17593	105.298	6.48453	6.03377e-16	4.65576e-14
B171.CDS.8618003676.1	ybdB	Cluster_3972	esterase YbdB	5.4609	477.691	6.4508	6.52974e-23	2.14135e-20
B171.CDS.8617991314.1		Cluster_6258	conserved hypothetical protein	1.65921	142.459	6.42391	1.31246e-17	1.29933e-15
B171.CDS.8617996735.1		Cluster_6420	sdiA-regulated family protein	0.483275	41.4708	6.42311	2.09332e-10	6.65676e-09
B171.CDS.8617986123.1		Cluster_2080	(2,3-dihydroxybenzoyl)adenylate synthase	32.9578	2615.92	6.31055	2.53191e-19	4.28546e-17
B171.CDS.8617989813.1		Cluster_15	conserved hypothetical protein	1.86859	147.992	6.30743	8.40801e-18	8.65036e-16
B171.CDS.8618000313.1		Cluster_1197	perC transcriptional activator family protein	37.4046	2649.76	6.1465	7.23127e-18	7.59784e-16
B171.CDS.8617982450.1		Cluster_2281	conserved hypothetical protein	7.05559	498.566	6.14287	5.35737e-22	1.33858e-19
B171.CDS.8617980020.1		Cluster_3678	putative escE protein	0	65.9369	6.04301	3.55662e-15	2.4006e-13
B171.CDS.8617986948.1		Cluster_274	mbtH-like family protein	0	65.6164	6.03598	8.87091e-15	5.47596e-13
B171.CDS.8617997226.1	nrdI	Cluster_2152	nrdI protein	1.65921	106.975	6.01063	2.73209e-15	1.96373e-13
B171.CDS.8617988611.1		Cluster_5753	conserved hypothetical protein	0	64.3888	6.00874	1.53269e-14	8.8374e-13
B171.CDS.8617982410.1	fhuF	Cluster_5070	siderophore-iron reductase FhuF	10.0356	623.543	5.95729	4.11583e-22	1.13662e-19
B171.CDS.8617991915.1	fes	Cluster_2733	enterochelin esterase	10.7283	655.932	5.93406	7.74023e-22	1.84604e-19
B171.CDS.8617994025.1		Cluster_1857	conserved hypothetical protein	3.59231	208.896	5.86173	1.88391e-18	2.41094e-16
B171.CDS.8617995001.1		Cluster_3239	type III secretion apparatus lipoprotein, YscJ/HrcJ family	30.22	1740.92	5.84821	2.75787e-18	3.36524e-16
B171.CDS.8617993655.1		Cluster_548	conserved hypothetical protein	10.6479	609.007	5.83782	1.01009e-20	1.96293e-18
B171.CDS.8618004101.1	entC	Cluster_4930	isochorismate synthase entC	24.4365	1383.5	5.82314	9.84696e-20	1.78162e-17
B171.CDS.8617979921.1		Cluster_5085	putative prepilin	75.8233	4278.36	5.81827	3.19205e-15	2.23316e-13
B171.CDS.8617982169.1		Cluster_5125	bundlin family protein	828.707	45942.8	5.79283	1.83152e-09	5.19458e-08
B171.CDS.8617995463.1		Cluster_5671	conserved hypothetical protein	0.483275	25.6423	5.72954	8.68436e-08	1.86749e-06
B171.CDS.8617981769.1		Cluster_226	putative bfpJ	31.122	1647.95	5.72659	4.30646e-18	5.13545e-16
B171.CDS.8617998479.2	mdtM	Cluster_2549	multidrug resistance protein mdtM	4.97762	249.406	5.64689	1.46898e-18	1.97634e-16
B171.CDS.8617991825.1		Cluster_6836	ribonucleoside-diphosphate reductase, alpha subunit	59.8435	2900.95	5.59919	6.81144e-16	5.17965e-14
B171.CDS.8617996806.1		Cluster_829	putative bfpK	44.7013	2148.84	5.5871	6.43975e-17	5.82575e-15
B171.CDS.8617992030.2		Cluster_1998	transglycosylase SLT domain protein	1.17593	56.3643	5.5829	1.73376e-11	6.45179e-10
B171.CDS.8617979485.1		Cluster_2081	type III secretion apparatus protein, YscI/HrpB, C-terminal domain	22.697	1072.23	5.56197	4.81783e-19	7.67154e-17
B171.CDS.8618002551.1	mntH	Cluster_2628	manganese transport protein mntH	69.3958	3159.35	5.50863	3.76918e-15	2.47211e-13
B171.CDS.8617999960.1		Cluster_4259	type III secretion outer membrane pore, YscC/HrcC family	155.642	6796.09	5.4484	2.55945e-12	1.09182e-10
B171.CDS.8617985169.1		Cluster_4008	H-NS histone family protein	25.2424	1048.2	5.37592	2.58098e-18	3.22438e-16
B171.CDS.8617981895.1		Cluster_1509	putative rOrf6	16.3182	653.327	5.32325	6.86423e-19	1.00046e-16
B171.CDS.8617981131.2		Cluster_1473	putative periplasmic protein	265.146	10448.3	5.30034	6.14612e-11	2.10776e-09
B171.CDS.8617999574.1		Cluster_1428	putative bfpL	46.9241	1702.43	5.18112	2.75499e-16	2.29451e-14
B171.CDS.8618003845.1	epaP	Cluster_926	type III secretion apparatus protein, YscR/HrcR family	9.26259	324.678	5.13145	6.29826e-18	7.03127e-16
B171.CDS.8617978476.1		Cluster_3625	regulator of acetyl CoA synthetase	3.5278	118.269	5.06716	2.48527e-14	1.41742e-12
B171.CDS.8617989531.2		Cluster_1790	putative type III secretion system, LEE associated	3.04452	100.046	5.03831	3.01824e-13	1.4397e-11
B171.CDS.8617989818.1	modB	Cluster_5345	molybdate ABC transporter, permease protein	20.748	652.112	4.97407	1.58654e-17	1.54159e-15
B171.CDS.8617989279.1		Cluster_7339	sepQ family protein	10.374	326.046	4.97403	3.98225e-17	3.73123e-15
B171.CDS.8617991479.2		Cluster_2937	conserved hypothetical protein	70.4111	2137.22	4.92379	4.07794e-14	2.22885e-12
B171.CDS.8617989605.1	nrdH	Cluster_3635	glutaredoxin-like protein nrdH	2.83514	85.6658	4.91723	2.61351e-12	1.1059e-10
B171.CDS.8617978433.1		Cluster_1575	methyltransferase domain protein	4.07558	120.367	4.88429	2.49172e-13	1.21056e-11
B171.CDS.8617998008.2		Cluster_6509	putative espH protein	6.91072	198.095	4.84121	1.3464e-14	7.93771e-13
B171.CDS.8617993026.1	fhuE	Cluster_6850	fhuE receptor	88.2753	2521.59	4.83618	1.3444e-13	6.8486e-12
B171.CDS.8618001869.1		Cluster_4239	AAA domain protein	1702.58	48466.1	4.83118	1.16927e-07	2.45459e-06
B171.CDS.8617984450.1		Cluster_4068	conserved hypothetical protein	23.9374	665.696	4.79752	8.72075e-17	7.62629e-15
B171.CDS.8617995580.1		Cluster_3201	esterase-like activity of phytase family protein	0.483275	13.401	4.79335	8.3389e-05	0.000955332
B171.CDS.8617991034.1		Cluster_1171	conserved hypothetical protein	1.9331	53.0185	4.77751	2.72696e-09	7.4913e-08
B171.CDS.8618002181.1	fiu	Cluster_6848	catecholate siderophore receptor fiu	39.4497	1042.19	4.72345	4.60352e-16	3.60518e-14
B171.CDS.8617993596.1		Cluster_6548	transglycosylase SLT domain protein	121.427	3170.99	4.70678	1.85195e-12	8.03074e-11
B171.CDS.8617990638.2	yedR	Cluster_4131	inner membrane protein yedR	0.483275	12.6186	4.70657	0.000180323	0.0018372
B171.CDS.8617995784.1	epaR	Cluster_907	type III secretion apparatus protein SpaR/YscT/HrcT	13.5476	349.145	4.68772	3.32384e-16	2.6831e-14
B171.CDS.8617991510.1		Cluster_6984	putative dNA-binding transcriptional regulator	125.876	3229.66	4.68131	1.32597e-11	5.04156e-10
B171.CDS.8617996343.1		Cluster_2705	type III secretion effector delivery regulator, TyeA family	219.417	5351.77	4.60827	3.06118e-10	9.61796e-09
B171.CDS.8617989025.1	sufB	Cluster_1360	feS assembly protein SufB	91.03	2209.89	4.60148	6.20789e-13	2.83242e-11
B171.CDS.8617990501.1	wcaF	Cluster_934	colanic acid biosynthesis acetyltransferase WcaF	0.692657	16.5026	4.57441	2.09967e-05	0.000283212
B171.CDS.8618003311.1	sufC	Cluster_3449	feS assembly ATPase SufC	51.483	1216.88	4.56295	1.28417e-14	7.65686e-13
B171.CDS.8617991569.1		Cluster_4539	conserved hypothetical protein	4.42983	104.503	4.56015	7.664e-13	3.46664e-11
B171.CDS.8617994494.1		Cluster_6545	putative dCTP deaminase	3.31841	78.1546	4.55776	2.64417e-11	9.70207e-10
B171.CDS.8617986274.1	modA	Cluster_3530	molybdate ABC transporter, periplasmic molybdate-binding protein	44.1218	1030.01	4.54503	1.21489e-14	7.32704e-13
B171.CDS.8617983669.1	asnA	Cluster_5259	aspartate--ammonia ligase	131.125	3039.98	4.53505	1.13236e-11	4.36875e-10
B171.CDS.8617996641.1		Cluster_5796	putative ybl58	0.483275	10.9374	4.50029	0.000430968	0.00393298
B171.CDS.8617986088.2	zinT	Cluster_3578	metal-binding protein ZinT	12.1622	275.14	4.49968	7.6001e-15	4.74735e-13
B171.CDS.8617980515.1		Cluster_5760	sepZ family protein	30.1555	673.227	4.4806	3.30759e-15	2.28355e-13
B171.CDS.8617984099.1	sufD	Cluster_4285	feS assembly protein SufD	78.191	1742.99	4.47842	2.84973e-13	1.37179e-11
B171.CDS.8617980936.1		Cluster_1247	biofilm development YmgB/AriR family protein	0.483275	10.7488	4.47519	0.000340296	0.00325163
B171.CDS.8617998080.1		Cluster_5427	double zinc ribbon family protein	41.238	910.683	4.4649	6.67085e-15	4.2171e-13
B171.CDS.8618000511.1		Cluster_5805	conserved hypothetical protein	3.59231	79.0812	4.46035	5.2549e-11	1.82599e-09
B171.CDS.8617994395.1		Cluster_4901	putative bfpC	450.216	9903.87	4.4593	6.16403e-09	1.60112e-07
B171.CDS.8617985138.1	sufE	Cluster_432	cysteine desulfuration protein sufE	22.826	500.174	4.45368	1.74399e-15	1.27093e-13
B171.CDS.8617986281.1		Cluster_5824	tir chaperone family protein	36.4539	798.171	4.45255	1.11229e-14	6.78628e-13
B171.CDS.8618000283.1	yhhI	Cluster_339	H repeat-associated protein yhhI	2.56125	54.4542	4.41013	4.79292e-10	1.47932e-08
B171.CDS.8618001796.1		Cluster_6437	conserved hypothetical protein	0.483275	10.2633	4.40851	0.000453781	0.00411225
B171.CDS.8617979445.1		Cluster_1071	conserved hypothetical protein	4.49435	94.0481	4.38722	4.59433e-11	1.6071e-09
B171.CDS.8617988226.1	sufS	Cluster_4918	cysteine desulfurase	117.19	2438.24	4.37891	8.89893e-12	3.56433e-10
B171.CDS.8617995993.1		Cluster_1820	putative conserved predicted protein	1.65921	33.5905	4.33949	8.35326e-08	1.81114e-06
B171.CDS.8617996543.1		Cluster_3209	putative DNA-invertase from lambdoid prophage Rac	8.56993	172.772	4.33344	4.99208e-13	2.29767e-11
B171.CDS.8617982329.1	modC	Cluster_6396	molybdate ABC transporter, ATP-binding protein	50.4044	1015.23	4.33212	1.44505e-13	7.29056e-12
B171.CDS.8617985059.1		Cluster_6164	conserved hypothetical protein	236.443	4666.85	4.30289	6.20422e-10	1.88171e-08
B171.CDS.8617998495.2		Cluster_6211	conserved hypothetical protein	0	19.1464	4.259	1.81561e-07	3.64999e-06
B171.CDS.8617982258.1		Cluster_6472	ankyrin repeats family protein	0.483275	9.22019	4.25388	0.00139392	0.0106977
B171.CDS.8618000890.1	escU	Cluster_4019	escU	11.1312	211.213	4.24602	1.75909e-13	8.7075e-12
B171.CDS.8617981513.1		Cluster_310	serine/threonine-protein phosphatase	3.59231	67.1935	4.22534	1.5039e-09	4.28857e-08
B171.CDS.8617996969.1		Cluster_4947	binding--dependent transport system inner membrane component family protein	21.9885	397.688	4.17682	3.74931e-14	2.0708e-12
B171.CDS.8617984828.1		Cluster_6457	conserved hypothetical protein	0.483275	8.36157	4.11286	0.00256783	0.0176123
B171.CDS.8617997949.1		Cluster_4999	type II secretion system (T2SS), F family protein	920.368	15371.9	4.06194	5.51891e-07	1.01606e-05
B171.CDS.8617988626.1	rcsA	Cluster_1983	colanic acid capsular biosynthesis activation A domain protein	1.86859	31.1353	4.05853	4.54485e-07	8.54725e-06
B171.CDS.8618002763.1		Cluster_4366	type III secretion apparatus H+-transporting two-sector ATPase	71.6515	1189.66	4.05341	4.68727e-12	1.95191e-10
B171.CDS.8617991690.1		Cluster_7280	PTS system, Fru family, IIB component domain protein	84.2653	1393.47	4.04759	3.81268e-11	1.34263e-09
B171.CDS.8617989894.1		Cluster_3419	conserved hypothetical protein	0.966551	15.8284	4.03353	0.000111606	0.00122254
B171.CDS.8617981600.1		Cluster_1625	ipaB/EvcA family protein	225.442	3657.02	4.01984	2.37488e-09	6.62819e-08
B171.CDS.8617986826.1		Cluster_1498	type III secretion low calcium response chaperone LcrH/SycD	46.0707	743.562	4.01253	4.74937e-13	2.20531e-11
B171.CDS.8617997344.1		Cluster_1184	conserved hypothetical protein	15.69	246.38	3.97297	1.41367e-12	6.28606e-11
B171.CDS.8617989436.1		Cluster_2278	putative sT22 protein	6.91072	108.34	3.97058	2.98384e-10	9.43144e-09
B171.CDS.8617983116.1		Cluster_4791	ABC transporter family protein	28.1092	431.812	3.94129	4.85516e-14	2.62629e-12
B171.CDS.8617988519.1		Cluster_5002	conserved hypothetical protein	120.38	1829.92	3.92612	3.79828e-11	1.34263e-09
B171.CDS.8618000021.1		Cluster_700	conserved hypothetical protein	0.483275	7.27823	3.91267	0.00488141	0.0296444
B171.CDS.8617984493.1		Cluster_3508	putative t3SS effector protein NleB1	26.2893	393.766	3.90479	1.69009e-13	8.44561e-12
B171.CDS.8617993361.1		Cluster_4253	shET2 enterotoxin, N-terminal region family protein	76.8872	1147.34	3.89941	1.16706e-11	4.46975e-10
B171.CDS.8617999585.1	dppC	Cluster_7336	dipeptide transport system permease protein dppC	16.2537	242.225	3.89751	1.7395e-12	7.60596e-11
B171.CDS.8617994279.1	cedA	Cluster_1092	cell division activator CedA	0.483275	7.1298	3.88294	0.00660691	0.0383903
B171.CDS.8618003941.1	sufA	Cluster_2240	feS assembly scaffold SufA	12.452	177.775	3.8356	6.92374e-12	2.79453e-10
B171.CDS.8617982036.1		Cluster_3124	nucleoside-specific channel-forming , Tsx family protein	0.483275	6.79273	3.81308	0.00674696	0.0390312
B171.CDS.8617992070.1		Cluster_648	type III secretion , HrpO family protein	2.14248	29.8952	3.80256	1.24251e-06	2.10986e-05
B171.CDS.8618000544.1	espA	Cluster_1566	espA	1543.72	21475.7	3.79822	6.74106e-06	0.000101639
B171.CDS.8617999375.1	espG	Cluster_4856	LEE-encoded effector EspG	29.5273	406.815	3.78425	1.49078e-12	6.57319e-11
B171.CDS.8617991556.1		Cluster_1219	conserved hypothetical protein	0.483275	6.64431	3.7812	0.00917643	0.0495954
B171.CDS.8617980735.1	psiE	Cluster_544	protein psiE	11.679	160.218	3.77805	1.192e-10	3.93358e-09
B171.CDS.8617983050.1	yhaO	Cluster_3046	inner membrane transport protein YhaO	64.1455	845.429	3.72026	8.19816e-11	2.73986e-09
B171.CDS.8618001456.1		Cluster_4165	universal stress B family protein	5.94417	78.2073	3.71775	6.54511e-09	1.6671e-07
B171.CDS.8617980200.1		Cluster_5502	cysteine protease , YopT-type domain protein	105.593	1370.8	3.69843	1.84539e-10	5.90413e-09
B171.CDS.8617993548.1	bet	Cluster_3486	phage recombination protein Bet	1.44983	18.2157	3.65123	8.9789e-05	0.00102196
B171.CDS.8617985425.1		Cluster_3272	putative transmembrane protein	26.2089	328.569	3.64807	9.16352e-12	3.6425e-10
B171.CDS.8617991603.1		Cluster_538	glycosyl transferases group 1 family protein	190.742	2372.56	3.63675	3.12179e-09	8.4433e-08
B171.CDS.8617977259.1	murI	Cluster_4790	glutamate racemase	8.58578	104.596	3.60673	3.34022e-10	1.03705e-08
B171.CDS.8617991409.1		Cluster_2062	toxin co-regulated pilus biosynthesis Q family protein	389.744	4721.38	3.59861	3.30642e-08	7.67645e-07
B171.CDS.8617992434.1		Cluster_3441	type IV leader peptidase family protein	2429.54	29409.5	3.59753	1.78814e-05	0.000245612
B171.CDS.8617986790.1	ompD	Cluster_6304	outer membrane porin protein ompD	1.65921	20.0453	3.5947	3.83413e-05	0.000480596
B171.CDS.8617990925.1		Cluster_6547	conserved hypothetical protein	6.08904	73.4203	3.59189	4.67412e-09	1.22626e-07
B171.CDS.8618001253.1	cesT	Cluster_359	tir chaperone	1543.35	18340	3.57086	1.20184e-05	0.00017136
B171.CDS.8617980423.1		Cluster_235	polysaccharide biosynthesis family protein	2.07797	24.6796	3.57007	8.47663e-06	0.000125641
B171.CDS.8617995834.1	rfaY	Cluster_5233	lipopolysaccharide core heptose(II) kinase rfaY	21.5855	253.189	3.55207	1.08592e-11	4.2206e-10
B171.CDS.8617994546.1		Cluster_3603	inhibitor of apoptosis-promoting Bax1 family protein	0.966551	11.1982	3.53428	0.00138689	0.0106701
B171.CDS.8617988830.1	eae	Cluster_5551	intimin	1994.07	23038.6	3.53027	1.6761e-05	0.000232659
B171.CDS.8617981963.1		Cluster_4718	oligopeptide/dipeptide ABC transporter, ATP-binding , C-terminal domain protein	41.9465	482.848	3.52495	6.27267e-12	2.55137e-10
B171.CDS.8617988246.1	fepB	Cluster_4738	ferrienterobactin-binding periplasmic protein	47.3429	537.267	3.50442	1.0111e-11	3.95915e-10
B171.CDS.8617987215.1		Cluster_3797	regulatory protein CII	0.966551	10.8251	3.48539	0.00179924	0.0130575
B171.CDS.8617998379.1		Cluster_7472	fecR family protein	84.4091	933.28	3.46684	1.81129e-10	5.83056e-09
B171.CDS.8618003785.1	ssaV	Cluster_6867	secretion system apparatus protein SsaV	265.294	2914.69	3.45768	6.55484e-08	1.45119e-06
B171.CDS.8617997493.1		Cluster_4736	type II/IV secretion system family protein	3698.23	40598.8	3.45653	4.61035e-05	0.000566523
B171.CDS.8617980129.1		Cluster_1340	putative RNA polymerase sigma factor fecI	75.6943	821.908	3.44072	1.34336e-10	4.37801e-09
B171.CDS.8617998179.1	fepG	Cluster_2340	ferric enterobactin transport system permease protein fepG	34.9554	374.742	3.42231	1.46839e-11	5.50332e-10
B171.CDS.8617993158.1		Cluster_1834	conserved hypothetical protein	40.8034	435.978	3.41749	8.29204e-11	2.75369e-09
B171.CDS.8618003304.1		Cluster_4265	bacterial extracellular solute-binding s, 5 Middle family protein	188.971	2009.52	3.41062	1.18326e-08	2.88771e-07
B171.CDS.8618002111.1		Cluster_1214	prokaryotic dksA/traR C4-type zinc finger family protein	0	10.5643	3.40113	7.62455e-05	0.000883135
B171.CDS.8617978624.1		Cluster_7001	conserved hypothetical protein	3.10903	32.7763	3.39811	6.95827e-06	0.000104613
B171.CDS.8617990121.1	glnK	Cluster_470	nitrogen regulatory protein P-II 2	1.17593	12.3939	3.39776	0.000793412	0.00667153
B171.CDS.8617997200.1		Cluster_2588	secretion system effector C (SseC) like family protein	1645.55	17144.3	3.38108	3.06495e-05	0.000398064
B171.CDS.8618003690.1		Cluster_2527	enterobacterial EspB family protein	1186.52	12338.6	3.37837	1.9017e-05	0.000258502
B171.CDS.8617998848.1		Cluster_4593	histidine kinase-, DNA gyrase B-, and HSP90-like ATPase family protein	3.80169	39.1113	3.36287	9.96075e-07	1.74796e-05
B171.CDS.8617985314.1		Cluster_6593	putative e14 prophage	31.3314	321.87	3.3608	6.61773e-11	2.25475e-09
B171.CDS.8617983435.1		Cluster_6572	putative predicted protein	0.692657	7.09373	3.35633	0.00883189	0.0482216
B171.CDS.8618001190.1		Cluster_5284	conserved hypothetical protein	0.692657	7.09373	3.35633	0.00883189	0.0482216
B171.CDS.8617983349.1	ipgB2	Cluster_6644	ipgB2	12.4361	125.756	3.33802	1.15246e-08	2.82568e-07
B171.CDS.8617994135.1		Cluster_979	phosphocarrier, HPr family protein	133.025	1342.43	3.33507	6.50212e-09	1.6671e-07
B171.CDS.8617994603.2	yddA	Cluster_4584	inner membrane ABC transporter ATP-binding protein YddA	29.1403	290.386	3.31688	2.66892e-11	9.72487e-10
B171.CDS.8617997404.1		Cluster_6081	bacterial type II and III secretion system family protein	2836.66	27828.4	3.29429	3.01674e-05	0.000392775
B171.CDS.8618000555.1		Cluster_3019	conserved hypothetical family protein	0.692657	6.75667	3.2861	0.00900433	0.0490101
B171.CDS.8617996605.1	arcC	Cluster_4826	carbamate kinase	2.62576	25.5702	3.28366	3.23229e-05	0.000412648
B171.CDS.8617986975.1	pfkB	Cluster_2522	1-phosphofructokinase	88.453	846.106	3.25786	3.04089e-09	8.26712e-08
B171.CDS.8617982559.1		Cluster_671	type VI secretion system effector, Hcp1 family protein	3.5278	33.5586	3.24984	4.54449e-06	7.1179e-05
B171.CDS.8617997555.1	eprI	Cluster_76	type III secretion apparatus needle protein	45.5875	431.123	3.24139	3.08844e-10	9.64587e-09
B171.CDS.8617982295.1	bioF	Cluster_4872	8-amino-7-oxononanoate synthase	20.8929	197.006	3.23716	7.5764e-10	2.27162e-08
B171.CDS.8618004254.1		Cluster_3118	ABC transporter family protein	0.966551	9.07177	3.23047	0.00686659	0.0395923
B171.CDS.8617976859.1		Cluster_450	transglycosylase SLT domain protein	2.62576	24.4466	3.21883	3.46999e-05	0.000440015
B171.CDS.8617998954.2	focC	Cluster_1643	chaperone protein focC	0.692657	6.4196	3.21227	0.00918482	0.0495954
B171.CDS.8617991808.1		Cluster_405	conserved hypothetical protein	1.44983	13.2165	3.18839	0.00193809	0.0138923
B171.CDS.8617998280.1		Cluster_2304	glycosyl transferase 8 family protein	87.7433	790.895	3.17212	1.0226e-09	2.99753e-08
B171.CDS.8617991869.2		Cluster_184	conserved hypothetical protein	79.5933	716.344	3.16993	3.99144e-09	1.06853e-07
B171.CDS.8617980671.1		Cluster_2611	type III secretion apparatus protein, YscD/HrpQ family	46.8924	419.041	3.15966	7.70092e-10	2.29584e-08
B171.CDS.8618000360.1		Cluster_1079	putative diguanylate cyclase YcdT	40.7072	362.512	3.15467	2.05696e-09	5.80262e-08
B171.CDS.8618001713.1		Cluster_5167	transposase, Mutator family protein	9.26259	81.517	3.13761	1.1742e-07	2.45459e-06
B171.CDS.8617990049.1		Cluster_629	uracil-xanthine permease family protein	48.632	427.131	3.1347	8.87554e-10	2.63107e-08
B171.CDS.8617994079.1		Cluster_1740	resolvase, N terminal domain protein	3.31841	29.0768	3.1313	1.78289e-05	0.000245533
B171.CDS.8617987995.1	gltI	Cluster_210	glutamate/aspartate periplasmic-binding protein	130.914	1140.28	3.12269	1.09576e-08	2.71201e-07
B171.CDS.8618002776.1		Cluster_6037	putative t3SS effector protein EspN2-2	31.122	270.93	3.12191	6.69514e-10	2.01893e-08
B171.CDS.8617983571.1		Cluster_6361	oligopeptide/dipeptide ABC transporter, ATP-binding , C-terminal domain protein	58.4582	501.754	3.1015	1.10388e-09	3.19786e-08
B171.CDS.8617982886.1	fhuD	Cluster_3039	iron(3+)-hydroxamate-binding protein fhuD	26.7884	229.847	3.101	1.04515e-09	3.04661e-08
B171.CDS.8617981020.1	rfaJ	Cluster_5324	lipopolysaccharide 1,2-glucosyltransferase	98.9232	848.289	3.10017	3.66333e-09	9.85718e-08
B171.CDS.8618003655.1	purK	Cluster_2666	phosphoribosylaminoimidazole carboxylase, ATPase subunit	35.278	301.116	3.09348	1.23017e-09	3.52716e-08
B171.CDS.8617985118.1		Cluster_761	conserved hypothetical protein	1.17593	10.0025	3.08849	0.0023794	0.0165579
B171.CDS.8617981409.1		Cluster_1082	conserved hypothetical protein	8.92418	75.7396	3.08526	1.34875e-07	2.77526e-06
B171.CDS.8617985633.1	tir	Cluster_4232	tir	1813.81	15352.1	3.08134	9.77912e-05	0.00108941
B171.CDS.8617991583.1		Cluster_4727	putative t3SS effector protein NleB1	12.3071	104.13	3.08082	4.31411e-08	9.84181e-07
B171.CDS.8617995040.1	bfpA	Cluster_3217	major structural subunit of bundle-forming pilus	8249.01	69362.8	3.07187	0.000415983	0.00383157
B171.CDS.8617998725.1		Cluster_5035	putative membrane protein	455.2	3803.72	3.06284	2.41347e-06	3.92058e-05
B171.CDS.8617984959.1		Cluster_772	biofilm formation regulator YbaJ family protein	93.383	778.753	3.05993	2.34409e-08	5.56535e-07
B171.CDS.8617984445.1		Cluster_17	putative transposase	0	8.3255	3.05754	0.000532066	0.00472378
B171.CDS.8617991443.1		Cluster_4179	putative secreted protein	2.14248	17.8065	3.05505	0.000388627	0.00360907
B171.CDS.8617994013.1		Cluster_3762	hypothetical protein	2.14248	17.7343	3.04919	0.000557598	0.00492545
B171.CDS.8617991343.1		Cluster_2559	efflux pump membrane family protein	1.38531	11.3106	3.02939	0.00133725	0.0103489
B171.CDS.8617998926.1		Cluster_3953	hypothetical protein	2.83514	23.1427	3.02907	7.62397e-05	0.000883135
B171.CDS.8617976985.1		Cluster_1796	integrase core domain protein	3.10903	25.2331	3.02078	8.3764e-05	0.000957538
B171.CDS.8617996690.1		Cluster_15	conserved hypothetical protein	0	8.0245	3.00441	0.00039906	0.00369311
B171.CDS.8617988764.1	bioD	Cluster_3566	dethiobiotin synthase	6.99108	56.0231	3.00243	3.48293e-07	6.69411e-06
B171.CDS.8618003150.1	fhuA	Cluster_4608	ferrichrome-iron receptor	447.333	3583.49	3.00195	1.23314e-06	2.10073e-05
B171.CDS.8617997150.1		Cluster_5865	PAAR motif family protein	1.86859	14.8935	2.99466	0.000495491	0.00442905
B171.CDS.8617984840.1		Cluster_1170	biofilm development YmgB/AriR family protein	12.5165	98.3802	2.97454	8.93692e-08	1.91396e-06
B171.CDS.8617978868.2		Cluster_5040	putative predicted DNA-binding transcriptional regulator	9.11772	71.1371	2.96386	1.08316e-06	1.87516e-05
B171.CDS.8617981230.1		Cluster_2241	pfkB carbohydrate kinase family protein	0	7.69158	2.94328	0.00105953	0.00850057
B171.CDS.8617997601.1		Cluster_7163	conserved hypothetical protein	35.6005	272.544	2.93652	1.39495e-08	3.38856e-07
B171.CDS.8617980754.1		Cluster_113	type III secretion system regulator family protein	197.622	1510.49	2.9342	3.78904e-07	7.17728e-06
B171.CDS.8617987969.1	sotB	Cluster_4934	sugar efflux transporter	24.5497	187.333	2.93183	4.08784e-08	9.36632e-07
B171.CDS.8617992448.1	fhuB	Cluster_4562	iron(3+)-hydroxamate import system permease protein fhuB	26.708	203.398	2.92896	9.541e-09	2.38389e-07
B171.CDS.8617981709.1		Cluster_682	putative colanic acid polymerase WcaD	2.83514	21.542	2.92566	0.000244982	0.00242076
B171.CDS.8617990485.1		Cluster_655	hicB family protein	29.3179	222.264	2.92242	2.72404e-08	6.35245e-07
B171.CDS.8617996090.1		Cluster_223	conserved hypothetical protein	38.5319	292.064	2.92216	4.66718e-09	1.22626e-07
B171.CDS.8617989363.1		Cluster_2652	polysaccharide biosynthesis family protein	161.104	1216.51	2.91668	2.20717e-07	4.42024e-06
B171.CDS.8618003819.1		Cluster_626	conserved hypothetical protein	18.7991	139.632	2.89289	3.37181e-07	6.50437e-06
B171.CDS.8617980396.1		Cluster_6550	conserved hypothetical protein	0	7.42665	2.89271	0.000568601	0.0049974
B171.CDS.8618004161.1		Cluster_6551	pemK-like family protein	34.5536	256.276	2.89079	6.30383e-08	1.40153e-06
B171.CDS.8617998164.1	iraD	Cluster_2047	anti-adapter protein iraD	3.5278	25.8712	2.87451	9.04023e-05	0.00102671
B171.CDS.8618003699.1		Cluster_3089	winged helix-turn helix family protein	8.16701	59.7988	2.87224	7.96515e-07	1.41672e-05
B171.CDS.8617984109.1		Cluster_3218	type III secretion apparatus protein OrgA/MxiK	0	7.31429	2.87072	0.000573527	0.00502953
B171.CDS.8618000821.1	yeaI	Cluster_1684	inner membrane protein YeaI	3.31841	24.19	2.86584	0.000153227	0.00159718
B171.CDS.8617979099.1		Cluster_2804	EAL domain protein	1.86859	13.5896	2.86248	0.00149265	0.011269
B171.CDS.8617990106.1	pgaB	Cluster_4637	poly-beta-1,6-N-acetyl-D-glucosamine N-deacetylase PgaB	25.806	186.876	2.8563	3.43997e-08	7.95133e-07
B171.CDS.8618001545.1		Cluster_6924	conserved hypothetical protein	18.0577	130.652	2.85503	8.62185e-08	1.86168e-06
B171.CDS.8618004480.1	lpp	Cluster_958	major outer membrane lipoprotein Lpp	1.44983	10.452	2.84982	0.00682421	0.0393976
B171.CDS.8617987076.1	kdpC	Cluster_1711	K+-transporting ATPase, C subunit	4.76824	34.076	2.83723	3.13e-05	0.00040451
B171.CDS.8617999029.1	gpmA	Cluster_3460	2,3-bisphosphoglycerate-dependent phosphoglycerate mutase	1057	7533.22	2.83329	5.16942e-05	0.000624976
B171.CDS.8617982900.1	asnB	Cluster_4246	asparagine synthase	178.935	1272.83	2.83053	3.09481e-07	6.05913e-06
B171.CDS.8617983685.1		Cluster_1419	phage head morphogenesis , SPP1 gp7 family domain protein	3.04452	21.6141	2.82769	0.000176028	0.00180394
B171.CDS.8617987489.1		Cluster_1311	putative mdtF	0	7.09373	2.82655	0.00153928	0.011538
B171.CDS.8617987645.1	exbD	Cluster_598	tonB system transport protein ExbD	30.864	218.263	2.82207	1.88274e-08	4.5524e-07
B171.CDS.8617992883.1		Cluster_1374	caudovirales tail fibre assembly family protein	1.65921	11.6837	2.81593	0.00323258	0.0213353
B171.CDS.8617977053.1		Cluster_1121	ribbon-helix-helix , copG family protein	19.2178	135.061	2.8131	3.57826e-07	6.85223e-06
B171.CDS.8617980309.1		Cluster_640	hypothetical protein	2.62576	18.4043	2.80924	0.000795371	0.0066773
B171.CDS.8617985144.1		Cluster_3403	fimbrial family protein	2.56125	17.9188	2.80656	0.000375364	0.00352332
B171.CDS.8618002318.1		Cluster_1522	phage integrase family protein	4.22045	29.4458	2.80259	2.52842e-05	0.000336716
B171.CDS.8617979005.1		Cluster_7340	mu-like prophage major head subunit gpT family protein	8.29604	57.7888	2.8003	5.71148e-06	8.76261e-05
B171.CDS.8617989520.1		Cluster_3601	conserved hypothetical protein	177.421	1233.63	2.79766	5.16065e-07	9.56817e-06
B171.CDS.8617988074.1		Cluster_1586	espF repeat family protein	98.4727	683.487	2.79512	1.18783e-07	2.47323e-06
B171.CDS.8617986425.1		Cluster_1891	plasmid stability family protein	1.9331	13.2886	2.7812	0.00333806	0.0218022
B171.CDS.8618003365.1		Cluster_1105	conserved hypothetical protein	1.65921	11.3147	2.76964	0.00804282	0.0448466
B171.CDS.8617983081.1		Cluster_2545	sodium:dicarboxylate symporter family protein	276.828	1885.5	2.76789	2.71511e-06	4.38344e-05
B171.CDS.8617993058.1		Cluster_6455	winged helix-turn-helix DNA-binding family protein	38.3553	261.21	2.76771	1.20889e-07	2.49725e-06
B171.CDS.8618004504.1	entS	Cluster_7191	enterobactin exporter EntS	11.6948	79.5833	2.7666	5.99377e-07	1.08446e-05
B171.CDS.8617987036.1	bioC	Cluster_2844	malonyl-CoA O-methyltransferase BioC	8.77931	59.1247	2.75158	4.95871e-06	7.72057e-05
B171.CDS.8617993343.1		Cluster_3634	transposase, Mutator family protein	3.73718	25.1208	2.74886	8.12561e-05	0.000932934
B171.CDS.8617976869.1		Cluster_1172	replication regulatory RepB family protein	116.676	773.282	2.72848	6.03624e-07	1.08839e-05
B171.CDS.8618002151.1		Cluster_7022	conserved hypothetical protein	0	6.60824	2.72427	0.00223508	0.0156994
B171.CDS.8617982325.1		Cluster_1095	conserved hypothetical protein	1.44983	9.55311	2.72009	0.00721984	0.0411319
B171.CDS.8617999805.1		Cluster_5981	serine dehydratase alpha chain family protein	61.5197	404.171	2.71584	3.16646e-07	6.15349e-06
B171.CDS.8617995910.1		Cluster_1801	cyd operon protein YbgE	40.2081	262.981	2.7094	6.30013e-07	1.13208e-05
B171.CDS.8617990440.1		Cluster_3913	regulatory protein cro	2.56125	16.6468	2.70033	0.000487012	0.00436812
B171.CDS.8617991423.1	cspG	Cluster_3901	cold shock-like protein CspG	1640.76	10662	2.70004	0.000773991	0.00655021
B171.CDS.8617995901.1	gam	Cluster_753	host-nuclease inhibitor protein gam	0	6.4196	2.68248	0.00161063	0.0119459
B171.CDS.8617989914.1		Cluster_5256	putative dNA modification protein Mom	24.1151	154.296	2.6777	1.6088e-06	2.67132e-05
B171.CDS.8618000296.1		Cluster_5831	conserved hypothetical protein	2.62576	16.7994	2.67761	0.00172855	0.0126143
B171.CDS.8617994776.1	wcaE	Cluster_154	colanic acid biosynthesis glycosyltransferase WcaE	2.14248	13.702	2.67703	0.00390848	0.0245897
B171.CDS.8617981291.1	yliI	Cluster_2740	soluble aldose sugar dehydrogenase yliI	21.3603	135.928	2.66984	1.3477e-06	2.26647e-05
B171.CDS.8617997874.1	hha	Cluster_1231	hemolysin expression-modulating protein	108.3	685.22	2.66153	8.11101e-07	1.43779e-05
B171.CDS.8618001484.1	livH	Cluster_6195	high-affinity branched-chain amino acid transport system permease protein livH	8.50542	53.7523	2.65987	1.04202e-05	0.000151036
B171.CDS.8617984506.1		Cluster_4727	putative t3SS effector protein NleB1	32.6522	206.294	2.65945	1.00722e-07	2.14834e-06
B171.CDS.8617998506.1		Cluster_1361	putative transmembrane protein	6.36294	40.1627	2.65809	2.41455e-05	0.00032237
B171.CDS.8617989293.1	fepD	Cluster_7491	ferric enterobactin transport system permease protein fepD	36.1958	227.865	2.65428	7.35938e-08	1.61568e-06
B171.CDS.8618004168.1	yhhI	Cluster_2356	H repeat-associated protein yhhI	0	6.27117	2.64874	0.00228411	0.0160009
B171.CDS.8617991543.1	pgaA	Cluster_4412	poly-beta-1,6 N-acetyl-D-glucosamine export porin PgaA	168.016	1051.74	2.64611	2.40124e-06	3.91283e-05
B171.CDS.8617976713.1	hha	Cluster_1102	hemolysin expression-modulating protein	5.4609	33.5947	2.62102	9.58345e-05	0.0010714
B171.CDS.8617991506.1	purT	Cluster_4924	phosphoribosylglycinamide formyltransferase 2	69.6856	428.075	2.61893	4.83399e-08	1.09327e-06
B171.CDS.8617986780.1		Cluster_3252	conserved hypothetical protein	116.661	712.234	2.61003	1.36763e-06	2.29263e-05
B171.CDS.8617979415.1	wcaB	Cluster_5159	colanic acid biosynthesis acetyltransferase WcaB	2.56125	15.6037	2.60697	0.00107579	0.00861783
B171.CDS.8618002531.1	fhuC	Cluster_6218	iron(3+)-hydroxamate import ATP-binding protein FhuC	51.483	310.59	2.59285	1.06473e-07	2.25565e-06
B171.CDS.8617981433.1	rpmG	Cluster_55	ribosomal protein L33	61.0681	367.946	2.591	2.87366e-07	5.66846e-06
B171.CDS.8618003648.1		Cluster_103	lpxR	428.375	2517.44	2.55501	1.14805e-05	0.000164137
B171.CDS.8617991266.1		Cluster_7114	putative predicted protein	177.645	1043.36	2.55417	1.04578e-06	1.81695e-05
B171.CDS.8617993733.1		Cluster_197	glycosyl transferase 2 family protein	988.476	5667.14	2.51934	0.000153417	0.00159718
B171.CDS.8617999993.1	bioB	Cluster_6387	biotin synthase	43.4291	247.211	2.50901	5.03475e-07	9.36786e-06
B171.CDS.8617985309.1		Cluster_6276	conserved hypothetical protein	3.59231	20.4184	2.50689	0.00131087	0.0101898
B171.CDS.8617980054.1	aqpZ	Cluster_3616	aquaporin Z	9.61684	54.2822	2.49684	2.26906e-05	0.000304496
B171.CDS.8617976950.1		Cluster_157	cobQ/CobB/MinD/ParA nucleotide binding domain protein	120.879	682.004	2.49622	5.75313e-07	1.04894e-05
B171.CDS.8617990363.1		Cluster_1155	putative arylsulfatase domain protein	16.3827	92.3587	2.49507	1.11705e-05	0.000161021
B171.CDS.8617991195.1		Cluster_3506	putative membrane protein of phage origin	14.5945	81.8942	2.48834	5.23831e-06	8.13178e-05
B171.CDS.8617990789.1	evgS	Cluster_5512	sensor protein evgS	709.834	3972.98	2.48467	0.000116444	0.00127024
B171.CDS.8617983074.2	tonB	Cluster_2760	protein tonB	37.5008	209.722	2.48348	5.64583e-07	1.03579e-05
B171.CDS.8617977270.1		Cluster_891	conserved hypothetical protein	6.42745	35.8335	2.47899	0.000158059	0.00163255
B171.CDS.8617990750.1	gsiD	Cluster_6149	glutathione transport system permease protein gsiD	4.70373	26.2041	2.47792	0.000283203	0.0027467
B171.CDS.8617993113.2		Cluster_2243	conserved hypothetical protein	2.35186	13.0639	2.47371	0.00329793	0.0216303
B171.CDS.8617996935.1		Cluster_3976	putative membrane protein	23.728	131.71	2.4727	1.08643e-06	1.87516e-05
B171.CDS.8617980009.1	eprH	Cluster_3467	type III secretion apparatus protein PrgH/EprH	0	5.5249	2.46595	0.00485146	0.0295309
B171.CDS.8617999791.1	epaP	Cluster_178	type III secretion apparatus protein, YscR/HrcR family	2.14248	11.7559	2.45602	0.0053531	0.0319906
B171.CDS.8617989781.1	evgA	Cluster_920	positive transcription regulator evgA	176.89	966.412	2.44978	4.00441e-06	6.30964e-05
B171.CDS.8617994038.1		Cluster_1347	conserved hypothetical protein	2.62576	14.3317	2.44841	0.00338605	0.0219612
B171.CDS.8617995768.1	yhhI	Cluster_2356	H repeat-associated protein yhhI	2.62576	14.3317	2.44841	0.00338605	0.0219612
B171.CDS.8617992925.1		Cluster_2895	hypothetical protein	73.0368	398.578	2.44817	6.54453e-07	1.17198e-05
B171.CDS.8617995479.1		Cluster_2166	rbsD / FucU transport family protein	44.6051	242.713	2.44397	3.25198e-06	5.20217e-05
B171.CDS.8618000915.1		Cluster_5047	putative transmembrane protein	4.49435	24.4508	2.4437	0.000596611	0.00519141
B171.CDS.8617980405.1		Cluster_2102	putative predicted protein	381.646	2053.87	2.42803	1.6197e-05	0.000225426
B171.CDS.8617999369.1		Cluster_1989	haemolysin E family protein	3.10903	16.6871	2.42419	0.00373092	0.0236999
B171.CDS.8617996643.1		Cluster_3962	conserved hypothetical protein	10.1646	54.4903	2.42244	2.58076e-05	0.000342816
B171.CDS.8617981176.1	purL	Cluster_5508	phosphoribosylformylglycinamidine synthase	609.194	3229.93	2.40653	6.20054e-05	0.000731106
B171.CDS.8618002609.1	purC	Cluster_2775	phosphoribosylaminoimidazolesuccinocarboxamide synthase	240.584	1269.72	2.3999	1.46112e-05	0.000204986
B171.CDS.8617986748.1		Cluster_2700	putative predicted protein	8.02214	42.0242	2.38916	6.29534e-05	0.00074062
B171.CDS.8617995230.1		Cluster_625	phosphoglucomutase/phosphomannomutase, C-terminal domain protein	859.554	4482.44	2.38262	0.000131699	0.00141026
B171.CDS.8617991435.1		Cluster_6288	glycosyl transferases group 1 family protein	769.719	3998	2.37687	0.000145978	0.00153497
B171.CDS.8617998030.1	purM	Cluster_6411	phosphoribosylformylglycinamidine cyclo-ligase	218.867	1133	2.37202	5.84177e-06	8.93637e-05
B171.CDS.8617998409.1		Cluster_3892	putative regulator for prophage cp-933t	0	5.07548	2.34354	0.00498604	0.030175
B171.CDS.8617990551.1		Cluster_1919	dinI-like family protein	8.08666	40.9492	2.34022	0.000219556	0.0022027
B171.CDS.8617977585.2		Cluster_5647	conserved hypothetical protein	29.5273	148.935	2.33456	6.08255e-06	9.27766e-05
B171.CDS.8617987834.1		Cluster_7381	putative pyridoxamine 5-phosphate-dependent dehydrase	1556.84	7836.55	2.3316	0.000591521	0.00516424
B171.CDS.8617983196.1		Cluster_4323	voltage gated chloride channel family protein	77.4667	389.771	2.33098	1.77743e-06	2.93276e-05
B171.CDS.8617981594.1		Cluster_3544	PKHD-type hydroxylase Sbal_3634	10.8573	54.3862	2.32458	6.07239e-05	0.000719229
B171.CDS.8618003140.1		Cluster_2095	biofilm formation family protein	77.4667	387.527	2.32265	3.39054e-06	5.40734e-05
B171.CDS.8617997368.1	nadB	Cluster_2229	L-aspartate oxidase	95.0094	473.51	2.31725	6.46853e-06	9.80935e-05
B171.CDS.8617985226.1		Cluster_5423	DDE_Tnp_1-associated family protein	0	4.92705	2.30073	0.00725473	0.0412858
B171.CDS.8618003979.1		Cluster_825	hicB family protein	22.7456	111.28	2.29054	2.32398e-05	0.00031107
B171.CDS.8617997286.1	cif	Cluster_4775	cell cycle inhibiting factor	73.6016	359.735	2.28912	6.28392e-06	9.55703e-05
B171.CDS.8617982791.1	nudD	Cluster_1420	GDP-mannose mannosyl hydrolase	238.277	1154.1	2.27605	8.50494e-06	0.000125705
B171.CDS.8617986081.1		Cluster_2123	conserved hypothetical protein	4.28497	20.7513	2.27585	0.00163219	0.0120451
B171.CDS.8617978741.1		Cluster_3984	putative protein gp35	3.31841	16.0171	2.27104	0.00630793	0.0371152
B171.CDS.8617979641.1	citT	Cluster_1753	citrate carrier	3.31841	15.8645	2.25724	0.00455246	0.0279704
B171.CDS.8618001111.1		Cluster_9	transposase family protein	4.01107	19.1145	2.25261	0.00288379	0.0194739
B171.CDS.8617976840.1		Cluster_1111	conserved hypothetical protein	4.28497	20.3102	2.24485	0.00384763	0.0243235
B171.CDS.8617999275.1	chbB	Cluster_73	N,N'-diacetylchitobiose-specific phosphotransferase enzyme IIB component	15.4161	73.0679	2.2448	0.000130586	0.00140407
B171.CDS.8617996296.1		Cluster_4763	NAD dependent epimerase/dehydratase family protein	409.175	1938.21	2.24394	4.8125e-05	0.000589981
B171.CDS.8618001399.1		Cluster_7256	putative phosphoethanolamine transferase ybiP	53.304	249.884	2.22894	1.04672e-05	0.000151299
B171.CDS.8617977819.1		Cluster_6308	mu-like prophage I family protein	11.4051	52.9381	2.21463	0.000273182	0.00265442
B171.CDS.8617979720.1	ipgB2	Cluster_3222	ipgB2	357.966	1657.11	2.21078	4.95791e-05	0.00060498
B171.CDS.8617981676.1		Cluster_4691	conserved hypothetical protein	4.42983	20.4545	2.20709	0.00108122	0.00864811
B171.CDS.8618001315.1		Cluster_896	phage integrase family protein	143.4	661.762	2.20626	1.75144e-05	0.000242475
B171.CDS.8617985494.1	uraH	Cluster_2168	hydroxyisourate hydrolase	4.42983	20.3824	2.202	0.0014524	0.0110126
B171.CDS.8617977454.1	hha	Cluster_1102	hemolysin expression-modulating protein	9.89073	45.431	2.19953	0.000211577	0.00214314
B171.CDS.8617999831.1		Cluster_6026	exonuclease family protein	10.0198	45.9123	2.19603	0.000366614	0.00346599
B171.CDS.8618002433.1		Cluster_4619	putative cyclic di-GMP phosphodiesterase YliE	46.3129	211.562	2.1916	1.57286e-05	0.000220074
B171.CDS.8617986721.1		Cluster_5227	ferritin-like domain protein	17.2044	78.5762	2.19132	0.000142019	0.00149633
B171.CDS.8617988078.1		Cluster_2259	conserved hypothetical protein	12.581	57.3353	2.18818	0.000169668	0.00174217
B171.CDS.8617994656.1	yjiY	Cluster_6036	inner membrane protein YjiY	393.291	1786.35	2.18335	5.14331e-05	0.000623255
B171.CDS.8617997939.1		Cluster_4101	putative cytoplasmic protein	20.748	94.1037	2.18128	3.88565e-05	0.000485428
B171.CDS.8617993410.1		Cluster_1209	putative ypdI colanic acid synthesis lipoprotein	7.05559	31.9496	2.17896	0.000405782	0.00374849
B171.CDS.8617984461.1		Cluster_1093	conserved hypothetical protein	8.15117	36.8406	2.17622	0.000835558	0.00695986
B171.CDS.8617986543.1	metE	Cluster_1073	5-methyltetrahydropteroyltriglutamate--homocysteine S-methyltransferase	78.6754	349.482	2.15123	2.60987e-05	0.000345808
B171.CDS.8617990616.1		Cluster_3744	conserved hypothetical protein	5.52541	24.4147	2.1436	0.00395051	0.0248243
B171.CDS.8617984810.2		Cluster_7048	phage integrase family protein	6.91072	30.4612	2.14006	0.00151301	0.0113736
B171.CDS.8617990831.1	kdpE	Cluster_2974	KDP operon transcriptional regulatory protein KdpE	7.18462	31.6166	2.1377	0.00155179	0.0115986
B171.CDS.8617984929.1		Cluster_6159	putative predicted protein	11.679	51.1723	2.13145	0.000324001	0.00311362
B171.CDS.8617987014.1	gadX	Cluster_947	HTH-type transcriptional regulator gadX	249.575	1093.22	2.13103	0.000130899	0.00140456
B171.CDS.8617995606.1		Cluster_4846	glycosyl transferases group 1 family protein	304.534	1332.77	2.12975	5.39347e-05	0.000647587
B171.CDS.8617989794.1		Cluster_1096	putative selenoprotein ydfZ	11.6145	50.7353	2.12707	0.000416237	0.00383157
B171.CDS.8617998446.1	gltD	Cluster_5860	glutamate synthase [NADPH small chain	254.952	1113.57	2.12689	6.486e-05	0.000761343
B171.CDS.8617984230.1		Cluster_5442	putative membrane protein	9.60099	41.916	2.12625	0.000798174	0.00669013
B171.CDS.8617998645.1	yedA	Cluster_6143	carboxylate/amino acid/amine transporter family protein	17.0753	74.5439	2.12617	0.00013518	0.00143788
B171.CDS.8617977983.1		Cluster_20	transposase DDE domain protein	329.634	1434.85	2.12197	0.000225029	0.00224901
B171.CDS.8617979564.1		Cluster_32	conserved hypothetical protein	10.7124	46.0607	2.10425	0.000495493	0.00442905
B171.CDS.8617981653.1	livK	Cluster_4878	leucine-specific-binding protein	24.6301	105.864	2.10372	3.63294e-05	0.000458825
B171.CDS.8617982011.1		Cluster_6069	peptidase M16 inactive domain protein	595.595	2550.18	2.09819	0.000135375	0.00143788
B171.CDS.8617982775.1	fghA	Cluster_6272	S-formylglutathione hydrolase	134.283	571.691	2.08996	3.19788e-05	0.000411256
B171.CDS.8617980094.1		Cluster_6026	putative exonuclease VIII, ds DNA exonuclease encoded by prophage CP-933O	38.8058	164.495	2.0837	2.09569e-05	0.000283212
B171.CDS.8617987550.1		Cluster_1980	NFkB-p65-degrading zinc protease family protein	14.9487	63.3415	2.08313	6.7028e-05	0.000783287
B171.CDS.8618000069.1		Cluster_1444	universal stress family protein	36.9372	156.258	2.08078	3.00629e-05	0.000392388
B171.CDS.8617991268.1		Cluster_6673	putative predicted protein	39.0151	164.904	2.07952	1.97594e-05	0.000267901
B171.CDS.8617992444.1	bioA	Cluster_2286	adenosylmethionine-8-amino-7-oxononanoate transaminase	46.1839	193.644	2.06794	3.47182e-05	0.000440015
B171.CDS.8617993855.1		Cluster_3960	conserved hypothetical protein	12.2913	51.5011	2.06697	0.00062341	0.00539774
B171.CDS.8617980660.1	mscS	Cluster_171	small-conductance mechanosensitive channel	47.3112	197.207	2.05946	2.63955e-05	0.000348859
B171.CDS.8617988745.1		Cluster_3214	bacterial regulatory s, luxR family protein	8.16701	34.04	2.05935	0.000371767	0.00350208
B171.CDS.8617998128.1		Cluster_6005	tonB-dependent Receptor Plug domain protein	180.592	751.218	2.0565	9.50445e-06	0.000138527
B171.CDS.8617986634.1		Cluster_1178	putative transmembrane protein	11.276	46.8875	2.05594	0.000362123	0.00343591
B171.CDS.8617981925.1		Cluster_748	hok/gef family protein	13.5634	56.3684	2.05517	0.000159004	0.00163587
B171.CDS.8617979756.1		Cluster_3268	siderophore-interacting FAD-binding domain protein	158.363	651.411	2.04034	1.76736e-05	0.000244035
B171.CDS.8617981946.1		Cluster_790	conserved hypothetical protein	5.4609	22.3562	2.03347	0.00287015	0.0194068
B171.CDS.8617997274.1		Cluster_1701	fimbrial family protein	9.74586	39.6855	2.02575	0.00150351	0.0113196
B171.CDS.8617992646.2		Cluster_290	putative membrane protein	35.6164	144.939	2.02483	5.43347e-05	0.0006509
B171.CDS.8617979433.2	higA	Cluster_705	addiction module antidote protein, HigA family	45.3622	184.075	2.02073	6.19054e-05	0.000731106
B171.CDS.8617982135.1	C2	Cluster_181	repressor protein C2	116.74	473.372	2.01968	4.28446e-05	0.000528954
B171.CDS.8617999823.1	yhiM	Cluster_7412	inner membrane protein yhiM	9.26259	37.5508	2.01935	0.00110202	0.00876106
B171.CDS.8618003371.1	ycgE	Cluster_6611	HTH-type transcriptional repressor YcgE	131.449	531.885	2.01661	9.12204e-05	0.00103377
B171.CDS.8617993730.1	wcaA	Cluster_328	colanic acid biosynthesis glycosyltransferase WcaA	7.60338	30.7261	2.01475	0.0028668	0.0194068
B171.CDS.8617998383.1	purF	Cluster_5901	amidophosphoribosyltransferase	158.268	639.323	2.01418	4.95581e-05	0.00060498
B171.CDS.8617990546.1		Cluster_2961	glucosamine-6-phosphate isomerases/6-phosphogluconolactonase family protein	12.3716	49.9086	2.01225	0.000759903	0.00646226
B171.CDS.8617984044.1	wzc	Cluster_688	tyrosine-protein kinase wzc	8.7148	35.0914	2.00958	0.00113702	0.0089984
B171.CDS.8617988460.1	rsmC	Cluster_5376	ribosomal RNA small subunit methyltransferase C	36.4539	145.657	1.99843	6.04244e-05	0.0007173
B171.CDS.8618001680.1	xapB	Cluster_2596	xanthosine permease	4.49435	17.9549	1.99819	0.00659125	0.0383418
B171.CDS.8617986909.1		Cluster_3981	conserved hypothetical protein	70.5888	281.598	1.99613	7.84668e-05	0.000902884
B171.CDS.8617980034.1		Cluster_6879	outer membrane autotransporter barrel domain protein	39.6116	157.935	1.99533	0.000108078	0.00118886
B171.CDS.8617980711.1	maeA	Cluster_4574	NAD-dependent malic enzyme	1987.53	497.237	-1.99897	0.000937208	0.00765971
B171.CDS.8617994936.1	lysS	Cluster_1471	lysine--tRNA ligase	2471.04	617.867	-1.99975	0.000626009	0.00541132
B171.CDS.8617991710.1		Cluster_6017	glutamate synthase, small subunit domain protein	171.752	42.8592	-2.00265	3.19229e-05	0.000411256
B171.CDS.8617990060.1	lldP	Cluster_4241	L-lactate permease	151.292	37.627	-2.0075	0.00012715	0.00137275
B171.CDS.8617984570.1	allA	Cluster_1314	ureidoglycolate hydrolase	14.8684	3.69529	-2.00849	0.00882364	0.0482216
B171.CDS.8617979608.1	ulaE	Cluster_3034	L-ribulose-5-phosphate 3-epimerase ulaE	13.6924	3.39844	-2.01043	0.00532528	0.0318606
B171.CDS.8617983438.1	astC	Cluster_2599	succinylornithine transaminase family protein	66.383	16.4263	-2.01481	0.000663649	0.00570847
B171.CDS.8617985184.1	pheS	Cluster_6352	phenylalanine--tRNA ligase, alpha subunit	3054.04	749.933	-2.02588	0.00161192	0.0119459
B171.CDS.8618003393.1	frdA	Cluster_4575	fumarate reductase, flavoprotein subunit	10544.6	2572.18	-2.03544	0.00517076	0.0310779
B171.CDS.8617990063.1		Cluster_2965	DTW domain protein	215.824	52.5968	-2.03681	5.95098e-05	0.000708045
B171.CDS.8617981455.1	narU	Cluster_2795	nitrite extrusion protein 2	35.7454	8.69863	-2.0389	0.000445499	0.00405822
B171.CDS.8618000808.1		Cluster_5872	L-serine ammonia-lyase	392.696	95.1315	-2.04542	3.63772e-05	0.000458825
B171.CDS.8617981589.1	rbsB	Cluster_888	D-ribose-binding periplasmic protein	674.537	163.182	-2.04741	9.89847e-05	0.00110037
B171.CDS.8617994535.1	ulaA	Cluster_5857	ascorbate-specific permease IIC component ulaA	66.2393	15.9408	-2.05496	0.000108068	0.00118886
B171.CDS.8618001249.1	flgD	Cluster_3614	basal-body rod modification protein flgD	20.9416	5.00334	-2.0654	0.000924237	0.00760105
B171.CDS.8617996930.1	pyk	Cluster_4228	pyruvate kinase	1670.78	398.607	-2.06748	0.000339721	0.00325163
B171.CDS.8617989055.1		Cluster_2890	glucuronate isomerase family protein	404.007	95.8931	-2.07488	3.22238e-05	0.000412648
B171.CDS.8617999920.1	ccmA	Cluster_6089	heme ABC exporter, ATP-binding protein CcmA	5203.62	1233.97	-2.07621	0.00322406	0.0213325
B171.CDS.8617984685.1	kduI	Cluster_3169	4-deoxy-L-threo-5-hexosulose-uronate ketol-isomerase	67.5918	16.0129	-2.07761	0.000309304	0.00297783
B171.CDS.8618002971.1	ydhC	Cluster_2618	inner membrane transport protein ydhC	98.956	23.4077	-2.07981	5.12782e-05	0.000622816
B171.CDS.8617993920.1	moaA	Cluster_6347	molybdenum cofactor biosynthesis protein A	237.024	55.9232	-2.08352	1.4121e-05	0.000198641
B171.CDS.8617982658.1		Cluster_6622	ribosomal L4/L1 family protein	732.637	172.082	-2.09	9.5347e-05	0.00106899
B171.CDS.8617989503.1		Cluster_1901	conserved hypothetical protein	42.5112	9.96646	-2.09269	0.000224513	0.00224813
B171.CDS.8617994945.1		Cluster_2276	glucitol operon activator family protein	33.7319	7.87607	-2.09857	0.000399083	0.00369311
B171.CDS.8617986093.1	araB	Cluster_6088	L-ribulokinase	33.1038	7.72765	-2.09889	0.000263916	0.00258835
B171.CDS.8617989096.1		Cluster_4247	hsp70 family protein	61.3262	14.2957	-2.10092	0.000137272	0.00145508
B171.CDS.8617987474.1	nikA	Cluster_1116	nickel ABC transporter, nickel/metallophore periplasmic binding protein	1286.25	299.686	-2.10164	0.000124633	0.00135068
B171.CDS.8617996135.1	cpdB	Cluster_4565	2',3'-cyclic-nucleotide 2'-phosphodiesterase	954.635	221.353	-2.1086	9.36282e-05	0.00105558
B171.CDS.8617997633.1	araG	Cluster_7156	arabinose import ATP-binding protein AraG	27.0951	6.27117	-2.11122	0.00062787	0.00541848
B171.CDS.8617986550.1		Cluster_7392	PTS system, Fru family, IIC component domain protein	13.483	3.09744	-2.122	0.00905463	0.0491818
B171.CDS.8617992528.1		Cluster_3452	putative regulator	147.493	33.4463	-2.14073	1.14713e-05	0.000164137
B171.CDS.8617997639.1		Cluster_6366	fecCD transport family protein	187.18	42.3294	-2.1447	0.000113592	0.0012417
B171.CDS.8617994425.1		Cluster_2675	D-tagatose-bisphosphate aldolase, class II, non-catalytic subunit	28.7702	6.49589	-2.14698	0.00067959	0.00583602
B171.CDS.8618000911.1		Cluster_3130	FAD binding domain in molybdopterin dehydrogenase family protein	26.6277	6.01039	-2.1474	0.000949454	0.00774773
B171.CDS.8617985904.1	sdaC	Cluster_2311	serine transporter	3039.62	684.961	-2.1498	0.000595685	0.00519141
B171.CDS.8617988838.1	ydiM	Cluster_2622	inner membrane transport protein ydiM	23.9702	5.37648	-2.15651	0.000251532	0.00247987
B171.CDS.8618000379.1	putP	Cluster_5889	sodium/proline symporter	461.83	103.356	-2.15974	9.16723e-05	0.00103665
B171.CDS.8617983394.1		Cluster_5585	conserved hypothetical protein	266.049	59.3535	-2.16429	2.93356e-05	0.000384809
B171.CDS.8617994683.1	nrfA	Cluster_7115	cytochrome c-552	1043.98	232.694	-2.16559	2.13913e-05	0.000287795
B171.CDS.8617999428.1		Cluster_3111	short chain dehydrogenase family protein	13.8373	3.06137	-2.17631	0.00731321	0.0415736
B171.CDS.8617995019.1		Cluster_4632	ATP-dependent DNA helicase, RecQ family protein	615.6	136.028	-2.17809	9.06132e-06	0.000133179
B171.CDS.8617988659.1	ybhQ	Cluster_434	inner membrane protein ybhQ	39.6761	8.7347	-2.18344	0.000156096	0.00161545
B171.CDS.8617993759.1		Cluster_1143	putative 4-amino-4-deoxy-L-arabinose-phosphoundecaprenol flippase subunit ArnF	168.047	36.5798	-2.19975	9.17533e-06	0.000134478
B171.CDS.8618004156.1	alsB	Cluster_7320	D-allose-binding periplasmic protein	39.9013	8.65841	-2.20426	0.000367673	0.00346975
B171.CDS.8617986814.1	glpF	Cluster_850	glycerol uptake facilitator protein	201.617	43.3045	-2.21903	5.3515e-06	8.28299e-05
B171.CDS.8617992159.1	napA	Cluster_4418	periplasmic nitrate reductase, large subunit	3829.3	820.902	-2.2218	0.000213933	0.00216101
B171.CDS.8618003273.1		Cluster_3459	peptidase C26 family protein	28.0288	5.89804	-2.2486	0.00124689	0.00973577
B171.CDS.8617991658.1	napF	Cluster_5220	ferredoxin-type protein NapF	218.274	45.8526	-2.25106	1.56202e-06	2.61016e-05
B171.CDS.8617985686.1		Cluster_4271	conserved hypothetical protein	1353.84	282.522	-2.26062	3.22864e-05	0.000412648
B171.CDS.8618000849.1	icd	Cluster_5919	isocitrate dehydrogenase, NADP-dependent	8422.86	1740.71	-2.27463	0.00309557	0.0206384
B171.CDS.8617993153.1	gcvP	Cluster_4385	glycine dehydrogenase	8203.62	1691.87	-2.27764	0.00200662	0.0143061
B171.CDS.8618002785.1	malT	Cluster_4423	HTH-type transcriptional regulator malT	7333.07	1505.59	-2.28409	0.000931335	0.00762358
B171.CDS.8617979376.1		Cluster_464	acetyl-CoA C-acetyltransferase family protein	61.1643	12.5063	-2.29004	7.77055e-05	0.00089609
B171.CDS.8617998195.1	add	Cluster_990	adenosine deaminase	685.407	137.389	-2.3187	8.01545e-06	0.000119142
B171.CDS.8618001239.1		Cluster_6240	PTS system sorbose-specific iic component family protein	21.9885	4.40549	-2.31937	0.000552981	0.0048929
B171.CDS.8617989124.1		Cluster_637	insA N-terminal domain protein	17.897	3.58293	-2.32051	0.000987508	0.00803326
B171.CDS.8617997301.1		Cluster_757	conserved hypothetical protein	213.231	42.6706	-2.3211	3.40332e-06	5.41128e-05
B171.CDS.8617988963.1	ygfJ	Cluster_5123	molybdenum hydroxylase accessory protein, YgfJ family	270.887	54.1698	-2.32213	8.17706e-07	1.44461e-05
B171.CDS.8617999925.1		Cluster_202	FAD binding domain in molybdopterin dehydrogenase family protein	63.0657	12.5784	-2.32591	4.17234e-05	0.000520006
B171.CDS.8618003249.1	msbB	Cluster_6170	lipid A biosynthesis (KDO)2-(lauroyl)-lipid IVA acyltransferase	559.79	111.344	-2.32986	1.29052e-05	0.000182516
B171.CDS.8618001481.1	maeB	Cluster_4599	NADP-dependent malic enzyme	2518.65	489.24	-2.36404	0.000214165	0.00216101
B171.CDS.8617995601.1		Cluster_268	istB-like ATP binding family protein	10.7769	2.09039	-2.3661	0.00342304	0.0221361
B171.CDS.8617992481.1	ssnA	Cluster_4358	protein SsnA	19.846	3.84372	-2.36827	0.00142842	0.010878
B171.CDS.8617984668.1	accC	Cluster_7083	acetyl-CoA carboxylase, biotin carboxylase subunit	3367.26	652.054	-2.36851	0.000356917	0.00339265
B171.CDS.8617999843.1	flgB	Cluster_643	flagellar basal-body rod protein FlgB	5.187	0	-2.3749	0.002864	0.0194068
B171.CDS.8617997035.1	fsa	Cluster_3582	fructose-6-phosphate aldolase	42.2532	8.10079	-2.38293	6.55182e-05	0.000767352
B171.CDS.8617992955.1	ade	Cluster_2039	adenine deaminase	170.978	32.7721	-2.38327	5.39086e-06	8.31936e-05
B171.CDS.8617990986.1	nuoN	Cluster_5918	NADH-quinone oxidoreductase subunit N	1261.77	239.47	-2.39754	1.61108e-05	0.000224823
B171.CDS.8617987691.1	cdaR	Cluster_7429	carbohydrate diacid regulator	90.4992	17.1323	-2.40118	7.51333e-06	0.000111996
B171.CDS.8618000614.1	alr	Cluster_6295	alanine racemase	103.835	19.6361	-2.40272	2.97174e-05	0.000388846
B171.CDS.8617990266.1		Cluster_3285	putative predicted oxidoreductase	23.0037	4.32921	-2.40969	0.000216934	0.00218272
B171.CDS.8617989113.1		Cluster_4182	mannitol dehydrogenase Rossmann domain protein	169.367	31.3961	-2.4315	1.70755e-06	2.82635e-05
B171.CDS.8617996560.1	ulaB	Cluster_1875	ascorbate-specific phosphotransferase enzyme IIB component	5.4609	0	-2.44914	0.00153391	0.0115142
B171.CDS.8617992629.1	astB	Cluster_3003	succinylarginine dihydrolase	71.57	13.0278	-2.45776	4.2381e-05	0.000524465
B171.CDS.8617995224.1		Cluster_5876	PTS system sugar-specific permease component family protein	96.6211	17.5055	-2.46453	2.44928e-06	3.96647e-05
B171.CDS.8617981841.1		Cluster_7287	conserved hypothetical protein	60.8757	10.9374	-2.47659	3.84891e-06	6.08289e-05
B171.CDS.8617980551.1	eutP	Cluster_3364	ethanolamine utilization protein, EutP	11.1312	1.97804	-2.49247	0.00501613	0.0303221
B171.CDS.8618001258.1	aspA	Cluster_1241	aspartate ammonia-lyase	29341.2	5209	-2.49385	0.00183835	0.0133229
B171.CDS.8618001900.1		Cluster_2077	transporter, betaine/carnitine/choline transporter family protein	28.013	4.92705	-2.5073	0.000234342	0.00232877
B171.CDS.8617989993.1	gcvH	Cluster_393	glycine cleavage system H protein	1715.01	299.295	-2.51858	1.86675e-05	0.000254412
B171.CDS.8617998098.1	paaJ	Cluster_6440	phenylacetate-CoA oxygenase, PaaJ subunit	20.4096	3.54687	-2.52463	0.000601216	0.00522282
B171.CDS.8617982850.1	nuoB	Cluster_2908	NADH-quinone oxidoreductase subunit B	8038.54	1392.35	-2.52941	0.000564606	0.00497897
B171.CDS.8617986404.1	astD	Cluster_4203	succinylglutamic semialdehyde dehydrogenase	62.7103	10.789	-2.53914	2.79017e-05	0.000367839
B171.CDS.8617996208.1	malS	Cluster_6012	alpha-amylase	1933.93	331.2	-2.54576	1.2609e-05	0.000178809
B171.CDS.8617996888.1	hypC	Cluster_1193	hydrogenase assembly chaperone HypC/HupF	26.4025	4.51785	-2.54696	5.33177e-05	0.000643122
B171.CDS.8617985408.1		Cluster_4723	oxidoreductase , NAD-binding Rossmann fold family protein	662.744	113.367	-2.54745	1.26742e-06	2.13832e-05
B171.CDS.8617980990.1	fdxH	Cluster_885	formate dehydrogenase, beta subunit	162.426	27.7049	-2.55156	1.19653e-07	2.48149e-06
B171.CDS.8617985995.1		Cluster_2884	outer membrane porin, OprD family protein	97.7484	16.5747	-2.56009	1.04268e-06	1.81695e-05
B171.CDS.8617984935.1	narI	Cluster_5372	respiratory nitrate reductase, gamma subunit	55.4952	9.40884	-2.56027	2.18668e-06	3.5743e-05
B171.CDS.8617986939.1	dmsA	Cluster_6002	anaerobic dimethyl sulfoxide reductase chain A	2777.9	470.389	-2.56207	1.41044e-05	0.000198641
B171.CDS.8617987784.1		Cluster_4428	acetyltransferase family protein	1805.41	303.97	-2.57033	7.39848e-06	0.000110598
B171.CDS.8617998940.1	fumC	Cluster_4344	fumarate hydratase, class II	165.581	27.7369	-2.57766	6.95013e-07	1.24039e-05
B171.CDS.8617996713.1		Cluster_984	conserved hypothetical protein	25.3069	4.18078	-2.59768	0.000135288	0.00143788
B171.CDS.8617988085.1		Cluster_3067	ROK family protein	57.718	9.48097	-2.60591	4.07592e-06	6.4031e-05
B171.CDS.8617994813.1	uxuA	Cluster_7157	mannonate dehydratase	627.416	101.206	-2.63213	4.84514e-07	9.04713e-06
B171.CDS.8617985899.1	malP	Cluster_6893	maltodextrin phosphorylase	31424.9	5057.65	-2.63537	0.00154248	0.0115455
B171.CDS.8617997010.1		Cluster_6786	putative repressor	26.8857	4.29314	-2.64674	4.2222e-05	0.000524206
B171.CDS.8618003883.1	murP	Cluster_59	PTS system N-acetylmuramic acid-specific EIIBC component	632.636	100.648	-2.65206	3.35857e-07	6.50275e-06
B171.CDS.8617994378.1		Cluster_584	conserved hypothetical protein	351.65	55.8788	-2.65377	4.80066e-07	8.99609e-06
B171.CDS.8617982669.1	eptA	Cluster_4250	phosphoethanolamine transferase eptA	226.503	35.9819	-2.65419	5.43233e-07	1.00364e-05
B171.CDS.8618002323.1		Cluster_7466	conserved hypothetical protein	700.899	111.312	-2.65459	1.58453e-06	2.63938e-05
B171.CDS.8617996228.1	pspE	Cluster_696	thiosulfate sulfurtransferase PspE	66.3366	10.4159	-2.67102	5.85852e-07	1.06366e-05
B171.CDS.8617985178.1		Cluster_2810	transporter, anaerobic C4-dicarboxylate uptake C family protein	750.006	117.749	-2.67119	2.83768e-07	5.61861e-06
B171.CDS.8617981865.1		Cluster_7330	electron transfer flavodomain protein	26.6277	4.14471	-2.68358	5.89731e-05	0.000703255
B171.CDS.8617980229.1		Cluster_7487	periplasmic binding s and sugar binding domain of LacI family protein	69.6709	10.8251	-2.68618	1.00629e-06	1.75999e-05
B171.CDS.8617995381.1	gcvT	Cluster_7400	glycine cleavage system T protein	3832.89	594.834	-2.68787	4.59833e-05	0.000566372
B171.CDS.8617996443.1		Cluster_4750	2Fe-2S iron-sulfur cluster binding domain protein	62.63	9.59333	-2.70675	9.75709e-06	0.000141816
B171.CDS.8617983274.1	fadH	Cluster_7195	2,4-dienoyl-CoA reductase [NADPH	39.692	6.04646	-2.71468	1.84337e-05	0.000251879
B171.CDS.8617997675.1	paaN	Cluster_4638	phenylacetic acid degradation protein paaN	31.5566	4.77863	-2.72327	7.72431e-05	0.000892719
B171.CDS.8617985466.1		Cluster_5576	putative selenate reductase, YgfK subunit	107.318	16.2376	-2.72447	1.47611e-07	3.002e-06
B171.CDS.8618000238.1	yiaD	Cluster_313	inner membrane lipoprotein yiaD	325.764	48.9016	-2.73587	1.67924e-07	3.40193e-06
B171.CDS.8618003073.1	gltA	Cluster_1146	citrate (Si)-synthase	8936.78	1331.24	-2.74698	0.000340842	0.00325163
B171.CDS.8617995279.1	glpK	Cluster_1282	glycerol kinase	905.103	134.351	-2.75208	2.36787e-07	4.70615e-06
B171.CDS.8617983240.1		Cluster_7354	electron transfer flavodomain protein	20.0554	2.94902	-2.76568	0.000217149	0.00218272
B171.CDS.8617981203.1	ebgA	Cluster_6043	evolved beta-galactosidase subunit alpha	118.527	17.3931	-2.76863	1.15921e-06	1.98771e-05
B171.CDS.8617999634.1	sodB	Cluster_900	superoxide dismutase [Fe	5071.14	743.642	-2.76963	5.382e-05	0.000647587
B171.CDS.8617993708.1	pckA	Cluster_713	phosphoenolpyruvate carboxykinase	7512.22	1099.56	-2.77231	0.000117191	0.00127573
B171.CDS.8617994304.1	yjcH	Cluster_1223	inner membrane protein yjcH	19.1692	2.80059	-2.77498	0.000339999	0.00325163
B171.CDS.8617988253.1		Cluster_6009	formate dehydrogenase, alpha subunit	507.413	73.7019	-2.78339	8.88746e-09	2.24095e-07
B171.CDS.8617991806.2		Cluster_6063	type VII secretion system (T7SS), usher family protein	80.2214	11.6477	-2.78395	5.75745e-07	1.04894e-05
B171.CDS.8617999239.1	murQ	Cluster_3523	N-acetylmuramic acid 6-phosphate etherase	738.05	104.335	-2.82249	1.7026e-07	3.43598e-06
B171.CDS.8617983706.1	nuoE	Cluster_3334	NADH-quinone oxidoreductase subunit E	2269.11	320.673	-2.82295	4.70814e-06	7.35226e-05
B171.CDS.8617987181.1	arnC	Cluster_7446	undecaprenyl-phosphate 4-deoxy-4-formamido-L-arabinose transferase	142.176	19.9329	-2.83445	1.06614e-07	2.25565e-06
B171.CDS.8617991185.1		Cluster_279	binding--dependent transport system inner membrane component family protein	9028.49	1246.73	-2.85633	9.37487e-05	0.00105558
B171.CDS.8617986934.1		Cluster_3366	phosphoenolpyruvate-dependent sugar phosphotransferase system, EIIA 2 family protein	58.4752	8.0245	-2.86534	8.28767e-07	1.45924e-05
B171.CDS.8618003438.1		Cluster_2761	putative N-acetylneuraminic acid outer membrane channel protein NanC	19.6208	2.68824	-2.86765	3.83781e-05	0.000480596
B171.CDS.8617982209.1		Cluster_2592	conserved hypothetical protein	553.846	75.5592	-2.8738	5.13425e-08	1.15126e-06
B171.CDS.8617996488.1	aphA	Cluster_3595	class B acid phosphatase	361.914	49.2788	-2.87661	1.10704e-08	2.72707e-07
B171.CDS.8618004186.1		Cluster_1179	napD family protein	43.2843	5.86197	-2.88439	1.84817e-06	3.03991e-05
B171.CDS.8617989233.1		Cluster_6847	molybdopterin-binding domain of aldehyde dehydrogenase family protein	254.503	34.4575	-2.88479	7.71743e-09	1.9562e-07
B171.CDS.8617989885.1	rihC	Cluster_4700	non-specific ribonucleoside hydrolase rihC	455.832	60.9709	-2.90231	2.52389e-09	7.0068e-08
B171.CDS.8617986646.1		Cluster_2358	aldo/keto reductase family protein	574.419	75.3706	-2.93003	2.40269e-08	5.67878e-07
B171.CDS.8617989425.1		Cluster_1131	conserved hypothetical protein	138.825	18.1796	-2.93287	6.73117e-08	1.48397e-06
B171.CDS.8617988329.1	fbp	Cluster_7497	fructose-1,6-bisphosphatase class 1	4468.19	582.336	-2.93977	2.80519e-05	0.000368893
B171.CDS.8617995750.1	ulaC	Cluster_1512	ascorbate-specific phosphotransferase enzyme IIA component	11.6145	1.49254	-2.96008	0.00156398	0.0116534
B171.CDS.8617998636.2	cyoE	Cluster_3051	protoheme IX farnesyltransferase	2471.06	315.441	-2.96969	3.61846e-06	5.73597e-05
B171.CDS.8617987108.1	hyi	Cluster_3140	hydroxypyruvate isomerase	12.6614	1.6049	-2.97988	0.00164373	0.0120963
B171.CDS.8617995588.1	fucK	Cluster_7108	L-fuculokinase	93.4306	11.8321	-2.98118	1.46658e-07	3.002e-06
B171.CDS.8617990069.1		Cluster_2367	D-tagatose-bisphosphate aldolase, class II, non-catalytic subunit	51.7252	6.53195	-2.98528	1.19233e-06	2.03784e-05
B171.CDS.8617984780.1	nuoJ	Cluster_1743	NADH-quinone oxidoreductase subunit J	2929.3	365.659	-3.00199	3.00824e-06	4.82698e-05
B171.CDS.8617984363.2	nuoC	Cluster_1937	NADH-quinone oxidoreductase subunit C/D	13186.2	1640.73	-3.00662	0.00015539	0.00161452
B171.CDS.8617983631.1	allD	Cluster_2692	ureidoglycolate dehydrogenase	17.9932	2.20275	-3.03008	0.000270893	0.00263706
B171.CDS.8617997179.1	nuoL	Cluster_7202	NADH-quinone oxidoreductase subunit L	15376.1	1832.09	-3.06913	0.000130478	0.00140407
B171.CDS.8617994741.1	nuoH	Cluster_2318	NADH-quinone oxidoreductase subunit H	4662.93	554.224	-3.0727	7.29147e-06	0.00010931
B171.CDS.8618001075.1	nuoM	Cluster_1421	NADH-quinone oxidoreductase subunit M	20392.1	2411.03	-3.08029	0.000158753	0.00163587
B171.CDS.8618002975.1	ulaD	Cluster_2926	3-keto-L-gulonate-6-phosphate decarboxylase ulaD	14.5299	1.71726	-3.08085	0.000565698	0.00498023
B171.CDS.8617993540.1	ftnA	Cluster_863	ferritin-1	1165.88	136.827	-3.09099	1.04831e-08	2.60687e-07
B171.CDS.8617981251.1		Cluster_1244	histidine kinase-, DNA gyrase B-, and HSP90-like ATPase family protein	1418.64	166.097	-3.09442	2.34242e-08	5.56535e-07
B171.CDS.8617979983.1		Cluster_144	molybdopterin oxidoreductase family protein	141.338	16.3902	-3.10825	4.31958e-09	1.14469e-07
B171.CDS.8617980171.1		Cluster_7091	outer membrane transport family protein	830.282	95.7571	-3.11615	2.65172e-08	6.21141e-07
B171.CDS.8617988570.1		Cluster_1615	homoserine/Threonine efflux family protein	29.8012	3.43451	-3.11719	5.42087e-06	8.34115e-05
B171.CDS.8617995811.1	nuoF	Cluster_3011	NADH oxidoreductase (quinone), F subunit	5944.83	675.748	-3.13708	9.27214e-06	0.000135518
B171.CDS.8617992951.1		Cluster_4090	conserved hypothetical protein	680.639	76.5746	-3.15195	2.31197e-09	6.48711e-08
B171.CDS.8617992309.1		Cluster_6236	short chain dehydrogenase family protein	23.2447	2.61195	-3.1537	7.59833e-05	0.000883135
B171.CDS.8618000505.1		Cluster_2948	putative N-acetylmannosamine-6-phosphate 2-epimerase	54.6248	5.86197	-3.2201	8.03526e-08	1.75671e-06
B171.CDS.8618001650.1	ansB	Cluster_2368	L-asparaginase 2	923.518	98.6104	-3.22733	9.0322e-10	2.66247e-08
B171.CDS.8617990379.1	fadB	Cluster_6849	fatty oxidation complex, alpha subunit FadB	112.115	11.9445	-3.23057	4.46806e-08	1.01489e-06
B171.CDS.8618004143.1		Cluster_776	L-serine ammonia-lyase	83.9281	8.91919	-3.23417	6.52477e-09	1.6671e-07
B171.CDS.8617990350.1		Cluster_7171	pyridine nucleotide-disulfide oxidoreductase family protein	850.334	90.3362	-3.23465	2.06713e-08	4.97532e-07
B171.CDS.8617989300.1	rihA	Cluster_4677	pyrimidine-specific ribonucleoside hydrolase rihA	522.55	54.3904	-3.26414	5.26832e-10	1.60714e-08
B171.CDS.8617983715.1		Cluster_5062	NADH-quinone oxidoreductase, chain I family protein	2815.17	289.093	-3.28362	3.07762e-07	6.04805e-06
B171.CDS.8617984814.1	acnB	Cluster_837	aconitate hydratase 2	25733.7	2634.89	-3.28784	0.000150347	0.00157146
B171.CDS.8617991519.1	actP	Cluster_463	cation/acetate symporter ActP	130.238	13.2526	-3.2968	8.92621e-09	2.24095e-07
B171.CDS.8617995943.1		Cluster_1839	PTS system, Lactose/Cellobiose specific IIB subunit	33.9255	3.43451	-3.30419	3.74996e-07	7.129e-06
B171.CDS.8617989554.1		Cluster_1448	binding--dependent transport system inner membrane component family protein	18365.2	1854.85	-3.3076	3.74753e-05	0.000471542
B171.CDS.8617980616.1		Cluster_2405	maltose operon periplasmic family protein	20189.1	2036.73	-3.30924	4.22602e-05	0.000524206
B171.CDS.8617989966.1	cyoD	Cluster_720	cytochrome o ubiquinol oxidase subunit IV	717.909	71.7072	-3.32361	2.96321e-09	8.09789e-08
B171.CDS.8618003478.1		Cluster_161	formate dehydrogenase, gamma subunit	190.39	18.9661	-3.32746	1.41536e-10	4.5842e-09
B171.CDS.8617979470.1	paaC	Cluster_2825	phenylacetic acid degradation protein paaC	45.9259	4.55392	-3.33413	3.6222e-07	6.91115e-06
B171.CDS.8617986413.1		Cluster_6839	aldehyde ferredoxin oxidoreductase, domains 2 & 3 family protein	201.958	19.4877	-3.37342	2.82234e-11	1.0213e-09
B171.CDS.8617992864.1		Cluster_151	conserved hypothetical protein	17.8812	1.71726	-3.38027	6.58534e-06	9.95772e-05
B171.CDS.8617985525.1	puuC	Cluster_5892	aldehyde dehydrogenase PuuC	152.401	14.5606	-3.38773	6.13746e-09	1.60112e-07
B171.CDS.8617992293.1		Cluster_357	2Fe-2S iron-sulfur cluster binding domain protein	7.87727	0.746272	-3.39992	0.00237925	0.0165579
B171.CDS.8617981834.1	nuoG	Cluster_4426	NADH dehydrogenase (quinone), G subunit	27294.3	2581.06	-3.40256	7.13676e-05	0.000832146
B171.CDS.8617981844.1		Cluster_1031	molybdopterin oxidoreductase family protein	2003.83	185.616	-3.43237	2.11134e-08	5.05854e-07
B171.CDS.8618001146.1	nuoK	Cluster_1236	NADH-quinone oxidoreductase subunit K	435.528	40.2834	-3.43451	7.92909e-11	2.66692e-09
B171.CDS.8617994243.1		Cluster_3991	reactive intermediate/imine deaminase family protein	1143.46	105.126	-3.44322	1.10923e-09	3.19786e-08
B171.CDS.8617990736.1	ygjI	Cluster_5911	inner membrane transporter ygjI	12.3875	1.11941	-3.46807	0.000930553	0.00762358
B171.CDS.8617991429.1	cyoC	Cluster_1348	cytochrome o ubiquinol oxidase, subunit III	2368.27	211.53	-3.4849	1.17217e-07	2.45459e-06
B171.CDS.8617994528.1	fucA	Cluster_933	L-fuculose phosphate aldolase	9.68135	0.858628	-3.4951	0.00101112	0.00818727
B171.CDS.8618002935.1	ptsP	Cluster_4407	phosphoenolpyruvate-protein phosphotransferase	141.033	12.0971	-3.5433	5.86159e-11	2.02341e-09
B171.CDS.8618003476.1	adiC	Cluster_2560	arginine/agmatine antiporter	91.5314	7.84001	-3.54534	1.2928e-10	4.23958e-09
B171.CDS.8617985780.1	fimA	Cluster_231	type-1 fimbrial protein, A chain	679.511	58.162	-3.54635	7.61705e-11	2.57849e-09
B171.CDS.8618001980.1	sucD	Cluster_246	succinyl-CoA ligase [ADP-forming subunit alpha	1672.52	140.626	-3.57208	6.35971e-09	1.64381e-07
B171.CDS.8618003520.1	narJ	Cluster_5258	nitrate reductase molybdenum cofactor assembly chaperone	153.614	12.6949	-3.59698	2.14478e-11	7.92511e-10
B171.CDS.8617985099.1	agp	Cluster_5925	glucose-1-phosphatase	438.607	36.0221	-3.60597	1.4441e-11	5.45123e-10
B171.CDS.8617983161.1	frwB	Cluster_1213	fructose-like phosphotransferase enzyme IIB component 2	10.503	0.858628	-3.61263	0.000268471	0.00261834
B171.CDS.8617986043.1	fimH	Cluster_6152	protein fimH	50.195	4.06843	-3.625	2.50964e-08	5.90498e-07
B171.CDS.8617988463.1	srlD	Cluster_3128	sorbitol-6-phosphate 2-dehydrogenase	554.465	44.6847	-3.63324	4.56244e-12	1.91513e-10
B171.CDS.8617982304.1	fucP	Cluster_7092	H+ symporter permease	145.204	11.4992	-3.65848	3.19973e-11	1.14211e-09
B171.CDS.8617997074.1	paaA	Cluster_6210	phenylacetic acid degradation protein paaA	14.4654	1.11941	-3.6918	0.00029784	0.00287274
B171.CDS.8617996079.1	garK	Cluster_4855	glycerate kinase 2	185.686	13.8865	-3.74112	6.04489e-12	2.47793e-10
B171.CDS.8617999438.1	glpT	Cluster_824	glycerol-3-phosphate transporter	512.517	37.8601	-3.75885	4.27745e-13	2.02196e-11
B171.CDS.8618000875.1	cyoA	Cluster_6198	ubiquinol oxidase, subunit II	6739.99	495.606	-3.76548	1.12713e-06	1.93903e-05
B171.CDS.8617998096.1	cyoB	Cluster_7194	cytochrome o ubiquinol oxidase, subunit I	19047.9	1316.58	-3.85476	1.23088e-05	0.000175025
B171.CDS.8617988785.1	dctA	Cluster_1151	aerobic C4-dicarboxylate transport protein	2544.31	174.534	-3.86569	2.56008e-09	7.06986e-08
B171.CDS.8617983888.1		Cluster_2695	putative alpha amylase catalytic region	7.32949	0.485492	-3.91619	0.00174504	0.012717
B171.CDS.8617995511.1	yeiA	Cluster_2562	NAD-dependent dihydropyrimidine dehydrogenase subunit PreA	279.344	17.9549	-3.9596	7.63273e-14	3.96524e-12
B171.CDS.8617990823.1	puuB	Cluster_2369	gamma-glutamylputrescine oxidoreductase	66.898	4.25707	-3.97403	4.03727e-09	1.07531e-07
B171.CDS.8618003448.1	sucC	Cluster_4870	succinyl-CoA ligase [ADP-forming subunit beta	11674.9	740.276	-3.9792	1.25219e-06	2.11943e-05
B171.CDS.8617992773.1	bor	Cluster_1800	lipoprotein bor	305.116	18.7775	-4.02229	6.2104e-14	3.29151e-12
B171.CDS.8617986629.1		Cluster_6887	formate dehydrogenase, alpha subunit	9582.54	588.028	-4.02645	2.35211e-07	4.69259e-06
B171.CDS.8617987666.1		Cluster_2535	anaerobic sulfatase maturase	32.2663	1.97804	-4.02789	3.46206e-08	7.9673e-07
B171.CDS.8617987389.1		Cluster_6138	bacterial regulatory , Fis family protein	707.191	40.8771	-4.11274	8.32772e-14	4.28388e-12
B171.CDS.8618000721.1	acs	Cluster_4556	acetate--CoA ligase	1200.89	68.8386	-4.12474	9.70195e-12	3.82753e-10
B171.CDS.8617979648.1	sucB	Cluster_4914	dihydrolipoyllysine-residue succinyltransferase, E2 component of oxoglutarate dehydrogenase (succinyl-transferring) complex	11076.3	629.308	-4.13756	4.51635e-07	8.52421e-06
B171.CDS.8617998873.1	narH	Cluster_7255	nitrate reductase, beta subunit	1110.19	60.5214	-4.19721	1.78637e-13	8.75991e-12
B171.CDS.8617996461.1	fucI	Cluster_2019	L-fucose isomerase	437.465	23.7406	-4.20374	1.45704e-14	8.49456e-13
B171.CDS.8618002160.1		Cluster_4202	type I phosphodiesterase / nucleotide pyrophosphatase family protein	598.815	31.8414	-4.23314	5.78703e-15	3.70299e-13
B171.CDS.8617980563.1	lamB	Cluster_2996	maltoporin	76370.4	4034.23	-4.24265	8.99253e-06	0.000132539
B171.CDS.8617984248.1	fdxH	Cluster_2452	formate dehydrogenase, beta subunit	837.398	42.9675	-4.2846	3.30765e-14	1.84962e-12
B171.CDS.8617997883.1	sdhB	Cluster_3602	succinate dehydrogenase iron-sulfur subunit	1157.65	58.0857	-4.31687	4.38328e-13	2.05349e-11
B171.CDS.8617998530.1	garD	Cluster_4267	galactarate dehydratase	554.514	27.809	-4.3176	3.6144e-15	2.4006e-13
B171.CDS.8617999470.1	lacY	Cluster_2714	lactose permease	24.6629	1.23176	-4.32354	8.07762e-08	1.75864e-06
B171.CDS.8617984220.1	yphF	Cluster_2343	ABC transporter periplasmic-binding protein yphF	7.53887	0.373136	-4.33657	0.00175238	0.0127528
B171.CDS.8617997603.1		Cluster_1357	putative sialic acid transporter	193.097	9.29648	-4.3765	4.36645e-15	2.82849e-13
B171.CDS.8617986725.1	ndk	Cluster_613	nucleoside diphosphate kinase	3137.39	150.468	-4.38203	4.94335e-10	1.51683e-08
B171.CDS.8617986131.1	malE	Cluster_427	maltose-binding periplasmic protein	54823.5	2609.63	-4.39288	2.06544e-06	3.38667e-05
B171.CDS.8617999934.2	lacZ	Cluster_5570	beta-galactosidase	392.284	18.629	-4.39627	2.40121e-16	2.03212e-14
B171.CDS.8617994285.1	dtpB	Cluster_5913	dipeptide and tripeptide permease B	1370.56	63.8394	-4.42417	4.9763e-14	2.66435e-12
B171.CDS.8617987294.2	sdhC	Cluster_2055	succinate dehydrogenase, cytochrome b556 subunit	2655.87	120.46	-4.46255	3.0717e-11	1.10392e-09
B171.CDS.8617982590.1	putA	Cluster_5514	bifunctional protein putA	9158.95	410.277	-4.48051	5.08757e-08	1.14569e-06
B171.CDS.8617983898.1	ppsA	Cluster_4612	phosphoenolpyruvate synthase	9899.16	432.148	-4.51771	6.10829e-08	1.36384e-06
B171.CDS.8617985004.1		Cluster_3615	conserved hypothetical protein	282.776	11.9847	-4.56039	6.30701e-17	5.80577e-15
B171.CDS.8617979929.1		Cluster_2999	class II aldolase, tagatose bisphosphate family	18.3962	0.746272	-4.62356	2.87786e-06	4.63194e-05
B171.CDS.8617991498.1	sucA	Cluster_5550	oxoglutarate dehydrogenase (succinyl-transferring), E1 component	33297	1312.26	-4.66527	3.10647e-07	6.05935e-06
B171.CDS.8617979460.1	malK	Cluster_2713	maltose/maltodextrin import ATP-binding protein MalK	33851.6	1271.15	-4.73502	1.47299e-07	3.002e-06
B171.CDS.8617982058.1	fumA	Cluster_6092	fumarate hydratase class I, aerobic	1371.42	51.2208	-4.74279	3.3136e-14	1.84962e-12
B171.CDS.8617989469.1		Cluster_6030	orn/Lys/Arg decarboxylase, N-terminal domain protein	556.764	19.8608	-4.80907	6.55584e-19	9.82815e-17
B171.CDS.8617988948.1		Cluster_2092	PTS system, glucitol/sorbitol-specific IIA component family protein	105.158	3.69529	-4.83073	6.38762e-14	3.35159e-12
B171.CDS.8618000261.1		Cluster_6578	cysteine-rich domain protein	1420.77	45.3991	-4.96787	2.36459e-16	2.03212e-14
B171.CDS.8617989391.2		Cluster_4807	2-hydroxy-3-oxopropionate reductase	458.747	14.4482	-4.98873	7.90681e-19	1.12127e-16
B171.CDS.8617998959.1	yeiT	Cluster_2554	NAD-dependent dihydropyrimidine dehydrogenase sunbunit PreT	669.228	20.9441	-4.99788	1.28641e-18	1.77626e-16
B171.CDS.8617996070.1	narK	Cluster_4345	nitrite extrusion protein 1	1845.84	57.4601	-5.00557	3.13496e-15	2.22285e-13
B171.CDS.8617992165.1		Cluster_4889	rieske [2Fe-2S domain protein	519.564	15.1945	-5.09568	7.24017e-18	7.59784e-16
B171.CDS.8617992276.1	srlE	Cluster_4746	glucitol/sorbitol-specific phosphotransferase enzyme IIB component	405.006	11.8321	-5.09716	1.51888e-18	1.9924e-16
B171.CDS.8618002438.1		Cluster_7109	iron-sulfur cluster-binding protein	2098.85	60.9306	-5.10629	1.0823e-15	7.99838e-14
B171.CDS.8618001975.1		Cluster_3121	putative selenium-dependent hydroxylase accessory protein YqeC	153.566	4.18078	-5.19894	7.88099e-17	7.00874e-15
B171.CDS.8617996014.1	fimG	Cluster_397	protein fimG	13.9018	0.373136	-5.21943	1.13427e-05	0.000163055
B171.CDS.8617982621.1		Cluster_4354	putative galactarate transporter	820.809	20.4184	-5.3291	4.82487e-19	7.67154e-17
B171.CDS.8617979420.1	sdhD	Cluster_663	succinate dehydrogenase, hydrophobic membrane anchor protein	674.771	15.1543	-5.4766	5.30148e-19	8.18142e-17
B171.CDS.8617993341.1	tnaB	Cluster_702	low affinity tryptophan permease	352.61	7.1298	-5.62807	1.04808e-21	2.39099e-19
B171.CDS.8617986299.1		Cluster_855	conserved hypothetical protein	122.831	2.23882	-5.7778	2.13143e-17	2.03339e-15
B171.CDS.8617988263.1	mglA	Cluster_1511	galactose/methyl galactoside import ATP-binding protein MglA	359.222	6.34746	-5.82255	3.43567e-21	6.93344e-19
B171.CDS.8617981523.1	srlA	Cluster_1770	glucitol/sorbitol permease IIC component	233.385	3.95607	-5.8825	3.80254e-20	7.12568e-18
B171.CDS.8617992394.1	sdhA	Cluster_7282	succinate dehydrogenase, flavoprotein subunit	7963.47	128.83	-5.94985	7.92632e-13	3.55465e-11
B171.CDS.8617994341.1		Cluster_4984	branched-chain amino acid transport system / permease component family protein	143.882	2.3151	-5.95767	6.55791e-18	7.16861e-16
B171.CDS.8617993364.1	mglB	Cluster_2299	D-galactose-binding periplasmic protein	565.667	8.95941	-5.98041	1.52669e-21	3.33772e-19
B171.CDS.8617986714.1	nanA	Cluster_3054	N-acetylneuraminate lyase	286.931	4.18078	-6.10079	4.49629e-22	1.1796e-19
B171.CDS.8617991178.1	adiY	Cluster_2886	HTH-type transcriptional regulator AdiY	434.555	6.08668	-6.15774	2.07525e-24	1.29048e-21
B171.CDS.8617988970.1	pflB	Cluster_5990	formate acetyltransferase	3266.23	45.5794	-6.1631	5.1528e-18	6.00816e-16
B171.CDS.8617998149.1	tdcF	Cluster_792	protein tdcF	62.9865	0.746272	-6.3992	3.5711e-15	2.4006e-13
B171.CDS.8618000009.1		Cluster_4386	nitrate reductase, alpha subunit	19051.4	211.368	-6.494	2.29196e-12	9.85732e-11
B171.CDS.8617999655.1	sdaC	Cluster_4351	serine transporter	4860.77	43.8178	-6.79353	5.65892e-18	6.45486e-16
B171.CDS.8617996076.1	ackA	Cluster_5935	acetate kinase	1616.79	11.9445	-7.08064	4.24906e-24	2.0268e-21
B171.CDS.8618002305.1		Cluster_2501	bacterial regulatory helix-turn-helix , lysR family protein	1003.54	5.86197	-7.4195	1.64405e-27	4.31316e-24
B171.CDS.8617995700.1	garL	Cluster_173	2-dehydro-3-deoxyglucarate aldolase	651.554	2.72431	-7.90185	1.21296e-28	6.36441e-25
B171.CDS.8617981329.1	tnaA	Cluster_2927	tryptophanase	3630.93	6.75667	-9.06981	1.26732e-26	2.21654e-23
B171.CDS.8618003974.2	treB	Cluster_1587	PTS system trehalose-specific EIIBC component	14922.3	20.6431	-9.49759	1.06711e-19	1.86637e-17
B171.CDS.8618003515.1	ilvA	Cluster_4979	threonine ammonia-lyase	7652.25	6.60824	-10.1774	2.54456e-25	2.67026e-22
B171.CDS.8617986328.1	treC	Cluster_4243	alpha,alpha-phosphotrehalase	11990.8	8.99548	-10.3804	1.57562e-22	4.8631e-20
aThese are locus ids that were generated by an in-house annotation pipeline.
bLFC is the log2 fold-change value of the read counts. Any read counts that were zero were considered one for the LFC calculation.

## Sheet: HeLa vs. DMEM 0.2
Locus IDa	Gene ID	LS-BSR Cluster ID	Predicted Protein Function	Read Counts (DMEM 0.2)	Read Counts (HeLa)	LFC (HeLa/ DMEM 0.2)b	p-value	FDR
B171.CDS.8617994025.1		Cluster_1857	conserved hypothetical protein	0.801601	153.051	7.57691	9.18132e-20	1.23053e-17
B171.CDS.8617980020.1		Cluster_3678	putative escE protein	0.801601	125.311	7.28841	1.80655e-17	1.65664e-15
B171.CDS.8617996735.1		Cluster_6420	sdiA-regulated family protein	0	94.5708	6.56332	1.33026e-15	8.58431e-14
B171.CDS.8617981513.1		Cluster_310	serine/threonine-protein phosphatase	3.6178	270.506	6.22441	3.80875e-23	7.37346e-21
B171.CDS.8617985079.1		Cluster_1544	type III secretion system subunit	7.08434	520.727	6.19975	3.89578e-29	1.2727e-26
B171.CDS.8618003845.1	epaP	Cluster_926	type III secretion apparatus protein, YscR/HrcR family	10.1819	595.235	5.86939	3.16809e-28	9.19978e-26
B171.CDS.8617992070.1		Cluster_648	type III secretion , HrpO family protein	1.6032	62.0381	5.27413	9.04982e-10	2.67251e-08
B171.CDS.8617998355.1		Cluster_5325	putative type III secretion system, LEE associated	26.9278	946.301	5.13513	1.62124e-26	4.23711e-24
B171.CDS.8618000045.1		Cluster_7471	FAD binding domain in molybdopterin dehydrogenase family protein	0.671531	23.0576	5.10164	8.69596e-05	0.000856004
B171.CDS.8617989609.1		Cluster_724	conserved hypothetical protein	15.8142	505.723	4.99905	4.78841e-23	8.93894e-21
B171.CDS.8617987691.1	cdaR	Cluster_7429	carbohydrate diacid regulator	21.5979	677.708	4.9717	7.81746e-24	1.70258e-21
B171.CDS.8617991974.1		Cluster_6519	conserved hypothetical protein	0.671531	19.7395	4.87749	0.000309195	0.00248178
B171.CDS.8617983349.1	ipgB2	Cluster_6644	ipgB2	4.67954	136.009	4.8612	1.76918e-14	9.5335e-13
B171.CDS.8617980850.1		Cluster_5844	conserved hypothetical protein	2.27473	61.663	4.76064	5.01521e-09	1.33069e-07
B171.CDS.8617985169.1		Cluster_4008	H-NS histone family protein	51.6685	1360.99	4.71923	3.40167e-25	8.08207e-23
B171.CDS.8617990088.1		Cluster_137	conserved hypothetical protein	0.801601	20.2893	4.66169	0.000248867	0.00207468
B171.CDS.8617977688.1		Cluster_5485	eamA-like transporter family protein	0.671531	16.525	4.62105	0.00109919	0.00733778
B171.CDS.8617984401.1	fdrA	Cluster_6085	protein fdrA	0	22.8505	4.51416	1.31971e-05	0.000172452
B171.CDS.8617985761.2		Cluster_3485	transposase Tn5 dimerization domain protein	0.671531	15.2768	4.50775	0.00197814	0.012012
B171.CDS.8617989425.1		Cluster_1131	conserved hypothetical protein	11.5249	261.037	4.50143	3.62115e-17	3.15462e-15
B171.CDS.8618000313.1		Cluster_1197	perC transcriptional activator family protein	72.5737	1638.76	4.49701	6.59115e-24	1.49791e-21
B171.CDS.8617984548.1		Cluster_5252	conserved hypothetical protein	0	22.2553	4.47608	1.54719e-05	0.000198214
B171.CDS.8618003428.1		Cluster_126	toxin Ldr, type I toxin-antitoxin system family protein	0.671531	14.8305	4.46497	0.00233573	0.0137797
B171.CDS.8617999940.1		Cluster_6918	phage holin, lambda family	0	22.0355	4.46176	1.81911e-05	0.000226393
B171.CDS.8618001713.1		Cluster_5167	transposase, Mutator family protein	4.83079	102.5	4.40723	4.31893e-11	1.5151e-09
B171.CDS.8618001586.1		Cluster_805	conserved hypothetical protein	0.671531	14.1772	4.39997	0.00290222	0.0165249
B171.CDS.8617992773.1	bor	Cluster_1800	lipoprotein bor	4.00801	83.6532	4.38346	2.33102e-10	7.38438e-09
B171.CDS.8617995254.1		Cluster_770	phage tail assembly protein T	0	20.7161	4.37268	3.19982e-05	0.000370033
B171.CDS.8617993931.1	gabT	Cluster_2664	4-aminobutyrate transaminase	15.1427	309.424	4.35289	2.20232e-17	1.9511e-15
B171.CDS.8617977509.1		Cluster_923	conserved hypothetical protein	0.671531	13.6664	4.34703	0.00393111	0.0210532
B171.CDS.8617995091.1	tfa	Cluster_3225	tail fiber assembly protein	2.94626	59.0891	4.32593	4.14961e-08	9.07531e-07
B171.CDS.8617977781.1		Cluster_1764	ribosomal RNA adenine dimethylase family protein	0.671531	13.0843	4.28424	0.00511557	0.0261124
B171.CDS.8618002546.1		Cluster_6515	perB family protein	18.3491	356.804	4.28135	5.55269e-18	5.69096e-16
B171.CDS.8617999048.1		Cluster_1142	secD export N-terminal TM region family protein	64.9903	1232.1	4.24476	3.60788e-21	6.08335e-19
B171.CDS.8617993548.1	bet	Cluster_3486	phage recombination protein Bet	0.801601	15.1797	4.24311	0.00185124	0.011465
B171.CDS.8617988611.1		Cluster_5753	conserved hypothetical protein	3.07633	57.9699	4.23602	5.0994e-08	1.08794e-06
B171.CDS.8618003050.1	degP	Cluster_1012	protease do	955.313	17841.7	4.22314	1.45341e-23	3.0388e-21
B171.CDS.8617993410.1		Cluster_1209	putative ypdI colanic acid synthesis lipoprotein	3.87794	71.1641	4.19779	5.16478e-09	1.36345e-07
B171.CDS.8617986380.1	cmtA	Cluster_4346	PTS system mannitol-specific cryptic EIICB component	0.671531	12.0882	4.17	0.00736193	0.0346987
B171.CDS.8617989150.1	sugE	Cluster_5776	quaternary ammonium compound-resistance protein sugE	0	17.7926	4.15321	0.000109234	0.00103062
B171.CDS.8617993439.1		Cluster_505	bacteriophage lysis family protein	2.14466	37.2865	4.11983	7.76184e-06	0.000108705
B171.CDS.8617985321.1		Cluster_6869	type VII secretion system (T7SS), usher family protein	0.671531	11.6096	4.11172	0.00937961	0.0419036
B171.CDS.8617990660.1	yhaH	Cluster_673	inner membrane protein yhaH	2.27473	39.104	4.10355	4.34113e-06	6.32064e-05
B171.CDS.8618000425.1		Cluster_6930	yqjK-like family protein	11.6338	199.426	4.09946	1.65627e-14	9.01804e-13
B171.CDS.8617981895.1		Cluster_1509	putative rOrf6	62.4584	1057.74	4.08195	1.59493e-20	2.45197e-18
B171.CDS.8617993158.1		Cluster_1834	conserved hypothetical protein	61.3543	1021.36	4.05718	1.66237e-20	2.48263e-18
B171.CDS.8617994676.1		Cluster_5347	putative xanthine dehydrogenase yagT iron-sulfur-binding subunit	0	16.5962	4.05278	0.000201351	0.00174538
B171.CDS.8617982363.1	lysA	Cluster_2676	diaminopimelate decarboxylase	30.6756	506.061	4.04415	6.37772e-18	6.41083e-16
B171.CDS.8617979341.1		Cluster_2613	conserved hypothetical protein	4.54947	74.8381	4.04	6.99371e-09	1.79197e-07
B171.CDS.8617987565.1		Cluster_1690	caudovirales tail fibre assembly family protein	0.671531	11.0339	4.03834	0.0114821	0.0497243
B171.CDS.8617977449.2		Cluster_1489	conserved hypothetical protein	1.34306	21.9774	4.03242	0.000496163	0.00370492
B171.CDS.8617995001.1		Cluster_3239	type III secretion apparatus lipoprotein, YscJ/HrcJ family	124.569	2030.42	4.02676	5.08201e-21	8.30114e-19
B171.CDS.8617985893.1		Cluster_3698	transposase, Mutator family protein	37.391	606.453	4.01964	4.11456e-18	4.38915e-16
B171.CDS.8617995580.1		Cluster_3201	esterase-like activity of phytase family protein	1.34306	21.7381	4.01663	0.000550029	0.00407548
B171.CDS.8617994588.1		Cluster_1923	transglycosylase associated family protein	1.34306	21.2464	3.98362	0.000612428	0.00447715
B171.CDS.8617986826.1		Cluster_1498	type III secretion low calcium response chaperone LcrH/SycD	82.8433	1289.97	3.96081	8.45614e-20	1.16316e-17
B171.CDS.8617994013.1		Cluster_3762	hypothetical protein	2.14466	32.688	3.92994	3.60845e-05	0.00041182
B171.CDS.8617997555.1	eprI	Cluster_76	type III secretion apparatus needle protein	66.5753	1014.61	3.9298	1.38512e-19	1.81e-17
B171.CDS.8617997730.1		Cluster_6963	conserved hypothetical protein	0.801601	12.114	3.91765	0.00709172	0.0337292
B171.CDS.8617976840.1		Cluster_1111	conserved hypothetical protein	3.07633	46.2441	3.90998	1.44687e-06	2.27795e-05
B171.CDS.8617987149.1		Cluster_3182	hpcH/HpaI aldolase/citrate lyase family protein	1.6032	23.6655	3.88376	0.000252561	0.00210213
B171.CDS.8617999375.1	espG	Cluster_4856	LEE-encoded effector EspG	41.3778	605.081	3.8702	1.73807e-17	1.6223e-15
B171.CDS.8617990823.1	puuB	Cluster_2369	gamma-glutamylputrescine oxidoreductase	22.7685	326.434	3.84168	2.61836e-15	1.59141e-13
B171.CDS.8617976785.1		Cluster_1925	putative o2R_65	5.09093	72.1802	3.8256	4.03623e-08	8.93956e-07
B171.CDS.8617980735.1	psiE	Cluster_544	protein psiE	30.4155	430.698	3.8238	3.76339e-16	2.7706e-14
B171.CDS.8617988540.1		Cluster_192	putative 4-deoxy-4-formamido-L-arabinose-phosphoundecaprenol deformylase ArnD	3.35766	46.3671	3.78758	4.43808e-06	6.42599e-05
B171.CDS.8617997200.1		Cluster_2588	secretion system effector C (SseC) like family protein	1198.3	16467.6	3.78057	1.31395e-20	2.08122e-18
B171.CDS.8617998693.1		Cluster_6264	bacterial regulatory helix-turn-helix s, AraC family protein	60.9611	812.698	3.73676	4.30336e-17	3.62801e-15
B171.CDS.8617980515.1		Cluster_5760	sepZ family protein	81.3278	1082.52	3.7345	3.92414e-18	4.27322e-16
B171.CDS.8617979485.1		Cluster_2081	type III secretion apparatus protein, YscI/HrpB, C-terminal domain	92.7891	1217.57	3.7139	2.50077e-18	2.78118e-16
B171.CDS.8617985525.1	puuC	Cluster_5892	aldehyde dehydrogenase PuuC	63.4959	825.2	3.70001	7.90914e-17	6.36016e-15
B171.CDS.8617981600.1		Cluster_1625	ipaB/EvcA family protein	340.541	4405.5	3.6934	4.62264e-19	5.75299e-17
B171.CDS.8617983744.1	yddG	Cluster_3194	inner membrane protein yddG	1.47313	18.8923	3.68084	0.00150433	0.0096244
B171.CDS.8617998008.2		Cluster_6509	putative espH protein	27.0155	338.901	3.64901	5.63707e-15	3.34829e-13
B171.CDS.8617995784.1	epaR	Cluster_907	type III secretion apparatus protein SpaR/YscT/HrcT	40.7062	505.748	3.6351	1.02548e-15	6.70026e-14
B171.CDS.8617996663.1		Cluster_3301	histidine phosphatase super family protein	1.47313	17.922	3.60477	0.00206361	0.0124555
B171.CDS.8617999259.1	cysT	Cluster_3147	sulfate ABC transporter, permease protein CysT	4.4194	53.7079	3.60321	1.43146e-06	2.26734e-05
B171.CDS.8617994200.1	maa	Cluster_1046	maltose O-acetyltransferase	96.3162	1164.35	3.59561	1.07699e-16	8.27854e-15
B171.CDS.8617990363.1		Cluster_1155	putative arylsulfatase domain protein	26.2351	316.731	3.59369	3.45875e-14	1.73835e-12
B171.CDS.8617979551.1		Cluster_5922	putative pseudouridine transporter	1.34306	15.9429	3.56931	0.00449416	0.0235145
B171.CDS.8617996448.1		Cluster_770	phage tail assembly protein T	1.6032	18.8469	3.5553	0.00140077	0.00906166
B171.CDS.8617983435.1		Cluster_6572	putative predicted protein	0	11.6936	3.54765	0.00187609	0.0115777
B171.CDS.8617988074.1		Cluster_1586	espF repeat family protein	153.103	1767.78	3.52936	2.04562e-17	1.84353e-15
B171.CDS.8617988779.1	cysW	Cluster_4844	sulfate ABC transporter, permease protein CysW	10.8322	122.169	3.49548	4.6731e-10	1.45395e-08
B171.CDS.8617981029.1		Cluster_5708	putative bacteriophage protein	1.34306	14.9663	3.47812	0.00653938	0.0317376
B171.CDS.8617998230.1		Cluster_5987	conserved hypothetical protein	8.83879	96.6989	3.45158	1.13811e-08	2.84637e-07
B171.CDS.8617986200.1		Cluster_1228	conserved hypothetical protein	2.68612	29.0853	3.43669	0.000296677	0.00240423
B171.CDS.8617988940.1		Cluster_6742	RHS repeat-associated core domain protein	10.3119	110.921	3.42715	3.17545e-09	8.69008e-08
B171.CDS.8617981423.1		Cluster_4044	conserved hypothetical protein	8.44858	90.1149	3.41498	4.55688e-08	9.80198e-07
B171.CDS.8617987504.1		Cluster_7217	ftsX-like permease family protein	154.482	1646.96	3.41429	9.8798e-16	6.53693e-14
B171.CDS.8618004091.1		Cluster_1777	bacterial Ig-like domain family protein	4.80961	50.6359	3.39617	3.20575e-06	4.80128e-05
B171.CDS.8618003756.1		Cluster_623	conserved hypothetical protein	0	10.5231	3.39549	0.00367726	0.0200847
B171.CDS.8618003690.1		Cluster_2527	enterobacterial EspB family protein	1137.38	11809.8	3.3762	5.85434e-17	4.78135e-15
B171.CDS.8617988833.1		Cluster_1698	MFS transporter, sugar porter family protein	30.4367	313.918	3.3665	1.54579e-12	6.3124e-11
B171.CDS.8617976954.1		Cluster_1829	conserved hypothetical protein	1.6032	16.4927	3.3628	0.00357996	0.0196973
B171.CDS.8617982936.1		Cluster_1354	type VI secretion system effector, Hcp1 family protein	3.48773	35.8313	3.36086	9.24231e-05	0.00089962
B171.CDS.8617996815.1		Cluster_16	transposase family protein	2.27473	23.2514	3.35355	0.000796682	0.00558961
B171.CDS.8617988134.1		Cluster_3936	conserved hypothetical protein	1.34306	13.6727	3.3477	0.0108024	0.0471611
B171.CDS.8618001151.1		Cluster_3574	carbon-nitrogen hydrolase family protein	24.8255	250.948	3.33749	1.59339e-11	5.70457e-10
B171.CDS.8617986896.1		Cluster_425	conserved hypothetical protein	0	10.0768	3.33296	0.00447688	0.0234711
B171.CDS.8617999960.1		Cluster_4259	type III secretion outer membrane pore, YscC/HrcC family	804.844	8109.82	3.33289	3.24538e-16	2.42337e-14
B171.CDS.8617990760.1	yebE	Cluster_252	inner membrane protein yebE	177.166	1782.38	3.33063	2.02966e-15	1.26298e-13
B171.CDS.8617984805.1		Cluster_4087	conserved hypothetical protein	3.74787	37.6034	3.32672	5.12138e-05	0.000554233
B171.CDS.8618000581.1	torY	Cluster_2752	cytochrome c-type protein TorY	2.14466	21.5116	3.32629	0.00147619	0.0094908
B171.CDS.8617989578.1		Cluster_1974	conserved hypothetical protein	1.6032	15.9946	3.31856	0.00420578	0.0222958
B171.CDS.8618001288.1		Cluster_6438	conserved hypothetical protein	0	9.94739	3.31432	0.00464302	0.0241724
B171.CDS.8617984973.1		Cluster_2011	hypothetical protein	4.4194	43.6116	3.30279	2.00388e-05	0.000246454
B171.CDS.8617992581.1	appC	Cluster_1450	cytochrome bd-II oxidase subunit 1	2.01459	19.7136	3.29063	0.00291653	0.0165884
B171.CDS.8617992721.1		Cluster_967	phage lysozyme family protein	4.00801	39.2138	3.29041	3.05248e-05	0.000355353
B171.CDS.8617988099.1		Cluster_4817	bacterial regulatory helix-turn-helix , lysR family protein	16.7671	162.896	3.28025	6.71953e-10	2.03023e-08
B171.CDS.8618001043.1		Cluster_2479	putative non-LEE-encoded effector NleA	54.0733	520.153	3.26595	1.06733e-13	5.02607e-12
B171.CDS.8617977070.1		Cluster_3954	putative ychA	6.28274	59.8268	3.25133	1.79927e-06	2.8074e-05
B171.CDS.8617980754.1		Cluster_113	type III secretion system regulator family protein	237.096	2242.04	3.24127	1.53137e-15	9.64395e-14
B171.CDS.8617981991.1	suhB	Cluster_135	inositol-1-monophosphatase	90.5961	843.263	3.21846	1.27277e-13	5.83576e-12
B171.CDS.8617982041.1		Cluster_2096	phage minor tail protein G	4.00801	37.2283	3.21545	5.65719e-05	0.000599799
B171.CDS.8618000544.1	espA	Cluster_1566	espA	1512.62	13958.5	3.20601	7.72698e-16	5.38519e-14
B171.CDS.8617987820.1		Cluster_1080	prophage tail fibre N-terminal family protein	3.35766	30.5536	3.18582	0.000457812	0.00348366
B171.CDS.8617998479.2	mdtM	Cluster_2549	multidrug resistance protein mdtM	0	9.07428	3.18178	0.00739929	0.0348433
B171.CDS.8617991611.2	arnB	Cluster_2577	UDP-4-amino-4-deoxy-L-arabinose--oxoglutarate aminotransferase	16.0956	145.796	3.17921	3.79602e-09	1.01753e-07
B171.CDS.8617980084.1	rlmA	Cluster_5242	ribosomal RNA large subunit methyltransferase A	61.9351	548.438	3.1465	1.45268e-12	5.97886e-11
B171.CDS.8617986010.1		Cluster_4098	conserved hypothetical protein	37.2185	328.191	3.14044	6.05427e-12	2.32689e-10
B171.CDS.8617993713.1		Cluster_6418	phage N-6-adenine-methyltransferase	0	8.76373	3.13155	0.0080824	0.0373865
B171.CDS.8618000890.1	escU	Cluster_4019	escU	26.3651	230.386	3.12735	5.63587e-11	1.93807e-09
B171.CDS.8618003635.1		Cluster_4400	phage tail family protein	19.8011	172.87	3.12604	5.1438e-10	1.59093e-08
B171.CDS.8617980611.2		Cluster_1101	clp protease family protein	17.5475	152.923	3.12347	2.28776e-09	6.36072e-08
B171.CDS.8617997490.1		Cluster_6586	ABC transporter family protein	82.6467	714.594	3.1121	6.29631e-13	2.7199e-11
B171.CDS.8617999756.1	uhpA	Cluster_5119	transcriptional regulatory protein uhpA	1.6032	13.828	3.10856	0.00990548	0.0438779
B171.CDS.8618003648.1		Cluster_103	lpxR	1041.31	8931.48	3.1005	1.41324e-14	7.94302e-13
B171.CDS.8617997324.1		Cluster_1397	putative membrane protein	3.87794	32.7008	3.07596	0.000206037	0.00178009
B171.CDS.8618002763.1		Cluster_4366	type III secretion apparatus H+-transporting two-sector ATPase	127.515	1068.1	3.06631	1.83037e-13	8.31944e-12
B171.CDS.8617979103.1		Cluster_744	cupin family domain protein	21.2954	176.859	3.05399	1.15588e-09	3.33801e-08
B171.CDS.8617998560.1		Cluster_6073	putative outer membrane fimbrial usher protein	9.25019	76.7523	3.05266	1.20476e-06	1.93762e-05
B171.CDS.8617985453.1	yqjA	Cluster_944	inner membrane protein YqjA	436.453	3581.31	3.03659	2.08003e-13	9.37267e-12
B171.CDS.8617989568.1	yhhI	Cluster_2356	H repeat-associated protein yhhI	0	8.1299	3.02324	0.011245	0.0488188
B171.CDS.8617982434.1		Cluster_819	putative membrane protein	0	8.05227	3.00939	0.0114997	0.0497591
B171.CDS.8617996343.1		Cluster_2705	type III secretion effector delivery regulator, TyeA family	662.017	5301.18	3.00137	6.55427e-14	3.14304e-12
B171.CDS.8617998626.1		Cluster_5871	L-serine ammonia-lyase	361.538	2881.12	2.99441	6.40383e-13	2.72137e-11
B171.CDS.8617989531.2		Cluster_1790	putative type III secretion system, LEE associated	10.5721	84.0931	2.99173	4.68903e-07	8.14271e-06
B171.CDS.8617984959.1		Cluster_772	biofilm formation regulator YbaJ family protein	165.922	1308.96	2.97984	7.68377e-13	3.23896e-11
B171.CDS.8618003105.1	ves	Cluster_3254	protein ves	2.27473	17.7345	2.96279	0.00555468	0.0278373
B171.CDS.8617987339.1	ttdT	Cluster_1752	L-tartrate/succinate antiporter	5.50232	42.6613	2.95482	0.000136641	0.00124429
B171.CDS.8617995161.1		Cluster_2147	hypothetical protein	2.94626	22.831	2.95404	0.00213293	0.0127724
B171.CDS.8617988449.1	yhaI	Cluster_813	inner membrane protein yhaI	5.76246	44.6273	2.95317	7.43431e-05	0.000750177
B171.CDS.8618003320.1	cysA	Cluster_4885	sulfate ABC transporter, ATP-binding family protein	13.9297	107.106	2.9428	1.44003e-07	2.76729e-06
B171.CDS.8617995245.1	arnA	Cluster_4564	bifunctional polymyxin resistance protein ArnA	31.087	237.986	2.93649	7.19277e-10	2.16072e-08
B171.CDS.8617989375.1	argC	Cluster_861	N-acetyl-gamma-glutamyl-phosphate reductase	176.734	1341.72	2.92444	1.63875e-12	6.58902e-11
B171.CDS.8617996605.1	arcC	Cluster_4826	carbamate kinase	18.3915	139.347	2.92158	6.43805e-08	1.33538e-06
B171.CDS.8617980671.1		Cluster_2611	type III secretion apparatus protein, YscD/HrpQ family	107.953	817.247	2.92037	2.19996e-12	8.77802e-11
B171.CDS.8617977041.2		Cluster_6449	transposase family protein	11.1347	83.5827	2.90814	2.04021e-06	3.15508e-05
B171.CDS.8617986366.1	rlmN	Cluster_2541	23S rRNA m2A2503 methyltransferase	143.823	1063.71	2.88675	1.0175e-11	3.74157e-10
B171.CDS.8618003566.1		Cluster_300	conserved hypothetical protein	8.57865	63.3256	2.88397	1.21049e-05	0.000160183
B171.CDS.8617982621.1		Cluster_4354	putative galactarate transporter	5.48114	40.1451	2.87268	0.000109167	0.00103062
B171.CDS.8617979099.1		Cluster_2804	EAL domain protein	2.81619	20.5999	2.87082	0.00505431	0.0259009
B171.CDS.8617984133.1	artJ	Cluster_250	ABC transporter arginine-binding protein 1	174.48	1272.45	2.86648	4.61503e-12	1.80021e-10
B171.CDS.8617997874.1	hha	Cluster_1231	hemolysin expression-modulating protein	153.79	1121.43	2.86632	7.1294e-12	2.7201e-10
B171.CDS.8617976736.1		Cluster_851	conserved hypothetical protein	29.0724	209.638	2.85018	3.41875e-09	9.25896e-08
B171.CDS.8617986254.1	argD	Cluster_2614	acetylornithine/succinyldiaminopimelate aminotransferase	55.1351	397.429	2.84965	6.3395e-11	2.16579e-09
B171.CDS.8617995458.1	rlmH	Cluster_371	rRNA large subunit m3Psi methyltransferase RlmH	54.3305	382.502	2.81563	5.47245e-10	1.68262e-08
B171.CDS.8617993868.1	thiQ	Cluster_2964	thiamine ABC transporter, ATP-binding protein	9.25019	65.0655	2.81434	1.49446e-05	0.000192245
B171.CDS.8617983849.2		Cluster_1101	clp protease family protein	25.0432	176.116	2.81403	1.1629e-08	2.89451e-07
B171.CDS.8617979586.1		Cluster_5578	psiA family protein	8.31851	57.9118	2.79946	3.67808e-05	0.000415233
B171.CDS.8617977606.1		Cluster_667	conserved hypothetical protein	4.28933	29.6869	2.791	0.00113295	0.00752885
B171.CDS.8618001446.1		Cluster_4940	sugar (and other) transporter family protein	21.0352	145.472	2.78986	6.14295e-08	1.27925e-06
B171.CDS.8617988251.2		Cluster_1117	conserved hypothetical protein	2.27473	15.6519	2.78256	0.0113751	0.0493424
B171.CDS.8617999499.1		Cluster_1233	conserved hypothetical protein	4.96086	33.7355	2.76561	0.000653341	0.0047365
B171.CDS.8617989454.1	yfdX	Cluster_3259	protein yfdX	18.6093	125.189	2.75001	1.45388e-07	2.76872e-06
B171.CDS.8617988864.1	puuP	Cluster_7117	putrescine importer PuuP	37.9748	253.904	2.74117	9.3433e-09	2.3593e-07
B171.CDS.8617990810.1	pstC	Cluster_4754	phosphate ABC transporter, permease protein PstC	44.4965	296.649	2.737	2.39266e-09	6.61715e-08
B171.CDS.8617994153.1	ymfA	Cluster_3356	inner membrane protein ymfA	10.3331	68.2796	2.72418	2.11144e-05	0.000256663
B171.CDS.8617980598.1		Cluster_3028	yjcZ-like family protein	4.54947	29.8226	2.71264	0.00101918	0.00691849
B171.CDS.8617977618.1		Cluster_5491	conserved hypothetical protein	25.4546	165.438	2.70029	5.23739e-08	1.10833e-06
B171.CDS.8617998334.1	torZ	Cluster_6004	trimethylamine-N-oxide reductase 2	7.36566	47.3374	2.68409	0.000135243	0.00123371
B171.CDS.8617992030.2		Cluster_1998	transglycosylase SLT domain protein	8.29733	52.9769	2.67465	5.75151e-05	0.000607337
B171.CDS.8617978428.1		Cluster_6311	DNA methylase family protein	6.43399	40.9342	2.66952	0.000348257	0.00276227
B171.CDS.8617982005.1		Cluster_719	small Multidrug Resistance family protein	11.1347	70.3559	2.65961	2.34981e-05	0.000283006
B171.CDS.8617992091.1		Cluster_416	hok/gef family protein	196.011	1238.27	2.65932	1.42096e-10	4.61327e-09
B171.CDS.8617976774.2		Cluster_3	transposase family protein	27.7082	174.402	2.65403	4.12017e-08	9.04879e-07
B171.CDS.8618002776.1		Cluster_6037	putative t3SS effector protein EspN2-2	57.7123	361.719	2.64792	1.36647e-09	3.88181e-08
B171.CDS.8617987181.1	arnC	Cluster_7446	undecaprenyl-phosphate 4-deoxy-4-formamido-L-arabinose transferase	19.432	121.341	2.64256	6.50345e-07	1.09304e-05
B171.CDS.8617988844.1		Cluster_6300	binding--dependent transport system inner membrane component family protein	565.61	3529.97	2.64178	1.03928e-10	3.46008e-09
B171.CDS.8618001253.1	cesT	Cluster_359	tir chaperone	1263.12	7831.48	2.63229	2.00025e-11	7.0644e-10
B171.CDS.8617987699.1		Cluster_2329	prophage tail fibre N-terminal family protein	8.83879	54.749	2.63091	6.75892e-05	0.000688672
B171.CDS.8617986584.1	ybaT	Cluster_2339	inner membrane transport protein YbaT	8.96886	55.2085	2.62189	6.46369e-05	0.000666384
B171.CDS.8617977744.1		Cluster_589	putative prophage DNA adenine methylase domain protein	2.94626	18.0514	2.61515	0.0104547	0.0459217
B171.CDS.8617984878.1		Cluster_6125	conserved hypothetical protein	113.713	693.16	2.6078	6.47929e-10	1.96903e-08
B171.CDS.8618001319.1		Cluster_2853	putative osmoprotectant uptake system permease protein yehW	6.97545	42.299	2.60026	0.000465571	0.00351667
[truncated: 397 more rows]

[truncated: 2 more sheets: HeLa vs. DMEM 0.5, HeLa vs. DMEM 1]
