# Supplementary material for: RNA-Seq analysis of isolate- and growth phase-specific differences in the global transcriptomes of enteropathogenic Escherichia coli prototype isolates
Source: Front Microbiol. 2015 Jun 12;6:569. doi: 10.3389/fmicb.2015.00569 (PMC4464170; doi:10.3389/fmicb.2015.00569)
Supplement: Supplementary file 5 [file DataSheet5.XLSX]

## Sheet: LB 0.5 vs. LB 0.2
Locus IDa	Gene ID	LS-BSR Cluster ID	Predicted Protein Function	Read Counts (LB 0.2)	Read Counts (LB 0.5)	LFC (LB 0.5/ LB 0.2)b	p-value	FDR
ecC58105.CDS.8620375616.2	tnaA	Cluster_2927	tryptophanase	4.8538	612.829	6.98023	4.21927e-19	3.08489e-16
ecC58105.CDS.8620387427.1	psuG	Cluster_4667	pseudouridine-5'-phosphate glycosidase	1.7375	163.299	6.55436	3.39907e-13	7.90747e-11
ecC58105.CDS.8620385693.2		Cluster_4807	2-hydroxy-3-oxopropionate reductase	5.04461	442.293	6.45411	8.85606e-17	5.03615e-14
ecC58105.CDS.8620377954.1	garL	Cluster_173	2-dehydro-3-deoxyglucarate aldolase	5.98582	464.089	6.27671	1.87636e-15	8.00268e-13
ecC58105.CDS.8620386009.1	yjiY	Cluster_6036	inner membrane protein YjiY	106.855	7664.14	6.1644	3.10024e-27	1.58671e-23
ecC58105.CDS.8620384336.2	treB	Cluster_1587	PTS system trehalose-specific EIIBC component	73.3033	4339.43	5.88748	1.89031e-25	3.22486e-22
ecC58105.CDS.8620375027.1	treC	Cluster_4243	alpha,alpha-phosphotrehalase	121.551	6714.02	5.78754	8.20263e-26	2.09905e-22
ecC58105.CDS.8620378377.1		Cluster_78	yccJ-like family protein	2.75761	147.901	5.74507	1.59979e-11	2.55866e-09
ecC58105.CDS.8620375957.1		Cluster_4202	type I phosphodiesterase / nucleotide pyrophosphatase family protein	7.9701	341.259	5.42013	5.05929e-13	1.07889e-10
ecC58105.CDS.8620378906.1	garD	Cluster_4267	galactarate dehydratase	12.712	478.046	5.23289	3.77319e-13	8.39618e-11
ecC58105.CDS.8620369284.2	malK	Cluster_2713	maltose/maltodextrin import ATP-binding protein MalK	12.1065	450.05	5.21623	2.80977e-13	6.84781e-11
ecC58105.CDS.8620386743.1	cesT	Cluster_359	tir chaperone	193.936	6792.83	5.13036	4.83562e-22	6.18718e-19
ecC58105.CDS.8620369716.1		Cluster_1474	ipaB/EvcA family protein	29.9191	1016.4	5.08626	4.0982e-15	1.61343e-12
ecC58105.CDS.8620370013.2	eae	Cluster_6880	intimin	182.946	6147.21	5.07044	9.55965e-21	9.78525e-18
ecC58105.CDS.8620366934.1		Cluster_4354	putative galactarate transporter	15.1109	501.49	5.05256	2.40671e-13	6.15876e-11
ecC58105.CDS.8620382883.1	hyaA	Cluster_2712	hydrogenase-1 small chain	0.661424	21.766	5.04036	1.33334e-05	0.000513085
ecC58105.CDS.8620389461.1		Cluster_2092	PTS system, glucitol/sorbitol-specific IIA component family protein	1.02011	32.6856	5.00185	3.3023e-07	1.96525e-05
ecC58105.CDS.8620370987.1	malE	Cluster_427	maltose-binding periplasmic protein	65.5671	1791.04	4.77168	2.74354e-16	1.27649e-13
ecC58105.CDS.8620366946.1	glpT	Cluster_824	glycerol-3-phosphate transporter	116.588	3137.89	4.7503	2.65037e-19	2.26076e-16
ecC58105.CDS.8620374881.1		Cluster_3239	putative EscJ protein	54.0431	1420.88	4.71653	6.06224e-15	2.21618e-12
ecC58105.CDS.8620377341.1		Cluster_6924	conserved hypothetical protein	3.41903	87.4877	4.67742	1.08244e-08	8.79354e-07
ecC58105.CDS.8620366041.1		Cluster_6717	hypothetical protein	20.2344	510.455	4.6569	1.66155e-12	3.14957e-10
ecC58105.CDS.8620384453.1	lldD	Cluster_4938	L-lactate dehydrogenase [cytochrome]	43.753	1083.45	4.6301	2.29146e-14	7.32982e-12
ecC58105.CDS.8620371974.1		Cluster_1509	putative rOrf6	13.3174	329.626	4.62944	6.14955e-11	8.28247e-09
ecC58105.CDS.8620370131.1	mglB	Cluster_2299	D-galactose-binding periplasmic protein	8.27283	197.961	4.58069	1.74939e-10	2.13176e-08
ecC58105.CDS.8620371031.1	nanA	Cluster_3054	N-acetylneuraminate lyase	8.93425	211.935	4.56813	4.27693e-10	4.75855e-08
ecC58105.CDS.8620385967.1		Cluster_2081	type III secretion apparatus protein, YscI/HrpB, C-terminal domain	56.4879	1314.39	4.54031	1.09979e-14	3.75247e-12
ecC58105.CDS.8620374322.1	mglA	Cluster_1511	galactose/methyl galactoside import ATP-binding protein MglA	4.13641	94.838	4.51901	2.85716e-09	2.65872e-07
ecC58105.CDS.8620387207.1		Cluster_6916	conserved hypothetical protein	3.83368	87.2455	4.50828	6.45387e-08	4.65224e-06
ecC58105.CDS.8620381572.1	garK	Cluster_4855	glycerate kinase 2	20.4252	429.124	4.39297	3.53075e-11	5.16296e-09
ecC58105.CDS.8620379932.1	psuK	Cluster_6165	pseudouridine kinase	1.79345	37.2716	4.37727	8.58681e-06	0.000348788
ecC58105.CDS.8620374393.1		Cluster_2948	putative N-acetylmannosamine-6-phosphate 2-epimerase	2.75761	54.7371	4.31103	1.89814e-07	1.21433e-05
ecC58105.CDS.8620372738.1	lamB	Cluster_2996	maltoporin	47.6197	910.145	4.25647	2.76557e-12	5.05506e-10
ecC58105.CDS.8620374066.1	tal	Cluster_4745	transaldolase	34.0784	651.204	4.25618	1.8924e-11	2.93495e-09
ecC58105.CDS.8620382886.1		Cluster_2532	putative osmoprotectant uptake system permease protein yehY	3.66581	68.6291	4.22662	4.70129e-08	3.43732e-06
ecC58105.CDS.8620367027.1	gcvH	Cluster_393	glycine cleavage system H protein	86.8116	1603.95	4.2076	5.77994e-14	1.7401e-11
ecC58105.CDS.8620387999.1	gcvP	Cluster_4385	glycine dehydrogenase	684.055	11766.9	4.10448	7.83381e-17	5.01168e-14
ecC58105.CDS.8620370716.1	tir	Cluster_2178	tir	695.11	11800.3	4.08544	2.23048e-16	1.14156e-13
ecC58105.CDS.8620384311.1		Cluster_1448	binding--dependent transport system inner membrane component family protein	20.0206	332.757	4.05491	1.4023e-09	1.40725e-07
ecC58105.CDS.8620370807.1	poxB	Cluster_6129	pyruvate dehydrogenase [ubiquinone]	49.3801	803.674	4.02461	3.65356e-11	5.19414e-09
ecC58105.CDS.8620388679.2		Cluster_2405	maltose operon periplasmic family protein	13.5642	217.767	4.00491	2.07841e-09	1.96987e-07
ecC58105.CDS.8620380167.1		Cluster_2705	type III secretion effector delivery regulator, TyeA family	82.6164	1297.33	3.97297	3.01757e-11	4.54233e-09
ecC58105.CDS.8620381452.1	srlD	Cluster_3128	sorbitol-6-phosphate 2-dehydrogenase	10.2011	159.894	3.97031	1.29859e-08	1.007e-06
ecC58105.CDS.8620374282.2	espA	Cluster_5129	espA	151.625	2365.91	3.96381	7.07211e-13	1.4478e-10
ecC58105.CDS.8620372044.1		Cluster_4864	secretion system effector C (SseC) like family protein	243.446	3669	3.91371	1.69752e-13	4.57259e-11
ecC58105.CDS.8620376411.1	glpQ	Cluster_691	glycerophosphoryl diester phosphodiesterase	202.98	3057.16	3.91279	1.17866e-13	3.35133e-11
ecC58105.CDS.8620365218.1		Cluster_4259	type III secretion outer membrane pore, YscC/HrcC family	195.635	2934.93	3.90709	1.11289e-12	2.19069e-10
ecC58105.CDS.8620368918.1	narU	Cluster_2795	nitrite extrusion protein 2	3.41903	51.0122	3.89918	4.17965e-06	0.00018693
ecC58105.CDS.8620373991.1		Cluster_3067	ROK family protein	7.91414	117.352	3.89027	6.89838e-08	4.9036e-06
ecC58105.CDS.8620373697.1	ssaV	Cluster_6867	secretion system apparatus protein SsaV	122.276	1804.05	3.88303	1.01507e-11	1.67585e-09
ecC58105.CDS.8620385223.1	srlE	Cluster_4746	glucitol/sorbitol-specific phosphotransferase enzyme IIB component	6.47938	92.1082	3.8294	1.97373e-07	1.2471e-05
ecC58105.CDS.8620374724.1		Cluster_1589	conserved hypothetical protein	19.4611	274.079	3.81593	4.17941e-09	3.68797e-07
ecC58105.CDS.8620364628.1	tkt	Cluster_7193	transketolase	55.9714	779.122	3.79909	3.70586e-10	4.2148e-08
ecC58105.CDS.8620374692.1		Cluster_113	type III secretion system regulator family protein	32.0712	440.342	3.77927	9.74041e-09	8.04056e-07
ecC58105.CDS.8620384612.1		Cluster_278	endonuclease/Exonuclease/phosphatase family protein	2.45488	33.5813	3.77393	6.33619e-05	0.0018039
ecC58105.CDS.8620375021.1	wrbA	Cluster_1524	quinone oxidoreductase, type IV	29.2476	381.451	3.70511	7.37735e-09	6.18971e-07
ecC58105.CDS.8620369561.1		Cluster_5166	pyruvate formate lyase family protein	4.38319	56.7186	3.69377	1.97589e-06	9.91431e-05
ecC58105.CDS.8620381952.1	astB	Cluster_3003	succinylarginine dihydrolase	0.661424	8.46668	3.67815	0.00159491	0.0242939
ecC58105.CDS.8620368752.1	lldP	Cluster_4241	L-lactate permease	85.1272	1078.33	3.66304	7.43831e-11	9.76135e-09
ecC58105.CDS.8620367801.1	otsB	Cluster_6214	trehalose-phosphatase	20.4913	258.734	3.65839	2.18383e-07	1.34661e-05
ecC58105.CDS.8620387307.1	iraP	Cluster_1149	anti-adapter protein iraP	13.9789	176.412	3.65763	1.67263e-07	1.08361e-05
ecC58105.CDS.8620388539.1		Cluster_2611	type III secretion apparatus protein, YscD/HrpQ family	35.4902	447.061	3.65498	2.91644e-08	2.19505e-06
ecC58105.CDS.8620374454.1		Cluster_5593	conserved hypothetical protein	5.51522	69.4728	3.65496	3.93419e-06	0.000179778
ecC58105.CDS.8620377879.1	eprI	Cluster_76	type III secretion apparatus needle protein	46.162	568.597	3.62263	1.10036e-08	8.79945e-07
ecC58105.CDS.8620379777.1		Cluster_1498	putative cesD	15.7164	186.951	3.57232	2.96057e-07	1.78261e-05
ecC58105.CDS.8620379804.1	ppsA	Cluster_4612	phosphoenolpyruvate synthase	148.921	1724.36	3.53344	9.46559e-11	1.18158e-08
ecC58105.CDS.8620375498.1		Cluster_773	conserved hypothetical protein	6.89402	79.7176	3.53148	5.89986e-06	0.000249549
ecC58105.CDS.8620384922.1	gabD	Cluster_1715	succinate-semialdehyde dehydrogenase [NADP+] GabD	7.1408	81.089	3.50535	1.95356e-06	9.8993e-05
ecC58105.CDS.8620365172.1		Cluster_6855	prkA serine kinase C-terminal domain protein	49.9957	565.374	3.49933	4.08026e-08	3.02649e-06
ecC58105.CDS.8620372881.1		Cluster_4366	type III secretion apparatus H+-transporting two-sector ATPase	98.4547	1099.97	3.48187	6.99975e-09	5.97078e-07
ecC58105.CDS.8620370891.1	osmY	Cluster_5099	osmotically-inducible protein Y	86.529	957.943	3.46868	1.96199e-09	1.89462e-07
ecC58105.CDS.8620369711.2		Cluster_1790	putative type III secretion system, LEE associated	17.1282	186.021	3.44102	2.86202e-06	0.000133162
ecC58105.CDS.8620378499.1		Cluster_1423	spoVR like family protein	32.0712	344.828	3.42653	2.15779e-07	1.34661e-05
ecC58105.CDS.8620382781.1		Cluster_6242	bacterial regulatory s, gntR family protein	23.5516	252.287	3.42117	9.93016e-08	6.77634e-06
ecC58105.CDS.8620380516.1		Cluster_2278	putative type III secretion system, LEE associated	3.72177	38.6474	3.37631	2.14611e-05	0.000757504
ecC58105.CDS.8620378107.1	gcvT	Cluster_7400	glycine cleavage system T protein	433.455	4412.02	3.34748	6.03205e-12	1.06455e-09
ecC58105.CDS.8620377667.1	malP	Cluster_6893	maltodextrin phosphorylase	156.136	1579.96	3.33901	3.00028e-10	3.57103e-08
ecC58105.CDS.8620382558.1		Cluster_2485	enterobacterial EspB family protein	182.608	1822.66	3.31923	1.59291e-09	1.56779e-07
ecC58105.CDS.8620366366.1	otsA	Cluster_1528	alpha,alpha-trehalose-phosphate synthase	40.2092	392.419	3.2868	8.98766e-07	4.99987e-05
ecC58105.CDS.8620368796.1	glpK	Cluster_1282	glycerol kinase	503.456	4854.3	3.26933	9.12469e-12	1.55667e-09
ecC58105.CDS.8620388076.1		Cluster_6714	putative cesF protein	9.29294	88.5304	3.25197	1.47369e-05	0.000554584
ecC58105.CDS.8620381843.1		Cluster_1357	putative sialic acid transporter	8.82234	81.1192	3.20081	2.16577e-06	0.000106581
ecC58105.CDS.8620378903.1		Cluster_6055	nitrate reductase, alpha subunit	30.3566	274.949	3.17908	1.6305e-06	8.51521e-05
ecC58105.CDS.8620378847.1	ompD	Cluster_5009	outer membrane porin protein ompD	1652.18	14782.7	3.16147	4.21766e-11	5.83405e-09
ecC58105.CDS.8620367816.1		Cluster_1095	conserved hypothetical protein	0	8.91232	3.1558	0.000515073	0.00979979
ecC58105.CDS.8620372272.1		Cluster_4693	sepQ family protein	45.1749	402.521	3.15547	2.65811e-06	0.000127142
ecC58105.CDS.8620366951.2	ackA	Cluster_5935	acetate kinase	43.809	385.773	3.13846	5.86831e-07	3.33711e-05
ecC58105.CDS.8620377351.1	narH	Cluster_2135	nitrate reductase, beta subunit	6.78211	59.0939	3.1232	6.5868e-05	0.00184214
ecC58105.CDS.8620389361.1		Cluster_103	lpxR	351.137	3057.41	3.1222	1.38328e-09	1.40725e-07
ecC58105.CDS.8620366244.1	agp	Cluster_5925	glucose-1-phosphatase	18.2501	157.752	3.11168	2.58804e-06	0.000124958
ecC58105.CDS.8620387868.1		Cluster_4469	bacteriophage lambda Kil family protein	2.39892	20.5805	3.10082	0.000750624	0.0134325
ecC58105.CDS.8620369308.2	yfkM	Cluster_3414	general stress protein 18	6.59129	54.8497	3.05685	0.000119413	0.00302554
ecC58105.CDS.8620368892.1	sucC	Cluster_4870	succinyl-CoA ligase [ADP-forming] subunit beta	428.263	3517.2	3.03786	3.32923e-10	3.8725e-08
ecC58105.CDS.8620388627.1		Cluster_3021	DJ-1/PfpI family protein	36.1517	296.706	3.0369	2.09572e-06	0.000104135
ecC58105.CDS.8620369947.1		Cluster_1502	conserved hypothetical protein	12.4092	101.414	3.03077	1.52761e-05	0.000570678
ecC58105.CDS.8620387874.1		Cluster_855	conserved hypothetical protein	3.88964	31.656	3.02477	0.000551825	0.0104216
ecC58105.CDS.8620383489.1	elaB	Cluster_1894	protein elaB	9.95437	79.4234	2.99616	6.09807e-05	0.00177329
ecC58105.CDS.8620380792.1	sucB	Cluster_4914	dihydrolipoyllysine-residue succinyltransferase, E2 component of oxoglutarate dehydrogenase (succinyl-transferring) complex	535.365	4267.49	2.9948	4.54396e-10	4.94808e-08
ecC58105.CDS.8620377462.1	dps	Cluster_988	DNA protection during starvation protein	135.169	1071.47	2.98675	9.04585e-08	6.34201e-06
ecC58105.CDS.8620371317.1	hdeA	Cluster_735	chaperone-like protein hdeA	9.18103	72.7175	2.98558	2.46507e-05	0.000858247
ecC58105.CDS.8620374328.1	srlA	Cluster_1770	glucitol/sorbitol permease IIC component	14.1137	111.006	2.97546	2.54357e-06	0.000123981
ecC58105.CDS.8620386122.2		Cluster_4356	pyridine nucleotide-disulfide oxidoreductase family protein	4.13641	32.2963	2.96492	0.000296567	0.00648645
ecC58105.CDS.8620388709.1	gabT	Cluster_2372	4-aminobutyrate transaminase	9.37185	73.1588	2.96463	9.52621e-06	0.000383899
ecC58105.CDS.8620377094.1		Cluster_279	binding--dependent transport system inner membrane component family protein	23.1599	180.764	2.96441	3.08751e-06	0.000142359
ecC58105.CDS.8620379709.1	fbaB	Cluster_2685	fructose-bisphosphate aldolase class 1	11.6919	88.9111	2.92686	3.07896e-05	0.00102994
ecC58105.CDS.8620383557.1		Cluster_5683	packaged DNA stabilization protein gp4	1.7375	13.044	2.9083	0.00246635	0.0346045
ecC58105.CDS.8620363962.1		Cluster_1794	conserved hypothetical protein	92.8634	695.584	2.90504	3.81297e-07	2.23231e-05
ecC58105.CDS.8620387853.1		Cluster_310	serine/threonine-protein phosphatase	7.11785	52.9807	2.89595	0.000741178	0.0133492
ecC58105.CDS.8620380183.1		Cluster_4948	zinc-binding dehydrogenase family protein	9.18103	67.448	2.87705	4.23231e-05	0.00129706
ecC58105.CDS.8620367944.1	malQ	Cluster_6032	4-alpha-glucanotransferase	47.0372	345.045	2.87491	4.51345e-06	0.000195903
ecC58105.CDS.8620372331.1		Cluster_4663	ABC transporter family protein	5.57118	40.8106	2.87289	0.000257428	0.00592997
ecC58105.CDS.8620369722.1		Cluster_1194	conserved hypothetical protein	7.9701	58.3323	2.87163	7.80258e-05	0.00210177
ecC58105.CDS.8620370361.1	sucD	Cluster_246	succinyl-CoA ligase [ADP-forming] subunit alpha	54.9412	391.899	2.83452	1.40342e-06	7.48198e-05
ecC58105.CDS.8620387059.1	hdeB	Cluster_449	protein hdeB	7.85818	56.0264	2.83384	9.78846e-05	0.00254612
ecC58105.CDS.8620370887.1		Cluster_4984	branched-chain amino acid transport system / permease component family protein	7.9701	56.5541	2.82696	6.38175e-05	0.00180452
ecC58105.CDS.8620373972.1		Cluster_4327	putative glucarate transporter	10.7837	76.4166	2.82504	0.000212476	0.00496554
ecC58105.CDS.8620370266.1	yvbU	Cluster_208	transcriptional regulator, LysR family domain protein	3.41903	24.2233	2.82474	0.000867021	0.0150933
ecC58105.CDS.8620380194.1	glpC	Cluster_994	glycerol-3-phosphate dehydrogenase, anaerobic, C subunit	180.937	1267.73	2.80869	2.88352e-08	2.19505e-06
ecC58105.CDS.8620388924.2	tnaB	Cluster_702	low affinity tryptophan permease	8.63152	60.2576	2.80346	0.000125597	0.00316652
ecC58105.CDS.8620385261.1	glpB	Cluster_2741	glycerol-3-phosphate dehydrogenase, anaerobic, B subunit	293.817	2014.27	2.77727	3.84168e-09	3.51102e-07
ecC58105.CDS.8620376713.1	katE	Cluster_5996	catalase HPII	51.1047	350.262	2.77691	1.29212e-05	0.00050166
ecC58105.CDS.8620361827.1		Cluster_2849	conserved hypothetical protein	5.15653	35.2468	2.77302	0.000287948	0.00643545
ecC58105.CDS.8620369674.2	glgC	Cluster_4303	glucose-1-phosphate adenylyltransferase	89.7471	612.994	2.77194	2.75298e-06	0.000129264
ecC58105.CDS.8620372502.1		Cluster_2349	conserved hypothetical protein	8.38474	55.49	2.72639	0.000610098	0.0114377
ecC58105.CDS.8620374801.1		Cluster_2004	acetyltransferase family protein	24.4268	159.621	2.70812	2.78968e-05	0.000945536
ecC58105.CDS.8620377626.1		Cluster_6621	ERF superfamily protein	7.91414	51.4967	2.70198	0.000267317	0.0061077
ecC58105.CDS.8620365026.1	nrfB	Cluster_212	cytochrome c nitrite reductase, pentaheme subunit	4.98866	32.2531	2.69271	0.000390145	0.00805146
ecC58105.CDS.8620385942.1	putA	Cluster_5514	bifunctional protein putA	167.25	1073.14	2.68177	6.3196e-07	3.55425e-05
ecC58105.CDS.8620374891.1	ilvA	Cluster_4979	threonine ammonia-lyase	96.2522	615.156	2.67606	2.8166e-07	1.71612e-05
ecC58105.CDS.8620370484.1	sdaC	Cluster_4351	serine transporter	144.948	921.481	2.66842	3.83827e-07	2.23231e-05
ecC58105.CDS.8620365936.1	gadE	Cluster_960	transcriptional regulator gadE	15.1109	95.8335	2.66494	0.000439171	0.00871192
ecC58105.CDS.8620367996.1		Cluster_2802	fimbrial family protein	37.014	232.2	2.64923	0.000146655	0.00362599
ecC58105.CDS.8620372822.1	osmC	Cluster_1446	peroxiredoxin osmC	14.8641	92.0737	2.63096	0.00029095	0.00643758
ecC58105.CDS.8620372528.1		Cluster_1394	conserved hypothetical protein	28.2605	174.482	2.62622	3.8142e-05	0.00120317
ecC58105.CDS.8620375171.1	ybdK	Cluster_4896	carboxylate-amine ligase YbdK	25.7037	158.535	2.62475	0.000154237	0.00374116
ecC58105.CDS.8620365653.1	glgX	Cluster_6020	glycogen debranching enzyme GlgX	77.3379	475.191	2.61926	1.35875e-05	0.00051896
ecC58105.CDS.8620386026.1		Cluster_4689	putative nucleotide-binding containing TIR-like domain protein	64.8827	397.887	2.61645	1.6307e-05	0.000600426
ecC58105.CDS.8620373701.1		Cluster_5809	putative ydiA	31.8144	194.959	2.61542	2.09398e-05	0.000744235
ecC58105.CDS.8620376228.1	sucA	Cluster_5550	oxoglutarate dehydrogenase (succinyl-transferring), E1 component	1395.74	8542.04	2.61355	3.91536e-09	3.51559e-07
ecC58105.CDS.8620376098.1		Cluster_3201	esterase-like activity of phytase family protein	3.88964	23.7777	2.6119	0.00310931	0.0416582
ecC58105.CDS.8620372006.1		Cluster_2982	cytochrome c family protein	4.4951	27.2734	2.60107	0.00135403	0.0215216
ecC58105.CDS.8620364728.1		Cluster_1630	ybgS-like family protein	10.0103	60.608	2.59802	0.0004589	0.00903328
ecC58105.CDS.8620367401.1		Cluster_3832	putative membrane protein	10.6717	64.4887	2.59525	0.000202649	0.00477952
ecC58105.CDS.8620360467.1		Cluster_1197	perC transcriptional activator family protein	51.5093	304.996	2.56588	9.98185e-05	0.00258016
ecC58105.CDS.8620387912.1	glpD	Cluster_5887	aerobic glycerol-3-phosphate dehydrogenase	340.956	2016.09	2.5639	1.12541e-06	6.06298e-05
ecC58105.CDS.8620371016.2		Cluster_5203	conserved hypothetical protein	25.6148	151.453	2.56382	0.00011456	0.00291792
ecC58105.CDS.8620371359.1		Cluster_3300	putative membrane protein	9.15808	54.0103	2.56012	0.00137148	0.0216643
ecC58105.CDS.8620378318.1		Cluster_5975	PRD domain protein	19.2473	111.244	2.53099	7.09448e-05	0.00193833
ecC58105.CDS.8620382996.1	bfr	Cluster_3372	bacterioferritin	98.185	556.435	2.50264	5.51678e-05	0.00166087
ecC58105.CDS.8620360248.1		Cluster_3698	transposase, Mutator family protein	18.7538	105.468	2.49156	0.000645321	0.0119665
ecC58105.CDS.8620386278.1	nrfC	Cluster_3540	cytochrome c nitrite reductase, Fe-S protein	3.36308	18.8586	2.48737	0.00342922	0.0450019
ecC58105.CDS.8620376749.1	mdh	Cluster_4666	malate dehydrogenase, NAD-dependent	124.998	697.258	2.47979	3.80879e-05	0.00120317
ecC58105.CDS.8620384623.1	treA	Cluster_1797	periplasmic trehalase	89.9709	499.673	2.47345	2.66283e-05	0.000908559
ecC58105.CDS.8620384941.2		Cluster_2583	conserved hypothetical protein	18.2602	99.7875	2.45016	0.000589295	0.0110883
ecC58105.CDS.8620373883.1	cheR	Cluster_2993	chemotaxis protein methyltransferase	39.2579	213.921	2.44603	5.81397e-05	0.00172999
ecC58105.CDS.8620369291.1		Cluster_5019	zinc-binding dehydrogenase family protein	5.51522	29.7394	2.43089	0.00325114	0.0433315
ecC58105.CDS.8620360291.1		Cluster_6264	bacterial regulatory helix-turn-helix s, AraC family protein	150.171	805.742	2.42372	1.29385e-05	0.00050166
ecC58105.CDS.8620366439.1	rihA	Cluster_4677	pyrimidine-specific ribonucleoside hydrolase rihA	72.9877	387.209	2.40739	5.86183e-05	0.00173415
ecC58105.CDS.8620373996.1		Cluster_4008	H-NS histone family protein	70.4998	372.82	2.40279	3.47231e-05	0.00113193
ecC58105.CDS.8620381037.1		Cluster_7109	iron-sulfur cluster-binding protein	103.943	543.759	2.38718	7.40346e-06	0.000305572
ecC58105.CDS.8620382234.1		Cluster_2370	cheB methylesterase family protein	49.1233	256.056	2.38198	3.55179e-05	0.00114825
ecC58105.CDS.8620363578.1	mbeC	Cluster_6908	mobilization protein mbeC	4.79784	24.9544	2.37884	0.00118025	0.0193607
ecC58105.CDS.8620371692.1	narJ	Cluster_5258	nitrate reductase molybdenum cofactor assembly chaperone	62.9472	326.983	2.377	2.94833e-05	0.000992735
ecC58105.CDS.8620365539.1		Cluster_1857	conserved hypothetical protein	72.4281	376.03	2.37623	4.155e-05	0.00128104
ecC58105.CDS.8620373599.1	ccmA	Cluster_6076	heme ABC exporter, ATP-binding protein CcmA	18.2501	94.5223	2.37275	0.000149353	0.00367494
ecC58105.CDS.8620365891.2	phoA	Cluster_2925	alkaline phosphatase	60.3317	310.568	2.36392	0.000133202	0.00334179
ecC58105.CDS.8620367871.1		Cluster_2312	beta family protein	158.135	800.351	2.33948	7.13049e-05	0.00193833
ecC58105.CDS.8620388891.1	gltA	Cluster_1146	citrate (Si)-synthase	448.139	2266.59	2.3385	4.51673e-06	0.000195903
ecC58105.CDS.8620361463.1		Cluster_6193	conserved hypothetical protein	60.5124	306.038	2.33841	2.65898e-05	0.000908559
ecC58105.CDS.8620388742.1		Cluster_629	uracil-xanthine permease family protein	70.1512	352.958	2.33096	0.000343479	0.00723426
ecC58105.CDS.8620383671.1	glgB	Cluster_4643	1,4-alpha-glucan branching enzyme	103.93	520.825	2.32519	3.12751e-05	0.00103939
ecC58105.CDS.8620373042.1	gudD	Cluster_4367	glucarate dehydratase	49.7718	241.264	2.27721	0.000447566	0.00884418
ecC58105.CDS.8620380432.1		Cluster_7338	substrate binding domain of ABC-type glycine betaine transport system family protein	24.3809	117.465	2.26841	0.00097777	0.0165703
ecC58105.CDS.8620381048.1	gadX	Cluster_947	HTH-type transcriptional regulator gadX	42.4402	203.646	2.26256	0.000743362	0.0133492
ecC58105.CDS.8620372992.1	glpA	Cluster_2273	glycerol-3-phosphate dehydrogenase, anaerobic, A subunit	596.065	2844.03	2.25439	1.35189e-07	8.98567e-06
ecC58105.CDS.8620388093.1		Cluster_1036	conserved hypothetical protein	55.8366	265.587	2.2499	0.00041291	0.00835287
ecC58105.CDS.8620381772.1	maeB	Cluster_4599	NADP-dependent malic enzyme	358.62	1692.1	2.23829	5.77759e-06	0.000246414
ecC58105.CDS.8620369143.1		Cluster_2501	bacterial regulatory helix-turn-helix , lysR family protein	14.3045	66.7557	2.22242	0.000182652	0.00437433
ecC58105.CDS.8620380042.1	fucI	Cluster_2019	L-fucose isomerase	48.1132	222.574	2.20978	0.000258379	0.00592997
ecC58105.CDS.8620388926.1		Cluster_683	putative cardiolipin synthase YbhO	9.89841	45.4917	2.20034	0.00190928	0.0279991
ecC58105.CDS.8620388754.1		Cluster_5325	putative type III secretion system, LEE associated	156.762	720.209	2.19984	3.23918e-05	0.00106956
ecC58105.CDS.8620377864.1		Cluster_2065	conserved hypothetical protein	10.2011	46.8199	2.19839	0.00142068	0.0221678
ecC58105.CDS.8620388044.2	glgP	Cluster_6003	glycogen/starch/alpha-glucan phosphorylases family protein	395.153	1804.86	2.1914	1.73531e-05	0.000625444
ecC58105.CDS.8620387383.1	tar	Cluster_1862	methyl-accepting chemotaxis protein II	127.29	579.295	2.18618	4.80549e-05	0.0014553
ecC58105.CDS.8620376187.1		Cluster_3615	conserved hypothetical protein	18.0823	82.0235	2.18146	0.000349507	0.00730112
ecC58105.CDS.8620367639.2	fucK	Cluster_7108	L-fuculokinase	15.9961	71.9733	2.16974	0.00195994	0.0284971
ecC58105.CDS.8620360343.1		Cluster_5125	hypothetical protein	29.7182	133.516	2.16759	0.000291786	0.00643758
ecC58105.CDS.8620370278.1		Cluster_6578	cysteine-rich domain protein	136.431	607.27	2.15416	1.73478e-05	0.000625444
ecC58105.CDS.8620360256.1		Cluster_5539	putative membrane protein	25.4469	112.944	2.15005	0.00065783	0.0121107
ecC58105.CDS.8620388081.1		Cluster_3885	putative predicted protein	12.3203	54.4516	2.14394	0.000499263	0.00957729
ecC58105.CDS.8620369433.2		Cluster_6171	putative HTH-type transcriptional regulator leuO	9.65163	42.4373	2.13649	0.00332577	0.04414
ecC58105.CDS.8620364651.1		Cluster_3789	hypothetical protein	29.0567	127.615	2.13485	0.000471284	0.0092415
ecC58105.CDS.8620389067.1		Cluster_6739	cysteine protease , YopT-type domain protein	531.374	2327.1	2.13074	0.000114596	0.00291792
ecC58105.CDS.8620365954.1	rihC	Cluster_4700	non-specific ribonucleoside hydrolase rihC	54.4807	235.986	2.11488	0.0002017	0.00477916
ecC58105.CDS.8620374253.1		Cluster_3028	yjcZ-like family protein	10.2571	44.4101	2.11427	0.00336456	0.0442668
ecC58105.CDS.8620366498.1	glgA	Cluster_5909	glycogen synthase	159.306	686.157	2.10674	0.000143977	0.00357705
ecC58105.CDS.8620369459.1	sdhB	Cluster_3602	succinate dehydrogenase iron-sulfur subunit	34.0555	145.733	2.09737	0.000326928	0.00703032
ecC58105.CDS.8620383499.1		Cluster_5879	PTS system, sucrose-specific IIBC component	142.299	608.684	2.09676	0.000113161	0.00291035
ecC58105.CDS.8620382628.1		Cluster_4942	major tail sheath protein	20.2344	86.1595	2.0902	0.000775584	0.0136877
ecC58105.CDS.8620380839.1	fliC	Cluster_7296	flagellin	1072.31	4541.38	2.08241	1.83229e-06	9.4724e-05
ecC58105.CDS.8620379308.1		Cluster_4950	zinc-binding dehydrogenase family protein	9.10212	38.5392	2.08205	0.00357325	0.0462985
ecC58105.CDS.8620371056.2	aspA	Cluster_1241	aspartate ammonia-lyase	2099.35	8826.48	2.07189	1.18646e-07	7.98989e-06
ecC58105.CDS.8620374829.1		Cluster_7373	aldo/keto reductase family protein	27.711	116.383	2.07036	0.00111633	0.01849
ecC58105.CDS.8620384694.1		Cluster_3162	ketose-bisphosphate aldolase family protein	18.2272	76.1656	2.06305	0.00274318	0.0376397
ecC58105.CDS.8620374003.1		Cluster_7447	conserved hypothetical protein	25.7037	106.338	2.0486	0.0024572	0.0346045
ecC58105.CDS.8620361976.1		Cluster_254	enterobacterial TraT complement resistance family protein	110.653	455.354	2.04095	0.000412695	0.00835287
ecC58105.CDS.8620380083.1	sdhA	Cluster_7282	succinate dehydrogenase, flavoprotein subunit	452.81	1834.87	2.0187	9.82198e-06	0.000392726
ecC58105.CDS.8620376643.1	pfkB	Cluster_6972	6-phosphofructokinase isozyme 2	38.1029	153.214	2.00757	0.00103261	0.0173275
ecC58105.CDS.8620383116.1		Cluster_7256	putative phosphoethanolamine transferase ybiP	412.857	102.95	-2.0037	0.000225801	0.00525295
ecC58105.CDS.8620377574.1	gltP	Cluster_4295	proton glutamate symport protein	898.577	223.573	-2.00689	0.000323024	0.00700524
ecC58105.CDS.8620371882.1	marR	Cluster_1463	multiple antibiotic resistance protein marR	53.1321	12.9964	-2.03147	0.00161911	0.0245243
ecC58105.CDS.8620376859.1	livJ	Cluster_2753	leu/Ile/Val/Thr-binding protein	194.866	47.6549	-2.03179	0.000741894	0.0133492
ecC58105.CDS.8620383693.2		Cluster_795	putative stress response protein	230.506	55.3472	-2.05822	8.17362e-05	0.00219019
ecC58105.CDS.8620384139.1		Cluster_6337	polyamine ABC transporter, ATP-binding family protein	1739.31	417.126	-2.05996	4.00207e-05	0.00124137
ecC58105.CDS.8620376467.1		Cluster_6200	bacterial regulatory helix-turn-helix , lysR family protein	69.9346	16.7387	-2.06282	0.000773271	0.0136877
ecC58105.CDS.8620380981.1	rlmG	Cluster_955	ribosomal RNA large subunit methyltransferase G	888.951	211.525	-2.07128	3.56724e-05	0.00114825
ecC58105.CDS.8620367764.1		Cluster_6273	bacterial regulatory helix-turn-helix , lysR family protein	665.698	157.302	-2.08133	3.90988e-05	0.00122017
ecC58105.CDS.8620389084.2	tadA	Cluster_524	tRNA-specific adenosine deaminase	64.679	15.0168	-2.10672	0.000991502	0.0167352
ecC58105.CDS.8620371489.1		Cluster_1910	conserved hypothetical protein	44.7932	10.34	-2.11504	0.00123682	0.0200954
ecC58105.CDS.8620369778.1		Cluster_4710	EF-P lysine aminoacylase GenX	352.521	81.2924	-2.11652	0.000161518	0.00389929
ecC58105.CDS.8620366792.2		Cluster_6206	putative L,D-transpeptidase ErfK/SrfK	526.385	121.078	-2.12019	2.20791e-05	0.00077398
ecC58105.CDS.8620384969.1	ibpA	Cluster_3973	small heat shock protein ibpA	136.196	31.0676	-2.1322	0.000419611	0.00842184
ecC58105.CDS.8620380617.1		Cluster_803	H+ symporter) family protein	1850.54	421.405	-2.13467	9.30455e-05	0.00245467
ecC58105.CDS.8620388282.1		Cluster_3191	hsp70 family protein	179.58	40.763	-2.1393	0.000843463	0.0147332
ecC58105.CDS.8620365591.1	aceE	Cluster_5556	pyruvate dehydrogenase (acetyl-transferring), homodimeric type	39981.2	9005.52	-2.15044	7.04062e-06	0.000292959
ecC58105.CDS.8620379331.1		Cluster_1891	plasmid stability family protein	18.3721	4.13601	-2.15121	0.0035146	0.0458871
ecC58105.CDS.8620367009.1		Cluster_1550	conserved hypothetical protein	29.8961	6.59771	-2.17992	0.00266315	0.0368925
ecC58105.CDS.8620377219.1	aceF	Cluster_6117	dihydrolipoyllysine-residue acetyltransferase	11419.3	2519.03	-2.18053	1.19633e-05	0.000470985
ecC58105.CDS.8620374676.1	fiu	Cluster_6848	catecholate siderophore receptor fiu	1096.61	233.826	-2.22955	0.00097727	0.0165703
ecC58105.CDS.8620378729.1		Cluster_2882	conserved hypothetical protein	54.5109	11.6163	-2.2304	0.00112066	0.0185017
ecC58105.CDS.8620386617.1		Cluster_4741	S-adenosyl-L-homocysteine hydrolase, NAD binding domain protein	573.45	120.857	-2.24636	1.60185e-06	8.4518e-05
ecC58105.CDS.8620377854.1	yhhQ	Cluster_180	inner membrane protein yhhQ	27.9118	5.85789	-2.25242	0.00361959	0.0466626
ecC58105.CDS.8620387644.1	kdpA	Cluster_1848	K+-transporting ATPase, A subunit	213.967	44.8427	-2.25444	0.00197268	0.0286011
ecC58105.CDS.8620370311.1	ackA	Cluster_4904	acetate kinase	9560.56	2001.44	-2.25606	2.70135e-06	0.000128014
ecC58105.CDS.8620386886.1		Cluster_5135	fimbrial family protein	43.1117	8.95989	-2.26653	0.00114886	0.0189064
ecC58105.CDS.8620371309.1	kdpB	Cluster_1115	K+-transporting ATPase, B subunit	193.641	39.9669	-2.27651	0.00161962	0.0245243
ecC58105.CDS.8620380962.1	folK	Cluster_6542	2-amino-4-hydroxy-6-hydroxymethyldihydropteridine diphosphokinase	236.696	48.8403	-2.27689	6.08513e-05	0.00177329
ecC58105.CDS.8620368842.1	dusA	Cluster_2352	tRNA dihydrouridine synthase A family protein	238.077	49.0393	-2.27942	7.04108e-05	0.00193833
ecC58105.CDS.8620367121.1	fhuA	Cluster_7243	ferrichrome-iron receptor	14145.2	2907.92	-2.28225	1.57477e-05	0.000584036
ecC58105.CDS.8620375856.2	rlmF	Cluster_6197	ribosomal RNA large subunit methyltransferase F	191.868	38.9935	-2.29881	0.000325295	0.00702473
ecC58105.CDS.8620380936.1	ptsG	Cluster_7106	PTS system glucose-specific EIICB component	1965.34	399.323	-2.29915	3.4532e-05	0.00113193
ecC58105.CDS.8620384277.1		Cluster_5543	conserved hypothetical protein	48.1434	9.25844	-2.3785	8.33951e-05	0.002223
ecC58105.CDS.8620389543.1		Cluster_1577	conserved hypothetical protein	315.755	59.5308	-2.4071	1.08111e-05	0.000428923
ecC58105.CDS.8620372541.1		Cluster_854	4'-phosphopantetheinyl transferase superfamily protein	238.162	43.2203	-2.46216	0.000153513	0.00374116
ecC58105.CDS.8620382658.1	mcbR	Cluster_5486	HTH-type transcriptional regulator mcbR domain protein	45.129	8.1725	-2.46521	0.000333932	0.00709154
ecC58105.CDS.8620371118.1	dkgB	Cluster_3181	2,5-diketo-D-gluconic acid reductase B	283.312	51.1636	-2.4692	4.20027e-06	0.00018693
ecC58105.CDS.8620385983.1		Cluster_5881	putative arginine/ornithine antiporter	502.775	87.929	-2.5155	1.39099e-05	0.000527338
ecC58105.CDS.8620377281.1		Cluster_574	entericidin EcnA/B family protein	24.5488	4.2831	-2.51892	0.00120487	0.0197013
ecC58105.CDS.8620380026.1	kdpC	Cluster_1711	K+-transporting ATPase, C subunit	50.9039	8.86038	-2.52233	0.00110335	0.0183343
ecC58105.CDS.8620371136.1		Cluster_4329	putative transport protein YifK	830.815	134.896	-2.62268	8.16357e-06	0.000334249
ecC58105.CDS.8620368294.1		Cluster_4030	putative prophage DLP12 integrase	146.605	23.7345	-2.62688	5.95814e-06	0.000249949
ecC58105.CDS.8620387732.2	gcd	Cluster_4616	quinoprotein glucose dehydrogenase	922.575	143.986	-2.67974	4.07744e-06	0.000184675
ecC58105.CDS.8620378104.2	yeeF	Cluster_7326	inner membrane transport protein YeeF	987.072	152.154	-2.69763	4.8066e-06	0.000206724
ecC58105.CDS.8620365336.1	suhB	Cluster_135	inositol-1-monophosphatase	2375.3	365.457	-2.70034	4.79155e-09	4.15647e-07
ecC58105.CDS.8620384932.1	hokA	Cluster_1210	protein HokA	31.7226	4.77631	-2.73154	0.000151941	0.00372074
ecC58105.CDS.8620372702.1		Cluster_5033	rhodanese-like domain protein	724.526	105.533	-2.77935	9.72739e-07	5.3532e-05
ecC58105.CDS.8620370767.1		Cluster_628	putative two-component-system connector protein AriR	23.3938	3.2491	-2.84802	0.00035255	0.00733475
ecC58105.CDS.8620387386.1		Cluster_1506	conserved hypothetical protein	42.5163	5.85789	-2.85956	6.3443e-05	0.0018039
ecC58105.CDS.8620369609.1		Cluster_3219	bacterial regulatory s, luxR family protein	103.878	14.078	-2.88338	2.57542e-05	0.000890607
ecC58105.CDS.8620368731.1		Cluster_7280	PTS system, Fru family, IIB component domain protein	1403.2	179.821	-2.96409	5.61871e-07	3.23107e-05
ecC58105.CDS.8620369552.1	fis	Cluster_98	DNA-binding protein fis	1587.75	190.438	-3.05959	1.25649e-08	9.89337e-07
ecC58105.CDS.8620385286.1	dusB	Cluster_2480	tRNA-dihydrouridine synthase B	7270.72	867.999	-3.06633	8.72099e-11	1.11585e-08
ecC58105.CDS.8620381097.1	pfkB	Cluster_2522	1-phosphofructokinase	537.202	55.3861	-3.27787	1.88216e-06	9.63287e-05
ecC58105.CDS.8620385328.1	lpp	Cluster_958	major outer membrane lipoprotein Lpp	22.7553	2.31461	-3.29736	7.1573e-05	0.00193833
ecC58105.CDS.8620380103.1		Cluster_979	phosphocarrier, HPr family protein	646.854	65.7261	-3.2989	1.10904e-06	6.03835e-05
ecC58105.CDS.8620365221.1		Cluster_6840	tonB-dependent siderophore receptor family protein	1630.77	158.263	-3.36516	6.78732e-10	7.23698e-08
ecC58105.CDS.8620367472.2		Cluster_2166	rbsD / FucU transport family protein	215.072	18.7072	-3.52315	4.30669e-06	0.000190014
ecC58105.CDS.8620387038.2	yhiM	Cluster_6397	inner membrane protein yhiM	80.7742	6.69722	-3.59226	1.49025e-07	9.77833e-06
ecC58105.CDS.8620371334.1	ccmA	Cluster_5886	heme ABC exporter, ATP-binding protein CcmA	573.255	44.5053	-3.68713	9.28585e-08	6.42229e-06
ecC58105.CDS.8620375266.1		Cluster_1823	conserved hypothetical protein	359.401	27.4768	-3.70931	7.58533e-10	7.9228e-08
ecC58105.CDS.8620383079.1		Cluster_5518	hypothetical protein	10.9745	0.787396	-3.80092	0.00293246	0.0394956
ecC58105.CDS.8620368647.1		Cluster_3651	toxin-antitoxin system, toxin component, RelE family domain protein	9.04617	0.640304	-3.82048	0.00142026	0.0221678
ecC58105.CDS.8620370693.1		Cluster_1152	putative protein involved in biofilm formation	9.62869	0.640304	-3.91051	0.000411983	0.00835287
aThese are locus ids that were generated by an in-house annotation pipeline.
bLFC is the log2 fold-change value of the read counts. Any read counts that were zero were considered one for the LFC calculation.

## Sheet: LB 1 vs. LB 0.5
Locus IDa	Gene ID	LS-BSR Cluster ID	Predicted Protein Function	Read Counts (LB 0.5)	Read Counts (LB 1)	LFC (LB 1/ LB 0.5)b	p-value	FDR
ecC58105.CDS.8620382317.2	hcp	Cluster_2221	hydroxylamine reductase	11.2294	1045.24	6.54041	2.71374e-16	1.05883e-12
ecC58105.CDS.8620379932.1	psuK	Cluster_6165	pseudouridine kinase	45.5822	1753.33	5.26549	2.96151e-13	1.51778e-10
ecC58105.CDS.8620387427.1	psuG	Cluster_4667	pseudouridine-5'-phosphate glycosidase	200.656	6669.82	5.05485	3.97679e-11	1.27382e-08
ecC58105.CDS.8620386018.1	hcr	Cluster_4713	NADH oxidoreductase hcr	5.54002	171.501	4.95218	8.52894e-10	1.50727e-07
ecC58105.CDS.8620376264.1	ygfJ	Cluster_5123	molybdenum hydroxylase accessory protein, YgfJ family	45.0902	1107.37	4.61818	2.82998e-11	1.00724e-08
ecC58105.CDS.8620369143.1		Cluster_2501	bacterial regulatory helix-turn-helix , lysR family protein	82.0929	1835.41	4.4827	1.47804e-10	3.78748e-08
ecC58105.CDS.8620384268.1	cysD	Cluster_4703	sulfate adenylyltransferase, small subunit	27.5712	590.938	4.42177	4.23914e-10	9.36174e-08
ecC58105.CDS.8620388933.1		Cluster_4935	oxidoreductase NAD-binding domain protein	56.2756	1194.84	4.40817	4.32578e-10	9.36174e-08
ecC58105.CDS.8620388924.2	tnaB	Cluster_702	low affinity tryptophan permease	74.0933	1510.43	4.34948	4.66439e-10	9.562e-08
ecC58105.CDS.8620380142.1	ansB	Cluster_2368	L-asparaginase 2	525.833	10015.4	4.25148	1.42816e-08	1.92613e-06
ecC58105.CDS.8620384257.1		Cluster_6691	conserved hypothetical protein	10.5237	195.778	4.21751	1.96193e-08	2.57817e-06
ecC58105.CDS.8620370188.1		Cluster_6839	aldehyde ferredoxin oxidoreductase, domains 2 & 3 family protein	61.2828	1137.39	4.2141	5.67394e-10	1.077e-07
ecC58105.CDS.8620367151.1		Cluster_3154	PRD domain protein	0.491924	8.4452	4.10162	0.00347836	0.0396147
ecC58105.CDS.8620379026.1	ric	Cluster_2907	iron-sulfur cluster repair di-iron protein	12.0639	200.707	4.05633	5.5104e-08	6.70091e-06
ecC58105.CDS.8620387874.1		Cluster_855	conserved hypothetical protein	38.865	638.446	4.03802	5.82187e-09	8.77562e-07
ecC58105.CDS.8620365599.2	ompW	Cluster_3286	outer membrane protein W	14.096	222.873	3.98287	4.09317e-08	5.11646e-06
ecC58105.CDS.8620372159.1		Cluster_3564	ABC transporter family protein	3.78607	59.7911	3.98116	8.41698e-07	6.07563e-05
ecC58105.CDS.8620370287.1		Cluster_4090	conserved hypothetical protein	104.297	1591.43	3.93155	4.90885e-09	7.86182e-07
ecC58105.CDS.8620371602.1		Cluster_2800	cobalt transport family protein	6.31012	92.2963	3.87053	3.90425e-07	3.18426e-05
ecC58105.CDS.8620374891.1	ilvA	Cluster_4979	threonine ammonia-lyase	757.611	10940.5	3.85208	4.23126e-07	3.38832e-05
ecC58105.CDS.8620366771.1	glcD	Cluster_1295	glycolate oxidase, subunit GlcD	4.21357	59.2336	3.8133	3.9385e-06	0.000217041
ecC58105.CDS.8620367678.1		Cluster_2285	conserved hypothetical protein	17.7532	241.111	3.76355	1.8692e-07	1.87837e-05
ecC58105.CDS.8620379011.1		Cluster_1598	putative periplasmic/exported protein	0.770099	10.278	3.73837	0.00123235	0.0187906
ecC58105.CDS.8620373691.1		Cluster_4058	bacteriophage lysis family protein	3.22972	40.6569	3.65402	1.42009e-05	0.000603867
ecC58105.CDS.8620372478.1		Cluster_1131	conserved hypothetical protein	33.6881	418.329	3.63433	2.41201e-07	2.22763e-05
ecC58105.CDS.8620376194.1		Cluster_6138	bacterial regulatory , Fis family protein	171.497	2041	3.57302	1.98364e-07	1.93181e-05
ecC58105.CDS.8620380922.1		Cluster_6511	putative DNA-binding protein	8.21339	96.8265	3.55935	3.56215e-06	0.000200615
ecC58105.CDS.8620362790.1		Cluster_6801	conserved hypothetical protein	9.96733	114.786	3.5256	2.36052e-06	0.000147533
ecC58105.CDS.8620376497.1		Cluster_3121	putative selenium-dependent hydroxylase accessory protein YqeC	10.8663	122.25	3.49191	1.21414e-06	8.29662e-05
ecC58105.CDS.8620382912.1		Cluster_2095	biofilm formation family protein	63.9357	711.695	3.47657	8.88081e-08	9.89438e-06
ecC58105.CDS.8620387007.1		Cluster_3285	putative predicted oxidoreductase	11.9146	131.048	3.4593	1.06998e-06	7.61621e-05
ecC58105.CDS.8620374302.1	R	Cluster_1495	lysozyme	7.44329	80.2143	3.42985	9.34669e-06	0.000427695
ecC58105.CDS.8620386664.1		Cluster_5922	putative pseudouridine transporter	12.1283	126.752	3.38555	1.98901e-06	0.00013108
ecC58105.CDS.8620365208.1		Cluster_2535	anaerobic sulfatase maturase	33.6032	346.883	3.36778	1.09437e-06	7.68306e-05
ecC58105.CDS.8620366357.1	yeiA	Cluster_2562	NAD-dependent dihydropyrimidine dehydrogenase subunit PreA	112.127	1139.68	3.34543	2.99258e-07	2.59949e-05
ecC58105.CDS.8620374228.1	cysK	Cluster_6370	cysteine synthase A	699.479	7109.48	3.34539	2.66593e-06	0.000162654
ecC58105.CDS.8620370318.1		Cluster_3548	G-rich domain on tyrosine kinase family protein	7.35839	73.0162	3.31075	5.73251e-06	0.000299787
ecC58105.CDS.8620378049.1		Cluster_1637	conserved hypothetical protein	5.32627	51.8293	3.28257	1.04133e-05	0.000472286
ecC58105.CDS.8620385986.1	pflB	Cluster_5990	formate acetyltransferase	147.015	1429.14	3.28111	3.91431e-07	3.18426e-05
ecC58105.CDS.8620380886.1	cysI	Cluster_4577	sulfite reductase (NADPH) hemoprotein, beta-component	24.2566	235.642	3.28015	1.16383e-06	8.06028e-05
ecC58105.CDS.8620379846.1	xylF	Cluster_7483	D-xylose ABC transporter, D-xylose-binding protein	4.98367	48.369	3.2788	3.28885e-05	0.00115234
ecC58105.CDS.8620388679.2		Cluster_2405	maltose operon periplasmic family protein	269.223	2539.25	3.23753	3.66966e-06	0.000204424
ecC58105.CDS.8620385212.1		Cluster_5789	conserved hypothetical protein	2.52405	22.9896	3.18717	0.000174617	0.0041431
ecC58105.CDS.8620369453.2		Cluster_5290	putative CoA-substrate-specific enzyme activase domain protein	2.24587	20.2627	3.17348	0.000555446	0.0100945
ecC58105.CDS.8620376716.1		Cluster_87	30S ribosomal subunit S22 family protein	35.9574	322.866	3.16657	1.39625e-06	9.4155e-05
ecC58105.CDS.8620385567.1	cysN	Cluster_1535	sulfate adenylyltransferase subunit 1	32.1274	287.471	3.16154	3.39889e-06	0.000193548
ecC58105.CDS.8620371374.2	ibpB	Cluster_618	small heat shock protein ibpB	1.9677	17.3156	3.13749	0.00136292	0.0200281
ecC58105.CDS.8620382279.1	scrY	Cluster_800	sucrose porin	249.681	2186.96	3.13077	2.24198e-06	0.000141854
ecC58105.CDS.8620365791.1		Cluster_6334	coA-transferase III family protein	1.47577	12.9024	3.1281	0.00333493	0.0383218
ecC58105.CDS.8620368092.1		Cluster_4151	putative type III effector	1.26202	11.0256	3.12705	0.00250426	0.031227
ecC58105.CDS.8620374547.1		Cluster_6812	conserved hypothetical protein	7.35839	63.0314	3.09861	1.87379e-05	0.000733066
ecC58105.CDS.8620381402.1		Cluster_1127	conserved hypothetical protein	3.99982	34.0593	3.09004	0.000129354	0.00350763
ecC58105.CDS.8620386282.1		Cluster_6163	prolyl oligopeptidase family protein	3.99982	33.7661	3.07757	0.000140474	0.00369194
ecC58105.CDS.8620369561.1		Cluster_5166	pyruvate formate lyase family protein	69.4317	575.407	3.05091	4.01102e-06	0.000218686
ecC58105.CDS.8620371317.1	hdeA	Cluster_735	chaperone-like protein hdeA	89.1527	726.358	3.02633	3.22678e-06	0.000186643
ecC58105.CDS.8620376757.1		Cluster_3843	conserved hypothetical protein	5.26184	42.7977	3.02389	9.14362e-05	0.00267493
ecC58105.CDS.8620366951.2	ackA	Cluster_5935	acetate kinase	471.267	3801.17	3.01183	6.72928e-06	0.000332227
ecC58105.CDS.8620377709.1		Cluster_7078	AAA domain family protein	6.24569	50.0405	3.00216	8.71902e-05	0.00259796
ecC58105.CDS.8620376071.1		Cluster_1950	his Kinase A domain protein	6.80204	54.3805	2.99905	4.76916e-05	0.0015769
ecC58105.CDS.8620366716.1		Cluster_2230	NUDIX domain protein	30.309	240.247	2.9867	1.42572e-05	0.000603867
ecC58105.CDS.8620381048.1	gadX	Cluster_947	HTH-type transcriptional regulator gadX	248.703	1967.83	2.98411	2.92761e-06	0.000176518
ecC58105.CDS.8620376089.2	slp	Cluster_5053	outer membrane protein slp	35.0585	276.316	2.97849	8.63395e-06	0.00040603
ecC58105.CDS.8620369284.2	malK	Cluster_2713	maltose/maltodextrin import ATP-binding protein MalK	554.007	4330.39	2.96652	2.26397e-05	0.000853151
ecC58105.CDS.8620382996.1	bfr	Cluster_3372	bacterioferritin	682.142	5310.24	2.96063	1.39775e-05	0.000601972
ecC58105.CDS.8620379209.1		Cluster_5842	phage holin, lambda family	8.27781	64.3795	2.95928	5.03978e-05	0.00164515
ecC58105.CDS.8620388967.2		Cluster_4265	bacterial extracellular solute-binding s, 5 Middle family protein	143.162	1110.41	2.95537	4.68987e-06	0.000253006
ecC58105.CDS.8620377616.1	hdeD	Cluster_219	protein hdeD	31.0587	239.574	2.9474	1.06391e-05	0.000478293
ecC58105.CDS.8620377839.1		Cluster_4277	conserved hypothetical protein	34.8008	268.222	2.94623	1.73522e-05	0.000700454
ecC58105.CDS.8620386363.1		Cluster_85	conserved hypothetical protein	13.1766	98.5125	2.90233	2.15632e-05	0.00082471
ecC58105.CDS.8620376539.1	cysH	Cluster_2851	phosphoadenosine phosphosulfate reductase	15.5718	116.399	2.90207	2.99069e-05	0.00108704
ecC58105.CDS.8620362422.1		Cluster_5695	phage antitermination Q family protein	4.55617	33.9275	2.89656	0.000159552	0.00398879
ecC58105.CDS.8620372641.1		Cluster_441	putative predicted protein	17.3901	128.892	2.88982	2.72687e-05	0.00100541
ecC58105.CDS.8620374364.1		Cluster_2761	putative N-acetylneuraminic acid outer membrane channel protein NanC	7.50771	55.5681	2.88781	0.000113183	0.00311863
ecC58105.CDS.8620370416.1	ybhQ	Cluster_434	inner membrane protein ybhQ	49.3243	364.197	2.88435	1.82983e-05	0.000729591
ecC58105.CDS.8620364894.1		Cluster_7127	phage terminase, large subunit, PBSX family	37.4097	275.406	2.88007	3.24363e-05	0.00114645
ecC58105.CDS.8620374026.1		Cluster_1287	ABC transporter family protein	14.995	109.465	2.86793	2.05442e-05	0.000797642
ecC58105.CDS.8620374607.1		Cluster_5589	putative predicted protein	1.75395	12.5212	2.8357	0.00398308	0.0433403
ecC58105.CDS.8620368019.2		Cluster_6030	orn/Lys/Arg decarboxylase, N-terminal domain protein	80.2366	567.782	2.82301	6.2754e-06	0.000318322
ecC58105.CDS.8620379694.1		Cluster_3652	conserved hypothetical protein	4.27799	30.2617	2.82249	0.000265256	0.00571192
ecC58105.CDS.8620373629.1	cysA	Cluster_4885	sulfate ABC transporter, ATP-binding family protein	26.3736	185.866	2.81709	3.13308e-05	0.00111567
ecC58105.CDS.8620370987.1	malE	Cluster_427	maltose-binding periplasmic protein	2205.12	15422.8	2.80614	0.000260265	0.00565195
ecC58105.CDS.8620365708.1		Cluster_139	conserved hypothetical protein	6.52387	45.2024	2.7926	0.000213172	0.00487725
ecC58105.CDS.8620370484.1	sdaC	Cluster_4351	serine transporter	1130.75	7778.25	2.78217	9.16643e-05	0.00267493
ecC58105.CDS.8620379404.1		Cluster_2814	conserved hypothetical protein	45.2191	308.367	2.76964	2.08932e-05	0.000805095
ecC58105.CDS.8620384478.1		Cluster_543	phage regulatory , Rha family protein	8.76974	59.7318	2.76789	0.000144414	0.00375698
ecC58105.CDS.8620366832.2	alsB	Cluster_7320	D-allose-binding periplasmic protein	5.47559	37.0061	2.75668	0.000429983	0.00822263
ecC58105.CDS.8620371122.1		Cluster_5619	conserved hypothetical protein	0	6.74441	2.75369	0.00174749	0.0241399
ecC58105.CDS.8620374534.1		Cluster_5821	conserved hypothetical protein	7.08021	47.7243	2.75286	0.00015032	0.00385194
ecC58105.CDS.8620369616.1		Cluster_1157	nitrous oxide-stimulated promoter family protein	20.5554	138.364	2.75087	8.97988e-05	0.00266022
ecC58105.CDS.8620385501.1		Cluster_2581	2-hydroxyglutaryl-CoA dehydratase, D-component family protein	21.4544	142.924	2.7359	5.8873e-05	0.00188578
ecC58105.CDS.8620375616.2	tnaA	Cluster_2927	tryptophanase	752.786	5008.01	2.73393	6.744e-05	0.00209821
ecC58105.CDS.8620386266.1		Cluster_3092	prokaryotic cytochrome b561 family protein	7.08021	46.7127	2.72195	0.000181014	0.00423605
ecC58105.CDS.8620384941.2		Cluster_2583	conserved hypothetical protein	122.797	806.266	2.71498	3.30523e-05	0.00115234
ecC58105.CDS.8620383014.1	gadW	Cluster_3473	HTH-type transcriptional regulator gadW	56.2347	362.909	2.69008	3.47165e-05	0.00119411
ecC58105.CDS.8620381614.1	raiA	Cluster_451	ribosome-associated inhibitor A	1408.7	9048.33	2.68328	0.000195461	0.00451233
ecC58105.CDS.8620368474.1		Cluster_4726	conserved hypothetical protein	21.4544	137.498	2.68007	6.95446e-05	0.00213423
ecC58105.CDS.8620380138.1		Cluster_357	2Fe-2S iron-sulfur cluster binding domain protein	2.52405	16.128	2.67576	0.00211796	0.0270687
ecC58105.CDS.8620373819.1		Cluster_2688	FAD binding domain protein	2.52405	16.1132	2.67444	0.00184017	0.0248361
ecC58105.CDS.8620384969.1	ibpA	Cluster_3973	small heat shock protein ibpA	38.01	242.389	2.67287	6.27696e-05	0.00198577
ecC58105.CDS.8620377462.1	dps	Cluster_988	DNA protection during starvation protein	1316.15	8372.58	2.66935	0.000155286	0.0039204
ecC58105.CDS.8620373137.2		Cluster_4165	universal stress B family protein	8.83416	55.7733	2.65841	0.000166868	0.00407237
ecC58105.CDS.8620388093.1		Cluster_1036	conserved hypothetical protein	324.36	2046.03	2.65716	2.3153e-05	0.000866127
ecC58105.CDS.8620386242.2	rtcA	Cluster_4958	RNA 3'-phosphate cyclase	8.55599	53.3546	2.64061	0.000303811	0.00635522
ecC58105.CDS.8620375001.1		Cluster_2358	aldo/keto reductase family protein	154.242	951.875	2.62558	3.97638e-05	0.00134072
ecC58105.CDS.8620384369.1		Cluster_75	proteolipid membrane potential modulator family protein	2.52405	15.3656	2.60589	0.00291041	0.0347029
ecC58105.CDS.8620384311.1		Cluster_1448	binding--dependent transport system inner membrane component family protein	411.226	2484.45	2.59492	0.00017415	0.0041431
ecC58105.CDS.8620386142.1	cysW	Cluster_4844	sulfate ABC transporter, permease protein CysW	19.5716	118.129	2.59353	0.000146471	0.00379124
ecC58105.CDS.8620378414.1		Cluster_2143	PRD domain protein	29.8171	178.389	2.58082	0.000154099	0.00390968
ecC58105.CDS.8620376971.1		Cluster_2264	TPR repeat family protein	18.6522	111.122	2.57473	0.000147376	0.00379548
ecC58105.CDS.8620365412.1	glnB	Cluster_447	nitrogen regulatory protein P-II 1	52.8761	314.19	2.57095	0.000104952	0.00300492
ecC58105.CDS.8620383043.1	pspE	Cluster_696	thiosulfate sulfurtransferase PspE	50.7796	301.167	2.56824	9.1861e-05	0.00267493
ecC58105.CDS.8620387961.1		Cluster_6885	putative j -like protein	0	5.89402	2.55925	0.00333094	0.0383218
ecC58105.CDS.8620375066.1	tatA	Cluster_519	twin arginine-targeting translocase, TatA/E family protein	116.917	688.573	2.55812	4.90731e-05	0.00161218
ecC58105.CDS.8620385208.1		Cluster_3671	sirA-like family protein	22.8657	133.876	2.54964	0.000172538	0.00413204
ecC58105.CDS.8620376421.1	sodC	Cluster_997	superoxide dismutase [Cu-Zn]	13.0477	75.0247	2.52357	0.000396424	0.00775448
ecC58105.CDS.8620368939.1		Cluster_2570	H+ symporter family protein	25.4103	146.017	2.52265	0.000395872	0.00775448
ecC58105.CDS.8620368731.1		Cluster_7280	PTS system, Fru family, IIB component domain protein	219.293	1252.96	2.51441	5.39165e-05	0.00173788
ecC58105.CDS.8620377094.1		Cluster_279	binding--dependent transport system inner membrane component family protein	222.748	1250.56	2.48908	0.000166792	0.00407237
ecC58105.CDS.8620360446.1		Cluster_3642	conserved hypothetical protein	77.9877	433.253	2.47389	0.000100673	0.00291496
ecC58105.CDS.8620385188.2	aphA	Cluster_3595	class B acid phosphatase	129.836	712.152	2.45549	0.000109846	0.00307629
ecC58105.CDS.8620376187.1		Cluster_3615	conserved hypothetical protein	100.511	549.819	2.45161	0.000139056	0.00367351
ecC58105.CDS.8620381606.2		Cluster_533	pfkB carbohydrate kinase family protein	11.2294	61.4036	2.45105	0.000846483	0.0140396
ecC58105.CDS.8620385016.1		Cluster_1201	conserved hypothetical protein	3.50789	19.0896	2.44411	0.003308	0.0383218
ecC58105.CDS.8620374003.1		Cluster_7447	conserved hypothetical protein	130.712	696.901	2.41457	0.000164719	0.00406484
ecC58105.CDS.8620381388.1		Cluster_1388	bacterial regulatory s, luxR family protein	32.5344	172.321	2.40506	0.000275289	0.00587109
ecC58105.CDS.8620367472.2		Cluster_2166	rbsD / FucU transport family protein	23.0151	121.766	2.40346	0.000499658	0.00924458
ecC58105.CDS.8620383146.1		Cluster_7287	conserved hypothetical protein	15.7855	83.4702	2.40266	0.000749286	0.0126673
ecC58105.CDS.8620365074.2		Cluster_2479	putative non-LEE-encoded effector NleA	29.5389	155.209	2.39353	0.000480352	0.00895201
ecC58105.CDS.8620381097.1	pfkB	Cluster_2522	1-phosphofructokinase	67.9764	355.889	2.38832	0.0003516	0.00706648
ecC58105.CDS.8620383066.1		Cluster_6652	conserved hypothetical protein	16.2775	84.3783	2.374	0.000661591	0.0115722
ecC58105.CDS.8620382896.1	ynjE	Cluster_2513	thiosulfate sulfurtransferase YnjE	268.55	1389.03	2.37082	0.000164158	0.00406484
ecC58105.CDS.8620376809.1		Cluster_973	conserved hypothetical protein	35.2722	181.601	2.36417	0.000314967	0.00650889
ecC58105.CDS.8620387077.1	nrfA	Cluster_7115	cytochrome c-552	742.286	3795.96	2.35442	0.000227326	0.00506542
ecC58105.CDS.8620377983.1		Cluster_1467	conserved hypothetical protein	16.257	83.0004	2.35206	0.000290559	0.00610293
ecC58105.CDS.8620364923.1		Cluster_431	conserved hypothetical protein	141.985	719.263	2.34078	0.000237738	0.00525176
ecC58105.CDS.8620381646.1		Cluster_3122	conserved hypothetical protein	27.0588	136.267	2.33227	0.000372065	0.0073623
ecC58105.CDS.8620375261.2		Cluster_2012	conserved hypothetical protein	79.9964	402.716	2.33175	0.000457647	0.00868682
ecC58105.CDS.8620370617.1	yeiT	Cluster_2554	NAD-dependent dihydropyrimidine dehydrogenase sunbunit PreT	238.071	1194.11	2.32646	0.000184343	0.00428517
ecC58105.CDS.8620388582.1		Cluster_3730	conserved hypothetical protein	10.7374	53.7646	2.32401	0.00136873	0.0200289
ecC58105.CDS.8620365977.1		Cluster_2591	bacterial extracellular solute-binding family protein	13.9672	69.8343	2.3219	0.00147708	0.0210865
ecC58105.CDS.8620378128.1	oppA	Cluster_2074	periplasmic oligopeptide-binding protein	2039.98	10181.4	2.31931	0.00102824	0.0164679
ecC58105.CDS.8620370197.1	yqcE	Cluster_5974	inner membrane protein yqcE	8.40666	41.5808	2.30631	0.00058065	0.0103946
ecC58105.CDS.8620379416.1	cysP	Cluster_6401	thiosulfate-binding protein	15.9788	78.264	2.29219	0.000359613	0.00719928
ecC58105.CDS.8620382658.1	mcbR	Cluster_5486	HTH-type transcriptional regulator mcbR domain protein	10.0318	48.9849	2.28776	0.00136387	0.0200281
ecC58105.CDS.8620365936.1	gadE	Cluster_960	transcriptional regulator gadE	116.089	562.824	2.27746	0.000105672	0.00300871
ecC58105.CDS.8620384413.2		Cluster_4632	ATP-dependent DNA helicase, RecQ family protein	219.437	1061.76	2.27459	0.000338183	0.00687773
ecC58105.CDS.8620372822.1	osmC	Cluster_1446	peroxiredoxin osmC	112.469	544.156	2.27449	0.000225646	0.00506542
ecC58105.CDS.8620369161.1	tdcF	Cluster_792	protein tdcF	6.03194	29.0159	2.26615	0.00308008	0.036177
ecC58105.CDS.8620365382.1		Cluster_939	conserved hypothetical protein	165.922	796.219	2.26266	0.000225657	0.00506542
ecC58105.CDS.8620367871.1		Cluster_2312	beta family protein	980.384	4689.11	2.2579	0.000582099	0.0103946
ecC58105.CDS.8620387986.1	ccmA	Cluster_5895	heme ABC exporter, ATP-binding protein CcmA	10.8019	51.5213	2.25389	0.0013186	0.0196272
ecC58105.CDS.8620371148.1	yhjQ	Cluster_2845	cellulose synthase operon protein YhjQ	10.5237	50.1875	2.25369	0.00193576	0.0256351
ecC58105.CDS.8620377018.1		Cluster_4527	conserved hypothetical protein	9.81801	46.8004	2.25302	0.00138275	0.0201324
ecC58105.CDS.8620384046.1		Cluster_2433	pfkB carbohydrate kinase family protein	52.0416	247.842	2.25168	0.000542913	0.00994512
ecC58105.CDS.8620373701.1		Cluster_5809	putative ydiA	239.286	1131.3	2.24117	0.000364422	0.00726542
ecC58105.CDS.8620365067.1	tsx	Cluster_7310	nucleoside-specific channel-forming protein tsx	7.01579	33.1649	2.24098	0.00256881	0.0317992
ecC58105.CDS.8620370359.1		Cluster_2592	conserved hypothetical protein	61.6868	289.79	2.23198	0.000991426	0.0159782
ecC58105.CDS.8620371924.1		Cluster_3400	4Fe-4S binding domain protein	8.27781	38.8539	2.23074	0.00254805	0.031696
ecC58105.CDS.8620389188.1		Cluster_2346	branched-chain amino acid transport system / permease component family protein	7.22954	33.7516	2.22298	0.00413865	0.0440793
ecC58105.CDS.8620374941.1	gap	Cluster_2289	glyceraldehyde-3-phosphate dehydrogenase, type I	34.4582	159.872	2.214	0.00129358	0.0194416
ecC58105.CDS.8620369214.1	malT	Cluster_4423	HTH-type transcriptional regulator malT	1418.82	6552.7	2.20739	0.00171261	0.0237694
ecC58105.CDS.8620372738.1	lamB	Cluster_2996	maltoporin	1120.21	5168.63	2.20602	0.00161891	0.0228565
ecC58105.CDS.8620387059.1	hdeB	Cluster_449	protein hdeB	68.7465	316.694	2.20373	0.000704676	0.012119
ecC58105.CDS.8620379038.1		Cluster_1523	TPR repeat family protein	22.3533	102.736	2.20038	0.000621415	0.0109513
ecC58105.CDS.8620381808.1	cysC	Cluster_1628	adenylyl-sulfate kinase	12.834	58.1923	2.18086	0.00134129	0.0198101
ecC58105.CDS.8620379527.1		Cluster_3055	conserved hypothetical protein	288.552	1306.14	2.17841	0.000365752	0.00726542
ecC58105.CDS.8620372502.1		Cluster_2349	conserved hypothetical protein	67.8066	306.213	2.17504	0.000688057	0.0119131
ecC58105.CDS.8620364004.1		Cluster_213	conserved hypothetical protein	682.075	3073.44	2.17185	0.000795808	0.0132851
ecC58105.CDS.8620370278.1		Cluster_6578	cysteine-rich domain protein	743.024	3329.74	2.16393	0.00075199	0.0126673
ecC58105.CDS.8620368528.1		Cluster_872	acetyltransferase family protein	9.96733	44.5865	2.16133	0.00372449	0.0411379
ecC58105.CDS.8620382197.1	scrB	Cluster_7125	sucrose-6-phosphate hydrolase	598.992	2675.88	2.15941	0.0010488	0.0166411
ecC58105.CDS.8620369313.1		Cluster_3742	conserved hypothetical protein	45.752	203.784	2.15513	0.00145299	0.0209763
ecC58105.CDS.8620389807.2		Cluster_5769	conserved hypothetical protein	8.12849	36.1853	2.15434	0.0014619	0.0210457
ecC58105.CDS.8620365002.1	nrfD	Cluster_6181	cytochrome c nitrite reductase, NrfD subunit	28.0427	124.245	2.14749	0.00111939	0.0174373
ecC58105.CDS.8620366069.1		Cluster_4462	hypothetical protein	3.57232	15.82	2.14682	0.00477637	0.0483392
ecC58105.CDS.8620379814.1		Cluster_7097	TRAP transporter, DctM subunit	9.47541	41.8008	2.14127	0.00428106	0.0446852
ecC58105.CDS.8620366724.2		Cluster_805	conserved hypothetical protein	6.86646	30.2912	2.14126	0.00183291	0.0248361
ecC58105.CDS.8620388982.1	rutG	Cluster_7098	pyrimidine utilization transport protein G	17.0475	75.1564	2.14033	0.00210032	0.0269711
ecC58105.CDS.8620378377.1		Cluster_78	yccJ-like family protein	181.087	791.707	2.12828	0.000590655	0.0105108
ecC58105.CDS.8620374961.1		Cluster_7299	conserved hypothetical protein	44.9174	196.174	2.12679	0.00184151	0.0248361
ecC58105.CDS.8620386511.1		Cluster_3646	helix-turn-helix family protein	12.9189	56.257	2.12255	0.00401425	0.0434948
ecC58105.CDS.8620387038.2	yhiM	Cluster_6397	inner membrane protein yhiM	8.12849	35.2764	2.11764	0.00192791	0.0256351
ecC58105.CDS.8620386938.1		Cluster_5398	prophage CP4-57 regulatory family protein	12.6202	54.5417	2.11162	0.00169894	0.0236606
ecC58105.CDS.8620382164.1		Cluster_2735	putative cytoplasmic protein	34.2444	147.732	2.10904	0.00207355	0.0268357
ecC58105.CDS.8620383246.1		Cluster_3992	conserved hypothetical protein	24.4264	105.286	2.1078	0.00271464	0.0333633
ecC58105.CDS.8620386348.1	rbsB	Cluster_888	D-ribose-binding periplasmic protein	1276.42	5495.16	2.10606	0.00192615	0.0256351
ecC58105.CDS.8620368223.2		Cluster_1929	PTS system, mannose/fructose/sorbose , IID component family protein	340.286	1447.92	2.08916	0.00127517	0.0192488
ecC58105.CDS.8620364944.1		Cluster_791	conserved hypothetical protein	7.08021	29.7048	2.06883	0.00354475	0.0399208
ecC58105.CDS.8620374166.1		Cluster_4370	conserved hypothetical protein	17.8821	75.0099	2.06857	0.00219333	0.0278928
ecC58105.CDS.8620387307.1	iraP	Cluster_1149	anti-adapter protein iraP	215.782	904.863	2.06812	0.000659463	0.0115722
ecC58105.CDS.8620374102.1		Cluster_1093	conserved hypothetical protein	11.2938	46.9469	2.0555	0.00340031	0.038812
ecC58105.CDS.8620375266.1		Cluster_1823	conserved hypothetical protein	33.4334	138.966	2.05537	0.00130253	0.0194994
ecC58105.CDS.8620375498.1		Cluster_773	conserved hypothetical protein	97.2402	403.682	2.05359	0.00075386	0.0126673
ecC58105.CDS.8620375957.1		Cluster_4202	type I phosphodiesterase / nucleotide pyrophosphatase family protein	419.811	1737.37	2.0491	0.00143861	0.0208273
ecC58105.CDS.8620388344.2	ftnA	Cluster_863	ferritin-1	2499.73	10333.7	2.04751	0.00230698	0.0292655
ecC58105.CDS.8620366001.1		Cluster_6859	bacterial regulatory , Fis family protein	58.8436	241.889	2.03939	0.0014714	0.0210865
ecC58105.CDS.8620380103.1		Cluster_979	phosphocarrier, HPr family protein	80.5967	330.758	2.03698	0.00192907	0.0256351
ecC58105.CDS.8620368287.1	uspE	Cluster_2519	universal stress protein E	596.779	2441.93	2.03275	0.00120268	0.0186215
ecC58105.CDS.8620373643.1		Cluster_5465	conserved hypothetical protein	11.2938	46.126	2.03005	0.00414632	0.0440793
ecC58105.CDS.8620386026.1		Cluster_4689	putative nucleotide-binding containing TIR-like domain protein	488.71	1989.6	2.02543	0.0014742	0.0210865
ecC58105.CDS.8620366853.1		Cluster_5349	bacterial regulatory s, gntR family protein	19.0797	77.4729	2.02166	0.00302874	0.0357455
ecC58105.CDS.8620370899.1		Cluster_63	conserved hypothetical protein	20.2128	81.9886	2.02015	0.00420757	0.0442788
ecC58105.CDS.8620378329.1		Cluster_806	conserved hypothetical protein	33.5183	135.885	2.01937	0.00184148	0.0248361
ecC58105.CDS.8620375021.1	wrbA	Cluster_1524	quinone oxidoreductase, type IV	465.388	1882.82	2.01639	0.000844128	0.0140396
ecC58105.CDS.8620366171.1	malS	Cluster_6012	alpha-amylase	116.832	471.321	2.01227	0.00142871	0.0207425
ecC58105.CDS.8620383056.2	gltI	Cluster_210	glutamate/aspartate periplasmic-binding protein	20.898	84.0998	2.00873	0.00238095	0.0299078
ecC58105.CDS.8620386278.1	nrfC	Cluster_3540	cytochrome c nitrite reductase, Fe-S protein	22.9946	92.502	2.00819	0.00234538	0.029661
ecC58105.CDS.8620385623.1	flgG	Cluster_3495	flagellar basal-body rod protein FlgG	1186.92	297.517	-1.99618	0.00121715	0.0187324
ecC58105.CDS.8620375439.1	folC	Cluster_4287	bifunctional protein folC	340.351	84.9067	-2.00307	0.00109311	0.0171846
ecC58105.CDS.8620371021.1		Cluster_7220	ribonucleoside-diphosphate reductase, alpha subunit	5772.54	1437.86	-2.00528	0.00200741	0.0262449
ecC58105.CDS.8620366902.1	murD	Cluster_1112	UDP-N-acetylmuramoylalanine--D-glutamate ligase	294.283	73.2652	-2.006	0.00180008	0.024733
ecC58105.CDS.8620386172.1	fimG	Cluster_397	protein fimG	48.6595	12.0373	-2.01522	0.00126906	0.0192424
ecC58105.CDS.8620374797.1	rpsG	Cluster_19	ribosomal protein S7	12482.6	3074.79	-2.02136	0.00311793	0.0364192
ecC58105.CDS.8620387934.1	rpmD	Cluster_34	ribosomal protein L30	87.996	21.6701	-2.02174	0.00160834	0.02277
ecC58105.CDS.8620383086.1	ligA	Cluster_6872	DNA ligase, NAD-dependent	475.004	116.782	-2.02412	0.00105251	0.0166485
ecC58105.CDS.8620384226.1		Cluster_6005	tonB-dependent Receptor Plug domain protein	254.419	62.019	-2.03642	0.000543343	0.00994512
ecC58105.CDS.8620366149.1	iscX	Cluster_2115	feS assembly protein IscX	191.499	46.5952	-2.03909	0.00104753	0.0166411
ecC58105.CDS.8620370266.1	yvbU	Cluster_208	transcriptional regulator, LysR family domain protein	29.6678	7.2136	-2.0401	0.00427068	0.0446678
ecC58105.CDS.8620365762.1	sufD	Cluster_4285	feS assembly protein SufD	369.339	88.9682	-2.05358	0.00111619	0.0174373
ecC58105.CDS.8620386583.1	rhlE	Cluster_2840	ATP-dependent RNA helicase rhlE	1366.16	328.22	-2.05739	0.000684057	0.011884
ecC58105.CDS.8620383831.1	rpsP	Cluster_18	ribosomal protein S16	351.984	84.32	-2.06156	0.000719882	0.0123391
ecC58105.CDS.8620376764.1	nrdB	Cluster_980	ribonucleoside-diphosphate reductase 1 subunit beta	3981.3	951.537	-2.06491	0.00096393	0.0156727
ecC58105.CDS.8620385942.1	putA	Cluster_5514	bifunctional protein putA	1326.12	315.726	-2.07047	0.000375974	0.00741103
ecC58105.CDS.8620368581.1	rpsR	Cluster_50	ribosomal protein S18	1411.79	335.565	-2.07286	0.000472923	0.00889511
ecC58105.CDS.8620370392.1	flgC	Cluster_6522	flagellar basal-body rod protein FlgC	1292.94	306.857	-2.07502	0.000621821	0.0109513
ecC58105.CDS.8620383238.1		Cluster_2699	electron transport complex, RnfABCDGE type, D subunit	87.7413	20.7612	-2.07937	0.00169761	0.0236606
ecC58105.CDS.8620372639.1	etp	Cluster_1398	low molecular weight protein-tyrosine-phosphatase etp	625.006	147.849	-2.07974	0.000704574	0.012119
ecC58105.CDS.8620371887.1		Cluster_679	alpha/beta hydrolase fold family protein	149.004	35.2031	-2.08157	0.00181823	0.0248361
ecC58105.CDS.8620384172.1	moeA	Cluster_5924	molybdopterin molybdenumtransferase	510.548	120.418	-2.084	0.000577645	0.0103875
ecC58105.CDS.8620385833.1	nuoH	Cluster_2318	NADH-quinone oxidoreductase subunit H	1525.54	358.657	-2.08864	0.000489717	0.00909348
ecC58105.CDS.8620380117.1	rbfA	Cluster_1275	ribosome-binding factor A	335.001	78.7485	-2.08884	0.000665828	0.0116067
ecC58105.CDS.8620377411.1		Cluster_2635	efflux pump membrane family protein	92.5112	21.6996	-2.09196	0.00150426	0.0213555
ecC58105.CDS.8620366599.1		Cluster_5241	conserved hypothetical protein	411.349	96.1671	-2.09675	0.000885998	0.0146476
ecC58105.CDS.8620388886.1	rpsF	Cluster_40	ribosomal protein S6	3171.02	740.583	-2.09821	0.000724307	0.0123736
ecC58105.CDS.8620378259.1	guaA	Cluster_2061	GMP synthase [glutamine-hydrolyzing]	4366.67	1016.42	-2.10304	0.000990038	0.0159782
ecC58105.CDS.8620373523.2	tolB	Cluster_3521	tol-Pal system beta propeller repeat protein TolB	2133.15	495.172	-2.10698	0.000750179	0.0126673
ecC58105.CDS.8620378631.1	recJ	Cluster_4597	single-stranded-DNA-specific exonuclease RecJ	571.749	132.485	-2.10956	0.000603002	0.0106934
ecC58105.CDS.8620375803.1	recO	Cluster_338	DNA repair protein RecO	250.926	57.7971	-2.11819	0.00107419	0.0169391
ecC58105.CDS.8620369082.1	cgtA	Cluster_4931	obg family GTPase CgtA	580.668	133.701	-2.1187	0.000570966	0.0103156
ecC58105.CDS.8620385714.1	rplD	Cluster_6622	50S ribosomal protein L4	20548.5	4682.66	-2.13363	0.00338557	0.0387518
ecC58105.CDS.8620388578.1		Cluster_1635	electron transport complex, RnfABCDGE type, G subunit	59.2507	13.3276	-2.15241	0.00199789	0.0261872
ecC58105.CDS.8620384153.1	purT	Cluster_4924	phosphoribosylglycinamide formyltransferase 2	97.003	21.8168	-2.15259	0.00116766	0.0181341
ecC58105.CDS.8620371661.1	emrB	Cluster_1441	multidrug resistance protein B	85.5599	19.0164	-2.16969	0.00127699	0.0192488
ecC58105.CDS.8620380443.1	rpsS	Cluster_1122	30S ribosomal protein S19	6019.17	1334.93	-2.1728	0.000898894	0.014813
ecC58105.CDS.8620389447.1	recR	Cluster_163	recombination protein RecR	482.16	105.653	-2.19018	0.00027862	0.00590053
ecC58105.CDS.8620366558.1	mepA	Cluster_207	penicillin-insensitive murein endopeptidase	99.0995	21.6116	-2.19707	0.000959584	0.015662
ecC58105.CDS.8620368238.1	pheS	Cluster_6352	phenylalanine--tRNA ligase, alpha subunit	1771.76	385.284	-2.20118	0.000246144	0.0054141
ecC58105.CDS.8620383996.1	rapA	Cluster_4379	RNA polymerase-associated protein rapA	640.103	138.966	-2.20358	0.000220414	0.00502055
ecC58105.CDS.8620371513.1	proB	Cluster_601	glutamate 5-kinase	665.007	143.657	-2.21074	0.000322782	0.00661702
ecC58105.CDS.8620372364.1	rpsC	Cluster_342	ribosomal protein S3	11902.6	2563.19	-2.21527	0.00103597	0.01654
ecC58105.CDS.8620374048.1	aspS	Cluster_6122	aspartate--tRNA ligase	2271.59	488.343	-2.21774	0.000345736	0.00700354
ecC58105.CDS.8620374131.1	fhuB	Cluster_4562	iron(3+)-hydroxamate import system permease protein fhuB	186.407	39.9975	-2.22048	0.00030975	0.00645312
ecC58105.CDS.8620389403.1	atpH	Cluster_200	ATP synthase F1, delta subunit	5073.18	1087.55	-2.22181	0.00051365	0.00946926
ecC58105.CDS.8620373501.1	glnL	Cluster_572	nitrogen regulation protein NR	245.134	52.343	-2.2275	0.000966358	0.0156727
ecC58105.CDS.8620365574.1	codB	Cluster_6320	cytosine permease	74.4973	15.7468	-2.24213	0.000263909	0.0057069
ecC58105.CDS.8620371397.1	fabD	Cluster_4658	malonyl CoA-acyl carrier protein transacylase	3609.53	760.23	-2.2473	0.000424719	0.00815238
ecC58105.CDS.8620370871.2	nuoG	Cluster_4426	NADH dehydrogenase (quinone), G subunit	12252.8	2578.04	-2.24877	0.00102656	0.0164679
ecC58105.CDS.8620377867.1		Cluster_4888	imelysin family protein	451.127	94.319	-2.25791	8.37699e-05	0.00251065
ecC58105.CDS.8620380514.1	lolD	Cluster_3623	liporeleasing system, ATP-binding protein	70.3512	14.6472	-2.26395	0.000740016	0.0125999
ecC58105.CDS.8620386767.1	atpE	Cluster_37	ATP synthase F0, C subunit	2452.76	509.219	-2.26805	0.000276084	0.00587109
ecC58105.CDS.8620370676.1	rplI	Cluster_1068	ribosomal protein L9	437.137	90.4193	-2.27338	0.000226638	0.00506542
ecC58105.CDS.8620385453.1	rplO	Cluster_70	ribosomal protein L15	3177.05	654.53	-2.27916	0.0002219	0.00503203
ecC58105.CDS.8620386864.1		Cluster_6887	formate dehydrogenase, alpha subunit	9594.67	1969.91	-2.28411	0.000470002	0.00888841
ecC58105.CDS.8620387313.1	pstB	Cluster_3127	phosphate ABC transporter, ATP-binding protein	780.643	158.509	-2.3001	5.24729e-05	0.00170205
ecC58105.CDS.8620385323.1	flgD	Cluster_3614	basal-body rod modification protein flgD	2115.19	428.345	-2.30395	0.000257045	0.00561474
ecC58105.CDS.8620374376.1	flgE	Cluster_7143	flagellar hook protein flgE	3619.85	731.771	-2.30647	0.00040077	0.00780969
ecC58105.CDS.8620374966.1	radA	Cluster_7120	DNA repair protein RadA	411.15	82.8835	-2.31051	0.000176353	0.00416501
ecC58105.CDS.8620382336.1		Cluster_6050	conserved hypothetical protein	7121.32	1424.7	-2.32149	0.000419193	0.00810704
ecC58105.CDS.8620372813.1	hscA	Cluster_7203	fe-S protein assembly chaperone HscA	644.717	128.716	-2.32447	0.000101313	0.00291701
ecC58105.CDS.8620386154.1		Cluster_6069	peptidase M16 inactive domain protein	880.841	175.72	-2.3256	8.35467e-05	0.00251065
ecC58105.CDS.8620379913.2	dapF	Cluster_4766	diaminopimelate epimerase	450.319	89.4079	-2.33247	0.000212287	0.00487725
ecC58105.CDS.8620368976.1	deoC	Cluster_7345	deoxyribose-phosphate aldolase	506.457	100.507	-2.33314	0.000106639	0.00301946
ecC58105.CDS.8620367793.2	tsr	Cluster_7444	methyl-accepting chemotaxis protein I	1010.41	200.251	-2.33505	0.00013884	0.00367351
ecC58105.CDS.8620367374.1	rplB	Cluster_115	ribosomal protein L2	25622.1	5063.5	-2.33919	0.00182255	0.0248361
ecC58105.CDS.8620371309.1	kdpB	Cluster_1115	K+-transporting ATPase, B subunit	49.579	9.72079	-2.35058	0.000168532	0.0040935
ecC58105.CDS.8620382086.1		Cluster_4836	xylose isomerase-like TIM barrel family protein	20.8336	4.07599	-2.35369	0.00171604	0.0237694
ecC58105.CDS.8620379752.1	nuoF	Cluster_3011	NADH oxidoreductase (quinone), F subunit	2004.14	391.852	-2.35461	0.000107344	0.00302273
ecC58105.CDS.8620380861.1	thrB	Cluster_941	homoserine kinase	75.9117	14.7792	-2.36076	0.000312203	0.0064779
ecC58105.CDS.8620362772.1		Cluster_1836	putative iS91 transpoase	12.7696	2.46319	-2.37411	0.00382715	0.0419753
ecC58105.CDS.8620386951.1	atpF	Cluster_481	ATP synthase F0, B subunit	6083.77	1168.7	-2.38005	0.000320643	0.00659958
ecC58105.CDS.8620376161.1	rdgB	Cluster_1532	non-canonical purine NTP pyrophosphatase, RdgB/HAM1 family	302.961	57.3131	-2.4022	0.00013374	0.00358858
ecC58105.CDS.8620364202.1		Cluster_215	istB-like ATP binding family protein	24.4264	4.58918	-2.41213	0.000473827	0.00889511
ecC58105.CDS.8620375491.1	gspI	Cluster_2249	type II secretion system protein I	52.4456	9.83803	-2.41438	0.000184785	0.00428517
ecC58105.CDS.8620375456.1	fepG	Cluster_2340	ferric enterobactin transport system permease protein fepG	41.3012	7.72679	-2.41824	0.000112892	0.00311863
ecC58105.CDS.8620387879.1		Cluster_4606	electron transport complex, RnfABCDGE type, C subunit	393.083	73.4119	-2.42075	0.000171728	0.00413195
ecC58105.CDS.8620378506.1	serB	Cluster_4716	phosphoserine phosphatase SerB	243.819	45.5104	-2.42154	0.000132928	0.00358556
ecC58105.CDS.8620370323.1		Cluster_4560	tonB-dependent hemoglobin/transferrin/lactoferrin receptor family protein	1232.06	228.68	-2.42967	2.59185e-05	0.000962553
ecC58105.CDS.8620369336.1	lspA	Cluster_1283	signal peptidase II	261.64	48.3987	-2.43454	0.000164973	0.00406484
ecC58105.CDS.8620378179.1	feoB	Cluster_6894	ferrous iron transport protein B	2404.85	441.187	-2.44648	6.05027e-05	0.00192594
ecC58105.CDS.8620387644.1	kdpA	Cluster_1848	K+-transporting ATPase, A subunit	55.4616	10.146	-2.45058	0.000127738	0.00348223
ecC58105.CDS.8620386417.1	cvpA	Cluster_674	colicin V production protein	178.176	32.5787	-2.45131	0.000152893	0.0038984
ecC58105.CDS.8620378027.1		Cluster_2235	conserved hypothetical protein	120.639	22.022	-2.45368	0.000257457	0.00561474
ecC58105.CDS.8620370059.1	menC	Cluster_2472	o-succinylbenzoate synthase	143.589	26.2008	-2.45427	0.00017948	0.00421942
ecC58105.CDS.8620387623.1	rplV	Cluster_107	ribosomal protein L22	4095.22	747.234	-2.45431	0.000111252	0.00309872
ecC58105.CDS.8620364639.1	nikD	Cluster_84	nickel import ATP-binding protein NikD	564.418	102.266	-2.46443	0.000350765	0.00706648
ecC58105.CDS.8620384982.1		Cluster_6492	conserved hypothetical protein	348.98	62.3863	-2.48384	0.000156916	0.00394212
ecC58105.CDS.8620374444.1	udp	Cluster_150	uridine phosphorylase	15450.5	2716.52	-2.50782	0.000476697	0.00891633
ecC58105.CDS.8620382836.1	flhA	Cluster_6035	flagellar biosynthesis protein FlhA	682.257	119.421	-2.51426	8.18078e-05	0.00248086
ecC58105.CDS.8620380322.2		Cluster_3660	flagellar L-ring family protein	292.294	51.1404	-2.51489	0.000143965	0.00375698
ecC58105.CDS.8620377196.1		Cluster_6376	type II secretion system (T2SS), K family protein	71.783	12.4332	-2.52944	0.000136639	0.00364726
ecC58105.CDS.8620368672.1		Cluster_1031	molybdopterin oxidoreductase family protein	4158.5	719.443	-2.53111	4.64051e-05	0.00154432
ecC58105.CDS.8620376119.1	cyoC	Cluster_1348	cytochrome o ubiquinol oxidase, subunit III	372.287	64.0423	-2.53932	1.85067e-05	0.000729591
ecC58105.CDS.8620380463.1	selD	Cluster_2355	selenide, water dikinase	404.195	69.5264	-2.53942	4.25174e-05	0.00142419
ecC58105.CDS.8620377562.1	rplA	Cluster_2936	ribosomal protein L1	19171.3	3283.9	-2.54546	0.000421348	0.00811807
ecC58105.CDS.8620373351.2		Cluster_6293	efflux transporter, RND family, MFP subunit	46.7358	7.97601	-2.55079	0.000171623	0.00413195
ecC58105.CDS.8620370246.1	fdxH	Cluster_2452	formate dehydrogenase, beta subunit	796.708	132.968	-2.58297	1.84754e-05	0.000729591
ecC58105.CDS.8620387442.1	fhuF	Cluster_5070	siderophore-iron reductase FhuF	473.735	78.6167	-2.59117	8.63557e-06	0.00040603
ecC58105.CDS.8620371436.1		Cluster_5872	L-serine ammonia-lyase	302.78	49.9088	-2.6009	1.73576e-05	0.000700454
ecC58105.CDS.8620382688.1	purH	Cluster_4269	phosphoribosylaminoimidazolecarboxamide formyltransferase/IMP cyclohydrolase	1148.34	188.859	-2.60417	3.61994e-05	0.00123681
ecC58105.CDS.8620365259.1		Cluster_5966	putative permease yjcD	140.251	23.0044	-2.60803	6.83563e-05	0.0021104
ecC58105.CDS.8620370378.1	hemS	Cluster_4962	hemin transport protein hemS	331.575	54.3218	-2.60973	3.0479e-05	0.00110003
ecC58105.CDS.8620379373.1	rplC	Cluster_271	50S ribosomal protein L3	20772.2	3371.51	-2.62319	0.000416652	0.00808841
ecC58105.CDS.8620376278.1	ycdB	Cluster_2690	peroxidase ycdB	265.991	43.0617	-2.6269	1.71927e-05	0.000700454
ecC58105.CDS.8620378223.1		Cluster_274	mbtH-like family protein	6.18127	0	-2.6279	0.000233612	0.00518295
ecC58105.CDS.8620376411.1	glpQ	Cluster_691	glycerophosphoryl diester phosphodiesterase	3760.36	590.122	-2.67178	3.37779e-05	0.00116967
ecC58105.CDS.8620374184.1	sirB2	Cluster_4009	protein sirB2	62.5888	9.80878	-2.67376	0.000275584	0.00587109
ecC58105.CDS.8620387328.1	rplX	Cluster_695	ribosomal protein L24	2754.22	427.611	-2.68727	2.25495e-05	0.000853151
ecC58105.CDS.8620365612.1	rplR	Cluster_79	ribosomal protein L18	1987.83	306.358	-2.69791	1.18054e-05	0.000521574
ecC58105.CDS.8620382222.1	carB	Cluster_292	carbamoyl-phosphate synthase large chain	970.67	149.155	-2.70217	8.93683e-06	0.000416375
ecC58105.CDS.8620373253.1		Cluster_6009	formate dehydrogenase, alpha subunit	3005.73	460.574	-2.70621	6.73819e-05	0.00209821
ecC58105.CDS.8620389122.2		Cluster_4884	flagellar P-ring family protein	659.095	99.8324	-2.72291	2.95536e-05	0.00108187
ecC58105.CDS.8620369392.1	rpsE	Cluster_4093	ribosomal protein S5	3392.57	512.972	-2.72543	1.63585e-05	0.000676109
ecC58105.CDS.8620386612.1	fhuC	Cluster_6218	iron(3+)-hydroxamate import ATP-binding protein FhuC	126.943	19.1924	-2.72558	1.39153e-05	0.000601972
ecC58105.CDS.8620381254.1	glpF	Cluster_850	glycerol uptake facilitator protein	432.338	65.2304	-2.72854	8.53951e-06	0.00040603
ecC58105.CDS.8620388859.1	pepB	Cluster_2396	peptidase B	1714.44	255.101	-2.7486	7.79352e-06	0.000376809
ecC58105.CDS.8620380577.1	rplQ	Cluster_983	ribosomal protein L17	2230.64	331.297	-2.75126	7.19717e-06	0.00035129
ecC58105.CDS.8620367948.1	rpsH	Cluster_555	30S ribosomal protein S8	3023.47	443.871	-2.76799	1.39301e-05	0.000601972
ecC58105.CDS.8620381311.1	purM	Cluster_6411	phosphoribosylformylglycinamidine cyclo-ligase	788.507	113.116	-2.80131	1.44179e-05	0.000605668
ecC58105.CDS.8620380026.1	kdpC	Cluster_1711	K+-transporting ATPase, C subunit	10.9512	1.56881	-2.80335	0.00148866	0.0211927
ecC58105.CDS.8620372698.1	purD	Cluster_2388	phosphoribosylamine--glycine ligase	143.376	20.4972	-2.8063	3.13476e-05	0.00111567
ecC58105.CDS.8620381067.1	secY	Cluster_617	preprotein translocase, SecY subunit	18976.8	2710.7	-2.8075	0.000119752	0.00328198
ecC58105.CDS.8620364832.1	rpsD	Cluster_68	ribosomal protein S4	51381	7258.77	-2.82344	0.000441373	0.00840905
ecC58105.CDS.8620388682.1	rlmL	Cluster_6087	ribosomal RNA large subunit methyltransferase L	1225.22	171.456	-2.83714	5.67409e-06	0.000299787
ecC58105.CDS.8620376612.1	rpsJ	Cluster_692	ribosomal protein S10	8582.73	1199.1	-2.83949	3.87485e-05	0.00131514
ecC58105.CDS.8620385438.1	rplF	Cluster_978	ribosomal protein L6	3825.81	525.009	-2.86535	9.04672e-06	0.000417698
ecC58105.CDS.8620371412.1	fepE	Cluster_2575	ferric enterobactin (Enterochelin) transport	24.7046	3.26959	-2.9176	8.02629e-05	0.0024485
ecC58105.CDS.8620373923.1	dhaM	Cluster_1222	PTS-dependent dihydroxyacetone kinase, phosphotransferase subunit dhaM	1389.15	183.772	-2.91822	3.16148e-06	0.000186237
ecC58105.CDS.8620387234.1	efeU	Cluster_6275	ferrous iron permease efeU	74.5178	9.79403	-2.92761	6.33539e-06	0.000318322
ecC58105.CDS.8620388721.1	cdd	Cluster_4809	cytidine deaminase	401.806	52.6067	-2.93318	5.87508e-06	0.000304139
ecC58105.CDS.8620369298.1	fepB	Cluster_4738	ferrienterobactin-binding periplasmic protein	121.83	15.4976	-2.97476	3.02084e-06	0.000180021
ecC58105.CDS.8620384421.1	rplK	Cluster_2138	ribosomal protein L11	5033.35	632.816	-2.99166	6.18692e-06	0.00031708
ecC58105.CDS.8620367114.1	rpmJ	Cluster_38	ribosomal protein L36	3305.77	411.424	-3.00629	3.24122e-06	0.000186643
ecC58105.CDS.8620367081.1	flgF	Cluster_5306	flagellar basal-body rod protein flgF	1039.4	127.69	-3.02503	2.11817e-06	0.000137413
ecC58105.CDS.8620368411.1		Cluster_7007	conserved hypothetical protein	57.7309	7.00838	-3.04219	1.61511e-05	0.000672964
ecC58105.CDS.8620366733.1	pstA	Cluster_3044	phosphate ABC transporter, permease protein PstA	214.997	25.7463	-3.06188	7.19851e-07	5.42535e-05
ecC58105.CDS.8620382102.1		Cluster_755	ribosomal S14p/S29e family protein	3371.94	400.297	-3.07444	1.99497e-06	0.00013108
ecC58105.CDS.8620375288.1	tsgA	Cluster_4922	protein tsgA	466.887	54.7472	-3.09222	5.28294e-06	0.000282032
ecC58105.CDS.8620371497.1	rplE	Cluster_109	50S ribosomal protein L5	8181.96	956.858	-3.09607	6.74178e-06	0.000332227
ecC58105.CDS.8620370208.1		Cluster_943	conserved hypothetical protein	6.95136	0.762405	-3.18867	0.00354629	0.0399208
ecC58105.CDS.8620374676.1	fiu	Cluster_6848	catecholate siderophore receptor fiu	291.117	31.8748	-3.19111	2.43409e-07	2.22763e-05
ecC58105.CDS.8620382923.1	deoA	Cluster_2458	thymidine phosphorylase	524.284	57.0639	-3.1997	8.06364e-07	5.90373e-05
ecC58105.CDS.8620385113.1	rpsM	Cluster_49	30S ribosomal protein S13	14832	1611.9	-3.20188	1.16676e-05	0.000519971
ecC58105.CDS.8620380299.1	fhuD	Cluster_3039	iron(3+)-hydroxamate-binding protein fhuD	123.52	13.0344	-3.24435	5.9987e-07	4.58856e-05
ecC58105.CDS.8620385012.1	gspG	Cluster_5168	type II secretion system protein G	55.8891	5.89402	-3.24524	2.51537e-06	0.000155316
ecC58105.CDS.8620371276.1		Cluster_3052	baseplate J-like family protein	19.7853	2.08199	-3.2484	6.75523e-05	0.00209821
ecC58105.CDS.8620366518.1	rpsQ	Cluster_108	30S ribosomal protein S17	363.685	37.5486	-3.27586	7.86781e-07	5.84385e-05
ecC58105.CDS.8620377361.1		Cluster_5003	conserved hypothetical protein	1071.77	110.198	-3.28183	3.14603e-07	2.68723e-05
ecC58105.CDS.8620365042.1	purL	Cluster_5508	phosphoribosylformylglycinamidine synthase	1636.14	161.031	-3.34488	2.58156e-07	2.32114e-05
ecC58105.CDS.8620375297.1		Cluster_3146	periplasmic binding family protein	145.358	14.046	-3.37138	2.76377e-07	2.44213e-05
ecC58105.CDS.8620366666.1	deoB	Cluster_1259	phosphopentomutase	3644.54	349.979	-3.3804	5.53732e-07	4.29981e-05
ecC58105.CDS.8620366228.1	fes	Cluster_2733	enterochelin esterase	58.8816	5.6448	-3.38282	3.65554e-07	3.07125e-05
ecC58105.CDS.8620367121.1	fhuA	Cluster_7243	ferrichrome-iron receptor	3616.21	339.582	-3.41265	5.62223e-08	6.70091e-06
ecC58105.CDS.8620388691.1		Cluster_3946	conserved hypothetical protein	8.91906	0.8064	-3.46732	0.000571637	0.0103156
ecC58105.CDS.8620366443.1	nrdF	Cluster_6184	ribonucleoside-diphosphate reductase 2 subunit beta	217.352	19.6321	-3.46875	1.11854e-07	1.19427e-05
ecC58105.CDS.8620379291.1	nupC	Cluster_418	nucleoside permease nupC	5209.04	469.763	-3.47101	1.79903e-07	1.844e-05
ecC58105.CDS.8620367467.1	rpsK	Cluster_1133	30S ribosomal protein S11	15065.8	1328.37	-3.50355	2.16567e-06	0.000138738
ecC58105.CDS.8620370921.1		Cluster_1284	conserved hypothetical protein	214.793	18.9284	-3.50432	2.24295e-07	2.12872e-05
ecC58105.CDS.8620382167.1	gspC	Cluster_3203	type II secretion system protein C	250.73	21.5676	-3.5392	1.99778e-07	1.93181e-05
ecC58105.CDS.8620387142.2	guaB	Cluster_1671	inosine-5'-monophosphate dehydrogenase	2372.95	203.125	-3.54624	8.69114e-08	9.89438e-06
ecC58105.CDS.8620378679.1	entS	Cluster_7191	enterobactin exporter EntS	39.0553	3.26959	-3.57833	5.10157e-07	4.02239e-05
ecC58105.CDS.8620378601.1		Cluster_4791	ABC transporter family protein	83.5657	6.4512	-3.69527	8.25723e-08	9.61779e-06
ecC58105.CDS.8620387348.1		Cluster_4368	putative heme utilization radical SAM enzyme HutW	224.968	17.3156	-3.69957	2.55743e-08	3.2767e-06
ecC58105.CDS.8620388326.1		Cluster_6836	ribonucleoside-diphosphate reductase, alpha subunit	304.914	23.4296	-3.702	9.66971e-09	1.33939e-06
ecC58105.CDS.8620370404.1	gspF	Cluster_4910	type II secretion system protein F	119.716	9.11962	-3.7145	1.32679e-07	1.38771e-05
ecC58105.CDS.8620385279.1	sgbH	Cluster_2910	3-keto-L-gulonate-6-phosphate decarboxylase sgbH	11.2938	0.850395	-3.73125	0.000287021	0.00605344
ecC58105.CDS.8620365801.1		Cluster_3308	nmrA-like family protein	116.296	8.23998	-3.81902	1.10511e-07	1.19427e-05
ecC58105.CDS.8620368796.1	glpK	Cluster_1282	glycerol kinase	5991.83	380.607	-3.97662	6.83032e-09	1.00015e-06
ecC58105.CDS.8620370331.1	cirA	Cluster_6868	colicin I receptor	670.429	42.578	-3.97691	5.03641e-10	9.92755e-08
ecC58105.CDS.8620378394.1	gspE	Cluster_4197	type II secretion system protein E	489.539	30.8192	-3.98952	2.34408e-09	3.8753e-07
ecC58105.CDS.8620375211.2	dhaK	Cluster_4996	dihydroxyacetone kinase, DhaK subunit	756.464	46.053	-4.0379	9.47615e-10	1.61884e-07
ecC58105.CDS.8620379281.1	nrdI	Cluster_2152	nrdI protein	7.65704	0.425197	-4.17058	0.000333969	0.0068191
ecC58105.CDS.8620364962.1	gspH	Cluster_1758	type II secretion system protein H	76.2308	3.6068	-4.40158	5.5195e-09	8.57195e-07
ecC58105.CDS.8620370486.2	gspD	Cluster_4640	type II secretion system protein D	820.672	38.7219	-4.40558	5.71615e-11	1.72325e-08
ecC58105.CDS.8620389254.1	ybdB	Cluster_3972	esterase YbdB	59.9533	2.8004	-4.42013	8.99332e-09	1.2803e-06
ecC58105.CDS.8620380194.1	glpC	Cluster_994	glycerol-3-phosphate dehydrogenase, anaerobic, C subunit	1544.66	68.8227	-4.48826	1.23364e-10	3.32758e-08
ecC58105.CDS.8620367748.1	fepA	Cluster_5994	ferrienterobactin receptor	352.769	15.5416	-4.50452	7.10084e-11	2.02177e-08
ecC58105.CDS.8620372471.1	dhaL	Cluster_6631	dihydroxyacetone kinase, L subunit	258.879	11.0404	-4.55141	2.98039e-10	7.27358e-08
ecC58105.CDS.8620382781.1		Cluster_6242	bacterial regulatory s, gntR family protein	313.854	13.3276	-4.5576	2.94803e-11	1.00724e-08
ecC58105.CDS.8620381733.1		Cluster_5302	2,3-dihydro-2,3-dihydroxybenzoate dehydrogenase	141.039	5.98201	-4.55932	4.38404e-10	9.36174e-08
ecC58105.CDS.8620368752.1	lldP	Cluster_4241	L-lactate permease	1339.67	45.5981	-4.87676	2.70361e-13	1.51778e-10
ecC58105.CDS.8620371249.1	entC	Cluster_4930	isochorismate synthase entC	170.575	4.88239	-5.12667	6.78938e-12	2.67658e-09
ecC58105.CDS.8620387912.1	glpD	Cluster_5887	aerobic glycerol-3-phosphate dehydrogenase	2475.15	69.1744	-5.16113	3.64366e-13	1.67467e-10
ecC58105.CDS.8620366946.1	glpT	Cluster_824	glycerol-3-phosphate transporter	3868.44	105.316	-5.19896	3.92119e-13	1.67467e-10
ecC58105.CDS.8620370748.1	entF	Cluster_6054	enterobactin synthase component F	1263.71	32.8132	-5.26725	3.0214e-14	2.58078e-11
ecC58105.CDS.8620372992.1	glpA	Cluster_2273	glycerol-3-phosphate dehydrogenase, anaerobic, A subunit	3483.11	83.8219	-5.37691	2.07219e-13	1.3275e-10
ecC58105.CDS.8620371359.1		Cluster_3300	putative membrane protein	66.1376	1.56881	-5.39773	7.16845e-10	1.31208e-07
ecC58105.CDS.8620384453.1	lldD	Cluster_4938	L-lactate dehydrogenase [cytochrome]	1329.95	26.8604	-5.62974	5.37852e-15	6.89122e-12
ecC58105.CDS.8620371743.1		Cluster_2080	(2,3-dihydroxybenzoyl)adenylate synthase	328.424	4.7944	-6.09806	4.11115e-15	6.89122e-12
ecC58105.CDS.8620386009.1	yjiY	Cluster_6036	inner membrane protein YjiY	9377.31	136.81	-6.09893	3.65812e-14	2.67827e-11
ecC58105.CDS.8620385261.1	glpB	Cluster_2741	glycerol-3-phosphate dehydrogenase, anaerobic, B subunit	2461.76	35.4524	-6.11767	4.13203e-16	1.05883e-12
ecC58105.CDS.8620376104.1	entB	Cluster_2990	isochorismatase	231.234	3.09362	-6.22392	1.40458e-14	1.4397e-11
aThese are locus ids that were generated by an in-house annotation pipeline.
bLFC is the log2 fold-change value of the read counts. Any read counts that were zero were considered one for the LFC calculation.

## Sheet: LB 1 vs. LB 0.2
Locus IDa	Gene ID	LS-BSR Cluster ID	Predicted Protein Function	Read Counts (LB 0.2)	Read Counts (LB 1)	LFC (LB 1/ LB 0.2)b	p-value	FDR
ecC58105.CDS.8620387427.1	psuG	Cluster_4667	pseudouridine-5'-phosphate glycosidase	2.14167	6735.32	11.6188	2.61092e-22	1.3428e-18
ecC58105.CDS.8620375616.2	tnaA	Cluster_2927	tryptophanase	5.99562	5064.67	9.72234	7.48825e-19	1.9256e-15
ecC58105.CDS.8620379932.1	psuK	Cluster_6165	pseudouridine kinase	2.14699	1775.27	9.69151	2.50322e-16	4.29135e-13
ecC58105.CDS.8620369284.2	malK	Cluster_2713	maltose/maltodextrin import ATP-binding protein MalK	14.9864	4401.82	8.1983	1.11594e-15	1.14786e-12
ecC58105.CDS.8620382317.2	hcp	Cluster_2221	hydroxylamine reductase	4.27803	1065.07	7.95979	1.91293e-13	1.22978e-10
ecC58105.CDS.8620378377.1		Cluster_78	yccJ-like family protein	3.42455	800.455	7.86876	8.61357e-13	3.69163e-10
ecC58105.CDS.8620370987.1	malE	Cluster_427	maltose-binding periplasmic protein	82.1308	15639	7.57301	8.59978e-16	1.10572e-12
ecC58105.CDS.8620375957.1		Cluster_4202	type I phosphodiesterase / nucleotide pyrophosphatase family protein	9.84957	1754.87	7.47708	2.31502e-13	1.32291e-10
ecC58105.CDS.8620388679.2		Cluster_2405	maltose operon periplasmic family protein	17.1015	2582.36	7.23842	1.03189e-13	7.58144e-11
ecC58105.CDS.8620374547.1		Cluster_6812	conserved hypothetical protein	0.429397	64.0144	7.21994	7.6944e-08	5.20688e-06
ecC58105.CDS.8620388924.2	tnaB	Cluster_702	low affinity tryptophan permease	10.7031	1530.48	7.15982	1.30477e-12	5.16186e-10
ecC58105.CDS.8620387874.1		Cluster_855	conserved hypothetical protein	4.71806	644.917	7.09478	6.17991e-11	1.22243e-08
ecC58105.CDS.8620369561.1		Cluster_5166	pyruvate formate lyase family protein	5.5556	585.103	6.7186	6.09542e-11	1.22243e-08
ecC58105.CDS.8620386018.1	hcr	Cluster_4713	NADH oxidoreductase hcr	1.71228	174.818	6.67379	3.56512e-09	3.90115e-07
ecC58105.CDS.8620384311.1		Cluster_1448	binding--dependent transport system inner membrane component family protein	24.8307	2526.13	6.66866	4.54899e-12	1.5597e-09
ecC58105.CDS.8620369143.1		Cluster_2501	bacterial regulatory helix-turn-helix , lysR family protein	18.3578	1849.02	6.65422	5.92329e-13	2.76941e-10
ecC58105.CDS.8620374891.1	ilvA	Cluster_4979	threonine ammonia-lyase	122.997	11051.5	6.48948	9.55239e-14	7.58144e-11
ecC58105.CDS.8620372738.1	lamB	Cluster_2996	maltoporin	59.4737	5252.65	6.46465	2.76857e-12	1.01706e-09
ecC58105.CDS.8620375027.1	treC	Cluster_4243	alpha,alpha-phosphotrehalase	153.468	13087.3	6.41408	3.53172e-13	1.81636e-10
ecC58105.CDS.8620376264.1	ygfJ	Cluster_5123	molybdenum hydroxylase accessory protein, YgfJ family	14.0957	1116.62	6.30773	1.76304e-11	4.1215e-09
ecC58105.CDS.8620377954.1	garL	Cluster_173	2-dehydro-3-deoxyglucarate aldolase	7.28913	564.736	6.27569	2.12283e-09	2.72943e-07
ecC58105.CDS.8620370131.1	mglB	Cluster_2299	D-galactose-binding periplasmic protein	10.2737	737.304	6.16524	4.4811e-10	7.20197e-08
ecC58105.CDS.8620366951.2	ackA	Cluster_5935	acetate kinase	55.1585	3863.34	6.13012	1.3337e-11	3.4296e-09
ecC58105.CDS.8620385693.2		Cluster_4807	2-hydroxy-3-oxopropionate reductase	6.40908	433.796	6.08076	1.16879e-09	1.58186e-07
ecC58105.CDS.8620377341.1		Cluster_6924	conserved hypothetical protein	4.27803	284.473	6.0552	4.09391e-09	4.29693e-07
ecC58105.CDS.8620371317.1	hdeA	Cluster_735	chaperone-like protein hdeA	11.5459	733.14	5.98863	5.01056e-10	7.80889e-08
ecC58105.CDS.8620384336.2	treB	Cluster_1587	PTS system trehalose-specific EIIBC component	92.7489	5860.43	5.98153	9.10852e-12	2.48417e-09
ecC58105.CDS.8620382883.1	hyaA	Cluster_2712	hydrogenase-1 small chain	0.853482	53.8328	5.97898	2.32432e-07	1.27024e-05
ecC58105.CDS.8620380142.1	ansB	Cluster_2368	L-asparaginase 2	163.79	10132	5.95093	9.13203e-12	2.48417e-09
ecC58105.CDS.8620387307.1	iraP	Cluster_1149	anti-adapter protein iraP	17.5362	912.683	5.7017	1.10231e-09	1.53221e-07
ecC58105.CDS.8620375021.1	wrbA	Cluster_1524	quinone oxidoreductase, type IV	37.1716	1903.32	5.67818	1.27875e-10	2.27361e-08
ecC58105.CDS.8620377462.1	dps	Cluster_988	DNA protection during starvation protein	168.598	8443.64	5.64621	8.99776e-11	1.71391e-08
ecC58105.CDS.8620374724.1		Cluster_1589	conserved hypothetical protein	24.7775	1198.11	5.59558	3.78868e-10	6.28555e-08
ecC58105.CDS.8620365599.2	ompW	Cluster_3286	outer membrane protein W	4.70212	225.04	5.58073	1.57124e-08	1.44302e-06
ecC58105.CDS.8620375498.1		Cluster_773	conserved hypothetical protein	8.56138	407.467	5.57269	1.757e-08	1.55797e-06
ecC58105.CDS.8620382996.1	bfr	Cluster_3372	bacterioferritin	120.808	5352.02	5.46929	9.12484e-10	1.34083e-07
ecC58105.CDS.8620370188.1		Cluster_6839	aldehyde ferredoxin oxidoreductase, domains 2 & 3 family protein	26.0976	1152.33	5.4645	2.91603e-09	3.40844e-07
ecC58105.CDS.8620378906.1	garD	Cluster_4267	galactarate dehydratase	15.8346	694.143	5.45408	1.14551e-08	1.09099e-06
ecC58105.CDS.8620377094.1		Cluster_279	binding--dependent transport system inner membrane component family protein	29.0821	1269.69	5.4482	2.20729e-09	2.76881e-07
ecC58105.CDS.8620370484.1	sdaC	Cluster_4351	serine transporter	183.759	7898.44	5.42568	1.28203e-10	2.27361e-08
ecC58105.CDS.8620378499.1		Cluster_1423	spoVR like family protein	39.8118	1646.85	5.37037	3.32313e-09	3.7154e-07
ecC58105.CDS.8620376194.1		Cluster_6138	bacterial regulatory , Fis family protein	53.0753	2057.88	5.27697	3.23191e-09	3.69371e-07
ecC58105.CDS.8620374302.1	R	Cluster_1495	lysozyme	2.14167	80.8796	5.23897	5.34705e-07	2.49999e-05
ecC58105.CDS.8620381048.1	gadX	Cluster_947	HTH-type transcriptional regulator gadX	52.6565	1988.54	5.23895	5.13313e-09	5.27994e-07
ecC58105.CDS.8620366069.1		Cluster_4462	hypothetical protein	0.429397	15.9758	5.21743	0.000269818	0.00350948
ecC58105.CDS.8620389461.1		Cluster_2092	PTS system, glucitol/sorbitol-specific IIA component family protein	1.28288	47.019	5.19579	2.48391e-06	7.93463e-05
ecC58105.CDS.8620384941.2		Cluster_2583	conserved hypothetical protein	22.2915	814.861	5.19199	6.02013e-08	4.62112e-06
ecC58105.CDS.8620365708.1		Cluster_139	conserved hypothetical protein	1.28288	45.7777	5.15719	2.40296e-06	7.77259e-05
ecC58105.CDS.8620366041.1		Cluster_6717	hypothetical protein	25.6416	911.383	5.1515	6.51047e-09	6.56536e-07
ecC58105.CDS.8620377667.1	malP	Cluster_6893	maltodextrin phosphorylase	198.263	7033.51	5.14876	5.62596e-10	8.51008e-08
ecC58105.CDS.8620374228.1	cysK	Cluster_6370	cysteine synthase A	204.015	7145.71	5.13033	9.48445e-10	1.35496e-07
ecC58105.CDS.8620376716.1		Cluster_87	30S ribosomal subunit S22 family protein	9.40955	325.437	5.11211	7.19061e-08	5.04076e-06
ecC58105.CDS.8620382279.1	scrY	Cluster_800	sucrose porin	65.9041	2208.58	5.06661	7.7908e-09	7.56002e-07
ecC58105.CDS.8620377616.1	hdeD	Cluster_219	protein hdeD	7.2785	242.544	5.05846	2.34636e-07	1.27024e-05
ecC58105.CDS.8620384257.1		Cluster_6691	conserved hypothetical protein	5.99562	197.364	5.04081	2.70546e-07	1.40547e-05
ecC58105.CDS.8620385986.1	pflB	Cluster_5990	formate acetyltransferase	44.5086	1453.19	5.029	2.25189e-08	1.90848e-06
ecC58105.CDS.8620387059.1	hdeB	Cluster_449	protein hdeB	9.83895	319.625	5.02173	1.19668e-07	7.59816e-06
ecC58105.CDS.8620381452.1	srlD	Cluster_3128	sorbitol-6-phosphate 2-dehydrogenase	12.8288	405.4	4.98189	1.16927e-07	7.51693e-06
ecC58105.CDS.8620365208.1		Cluster_2535	anaerobic sulfatase maturase	11.1271	350.586	4.97761	1.80961e-07	1.02273e-05
ecC58105.CDS.8620387207.1		Cluster_6916	conserved hypothetical protein	4.71274	145.71	4.95038	5.43114e-07	2.51643e-05
ecC58105.CDS.8620365936.1	gadE	Cluster_960	transcriptional regulator gadE	18.8297	570.587	4.92136	1.31442e-07	7.95299e-06
ecC58105.CDS.8620372502.1		Cluster_2349	conserved hypothetical protein	10.2843	310.549	4.91631	5.90521e-07	2.66408e-05
ecC58105.CDS.8620385024.1		Cluster_2109	cytochrome C biogenesis family protein	1.71228	51.0742	4.89861	4.99581e-06	0.000147405
ecC58105.CDS.8620372822.1	osmC	Cluster_1446	peroxiredoxin osmC	18.411	549.163	4.8986	1.75043e-07	1.01151e-05
ecC58105.CDS.8620388093.1		Cluster_1036	conserved hypothetical protein	69.7421	2065.45	4.88828	1.69446e-08	1.52888e-06
ecC58105.CDS.8620386743.1	cesT	Cluster_359	tir chaperone	245.735	7222.15	4.87726	2.08215e-09	2.72943e-07
ecC58105.CDS.8620369716.1		Cluster_1474	ipaB/EvcA family protein	37.2354	1094.05	4.87687	5.1825e-08	4.03843e-06
ecC58105.CDS.8620374322.1	mglA	Cluster_1511	galactose/methyl galactoside import ATP-binding protein MglA	5.13683	150.374	4.87153	4.72234e-07	2.2488e-05
ecC58105.CDS.8620382912.1		Cluster_2095	biofilm formation family protein	24.7722	717.874	4.85694	2.12589e-08	1.85313e-06
ecC58105.CDS.8620376497.1		Cluster_3121	putative selenium-dependent hydroxylase accessory protein YqeC	4.27803	123.858	4.85559	5.27802e-07	2.49036e-05
ecC58105.CDS.8620374328.1	srlA	Cluster_1770	glucitol/sorbitol permease IIC component	17.9444	514.387	4.84125	6.48571e-08	4.80107e-06
ecC58105.CDS.8620382176.1		Cluster_2695	alpha amylase, catalytic domain protein	0.429397	12.2483	4.83412	0.00126805	0.0122127
ecC58105.CDS.8620373701.1		Cluster_5809	putative ydiA	40.1827	1142	4.82885	2.36978e-08	1.96577e-06
ecC58105.CDS.8620365172.1		Cluster_6855	prkA serine kinase C-terminal domain protein	62.0714	1690.17	4.7671	6.5129e-08	4.80107e-06
ecC58105.CDS.8620387868.1		Cluster_4469	bacteriophage lambda Kil family protein	2.99516	80.1414	4.74185	1.30954e-06	4.91602e-05
ecC58105.CDS.8620370287.1		Cluster_4090	conserved hypothetical protein	60.29	1604.58	4.73413	2.69034e-08	2.19626e-06
ecC58105.CDS.8620379209.1		Cluster_5842	phage holin, lambda family	2.57638	64.83	4.65324	9.88564e-06	0.000254792
ecC58105.CDS.8620370013.2	eae	Cluster_6880	intimin	228.878	5715.83	4.64232	2.26361e-08	1.90848e-06
ecC58105.CDS.8620368918.1	narU	Cluster_2795	nitrite extrusion protein 2	4.27803	106.424	4.63674	1.33792e-06	4.98617e-05
ecC58105.CDS.8620386026.1		Cluster_4689	putative nucleotide-binding containing TIR-like domain protein	80.8798	2008.36	4.6341	6.83029e-08	4.94763e-06
ecC58105.CDS.8620367871.1		Cluster_2312	beta family protein	195.29	4728.73	4.59776	7.51252e-08	5.15158e-06
ecC58105.CDS.8620376187.1		Cluster_3615	conserved hypothetical protein	23.0653	557.347	4.59478	1.26715e-07	7.75826e-06
ecC58105.CDS.8620368019.2		Cluster_6030	orn/Lys/Arg decarboxylase, N-terminal domain protein	23.9931	577.103	4.58814	1.19905e-06	4.69901e-05
ecC58105.CDS.8620378342.1		Cluster_6699	conserved hypothetical protein	0.429397	10.2091	4.5714	0.00264589	0.0209531
ecC58105.CDS.8620383043.1	pspE	Cluster_696	thiosulfate sulfurtransferase PspE	12.8341	303.931	4.56569	7.16522e-07	3.12294e-05
ecC58105.CDS.8620374801.1		Cluster_2004	acetyltransferase family protein	30.7838	725.893	4.55951	1.79525e-07	1.02273e-05
ecC58105.CDS.8620366934.1		Cluster_4354	putative galactarate transporter	18.8297	443.305	4.55722	7.96605e-07	3.415e-05
ecC58105.CDS.8620370807.1	poxB	Cluster_6129	pyruvate dehydrogenase [ubiquinone]	62.0129	1447.48	4.54484	1.1539e-07	7.51205e-06
ecC58105.CDS.8620384493.1	araD	Cluster_2943	L-ribulose-5-phosphate 4-epimerase	0.429397	9.9509	4.53444	0.00378661	0.0275648
ecC58105.CDS.8620381614.1	raiA	Cluster_451	ribosome-associated inhibitor A	404.546	9119.88	4.49464	7.73125e-09	7.56002e-07
ecC58105.CDS.8620372478.1		Cluster_1131	conserved hypothetical protein	18.8244	422.317	4.48765	8.05773e-07	3.42487e-05
ecC58105.CDS.8620385967.1		Cluster_2081	type III secretion apparatus protein, YscI/HrpB, C-terminal domain	71.3853	1595.65	4.48237	7.07385e-08	5.04076e-06
ecC58105.CDS.8620385223.1	srlE	Cluster_4746	glucitol/sorbitol-specific phosphotransferase enzyme IIB component	8.12667	181.326	4.47978	1.39641e-06	5.09342e-05
ecC58105.CDS.8620374881.1		Cluster_3239	putative EscJ protein	67.5951	1505.29	4.47698	1.5697e-07	9.38715e-06
ecC58105.CDS.8620374003.1		Cluster_7447	conserved hypothetical protein	31.6957	702.627	4.4704	9.19306e-07	3.8439e-05
ecC58105.CDS.8620386278.1	nrfC	Cluster_3540	cytochrome c nitrite reductase, Fe-S protein	4.27272	94.0888	4.4608	1.58569e-06	5.58574e-05
ecC58105.CDS.8620377626.1		Cluster_6621	ERF superfamily protein	9.84426	212.141	4.42959	1.76128e-06	5.99884e-05
ecC58105.CDS.8620388933.1		Cluster_4935	oxidoreductase NAD-binding domain protein	57.4117	1216.06	4.40472	1.15749e-06	4.5792e-05
ecC58105.CDS.8620378318.1		Cluster_5975	PRD domain protein	23.9666	498.352	4.37807	1.53924e-06	5.5111e-05
ecC58105.CDS.8620381606.2		Cluster_533	pfkB carbohydrate kinase family protein	3.00578	62.1364	4.36963	3.02563e-05	0.000640362
ecC58105.CDS.8620372006.1		Cluster_2982	cytochrome c family protein	5.56623	115.037	4.36925	4.08952e-06	0.000122996
ecC58105.CDS.8620371031.1	nanA	Cluster_3054	N-acetylneuraminate lyase	11.1271	225.591	4.34156	3.08442e-06	9.67265e-05
ecC58105.CDS.8620371974.1		Cluster_1509	putative rOrf6	16.6827	333.511	4.32131	1.64982e-06	5.65669e-05
ecC58105.CDS.8620386664.1		Cluster_5922	putative pseudouridine transporter	6.42502	128.425	4.32108	5.80886e-06	0.000165055
ecC58105.CDS.8620388891.1	gltA	Cluster_1146	citrate (Si)-synthase	552.144	10811.4	4.29137	2.14873e-07	1.18827e-05
ecC58105.CDS.8620387077.1	nrfA	Cluster_7115	cytochrome c-552	196.831	3845.89	4.28829	3.34906e-08	2.69128e-06
ecC58105.CDS.8620362790.1		Cluster_6801	conserved hypothetical protein	5.97437	115.474	4.27264	5.811e-07	2.64477e-05
ecC58105.CDS.8620370278.1		Cluster_6578	cysteine-rich domain protein	175.043	3369.23	4.26663	3.58542e-08	2.8369e-06
ecC58105.CDS.8620370318.1		Cluster_3548	G-rich domain on tyrosine kinase family protein	3.85395	74.1683	4.26639	1.22901e-05	0.000308331
ecC58105.CDS.8620366244.1	agp	Cluster_5925	glucose-1-phosphatase	23.0812	439.444	4.25089	1.20605e-06	4.69901e-05
ecC58105.CDS.8620380138.1		Cluster_357	2Fe-2S iron-sulfur cluster binding domain protein	0.858795	16.3311	4.24916	0.000996805	0.0101516
ecC58105.CDS.8620388627.1		Cluster_3021	DJ-1/PfpI family protein	44.9433	836.131	4.21755	1.47033e-06	5.32529e-05
ecC58105.CDS.8620374026.1		Cluster_1287	ABC transporter family protein	5.97969	111.042	4.2149	1.9245e-06	6.42707e-05
ecC58105.CDS.8620367944.1	malQ	Cluster_6032	4-alpha-glucanotransferase	59.0231	1074.67	4.18647	9.97182e-07	4.13589e-05
ecC58105.CDS.8620365026.1	nrfB	Cluster_212	cytochrome c nitrite reductase, pentaheme subunit	6.40377	115.651	4.17472	1.64413e-06	5.65669e-05
ecC58105.CDS.8620375001.1		Cluster_2358	aldo/keto reductase family protein	53.5047	964.303	4.17175	1.82615e-06	6.17888e-05
ecC58105.CDS.8620379817.1		Cluster_1998	transglycosylase SLT domain protein	2.13636	38.4563	4.16999	2.09704e-05	0.000483635
ecC58105.CDS.8620386122.2		Cluster_4356	pyridine nucleotide-disulfide oxidoreductase family protein	5.13683	90.5679	4.14005	9.54128e-06	0.000250361
ecC58105.CDS.8620384268.1	cysD	Cluster_4703	sulfate adenylyltransferase, small subunit	33.7736	594.032	4.13657	1.12608e-06	4.48947e-05
ecC58105.CDS.8620384478.1		Cluster_543	phage regulatory , Rha family protein	3.42987	60.2076	4.13372	3.0825e-05	0.000647074
ecC58105.CDS.8620360248.1		Cluster_3698	transposase, Mutator family protein	23.129	404.432	4.12812	7.48888e-06	0.000208992
ecC58105.CDS.8620365074.2		Cluster_2479	putative non-LEE-encoded effector NleA	8.99078	156.819	4.12451	7.51771e-06	0.000208992
ecC58105.CDS.8620370891.1	osmY	Cluster_5099	osmotically-inducible protein Y	107.842	1872.87	4.11827	8.19978e-07	3.45668e-05
ecC58105.CDS.8620367801.1	otsB	Cluster_6214	trehalose-phosphatase	25.2707	434.115	4.10254	8.24353e-06	0.000227938
ecC58105.CDS.8620376089.2	slp	Cluster_5053	outer membrane protein slp	16.2958	279.699	4.1013	1.97536e-05	0.000459697
ecC58105.CDS.8620379566.1		Cluster_5633	putative gp42.1	0.858795	14.6748	4.09488	0.00153183	0.0140933
ecC58105.CDS.8620389807.2		Cluster_5769	conserved hypothetical protein	2.14699	36.5694	4.09025	0.000161277	0.00232992
ecC58105.CDS.8620366357.1	yeiA	Cluster_2562	NAD-dependent dihydropyrimidine dehydrogenase subunit PreA	68.0617	1156.68	4.08701	2.46861e-06	7.93463e-05
ecC58105.CDS.8620369722.1		Cluster_1194	conserved hypothetical protein	9.84957	165.846	4.07364	9.34387e-06	0.000247709
ecC58105.CDS.8620374364.1		Cluster_2761	putative N-acetylneuraminic acid outer membrane channel protein NanC	3.42455	56.1435	4.03513	2.65181e-05	0.000575454
ecC58105.CDS.8620387007.1		Cluster_3285	putative predicted oxidoreductase	8.13199	132.983	4.03149	1.12038e-05	0.000285253
ecC58105.CDS.8620379709.1	fbaB	Cluster_2685	fructose-bisphosphate aldolase class 1	14.5517	237.382	4.02795	9.30445e-06	0.000247709
ecC58105.CDS.8620377864.1		Cluster_2065	conserved hypothetical protein	12.8288	208.829	4.02487	5.01572e-06	0.000147405
ecC58105.CDS.8620378414.1		Cluster_2143	PRD domain protein	11.1378	179.977	4.01428	1.42861e-05	0.00035037
ecC58105.CDS.8620381037.1		Cluster_7109	iron-sulfur cluster-binding protein	132.82	2134.72	4.0065	2.83323e-07	1.45713e-05
ecC58105.CDS.8620374839.2		Cluster_575	conserved hypothetical protein	4.70743	75.4318	4.00216	1.69807e-05	0.000402451
ecC58105.CDS.8620369453.2		Cluster_5290	putative CoA-substrate-specific enzyme activase domain protein	1.28819	20.5892	3.99847	0.000927482	0.00961702
ecC58105.CDS.8620386282.1		Cluster_6163	prolyl oligopeptidase family protein	2.13636	34.1198	3.99738	4.08337e-05	0.000789504
ecC58105.CDS.8620386491.1		Cluster_475	curli assembly CsgE family protein	0.858795	13.6784	3.99344	0.00235202	0.0194456
ecC58105.CDS.8620376809.1		Cluster_973	conserved hypothetical protein	11.5353	183.511	3.99174	3.12426e-06	9.73824e-05
ecC58105.CDS.8620364901.1		Cluster_6489	carbohydrate kinase, thermoresistant glucokinase family protein	0.853482	13.5769	3.99164	0.000649399	0.00712124
ecC58105.CDS.8620372159.1		Cluster_3564	ABC transporter family protein	3.84332	60.6742	3.98066	9.51805e-06	0.000250361
ecC58105.CDS.8620371893.1		Cluster_4467	conserved hypothetical protein	5.14214	80.9535	3.97665	2.85345e-05	0.00061147
ecC58105.CDS.8620381572.1	garK	Cluster_4855	glycerate kinase 2	26.0551	408.57	3.97095	2.7354e-06	8.68404e-05
ecC58105.CDS.8620366366.1	otsA	Cluster_1528	alpha,alpha-trehalose-phosphate synthase	49.6773	776.263	3.96589	7.24654e-06	0.000203655
ecC58105.CDS.8620364894.1		Cluster_7127	phage terminase, large subunit, PBSX family	17.9816	277.51	3.94795	1.22361e-05	0.000308331
ecC58105.CDS.8620374961.1		Cluster_7299	conserved hypothetical protein	12.8554	197.821	3.94376	2.15918e-05	0.000491357
ecC58105.CDS.8620383014.1	gadW	Cluster_3473	HTH-type transcriptional regulator gadW	23.9825	367.425	3.9374	1.67257e-05	0.000398242
ecC58105.CDS.8620372044.1		Cluster_4864	secretion system effector C (SseC) like family protein	304.202	4629.88	3.92787	1.04275e-06	4.2903e-05
ecC58105.CDS.8620379026.1	ric	Cluster_2907	iron-sulfur cluster repair di-iron protein	13.7248	204.246	3.89545	5.87559e-05	0.00103487
ecC58105.CDS.8620383499.1		Cluster_5879	PTS system, sucrose-specific IIBC component	178.368	2647.02	3.89144	1.54306e-06	5.5111e-05
ecC58105.CDS.8620388907.1		Cluster_726	conserved hypothetical protein	1.71228	25.1101	3.87428	0.000254994	0.00333698
ecC58105.CDS.8620371602.1		Cluster_2800	cobalt transport family protein	6.40377	93.567	3.86901	5.0695e-06	0.000148139
ecC58105.CDS.8620369308.2	yfkM	Cluster_3414	general stress protein 18	8.1373	118.7	3.86663	2.91166e-05	0.000621356
ecC58105.CDS.8620386363.1		Cluster_85	conserved hypothetical protein	6.85442	99.6007	3.86105	3.38621e-05	0.000693835
ecC58105.CDS.8620360291.1		Cluster_6264	bacterial regulatory helix-turn-helix s, AraC family protein	189.394	2719.52	3.84389	1.12326e-06	4.48947e-05
ecC58105.CDS.8620381952.1	astB	Cluster_3003	succinylarginine dihydrolase	0.853482	12.2251	3.84035	0.00106927	0.0107618
ecC58105.CDS.8620379694.1		Cluster_3652	conserved hypothetical protein	2.14167	30.4751	3.83082	0.000177035	0.00247928
ecC58105.CDS.8620376071.1		Cluster_1950	his Kinase A domain protein	3.86458	54.9441	3.82958	0.00017736	0.00247928
ecC58105.CDS.8620383557.1	4	Cluster_5683	packaged DNA stabilization protein gp4	2.14167	30.2676	3.82097	0.000202788	0.00278861
ecC58105.CDS.8620388582.1		Cluster_3730	conserved hypothetical protein	3.85395	54.2335	3.81477	5.84022e-05	0.00103217
ecC58105.CDS.8620382197.1	scrB	Cluster_7125	sucrose-6-phosphate hydrolase	195.099	2707.67	3.79478	2.96778e-06	9.36397e-05
ecC58105.CDS.8620375171.1	ybdK	Cluster_4896	carboxylate-amine ligase YbdK	31.6957	436.385	3.78324	3.11239e-05	0.000648718
ecC58105.CDS.8620366439.1	rihA	Cluster_4677	pyrimidine-specific ribonucleoside hydrolase rihA	91.1375	1251.52	3.77949	5.47566e-06	0.000156452
ecC58105.CDS.8620377839.1		Cluster_4277	conserved hypothetical protein	19.7151	270.531	3.77842	4.47381e-05	0.000844346
ecC58105.CDS.8620389588.1	csgD	Cluster_935	csgBAC operon transcriptional regulatory protein	2.57638	35.0378	3.76549	0.000417387	0.00499215
ecC58105.CDS.8620372318.1		Cluster_6519	conserved hypothetical protein	2.56045	34.8028	3.76474	4.26213e-05	0.000814874
ecC58105.CDS.8620384341.1	glcB	Cluster_6029	malate synthase G	78.2716	1052.29	3.7489	5.4254e-06	0.000155882
ecC58105.CDS.8620376971.1		Cluster_2264	TPR repeat family protein	8.57201	112.384	3.71266	6.90146e-05	0.00117629
ecC58105.CDS.8620370887.1		Cluster_4984	branched-chain amino acid transport system / permease component family protein	9.84957	128.028	3.70025	4.48194e-05	0.000844346
ecC58105.CDS.8620374282.2	espA	Cluster_5129	espA	189.532	2457.72	3.69681	4.32083e-06	0.000128451
ecC58105.CDS.8620365002.1	nrfD	Cluster_6181	cytochrome c nitrite reductase, NrfD subunit	9.83364	126.387	3.68398	2.34949e-05	0.000525366
ecC58105.CDS.8620378903.1		Cluster_6055	nitrate reductase, alpha subunit	38.0676	485.022	3.67141	2.11683e-05	0.00048602
ecC58105.CDS.8620386242.2	rtcA	Cluster_4958	RNA 3'-phosphate cyclase	4.27803	54.2157	3.66369	7.90509e-05	0.00130477
ecC58105.CDS.8620372528.1		Cluster_1394	conserved hypothetical protein	35.4965	448.952	3.66081	1.83269e-05	0.000432363
ecC58105.CDS.8620360256.1		Cluster_5539	putative membrane protein	32.0667	400.343	3.64209	1.50463e-05	0.000366745
ecC58105.CDS.8620370928.1		Cluster_5625	putative inhibitor of glucose uptake transporter sgrT	0.858795	10.6935	3.63828	0.00728277	0.0445586
ecC58105.CDS.8620368462.1		Cluster_723	tonB family C-terminal domain protein	1.28819	16.0265	3.63704	0.00276531	0.0216469
ecC58105.CDS.8620382886.1		Cluster_2532	putative osmoprotectant uptake system permease protein yehY	4.69681	58.1783	3.63073	2.36527e-05	0.000526605
ecC58105.CDS.8620374066.1	tal	Cluster_4745	transaldolase	42.7697	519.42	3.60224	2.17226e-05	0.000492156
ecC58105.CDS.8620364661.1		Cluster_1701	fimbrial family protein	9.39361	112.96	3.58799	9.75632e-06	0.000253418
ecC58105.CDS.8620373972.1		Cluster_4327	putative glucarate transporter	13.2794	159.639	3.58755	9.26324e-05	0.00148878
ecC58105.CDS.8620370416.1	ybhQ	Cluster_434	inner membrane protein ybhQ	30.8104	367.261	3.57532	3.68661e-05	0.000740633
ecC58105.CDS.8620388982.1	rutG	Cluster_7098	pyrimidine utilization transport protein G	6.41971	76.0685	3.56672	7.30553e-05	0.00123593
ecC58105.CDS.8620379008.2		Cluster_2627	putative diguanylate cyclase YdaM	30.4341	356.435	3.54988	0.000118078	0.00178611
ecC58105.CDS.8620360467.1		Cluster_1197	perC transcriptional activator family protein	64.1918	750.708	3.54779	2.59667e-05	0.00056927
ecC58105.CDS.8620366771.1	glcD	Cluster_1295	glycolate oxidase, subunit GlcD	5.13683	59.9173	3.54402	0.000111279	0.0017033
ecC58105.CDS.8620363155.1		Cluster_1881	hypothetical protein	2.13636	24.8332	3.53904	0.000234353	0.00313874
ecC58105.CDS.8620376181.1		Cluster_4047	putative ubiquitin carboxyl-terminal hydrolase 35	4.70743	54.441	3.53168	9.64337e-05	0.00152603
ecC58105.CDS.8620370716.1	tir	Cluster_2178	tir	872.098	10067.1	3.52901	3.84862e-06	0.000116775
ecC58105.CDS.8620367829.1		Cluster_3833	conserved hypothetical protein	2.13636	24.3675	3.51173	0.000329846	0.00410751
ecC58105.CDS.8620381871.1		Cluster_5835	smpA / OmlA family protein	48.3253	543.128	3.49044	2.60118e-05	0.00056927
ecC58105.CDS.8620364728.1		Cluster_1630	ybgS-like family protein	12.4153	139.21	3.48707	7.94267e-05	0.00130508
ecC58105.CDS.8620371056.2	aspA	Cluster_1241	aspartate ammonia-lyase	2696.3	30007.4	3.47627	3.79169e-07	1.83969e-05
ecC58105.CDS.8620360446.1		Cluster_3642	conserved hypothetical protein	39.3452	436.52	3.47179	3.26387e-05	0.00067414
ecC58105.CDS.8620364004.1		Cluster_213	conserved hypothetical protein	279.731	3099.53	3.46994	8.91419e-06	0.000238779
ecC58105.CDS.8620383489.1	elaB	Cluster_1894	protein elaB	12.41	137.126	3.46592	7.50745e-05	0.00124954
ecC58105.CDS.8620371672.1	escU	Cluster_4019	escU	11.5725	127.142	3.45767	0.000163039	0.00233927
ecC58105.CDS.8620373996.1		Cluster_4008	H-NS histone family protein	88.5293	969.005	3.45228	1.87177e-05	0.000439566
ecC58105.CDS.8620380922.1		Cluster_6511	putative DNA-binding protein	8.96953	97.94	3.44879	2.49626e-05	0.000553373
ecC58105.CDS.8620379777.1		Cluster_1498	putative cesD	19.6779	214.711	3.44774	5.42312e-05	0.000977127
ecC58105.CDS.8620379527.1		Cluster_3055	conserved hypothetical protein	121.985	1320.34	3.43613	3.11556e-05	0.000648718
ecC58105.CDS.8620380167.1		Cluster_2705	type III secretion effector delivery regulator, TyeA family	102.726	1110.94	3.43491	3.48168e-05	0.000707759
ecC58105.CDS.8620387826.1		Cluster_1712	flavin reductase like domain protein	1.28819	13.909	3.4326	0.00540003	0.0358816
ecC58105.CDS.8620372109.1		Cluster_7005	conserved hypothetical protein	2.56576	27.6889	3.43185	0.000345223	0.00426798
ecC58105.CDS.8620379828.1		Cluster_6709	conserved hypothetical protein	1.70696	18.3747	3.42821	0.000459399	0.00536898
ecC58105.CDS.8620371016.2		Cluster_5203	conserved hypothetical protein	32.0826	342.085	3.41449	6.55037e-05	0.00112671
ecC58105.CDS.8620389052.1		Cluster_600	helix-turn-helix family protein	32.968	348.979	3.40401	0.000104234	0.00161468
ecC58105.CDS.8620385188.2	aphA	Cluster_3595	class B acid phosphatase	68.0404	719.652	3.40284	4.90057e-05	0.000913176
ecC58105.CDS.8620370617.1	yeiT	Cluster_2554	NAD-dependent dihydropyrimidine dehydrogenase sunbunit PreT	114.691	1210.99	3.40037	3.9585e-05	0.00077409
ecC58105.CDS.8620377178.1	astD	Cluster_4203	succinylglutamic semialdehyde dehydrogenase	1.71228	17.9686	3.39149	0.00133897	0.012682
ecC58105.CDS.8620377983.1		Cluster_1467	conserved hypothetical protein	8.12136	83.9802	3.37026	6.13953e-05	0.00107767
ecC58105.CDS.8620388539.1		Cluster_2611	type III secretion apparatus protein, YscD/HrpQ family	44.0898	454.85	3.36687	9.49359e-05	0.00151632
ecC58105.CDS.8620375698.1		Cluster_2276	glucitol operon activator family protein	5.14745	53.067	3.36588	0.00067396	0.00734359
ecC58105.CDS.8620385501.1		Cluster_2581	2-hydroxyglutaryl-CoA dehydratase, D-component family protein	14.117	145.149	3.36203	9.76789e-05	0.00153628
ecC58105.CDS.8620389133.1	nanM	Cluster_5013	N-acetylneuraminate epimerase	15.4211	158.203	3.3588	0.000170328	0.00241989
ecC58105.CDS.8620367401.1		Cluster_3832	putative membrane protein	13.2688	135.699	3.3543	0.000108048	0.00166375
ecC58105.CDS.8620373629.1	cysA	Cluster_4885	sulfate ABC transporter, ATP-binding family protein	18.3685	186.896	3.34693	2.59992e-05	0.00056927
ecC58105.CDS.8620376098.1		Cluster_3201	esterase-like activity of phytase family protein	4.71806	47.4936	3.33147	0.000624621	0.00689362
ecC58105.CDS.8620374454.1		Cluster_5593	conserved hypothetical protein	6.84911	68.7934	3.32828	0.000204329	0.00280231
ecC58105.CDS.8620384413.2		Cluster_4632	ATP-dependent DNA helicase, RecQ family protein	107.402	1074.41	3.32246	5.03534e-05	0.000928199
ecC58105.CDS.8620365218.1		Cluster_4259	type III secretion outer membrane pore, YscC/HrcC family	244.315	2429.68	3.31396	2.72629e-05	0.000586666
ecC58105.CDS.8620383246.1		Cluster_3992	conserved hypothetical protein	10.6818	106.22	3.31383	4.4025e-05	0.0008355
ecC58105.CDS.8620364651.1		Cluster_3789	hypothetical protein	36.7582	364.448	3.30958	4.76243e-05	0.00089066
ecC58105.CDS.8620388076.1		Cluster_6714	putative cesF protein	11.5565	114.275	3.30573	0.000142619	0.00210773
ecC58105.CDS.8620363966.1	traL	Cluster_1895	type IV conjugative transfer system protein TraL	0.853482	8.36855	3.29355	0.00843475	0.0496338
ecC58105.CDS.8620365891.2	phoA	Cluster_2925	alkaline phosphatase	75.3083	736.109	3.28904	7.46812e-05	0.00124799
ecC58105.CDS.8620386348.1	rbsB	Cluster_888	D-ribose-binding periplasmic protein	569.561	5541.12	3.28225	1.28535e-05	0.000319351
ecC58105.CDS.8620372641.1		Cluster_441	putative predicted protein	13.6982	130.325	3.25006	0.000185119	0.00256621
ecC58105.CDS.8620375693.1		Cluster_619	conserved hypothetical protein	24.3906	231.305	3.2454	0.00015108	0.00221369
ecC58105.CDS.8620379846.1	xylF	Cluster_7483	D-xylose ABC transporter, D-xylose-binding protein	5.14214	48.7483	3.24491	0.000500201	0.00574226
ecC58105.CDS.8620384623.1	treA	Cluster_1797	periplasmic trehalase	112.517	1059.42	3.23506	6.44377e-05	0.00111261
ecC58105.CDS.8620373717.2	ccmF	Cluster_2205	cytochrome c-type biogenesis protein CcmF	14.9705	140.19	3.22719	0.00015665	0.00227585
ecC58105.CDS.8620376421.1	sodC	Cluster_997	superoxide dismutase [Cu-Zn]	8.13199	76.0872	3.22597	0.000254692	0.00333698
ecC58105.CDS.8620385567.1	cysN	Cluster_1535	sulfate adenylyltransferase subunit 1	31.2344	289.098	3.21035	0.000134272	0.0019901
ecC58105.CDS.8620382558.1		Cluster_2485	enterobacterial EspB family protein	226.869	2095.6	3.20743	6.37381e-05	0.00110745
ecC58105.CDS.8620365382.1		Cluster_939	conserved hypothetical protein	87.257	802.531	3.20121	6.80056e-05	0.00116584
ecC58105.CDS.8620369433.2		Cluster_6171	putative HTH-type transcriptional regulator leuO	11.9859	110.077	3.1991	0.000205524	0.00280477
ecC58105.CDS.8620365977.1		Cluster_2591	bacterial extracellular solute-binding family protein	7.72384	70.7818	3.19599	0.000974454	0.00996345
ecC58105.CDS.8620385231.1		Cluster_6592	conserved hypothetical protein	9.84957	89.9588	3.19113	0.000299406	0.00383046
ecC58105.CDS.8620383507.1		Cluster_830	caudovirales tail fibre assembly family protein	1.28288	11.7131	3.19067	0.00506776	0.0341592
ecC58105.CDS.8620386821.1	grxB	Cluster_1552	glutaredoxin, GrxB family	212.221	1937.6	3.19063	5.38504e-05	0.000977127
ecC58105.CDS.8620373991.1		Cluster_3067	ROK family protein	9.84426	89.4522	3.18376	0.0002852	0.00366695
ecC58105.CDS.8620381108.1	mgsA	Cluster_3751	methylglyoxal synthase	74.8364	679.783	3.18326	7.40343e-05	0.00124799
ecC58105.CDS.8620377879.1	eprI	Cluster_76	type III secretion apparatus needle protein	57.3586	515.769	3.16864	0.000193986	0.00268191
ecC58105.CDS.8620380146.1	csiR	Cluster_5368	HTH-type transcriptional repressor CsiR	14.1223	126.76	3.16605	0.00024284	0.00323535
ecC58105.CDS.8620373668.1	uspA	Cluster_971	universal stress protein A	1652.43	14818.2	3.16472	8.69712e-06	0.000234185
ecC58105.CDS.8620368223.2		Cluster_1929	PTS system, mannose/fructose/sorbose , IID component family protein	164.097	1470.59	3.16378	3.38545e-05	0.000693835
ecC58105.CDS.8620385239.1		Cluster_4130	endodeoxyribonuclease RusA family protein	12.4206	110.335	3.15108	0.000320072	0.00402085
ecC58105.CDS.8620360343.1		Cluster_5125	hypothetical protein	37.6116	333.76	3.14956	8.57164e-05	0.00139728
ecC58105.CDS.8620366171.1	malS	Cluster_6012	alpha-amylase	53.9606	478.788	3.14941	0.000352105	0.0043219
ecC58105.CDS.8620369616.1		Cluster_1157	nitrous oxide-stimulated promoter family protein	15.8558	140.286	3.14529	0.000539576	0.00609899
ecC58105.CDS.8620378128.1	oppA	Cluster_2074	periplasmic oligopeptide-binding protein	1176.31	10283.7	3.12802	3.87758e-05	0.000767016
ecC58105.CDS.8620375279.1		Cluster_5429	putative citrate synthase	73.2676	640.282	3.12746	0.000308391	0.00390654
ecC58105.CDS.8620381832.1	glsA	Cluster_2496	glutaminase A	2.99516	26.1528	3.12626	0.00119759	0.0116873
ecC58105.CDS.8620381843.1		Cluster_1357	putative sialic acid transporter	11.1165	96.6533	3.12011	0.000174066	0.00245941
ecC58105.CDS.8620388916.1	allA	Cluster_1314	ureidoglycolate hydrolase	2.14167	18.4762	3.10885	0.00305967	0.0234165
ecC58105.CDS.8620384046.1		Cluster_2433	pfkB carbohydrate kinase family protein	29.1246	250.205	3.1028	0.000420786	0.0050095
ecC58105.CDS.8620372462.1		Cluster_288	biofilm-dependent modulation family protein	34.2349	292.879	3.09676	0.000277269	0.0035829
ecC58105.CDS.8620366911.1		Cluster_6811	conserved hypothetical protein	0	8.54842	3.09566	0.00128082	0.012244
ecC58105.CDS.8620379892.1		Cluster_7245	putative portal protein	49.2426	420.313	3.09349	0.000319059	0.00402085
ecC58105.CDS.8620364923.1		Cluster_431	conserved hypothetical protein	85.5182	727.288	3.08822	0.000103466	0.00160762
ecC58105.CDS.8620370899.1		Cluster_63	conserved hypothetical protein	9.82832	82.8128	3.07484	0.000132227	0.00197114
ecC58105.CDS.8620372331.1		Cluster_4663	ABC transporter family protein	6.85442	57.5923	3.07077	0.000795273	0.0084506
ecC58105.CDS.8620376792.1		Cluster_1657	conserved hypothetical protein	991.405	8321.64	3.06932	2.64368e-05	0.000575454
ecC58105.CDS.8620373958.1	gntT	Cluster_2423	high-affinity gluconate transporter	35.9419	300.77	3.06492	0.000348599	0.0042891
ecC58105.CDS.8620384021.1	dmsB	Cluster_3294	dimethylsulfoxide reductase, chain B	17.0962	142.473	3.05894	0.000163744	0.00233927
ecC58105.CDS.8620369947.1		Cluster_1502	conserved hypothetical protein	15.4105	127.843	3.05239	0.000397672	0.004801
ecC58105.CDS.8620369489.2		Cluster_6960	conserved hypothetical protein	3.42455	28.3024	3.04694	0.00125352	0.012121
ecC58105.CDS.8620386511.1		Cluster_3646	helix-turn-helix family protein	6.86504	56.7108	3.04628	0.00144032	0.0133952
ecC58105.CDS.8620388826.1		Cluster_4723	oxidoreductase , NAD-binding Rossmann fold family protein	145.395	1198.63	3.04334	9.20059e-05	0.00148334
ecC58105.CDS.8620366486.1		Cluster_742	conserved hypothetical protein	54.3316	445.868	3.03675	0.000237658	0.00317474
ecC58105.CDS.8620376713.1	katE	Cluster_5996	catalase HPII	62.9673	514.302	3.02994	0.000509702	0.00582533
ecC58105.CDS.8620369744.1	torD	Cluster_3224	chaperone protein torD	3.85395	31.2276	3.01841	0.00174708	0.0155993
ecC58105.CDS.8620378356.1	psiF	Cluster_421	phosphate starvation-inducible protein psiF	19.2698	156.026	3.01737	0.000518848	0.0059167
ecC58105.CDS.8620388754.1		Cluster_5325	putative type III secretion system, LEE associated	197.532	1587.55	3.00665	7.45536e-05	0.00124799
ecC58105.CDS.8620373599.1	ccmA	Cluster_6076	heme ABC exporter, ATP-binding protein CcmA	23.0812	185.238	3.00459	0.000205599	0.00280477
ecC58105.CDS.8620381186.1	aldB	Cluster_4256	aldehyde dehydrogenase B	16.704	133.901	3.00291	0.000709646	0.0076836
ecC58105.CDS.8620387999.1	gcvP	Cluster_4385	glycine dehydrogenase	864.723	6922.82	3.00105	4.16889e-05	0.000800023
ecC58105.CDS.8620378999.1		Cluster_5698	msyB family protein	19.7045	157.612	2.99979	0.000645996	0.00709905
ecC58105.CDS.8620365539.1		Cluster_1857	conserved hypothetical protein	91.0844	728.54	2.99973	0.0001432	0.00211026
ecC58105.CDS.8620379619.1	dkgA	Cluster_6271	2,5-diketo-D-gluconic acid reductase A	173.125	1384.49	2.99947	7.905e-05	0.00130477
ecC58105.CDS.8620374541.1		Cluster_1401	conserved hypothetical protein	44.1217	352.233	2.99697	0.000696199	0.00755391
ecC58105.CDS.8620378847.1	ompD	Cluster_5009	outer membrane porin protein ompD	2050.95	16304.5	2.99091	7.91538e-05	0.00130477
ecC58105.CDS.8620365371.2	dtpB	Cluster_5913	dipeptide and tripeptide permease B	213.673	1692.77	2.9859	6.31404e-05	0.00110078
ecC58105.CDS.8620384242.1		Cluster_7223	pentapeptide repeats family protein	132.672	1049.01	2.98309	0.000217388	0.00294217
ecC58105.CDS.8620364628.1	tkt	Cluster_7193	transketolase	70.1502	554.492	2.98265	0.000276709	0.0035829
ecC58105.CDS.8620366716.1		Cluster_2230	NUDIX domain protein	30.7997	242.182	2.9751	0.00031008	0.00391829
ecC58105.CDS.8620369786.1	narI	Cluster_2983	respiratory nitrate reductase, gamma subunit	6.85973	53.8141	2.97176	0.00166412	0.0151212
ecC58105.CDS.8620373849.1		Cluster_5434	conserved hypothetical protein	49.5126	387.758	2.96929	5.60333e-05	0.00100411
ecC58105.CDS.8620378081.2		Cluster_6505	conserved hypothetical protein	12.41	97.1875	2.96927	0.000404672	0.00486269
ecC58105.CDS.8620387668.1		Cluster_3916	putative predicted protein	15.8346	123.017	2.95771	0.000419179	0.00500194
ecC58105.CDS.8620379393.1	yphA	Cluster_1476	inner membrane protein yphA	2.99516	23.2464	2.9563	0.00205093	0.0175413
ecC58105.CDS.8620385212.1		Cluster_5789	conserved hypothetical protein	3.00047	23.2232	2.95231	0.00361533	0.0265762
ecC58105.CDS.8620383916.1	nsr	Cluster_3629	regulatory protein nsr	10.279	79.5235	2.95168	0.00075003	0.00803626
ecC58105.CDS.8620369161.1	tdcF	Cluster_792	protein tdcF	3.84864	29.493	2.93795	0.00129642	0.0123701
ecC58105.CDS.8620373697.1	ssaV	Cluster_6867	secretion system apparatus protein SsaV	151.56	1158.59	2.93441	0.000327527	0.00409847
ecC58105.CDS.8620388344.2	ftnA	Cluster_863	ferritin-1	1367.25	10437	2.93236	0.000101146	0.00157635
ecC58105.CDS.8620373819.1		Cluster_2688	FAD binding domain protein	2.13636	16.2571	2.92785	0.00238232	0.0195411
ecC58105.CDS.8620365079.1		Cluster_910	ead/Ea22-like family protein	9.43612	71.6117	2.92393	0.00171669	0.0154352
ecC58105.CDS.8620363917.1	traM	Cluster_4473	protein traM	8.12667	61.3331	2.91593	0.000448907	0.00527107
ecC58105.CDS.8620371692.1	narJ	Cluster_5258	nitrate reductase molybdenum cofactor assembly chaperone	81.0914	603.603	2.89598	6.90727e-05	0.00117629
ecC58105.CDS.8620370882.1		Cluster_5301	PTS system, mannose/fructose/sorbose , IIC component family protein	429.366	3189.14	2.89289	6.23645e-05	0.00109096
ecC58105.CDS.8620364163.1		Cluster_7142	pfkB carbohydrate kinase family protein	20.0967	149.096	2.89121	0.000320542	0.00402085
ecC58105.CDS.8620367027.1	gcvH	Cluster_393	glycine cleavage system H protein	109.845	814.119	2.88977	0.00017553	0.00247329
ecC58105.CDS.8620368336.1		Cluster_3012	putative oxidoreductase YdbC	7.69728	57.0296	2.88929	0.00058138	0.00651424
ecC58105.CDS.8620376749.1	mdh	Cluster_4666	malate dehydrogenase, NAD-dependent	153.4	1135.14	2.8875	0.00061305	0.00679508
ecC58105.CDS.8620365954.1	rihC	Cluster_4700	non-specific ribonucleoside hydrolase rihC	68.4273	505.604	2.88536	0.000363309	0.00441725
ecC58105.CDS.8620372132.1		Cluster_6749	hypothetical protein	6.83848	50.4045	2.88181	0.000424868	0.00503478
ecC58105.CDS.8620379831.1	epaR	Cluster_907	type III secretion apparatus protein SpaR/YscT/HrcT	210.557	1550.49	2.88044	0.000251052	0.00331917
ecC58105.CDS.8620365544.1		Cluster_2421	conserved hypothetical protein	2603.04	19167.9	2.88043	4.1007e-05	0.000789883
ecC58105.CDS.8620363976.1		Cluster_6575	conserved hypothetical protein	14.9598	110.072	2.87929	0.00026707	0.00348615
ecC58105.CDS.8620386746.1	mtfA	Cluster_2824	protein mtfA	95.0287	698.874	2.8786	0.000498052	0.00573038
ecC58105.CDS.8620366673.1	ybhN	Cluster_4732	inner membrane protein ybhN	24.8519	181.593	2.86928	0.00140933	0.0131546
ecC58105.CDS.8620370072.2	cpdB	Cluster_4565	2',3'-cyclic-nucleotide 2'-phosphodiesterase	249.844	1821.27	2.86585	0.000212697	0.00288628
ecC58105.CDS.8620382896.1	ynjE	Cluster_2513	thiosulfate sulfurtransferase YnjE	193.433	1406.81	2.86252	5.72547e-05	0.0010189
ecC58105.CDS.8620389188.1		Cluster_2346	branched-chain amino acid transport system / permease component family protein	4.71806	34.2169	2.85844	0.0040973	0.0291862
ecC58105.CDS.8620362909.1	mbeA	Cluster_4274	DNA relaxase mbeA	127.965	926.913	2.85669	0.000409787	0.00491267
ecC58105.CDS.8620376757.1		Cluster_3843	conserved hypothetical protein	6.01156	43.231	2.84625	0.00463965	0.0320722
ecC58105.CDS.8620372881.1		Cluster_4366	type III secretion apparatus H+-transporting two-sector ATPase	121.625	870.016	2.83861	0.000660811	0.0072156
ecC58105.CDS.8620384914.1	cif	Cluster_4775	cell cycle inhibiting factor	87.3155	621.365	2.83113	0.000569513	0.00639725
ecC58105.CDS.8620368474.1		Cluster_4726	conserved hypothetical protein	19.7151	139.174	2.81951	0.00173225	0.0155479
ecC58105.CDS.8620384612.1		Cluster_278	endonuclease/Exonuclease/phosphatase family protein	3.00047	21.1796	2.81942	0.00616073	0.0393109
ecC58105.CDS.8620384634.1		Cluster_4531	conserved hypothetical protein	5.14745	36.3112	2.81848	0.00429956	0.0302085
ecC58105.CDS.8620365412.1	glnB	Cluster_447	nitrogen regulatory protein P-II 1	45.3992	319.468	2.81493	0.00151341	0.0139489
ecC58105.CDS.8620387654.1	ydcW	Cluster_1545	1-pyrroline dehydrogenase	13.2688	93.1013	2.81076	0.00104288	0.0105581
ecC58105.CDS.8620379943.1	bfpA	Cluster_3217	major structural subunit of bundle-forming pilus	642.159	4504.85	2.81047	5.69498e-05	0.00101699
ecC58105.CDS.8620368029.1	yhaV	Cluster_504	toxin YhaV	141.244	987.159	2.80509	0.000526426	0.00596983
ecC58105.CDS.8620387853.1		Cluster_310	serine/threonine-protein phosphatase	8.58263	59.4329	2.79177	0.00381265	0.0276955
ecC58105.CDS.8620369239.1	yfdC	Cluster_6202	inner membrane protein yfdC	19.2698	133.278	2.79003	0.0012395	0.0120506
ecC58105.CDS.8620386343.1		Cluster_996	conserved hypothetical protein	3.84864	26.5954	2.78876	0.00157951	0.0145061
ecC58105.CDS.8620369028.1	espG	Cluster_4856	LEE-encoded effector EspG	70.654	488.207	2.78865	0.000967036	0.00992708
ecC58105.CDS.8620369711.2		Cluster_1790	putative type III secretion system, LEE associated	20.998	144.954	2.78727	0.00169684	0.0153641
ecC58105.CDS.8620383066.1		Cluster_6652	conserved hypothetical protein	12.4153	85.1147	2.77728	0.00105388	0.0106486
ecC58105.CDS.8620383056.2	gltI	Cluster_210	glutamate/aspartate periplasmic-binding protein	12.4313	84.9072	2.77191	0.00209883	0.0178418
ecC58105.CDS.8620379038.1		Cluster_1523	TPR repeat family protein	15.4264	104.473	2.75966	0.00231794	0.0193021
ecC58105.CDS.8620369674.2	glgC	Cluster_4303	glucose-1-phosphate adenylyltransferase	112.496	753.105	2.74298	0.000591187	0.00660973
ecC58105.CDS.8620384489.1	araC	Cluster_3085	arabinose operon regulatory protein	12.41	82.6793	2.73602	0.0010809	0.0108364
ecC58105.CDS.8620388704.1	narJ	Cluster_5356	nitrate reductase molybdenum cofactor assembly chaperone	2.56045	16.9909	2.73029	0.00257472	0.0204981
ecC58105.CDS.8620383828.1		Cluster_5856	putative dNA transfer protein gp20	22.6784	149.718	2.72286	0.000873412	0.00910669
ecC58105.CDS.8620366627.1	epaP	Cluster_926	type III secretion apparatus protein, YscR/HrcR family	50.9336	336.058	2.72202	0.00112922	0.0112333
ecC58105.CDS.8620388967.2		Cluster_4265	bacterial extracellular solute-binding s, 5 Middle family protein	170.814	1123.2	2.71711	0.000800122	0.00847078
ecC58105.CDS.8620371924.1		Cluster_3400	4Fe-4S binding domain protein	6.00625	39.4207	2.71442	0.00619272	0.0393911
ecC58105.CDS.8620379076.1	astC	Cluster_2599	succinylornithine transaminase family protein	8.14792	53.4445	2.71354	0.00344727	0.0256575
ecC58105.CDS.8620377516.1		Cluster_896	phage integrase family protein	185.175	1208.19	2.70589	0.000359026	0.00437552
ecC58105.CDS.8620374692.1		Cluster_113	type III secretion system regulator family protein	39.8118	257.283	2.69209	0.00148705	0.0137305
ecC58105.CDS.8620385553.1		Cluster_1071	conserved hypothetical protein	4.28866	27.712	2.69191	0.00729509	0.044559
ecC58105.CDS.8620384101.1		Cluster_864	bacterial regulatory helix-turn-helix s, AraC family protein	16.2799	105.025	2.68957	0.00193059	0.0167514
ecC58105.CDS.8620363962.1		Cluster_1794	conserved hypothetical protein	116.35	748.081	2.68473	0.000676537	0.00735609
ecC58105.CDS.8620374393.1		Cluster_2948	putative N-acetylmannosamine-6-phosphate 2-epimerase	3.42455	21.9178	2.67812	0.0055062	0.0363056
ecC58105.CDS.8620369882.1		Cluster_4333	AAA domain family protein	71.8997	459.311	2.67541	0.00115833	0.0114492
ecC58105.CDS.8620380132.1		Cluster_7231	AAA domain protein	624.083	3979.07	2.67262	0.000225683	0.00304643
ecC58105.CDS.8620369982.1	cspC	Cluster_5394	cold shock-like protein CspC	929.871	5876.66	2.65989	0.000282754	0.00364462
ecC58105.CDS.8620377419.1	sodB	Cluster_900	superoxide dismutase [Fe]	907.251	5689.08	2.64862	0.000308224	0.00390654
ecC58105.CDS.8620366969.1	ytfQ	Cluster_2478	ABC transporter periplasmic-binding protein ytfQ	40.2093	251.779	2.64656	0.00109353	0.0109416
ecC58105.CDS.8620366313.1	yrdA	Cluster_1742	protein YrdA	297.67	1857.19	2.64133	0.000402744	0.00485084
ecC58105.CDS.8620379182.1		Cluster_3928	conserved hypothetical protein	9.42018	58.5932	2.63691	0.0023194	0.0193021
ecC58105.CDS.8620377428.1		Cluster_4061	universal stress family protein	31.6638	196.932	2.63679	0.00136721	0.0128313
ecC58105.CDS.8620370068.1	ygiW	Cluster_1136	protein ygiW	30.8263	191.294	2.63356	0.00190817	0.0166876
ecC58105.CDS.8620365392.1		Cluster_2326	aldo/keto reductase family protein	77.0578	476.446	2.6283	0.00170509	0.0154117
ecC58105.CDS.8620374941.1	gap	Cluster_2289	glyceraldehyde-3-phosphate dehydrogenase, type I	26.1507	161.344	2.62522	0.0035396	0.0262144
ecC58105.CDS.8620372272.1		Cluster_4693	sepQ family protein	55.6835	342.273	2.61982	0.00250974	0.020295
ecC58105.CDS.8620381962.1		Cluster_2726	P22 coat - gene 5 family protein	16.264	99.8865	2.61861	0.00158693	0.0145483
ecC58105.CDS.8620375261.2		Cluster_2012	conserved hypothetical protein	66.3919	407.376	2.61728	0.0025256	0.0203592
ecC58105.CDS.8620372189.1	glk	Cluster_7451	glucokinase	152.657	933.899	2.61297	0.000614863	0.00680052
ecC58105.CDS.8620379308.1		Cluster_4950	zinc-binding dehydrogenase family protein	11.1431	68.1425	2.61241	0.0034079	0.025475
ecC58105.CDS.8620379996.2		Cluster_3035	bacterial regulatory helix-turn-helix s, AraC family protein	16.2799	99.2498	2.60797	0.00271865	0.0213793
ecC58105.CDS.8620375066.1	tatA	Cluster_519	twin arginine-targeting translocase, TatA/E family protein	113.959	693.986	2.60639	0.00205325	0.0175413
ecC58105.CDS.8620370108.1		Cluster_3551	conserved hypothetical protein	7.72384	46.8801	2.60159	0.0072408	0.0444384
ecC58105.CDS.8620384797.1		Cluster_3238	conserved hypothetical protein	18.835	114.068	2.5984	0.00194781	0.0168363
ecC58105.CDS.8620367551.1	dhfrI	Cluster_1795	dihydrofolate reductase type 1	138.244	832.989	2.59108	0.00118039	0.0115854
ecC58105.CDS.8620365121.1		Cluster_6866	asmA family protein	19.6938	118.493	2.58898	0.00240074	0.0196296
ecC58105.CDS.8620380516.1		Cluster_2278	putative type III secretion system, LEE associated	4.70212	28.2285	2.58577	0.0020713	0.0176631
ecC58105.CDS.8620384627.1		Cluster_4834	glutathione S-transferase, C-terminal domain protein	24.8413	149.046	2.58495	0.00285382	0.0222707
ecC58105.CDS.8620389397.1		Cluster_3368	gyrI-like small molecule binding domain protein	94.1327	563.674	2.58209	0.00135487	0.0127822
ecC58105.CDS.8620380016.1		Cluster_4077	conserved hypothetical protein	9.40424	56.0465	2.57524	0.00107957	0.0108364
ecC58105.CDS.8620383532.1		Cluster_4953	ABC transporter family protein	2.99516	17.6828	2.56164	0.00830936	0.0491743
ecC58105.CDS.8620376169.1	asst	Cluster_7249	arylsulfate sulfotransferase	18.8563	111.088	2.55858	0.0038204	0.0277127
ecC58105.CDS.8620364778.1		Cluster_573	conserved hypothetical protein	27.8205	163.189	2.55233	0.00193148	0.0167514
ecC58105.CDS.8620387126.1		Cluster_5576	putative selenate reductase, YgfK subunit	9.83895	57.4588	2.54595	0.0022617	0.0190064
ecC58105.CDS.8620378107.1	gcvT	Cluster_7400	glycine cleavage system T protein	550.354	3212.38	2.54521	0.000305299	0.00388651
ecC58105.CDS.8620366767.1		Cluster_6418	phage N-6-adenine-methyltransferase	23.1078	134.523	2.5414	0.00181082	0.0160815
ecC58105.CDS.8620386142.1	cysW	Cluster_4844	sulfate ABC transporter, permease protein CysW	20.5261	118.819	2.53323	0.00110138	0.0109776
ecC58105.CDS.8620381057.1	ydgA	Cluster_7269	protein ydgA	482.263	2790.22	2.53249	0.000837496	0.00877239
ecC58105.CDS.8620387369.1		Cluster_7208	sensory box protein	77.89	449.83	2.52987	0.00191114	0.0166876
ecC58105.CDS.8620369214.1	malT	Cluster_4423	HTH-type transcriptional regulator malT	1149.93	6633.42	2.52821	0.000183072	0.0025447
ecC58105.CDS.8620375198.1		Cluster_3915	conserved hypothetical protein	0	5.76662	2.52773	0.0073946	0.0451132
ecC58105.CDS.8620382259.1		Cluster_1614	phage stabilisation family protein	25.2654	145.659	2.52736	0.00270163	0.0212779
ecC58105.CDS.8620366001.1		Cluster_6859	bacterial regulatory , Fis family protein	42.3775	243.963	2.52529	0.00237433	0.0195067
ecC58105.CDS.8620374719.1	psiE	Cluster_544	protein psiE	29.114	167.191	2.52171	0.00332736	0.0250551
ecC58105.CDS.8620375546.1		Cluster_4094	conserved hypothetical protein	14.5358	83.3623	2.51979	0.00136432	0.0128276
ecC58105.CDS.8620387706.1		Cluster_2243	conserved hypothetical protein	10.2683	58.3946	2.50763	0.00216527	0.0183158
ecC58105.CDS.8620380432.1		Cluster_7338	substrate binding domain of ABC-type glycine betaine transport system family protein	29.9887	170.046	2.50343	0.00438106	0.0306138
ecC58105.CDS.8620388081.1		Cluster_3885	putative predicted protein	15.7974	89.5305	2.50269	0.00061123	0.00678954
ecC58105.CDS.8620367752.1		Cluster_4830	DMSO reductase anchor subunit family protein	23.94	135.645	2.50234	0.00133289	0.0126477
ecC58105.CDS.8620363578.1	mbeC	Cluster_6908	mobilization protein mbeC	5.99031	33.76	2.49461	0.00403707	0.0289577
ecC58105.CDS.8620373691.1		Cluster_4058	bacteriophage lysis family protein	7.27319	40.9888	2.49457	0.00280512	0.0219251
ecC58105.CDS.8620364876.1		Cluster_2524	NAD binding domain of 6-phosphogluconate dehydrogenase family protein	223.242	1251.35	2.4868	0.000923459	0.00959464
ecC58105.CDS.8620383342.1	yhjD	Cluster_4960	inner membrane protein YhjD	99.6299	556.568	2.48191	0.00146611	0.0135616
ecC58105.CDS.8620377351.1	narH	Cluster_2135	nitrate reductase, beta subunit	8.55076	47.7341	2.4809	0.0024587	0.020008
ecC58105.CDS.8620388821.1	adiY	Cluster_2886	HTH-type transcriptional regulator AdiY	93.9308	523.949	2.47976	0.000435975	0.0051427
ecC58105.CDS.8620379416.1	cysP	Cluster_6401	thiosulfate-binding protein	14.1223	78.7434	2.47918	0.00220234	0.0185472
ecC58105.CDS.8620389508.1		Cluster_4704	bacterial regulatory helix-turn-helix s, AraC family protein	11.97	66.4355	2.47253	0.00140008	0.0130921
ecC58105.CDS.8620387886.1	hdhA	Cluster_5292	7-alpha-hydroxysteroid dehydrogenase	49.2585	273.147	2.47123	0.00418162	0.0295413
ecC58105.CDS.8620369291.1		Cluster_5019	zinc-binding dehydrogenase family protein	6.84911	37.792	2.4641	0.00487304	0.0332829
ecC58105.CDS.8620381757.1	xylB	Cluster_5907	xylulokinase	15.4211	84.6953	2.45737	0.00463859	0.0320722
ecC58105.CDS.8620380886.1	cysI	Cluster_4577	sulfite reductase (NADPH) hemoprotein, beta-component	43.1938	236.927	2.45554	0.00159348	0.0145607
ecC58105.CDS.8620367996.1		Cluster_2802	fimbrial family protein	45.4205	249.02	2.45485	0.00546219	0.036108
ecC58105.CDS.8620373776.1	hypC	Cluster_3640	hydrogenase assembly chaperone HypC/HupF	9.83895	53.6022	2.44572	0.00343207	0.0256185
ecC58105.CDS.8620361943.1		Cluster_6207	conserved hypothetical protein	14.1382	76.9215	2.44379	0.00486187	0.0332508
ecC58105.CDS.8620373712.1		Cluster_7343	conserved hypothetical protein	24.8094	134.887	2.44279	0.001942	0.0168143
ecC58105.CDS.8620368086.1	melR	Cluster_6148	melibiose operon regulatory protein	68.3689	371.418	2.44163	0.00101506	0.0103171
ecC58105.CDS.8620387711.1	dcuR	Cluster_2771	transcriptional regulatory protein dcuR	133.139	723.18	2.44142	0.00255943	0.0204487
ecC58105.CDS.8620377292.1	zntB	Cluster_2347	zinc transport protein ZntB	64.5999	350.812	2.44109	0.00241727	0.0197334
ecC58105.CDS.8620374747.1	dcuB	Cluster_2992	anaerobic C4-dicarboxylate transporter DcuB	125.642	682.207	2.44089	0.00103303	0.010479
ecC58105.CDS.8620377279.1		Cluster_648	type III secretion , HrpO family protein	16.6934	90.3185	2.43575	0.00308645	0.0235513
ecC58105.CDS.8620371148.1	yhjQ	Cluster_2845	cellulose synthase operon protein YhjQ	9.42549	50.9032	2.43312	0.00701335	0.0434052
ecC58105.CDS.8620387041.1		Cluster_3470	ABC transporter family protein	9.85489	52.1391	2.40346	0.00673143	0.0419125
ecC58105.CDS.8620381646.1		Cluster_3122	conserved hypothetical protein	26.1348	138.265	2.4034	0.00660812	0.0413953
ecC58105.CDS.8620380770.1		Cluster_3	transposase family protein	20.1179	105.894	2.39606	0.00400316	0.0287948
ecC58105.CDS.8620370144.2		Cluster_6258	conserved hypothetical protein	47.9437	252.267	2.39553	0.0036869	0.027011
ecC58105.CDS.8620379236.1		Cluster_3367	conserved hypothetical protein	11.1165	58.4917	2.39553	0.00227533	0.0190834
ecC58105.CDS.8620382753.1		Cluster_7279	conserved hypothetical protein	268.801	1411.73	2.39286	0.0021034	0.0178511
ecC58105.CDS.8620377051.1	phnM	Cluster_2576	phosphonate metabolism protein PhnM	3.84332	20.1369	2.38941	0.00360641	0.0265727
ecC58105.CDS.8620361827.1		Cluster_2849	conserved hypothetical protein	6.41971	33.6078	2.38822	0.00597484	0.0383628
ecC58105.CDS.8620383356.2		Cluster_6285	helix-turn-helix family protein	9.42018	48.8961	2.37589	0.00575728	0.0373226
ecC58105.CDS.8620371747.1	acs	Cluster_4556	acetate--CoA ligase	27.8152	143.353	2.36562	0.00337582	0.0252719
ecC58105.CDS.8620386669.2	msrA	Cluster_6670	peptide methionine sulfoxide reductase MsrA	37.6701	193.916	2.36394	0.00499909	0.0338294
ecC58105.CDS.8620370537.1		Cluster_1827	conserved hypothetical protein	256.746	1315.37	2.35706	0.00201813	0.0173566
ecC58105.CDS.8620386357.1	mdtE	Cluster_2531	multidrug resistance protein mdtE	14.9864	76.1059	2.34435	0.00650583	0.040904
ecC58105.CDS.8620375529.1		Cluster_127	putative non-LEE-encoded type III effector H	373.853	1895.91	2.34235	0.0014568	0.0134997
ecC58105.CDS.8620368971.2		Cluster_4098	conserved hypothetical protein	41.4762	210.25	2.34175	0.00256056	0.0204487
ecC58105.CDS.8620377394.1	yqjE	Cluster_5737	inner membrane protein yqjE	21.8249	110.535	2.34045	0.00432713	0.0303194
ecC58105.CDS.8620385316.1	mtlD	Cluster_4860	mannitol-1-phosphate 5-dehydrogenase	286.279	1448.83	2.3394	0.00235555	0.0194456
ecC58105.CDS.8620384688.2		Cluster_4122	putative regulatory protein N	17.5681	88.8884	2.33904	0.00728637	0.0445586
ecC58105.CDS.8620369313.1		Cluster_3742	conserved hypothetical protein	40.6706	205.747	2.33882	0.00493372	0.0334751
ecC58105.CDS.8620387688.1	sohA	Cluster_471	antitoxin PrlF	68.8673	346.482	2.33089	0.00354376	0.0262144
ecC58105.CDS.8620370361.1	sucD	Cluster_246	succinyl-CoA ligase [ADP-forming] subunit alpha	69.6571	350.327	2.33036	0.00167157	0.0151621
ecC58105.CDS.8620364702.1		Cluster_3312	conserved hypothetical protein	26.5217	132.894	2.32503	0.00303615	0.0233058
ecC58105.CDS.8620370623.1		Cluster_1444	universal stress family protein	11.9806	60.0001	2.32426	0.00412341	0.029291
ecC58105.CDS.8620360504.1		Cluster_5825	traY domain protein	5.13152	25.6729	2.32279	0.00615301	0.0393105
ecC58105.CDS.8620387101.1		Cluster_1599	conserved hypothetical protein	186.081	930.177	2.32157	0.0021928	0.0185181
ecC58105.CDS.8620383816.1		Cluster_6931	conserved hypothetical protein	23.5159	117.514	2.32112	0.00253097	0.0203705
ecC58105.CDS.8620379792.1		Cluster_5332	antitermination family protein	5.13152	25.599	2.31863	0.00576203	0.0373226
ecC58105.CDS.8620389792.1	manX	Cluster_7448	PTS system mannose-specific EIIAB component	668.252	3331.55	2.31773	0.000765825	0.00818844
ecC58105.CDS.8620376154.1		Cluster_118	formate dehydrogenase, alpha subunit	75.2764	374.113	2.3132	0.003897	0.0281889
ecC58105.CDS.8620381681.1	uspG	Cluster_620	universal stress protein G	92.8764	461.146	2.31184	0.00416839	0.029529
ecC58105.CDS.8620383271.1		Cluster_118	molybdopterin oxidoreductase family protein	6.4144	31.7164	2.30585	0.00577523	0.0373359
ecC58105.CDS.8620381808.1	cysC	Cluster_1628	adenylyl-sulfate kinase	11.9859	58.6021	2.28961	0.00542657	0.035965
ecC58105.CDS.8620378429.1	melA	Cluster_3113	alpha-galactosidase	20.1285	98.314	2.28815	0.00757524	0.045997
ecC58105.CDS.8620368274.1		Cluster_7458	tripartite tricarboxylate transporter receptor family protein	5.56091	26.9738	2.27817	0.00768408	0.0464385
ecC58105.CDS.8620380183.1		Cluster_4948	zinc-binding dehydrogenase family protein	11.5459	55.9316	2.27628	0.00417598	0.0295413
ecC58105.CDS.8620373081.1	grcA	Cluster_391	autonomous glycyl radical cofactor GrcA	1653.68	7973.7	2.26957	0.000245838	0.00325862
ecC58105.CDS.8620373042.1	gudD	Cluster_4367	glucarate dehydratase	62.0501	297.186	2.25986	0.0066514	0.0416157
ecC58105.CDS.8620361976.1		Cluster_254	enterobacterial TraT complement resistance family protein	138.201	657.999	2.25131	0.00370865	0.0271317
ecC58105.CDS.8620383203.1		Cluster_5340	yhhN-like family protein	153.018	727.111	2.24848	0.00187937	0.0165507
ecC58105.CDS.8620378329.1		Cluster_806	conserved hypothetical protein	29.485	137.37	2.22001	0.00247337	0.0200956
ecC58105.CDS.8620388044.2	glgP	Cluster_6003	glycogen/starch/alpha-glucan phosphorylases family protein	496.114	2297.89	2.21157	0.00268995	0.021251
ecC58105.CDS.8620368892.1	sucC	Cluster_4870	succinyl-CoA ligase [ADP-forming] subunit beta	542.35	2511.18	2.21107	0.00126698	0.0122127
ecC58105.CDS.8620369921.2	evgS	Cluster_5512	sensor protein evgS	593.084	2726.77	2.20088	0.0049083	0.033435
ecC58105.CDS.8620372102.2	hipA	Cluster_2404	serine/threonine-protein kinase HipA	82.5337	376.096	2.18805	0.00403196	0.0289577
ecC58105.CDS.8620384694.1		Cluster_3162	ketose-bisphosphate aldolase family protein	22.6837	103.282	2.18686	0.0067089	0.0418229
ecC58105.CDS.8620383146.1		Cluster_7287	conserved hypothetical protein	18.8191	84.8066	2.17198	0.00613971	0.0392743
ecC58105.CDS.8620361463.1		Cluster_6193	conserved hypothetical protein	76.5115	342.362	2.16177	0.00391699	0.028254
ecC58105.CDS.8620381839.1	frdD	Cluster_361	fumarate reductase subunit D	114.006	508.239	2.15639	0.00171349	0.0154334
ecC58105.CDS.8620385251.1		Cluster_4239	AAA domain protein	621.81	2769.66	2.15516	0.0035057	0.0260171
ecC58105.CDS.8620372096.1		Cluster_2393	H+ symporter family protein	15.8399	70.4167	2.15236	0.00846653	0.0497301
ecC58105.CDS.8620362893.2		Cluster_181	repressor protein C2	123.66	549.439	2.15158	0.00570151	0.0371176
ecC58105.CDS.8620380734.2		Cluster_3991	reactive intermediate/imine deaminase family protein	1244.64	5501.54	2.1441	0.00365864	0.0268422
ecC58105.CDS.8620384572.1		Cluster_3887	hypothetical protein	7.26788	31.85	2.13169	0.00711172	0.0439082
ecC58105.CDS.8620368287.1	uspE	Cluster_2519	universal stress protein E	563.361	2464.96	2.12943	0.0081013	0.0482701
ecC58105.CDS.8620379337.1	fucP	Cluster_7092	H+ symporter permease	13.6876	59.839	2.12822	0.00709477	0.0438563
ecC58105.CDS.8620361844.1		Cluster_970	phage minor tail protein G	5.1262	22.4067	2.12796	0.00714861	0.0440303
ecC58105.CDS.8620364871.1		Cluster_2810	transporter, anaerobic C4-dicarboxylate uptake C family protein	162.644	710.17	2.12645	0.00125382	0.012121
ecC58105.CDS.8620380753.1		Cluster_4487	hypothetical protein	1371.7	5986	2.12563	0.00253808	0.0203867
ecC58105.CDS.8620384922.1	gabD	Cluster_1715	succinate-semialdehyde dehydrogenase [NADP+] GabD	8.98015	39.1438	2.12397	0.00781101	0.0471503
ecC58105.CDS.8620368483.1	evgA	Cluster_920	positive transcription regulator evgA	339.37	1475.95	2.12072	0.00531425	0.0354863
ecC58105.CDS.8620371339.1		Cluster_3700	conserved hypothetical protein	27.7993	120.641	2.11761	0.00545641	0.036108
ecC58105.CDS.8620375342.1	cueO	Cluster_4273	blue copper oxidase CueO	143.757	618.812	2.10587	0.00762643	0.0461987
ecC58105.CDS.8620380839.1	fliC	Cluster_7296	flagellin	1359	5801.22	2.09381	0.00161159	0.0146958
ecC58105.CDS.8620377899.1		Cluster_1238	conserved hypothetical protein	9.40424	40.117	2.09283	0.00643101	0.0404982
ecC58105.CDS.8620366213.2	sad	Cluster_2794	succinate semialdehyde dehydrogenase [NAD(P)+] Sad	44.4607	189.141	2.08886	0.00599031	0.0384142
ecC58105.CDS.8620375396.1		Cluster_5116	glutathione S-transferase, C-terminal domain protein	51.7339	218.974	2.08158	0.00594787	0.0382374
ecC58105.CDS.8620374242.1	cbpA	Cluster_1060	curved DNA-binding protein	47.0531	199.008	2.08047	0.00810751	0.0482701
ecC58105.CDS.8620388547.1		Cluster_1486	conserved hypothetical protein	93.7139	396.247	2.08006	0.00848013	0.0497301
ecC58105.CDS.8620372981.1		Cluster_6588	conserved hypothetical protein	9.83364	41.4643	2.07607	0.00810916	0.0482701
ecC58105.CDS.8620378131.1		Cluster_2281	conserved hypothetical protein	336.396	1416.59	2.07419	0.0066823	0.0417583
ecC58105.CDS.8620379504.1	dpiA	Cluster_229	transcriptional regulatory protein DpiA	28.218	118.802	2.07387	0.00621384	0.0394054
ecC58105.CDS.8620382293.1	ucpA	Cluster_6243	oxidoreductase ucpA	48.3094	202.657	2.06867	0.0060891	0.038999
ecC58105.CDS.8620386011.2		Cluster_1010	conserved hypothetical protein	24.8094	103.772	2.06445	0.00847795	0.0497301
ecC58105.CDS.8620364656.1	narH	Cluster_7255	nitrate reductase, beta subunit	912.42	3702.04	2.02055	0.000932215	0.00964664
ecC58105.CDS.8620382234.1		Cluster_2370	cheB methylesterase family protein	62.3839	253.013	2.01997	0.00578077	0.0373359
ecC58105.CDS.8620381486.1		Cluster_2430	bacterial regulatory helix-turn-helix , lysR family protein	109.914	444.863	2.01699	0.00797874	0.0477702
ecC58105.CDS.8620385587.1	dmsA	Cluster_6002	anaerobic dimethyl sulfoxide reductase chain A	452.707	1830.68	2.01573	0.00195553	0.0168746
ecC58105.CDS.8620363887.1	parM	Cluster_569	plasmid segregation protein parM	401.516	1620.93	2.01329	0.00792454	0.0475565
ecC58105.CDS.8620365448.1	hflK	Cluster_711	hflK protein	3982.63	998.191	-1.99634	0.0083889	0.0494772
ecC58105.CDS.8620369152.1	thiL	Cluster_579	thiamine-monophosphate kinase	361.466	90.3702	-1.99994	0.00783918	0.0472649
ecC58105.CDS.8620370652.1	mqo	Cluster_7294	malate dehydrogenase	431.818	107.914	-2.00054	0.00721755	0.0444018
ecC58105.CDS.8620374794.1	dnaB	Cluster_5867	replicative DNA helicase	4160.11	1035.25	-2.00664	0.00643263	0.0404982
ecC58105.CDS.8620387199.1	rpsI	Cluster_556	30S ribosomal protein S9	2012.19	498.615	-2.01276	0.00750163	0.0456578
ecC58105.CDS.8620384403.1	apt	Cluster_1066	adenine phosphoribosyltransferase	1087.4	268.573	-2.01749	0.00700547	0.0434052
ecC58105.CDS.8620372067.1	lysS	Cluster_1468	lysine--tRNA ligase	2461.95	606.573	-2.02105	0.00842106	0.04961
ecC58105.CDS.8620372673.1		Cluster_2538	acyltransferase family protein	806.786	197.965	-2.02694	0.00481331	0.0330065
ecC58105.CDS.8620379058.1	secD	Cluster_1946	#NAME?	3912.05	958.73	-2.02873	0.0074957	0.0456578
ecC58105.CDS.8620382956.1	valS	Cluster_5554	valine--tRNA ligase	3037.21	743.987	-2.0294	0.00631162	0.0399762
ecC58105.CDS.8620375977.1	fliF	Cluster_6079	flagellar M-ring protein FliF	735.887	178.789	-2.04123	0.00764592	0.0462623
ecC58105.CDS.8620377077.1	alaS	Cluster_6059	alanine--tRNA ligase	18209.4	4410.53	-2.04566	0.00492409	0.0334751
ecC58105.CDS.8620383279.1	rpmH	Cluster_45	ribosomal protein L34	2510.11	606.201	-2.04988	0.00521413	0.034917
ecC58105.CDS.8620387482.1	rseP	Cluster_3184	RIP metalloprotease RseP	1626.45	392.583	-2.05066	0.0031955	0.0242754
ecC58105.CDS.8620385323.1	flgD	Cluster_3614	basal-body rod modification protein flgD	1798.93	433.474	-2.05312	0.00694866	0.0431606
ecC58105.CDS.8620387811.1		Cluster_7168	glycosyl transferases group 1 family protein	1457.07	349.153	-2.06114	0.00407535	0.0290701
ecC58105.CDS.8620383702.1		Cluster_6300	binding--dependent transport system inner membrane component family protein	980.869	232.741	-2.07534	0.00800913	0.0478409
ecC58105.CDS.8620383264.1	nusB	Cluster_957	transcription antitermination factor NusB	295.562	69.7347	-2.08351	0.00579312	0.0373359
ecC58105.CDS.8620377651.1		Cluster_4993	FAD binding domain protein	58.7265	13.7015	-2.09968	0.00322509	0.0243921
ecC58105.CDS.8620366978.1	rep	Cluster_4636	ATP-dependent DNA helicase Rep	727.982	169.77	-2.10032	0.00700391	0.0434052
ecC58105.CDS.8620369837.1		Cluster_114	conserved hypothetical protein	4866.05	1131.39	-2.10465	0.00361722	0.0265762
ecC58105.CDS.8620364642.2	yhdY	Cluster_2754	inner membrane amino-acid ABC transporter permease protein yhdY	140.259	32.5882	-2.10567	0.00248354	0.0201147
ecC58105.CDS.8620384128.1	nemR	Cluster_129	HTH-type transcriptional repressor nemR	133.224	30.9506	-2.10581	0.00479842	0.0329923
ecC58105.CDS.8620372613.2	smtA	Cluster_3088	protein smtA	584.649	135.516	-2.10911	0.00753092	0.0457819
ecC58105.CDS.8620372537.1	dam	Cluster_3159	DNA adenine methylase	694.92	160.704	-2.11244	0.00553985	0.0363875
ecC58105.CDS.8620374778.1	mutM	Cluster_4796	formamidopyrimidine-DNA glycosylase	153.496	35.4119	-2.11589	0.00242134	0.0197353
ecC58105.CDS.8620388812.2	pppA	Cluster_3180	leader peptidase pppA	326.229	74.9937	-2.12104	0.00726192	0.044515
ecC58105.CDS.8620366206.1	murA	Cluster_2742	UDP-N-acetylglucosamine 1-carboxyvinyltransferase	1951.7	448.026	-2.12308	0.00563832	0.0367527
ecC58105.CDS.8620378259.1	guaA	Cluster_2061	GMP synthase [glutamine-hydrolyzing]	4507.02	1030.12	-2.12937	0.00536625	0.0357312
ecC58105.CDS.8620369059.1		Cluster_2283	conserved hypothetical protein	196.583	44.6798	-2.13745	0.00531984	0.0354863
ecC58105.CDS.8620369597.2	rplM	Cluster_48	ribosomal protein L13	4464.02	1014.29	-2.13788	0.0040636	0.0290265
ecC58105.CDS.8620379843.1		Cluster_3102	binding--dependent transport system inner membrane component family protein	1086.83	246.632	-2.1397	0.00489251	0.0333716
ecC58105.CDS.8620378882.1	rnhB	Cluster_3231	ribonuclease HII	453.096	102.415	-2.14538	0.00463609	0.0320722
ecC58105.CDS.8620375462.2		Cluster_2351	RNA 2'-O ribose methyltransferase substrate binding family protein	780.03	176.288	-2.14559	0.00493257	0.0334751
ecC58105.CDS.8620384038.1	fabG	Cluster_2852	3-oxoacyl-[acyl-carrier-protein] reductase	13445.3	3038.39	-2.14572	0.00634535	0.0401404
ecC58105.CDS.8620389582.1	rplY	Cluster_810	50S ribosomal protein L25	5041.67	1139.12	-2.14599	0.00562216	0.0366939
ecC58105.CDS.8620388238.1	rlmH	Cluster_371	rRNA large subunit m3Psi methyltransferase RlmH	621.87	140.411	-2.14696	0.00404512	0.028975
ecC58105.CDS.8620385668.1	parC	Cluster_7242	DNA topoisomerase IV, A subunit	1225.34	276.457	-2.14806	0.00643341	0.0404982
ecC58105.CDS.8620382139.1	argS	Cluster_4596	arginine--tRNA ligase	3555.38	798.665	-2.15434	0.00575529	0.0373226
ecC58105.CDS.8620376203.1	murC	Cluster_5916	UDP-N-acetylmuramate--alanine ligase	937.113	209.282	-2.16277	0.00617484	0.0393522
ecC58105.CDS.8620386917.1	prfB	Cluster_6157	peptide chain release factor 2	5852.52	1304.24	-2.16585	0.00416412	0.029529
ecC58105.CDS.8620378793.1	nsrR	Cluster_4043	HTH-type transcriptional repressor nsrR	872.393	193.758	-2.17072	0.00264816	0.0209531
ecC58105.CDS.8620388381.1	damX	Cluster_2385	protein damX	1570.23	347.215	-2.17707	0.00470149	0.0324126
ecC58105.CDS.8620376233.1		Cluster_6643	outer membrane lipo, Slp family protein	269.347	59.2949	-2.18349	0.00468839	0.0323656
ecC58105.CDS.8620369139.1	dcm	Cluster_4209	cytosine-specific methyltransferase	425.827	93.6685	-2.18463	0.00670814	0.0418229
ecC58105.CDS.8620376764.1	nrdB	Cluster_980	ribonucleoside-diphosphate reductase 1 subunit beta	4421.7	963.458	-2.19831	0.00513148	0.0345435
ecC58105.CDS.8620382156.1	sun	Cluster_771	ribosomal RNA small subunit methyltransferase B	1178.11	256.666	-2.19851	0.00285799	0.0222707
ecC58105.CDS.8620380322.2		Cluster_3660	flagellar L-ring family protein	239.369	51.775	-2.20891	0.00483757	0.0331287
ecC58105.CDS.8620373899.1	tolR	Cluster_2137	protein TolR	504.497	108.883	-2.21207	0.00384355	0.0278414
ecC58105.CDS.8620370693.1		Cluster_1152	putative protein involved in biofilm formation	11.5884	2.50041	-2.21244	0.0057912	0.0373359
ecC58105.CDS.8620374497.1	flhB	Cluster_4861	flagellar biosynthetic protein FlhB	212.455	45.824	-2.21298	0.0035001	0.026013
ecC58105.CDS.8620374877.1	rsmH	Cluster_1047	16S rRNA (cytosine(1402)-N(4))-methyltransferase	3299.02	710.805	-2.21451	0.00293282	0.022682
ecC58105.CDS.8620368927.1	thiP	Cluster_2086	thiamine/thiamine pyrophosphate ABC transporter, permease protein	117.267	25.2624	-2.21474	0.00620392	0.0393911
ecC58105.CDS.8620380876.2	leuS	Cluster_1081	leucine--tRNA ligase	8088.39	1736.68	-2.21952	0.00254486	0.0203867
ecC58105.CDS.8620384788.1	hslV	Cluster_954	ATP-dependent protease HslVU, peptidase subunit	1074.24	230.601	-2.21984	0.00529632	0.0354213
ecC58105.CDS.8620381802.1	mreB	Cluster_577	rod shape-determining protein mreB	1045.83	224.142	-2.22217	0.00587475	0.0378146
ecC58105.CDS.8620382487.1	atpA	Cluster_1203	ATP synthase F1, alpha subunit	23003.3	4866.91	-2.24076	0.00344446	0.0256575
ecC58105.CDS.8620376362.1	cyoB	Cluster_7194	cytochrome o ubiquinol oxidase, subunit I	6261.7	1322.28	-2.24352	0.0043071	0.0302202
ecC58105.CDS.8620371021.1		Cluster_7220	ribonucleoside-diphosphate reductase, alpha subunit	6926.99	1457.84	-2.24839	0.00232962	0.0193558
ecC58105.CDS.8620373859.1	lpxK	Cluster_2336	tetraacyldisaccharide 4'-kinase	168.153	35.3424	-2.2503	0.00691987	0.0430337
ecC58105.CDS.8620383908.1	yeaZ	Cluster_6574	tRNA threonylcarbamoyl adenosine modification protein YeaZ	478.987	100.298	-2.25569	0.00421998	0.0297307
ecC58105.CDS.8620380819.1		Cluster_6232	ABC transporter family protein	34.6643	7.24746	-2.2579	0.00817313	0.0485947
ecC58105.CDS.8620368912.1	iscS	Cluster_5936	cysteine desulfurase IscS	3510.17	733.215	-2.25923	0.00294069	0.0227086
ecC58105.CDS.8620371937.1	ansA	Cluster_4949	L-asparaginase 1	473.463	98.8723	-2.25961	0.0040622	0.0290265
ecC58105.CDS.8620373531.1		Cluster_2279	conserved hypothetical protein	261.402	54.474	-2.26263	0.000820711	0.00864942
ecC58105.CDS.8620377859.1		Cluster_276	bacterial regulatory s, gntR family protein	7168.9	1493.69	-2.26287	0.000787099	0.00838105
ecC58105.CDS.8620383311.1		Cluster_4436	putative predicted protein	71.8997	14.9793	-2.26301	0.00559512	0.0366934
ecC58105.CDS.8620381234.1	nlpI	Cluster_142	lipoprotein nlpI	9049.2	1884.75	-2.26341	0.00179887	0.0160062
ecC58105.CDS.8620382153.1	gidB	Cluster_3305	16S rRNA (guanine(527)-N(7))-methyltransferase GidB	457.672	95.3149	-2.26354	0.00237091	0.0195067
ecC58105.CDS.8620378531.1	mukB	Cluster_6735	chromosome partition protein mukB	5628.03	1170	-2.26612	0.00334109	0.0251217
ecC58105.CDS.8620383903.1		Cluster_2874	DNA methylase family protein	20.1392	4.18428	-2.26695	0.00504612	0.034058
ecC58105.CDS.8620385582.1	hscB	Cluster_563	fe-S protein assembly co-chaperone HscB	110.058	22.8359	-2.26888	0.00307751	0.023518
ecC58105.CDS.8620368243.1	proS	Cluster_2212	proline--tRNA ligase	1363.95	282.962	-2.26911	0.00313075	0.023854
ecC58105.CDS.8620386579.1	gyrA	Cluster_5558	DNA gyrase, A subunit	15417.2	3189.41	-2.27318	0.00290045	0.0225333
ecC58105.CDS.8620369034.2	lpdA	Cluster_1207	dihydrolipoyl dehydrogenase	15429.2	3176.39	-2.28021	0.00418899	0.0295528
ecC58105.CDS.8620368883.1		Cluster_2201	conserved hypothetical protein	57.8305	11.893	-2.28172	0.0032669	0.0246358
ecC58105.CDS.8620375848.2	hflD	Cluster_284	high frequency lysogenization protein hflD	1207.44	247.615	-2.28578	0.00355616	0.0262401
ecC58105.CDS.8620380108.2	fadD	Cluster_4585	long-chain-fatty-acid--CoA ligase	630.224	128.905	-2.28956	0.00300578	0.0231418
ecC58105.CDS.8620374113.1		Cluster_1959	phage integrase family protein	19.2751	3.93049	-2.29395	0.00788978	0.0474586
ecC58105.CDS.8620372243.2	gspL	Cluster_2994	type II secretion system protein L	88.6143	18.0657	-2.29429	0.00377576	0.0275443
ecC58105.CDS.8620386864.1		Cluster_6887	formate dehydrogenase, alpha subunit	9802.89	1996.22	-2.29593	0.00289362	0.0225142
ecC58105.CDS.8620389459.1	rfbA	Cluster_3516	glucose-1-phosphate thymidylyltransferase	157.46	31.9978	-2.29894	0.00541571	0.0359394
ecC58105.CDS.8620367046.1	gspJ	Cluster_1723	type II secretion system protein J	57.7774	11.7131	-2.30238	0.00520963	0.034917
ecC58105.CDS.8620379322.1	lptE	Cluster_6642	LPS-assembly lipoprotein lptE	2100.31	425.59	-2.30306	0.0027423	0.0215161
ecC58105.CDS.8620380981.1	rlmG	Cluster_955	ribosomal RNA large subunit methyltransferase G	1090.15	220.221	-2.3075	0.00118345	0.0115875
ecC58105.CDS.8620378553.1	rnb	Cluster_6856	exoribonuclease II	2218.66	446.746	-2.31216	0.00191862	0.0167245
ecC58105.CDS.8620379002.1	nusG	Cluster_546	transcription termination/antitermination factor NusG	17990.9	3601.16	-2.32073	0.00183219	0.0162185
ecC58105.CDS.8620370378.1	hemS	Cluster_4962	hemin transport protein hemS	274.266	54.8194	-2.32282	0.00619847	0.0393911
ecC58105.CDS.8620377411.1		Cluster_2635	efflux pump membrane family protein	110.375	22.0193	-2.32558	0.00502312	0.0339473
ecC58105.CDS.8620368877.1	recG	Cluster_7199	ATP-dependent DNA helicase RecG	742.02	147.603	-2.32974	0.00335384	0.0251807
ecC58105.CDS.8620387684.1	ftsW	Cluster_4307	cell division protein FtsW	713.431	141.771	-2.33121	0.00336913	0.0252587
ecC58105.CDS.8620389008.1	mltA	Cluster_6297	membrane-bound lytic murein transglycosylase A	685.19	136.009	-2.3328	0.00547399	0.0361396
ecC58105.CDS.8620383116.1		Cluster_7256	putative phosphoethanolamine transferase ybiP	504.911	100.15	-2.33386	0.00134266	0.0126936
ecC58105.CDS.8620378631.1	recJ	Cluster_4597	single-stranded-DNA-specific exonuclease RecJ	678.463	134.413	-2.33559	0.00436372	0.0305341
ecC58105.CDS.8620368602.1	gltX	Cluster_2914	glutamate--tRNA ligase	1588.53	314.553	-2.33632	0.00216226	0.0183158
ecC58105.CDS.8620383086.1	ligA	Cluster_6872	DNA ligase, NAD-dependent	599.371	118.516	-2.33837	0.00254454	0.0203867
ecC58105.CDS.8620371526.2	engA	Cluster_1660	ribosome-associated GTPase EngA	1408.28	277.135	-2.34527	0.00170817	0.0154125
ecC58105.CDS.8620371234.1	rnd	Cluster_2723	ribonuclease D	547.812	107.767	-2.34576	0.00305082	0.0233836
ecC58105.CDS.8620383096.1		Cluster_788	2Fe-2S iron-sulfur cluster binding domain protein	80.0529	15.7175	-2.34858	0.00301662	0.0231906
ecC58105.CDS.8620371661.1	emrB	Cluster_1441	multidrug resistance protein B	98.8083	19.2651	-2.35864	0.00537046	0.0357312
ecC58105.CDS.8620369221.1	queA	Cluster_2653	tRNA ribosyltransferase-isomerase	845.616	164.52	-2.36174	0.00189825	0.0166315
ecC58105.CDS.8620378062.1	lepB	Cluster_2325	signal peptidase I	1191.83	230.54	-2.37008	0.00321409	0.0243784
ecC58105.CDS.8620369172.1	ccmA	Cluster_4545	heme ABC exporter, ATP-binding protein CcmA	1924.89	369.629	-2.38062	0.00274443	0.0215161
ecC58105.CDS.8620375579.1	ispF	Cluster_355	2-C-methyl-D-erythritol 2,4-cyclodiphosphate synthase	131.352	25.184	-2.38286	0.00396066	0.028529
ecC58105.CDS.8620386508.1	lepA	Cluster_6132	GTP-binding protein LepA	1893.51	360.692	-2.39222	0.00185031	0.0163507
ecC58105.CDS.8620374926.1	thiD	Cluster_3509	hydroxymethylpyrimidine/phosphomethylpyrimidine kinase	55.657	10.5876	-2.39419	0.00239372	0.0196034
ecC58105.CDS.8620388316.1		Cluster_360	virulence promoting factor family protein	471.629	89.6365	-2.39549	0.0029827	0.0229986
ecC58105.CDS.8620388108.2	fimF	Cluster_203	protein fimF	542.808	103.038	-2.39727	0.00248035	0.0201147
ecC58105.CDS.8620380509.1	prfC	Cluster_4266	peptide chain release factor 3	3045.18	577.783	-2.39793	0.001273	0.0122146
ecC58105.CDS.8620389447.1	recR	Cluster_163	recombination protein RecR	565.427	107.042	-2.40116	0.00445434	0.0309996
ecC58105.CDS.8620365551.1	fimD	Cluster_6060	outer membrane usher protein fimD	2582.03	488.634	-2.40168	0.000828045	0.00870887
ecC58105.CDS.8620385106.1	metN	Cluster_4967	D-methionine ABC transporter, ATP-binding protein	299.902	56.7482	-2.40185	0.00429244	0.0301997
ecC58105.CDS.8620373523.2	tolB	Cluster_3521	tol-Pal system beta propeller repeat protein TolB	2645.06	500.388	-2.40218	0.00106656	0.0107556
ecC58105.CDS.8620378294.1		Cluster_712	nucleotide sugar dehydrogenase family protein	1252.23	236.446	-2.40492	0.00321854	0.0243784
ecC58105.CDS.8620386557.1	dnaJ	Cluster_7434	chaperone protein DnaJ	777.044	146.573	-2.40637	0.00293022	0.022682
ecC58105.CDS.8620385816.1		Cluster_7080	peptidase U32 family protein	1312.4	247.518	-2.4066	0.00203713	0.0174616
ecC58105.CDS.8620371513.1	proB	Cluster_601	glutamate 5-kinase	773.92	145.596	-2.41022	0.00723468	0.0444384
ecC58105.CDS.8620385328.1	lpp	Cluster_958	major outer membrane lipoprotein Lpp	27.8577	5.23146	-2.41279	0.00228626	0.0191103
ecC58105.CDS.8620368612.1	prmC	Cluster_7365	protein-(glutamine-N5) methyltransferase, release factor-specific	307.399	57.6387	-2.415	0.00236318	0.0194773
ecC58105.CDS.8620367081.1	flgF	Cluster_5306	flagellar basal-body rod protein flgF	696.217	129.394	-2.42777	0.00257336	0.0204981
ecC58105.CDS.8620366843.2		Cluster_681	NAD dependent epimerase/dehydratase family protein	321.489	59.7286	-2.42828	0.0023399	0.0193786
ecC58105.CDS.8620369653.1	tgt	Cluster_368	queuine tRNA-ribosyltransferase	3011.56	557.427	-2.43366	0.00181359	0.0160815
ecC58105.CDS.8620388859.1	pepB	Cluster_2396	peptidase B	1397.13	258.238	-2.43569	0.00252088	0.020353
ecC58105.CDS.8620368842.1	dusA	Cluster_2352	tRNA dihydrouridine synthase A family protein	290.25	53.6066	-2.43681	0.000852567	0.0089121
ecC58105.CDS.8620368588.1	dnaE	Cluster_4387	DNA polymerase III subunit alpha	1578.02	291.229	-2.43789	0.00118511	0.0115875
ecC58105.CDS.8620380086.1	yccF	Cluster_5171	inner membrane protein yccF	119.302	21.867	-2.44779	0.00481198	0.0330065
ecC58105.CDS.8620379913.2	dapF	Cluster_4766	diaminopimelate epimerase	495.864	90.6329	-2.45184	0.00576031	0.0373226
ecC58105.CDS.8620370246.1	fdxH	Cluster_2452	formate dehydrogenase, beta subunit	736.907	134.63	-2.45249	0.00551818	0.0363381
ecC58105.CDS.8620388386.1	betA	Cluster_6086	choline dehydrogenase	1034.53	188.673	-2.45501	0.00260522	0.0207089
ecC58105.CDS.8620385574.1		Cluster_367	UDP-N-acetylglucosamine 2-epimerase	799.829	145.762	-2.45607	0.00188763	0.0165667
ecC58105.CDS.8620389181.1	typA	Cluster_6134	GTP-binding protein TypA/BipA	7166.36	1303.84	-2.45848	0.000942918	0.00971829
ecC58105.CDS.8620382836.1	flhA	Cluster_6035	flagellar biosynthesis protein FlhA	668.26	121.048	-2.46483	0.0016446	0.0149702
ecC58105.CDS.8620375592.1	prfA	Cluster_5008	peptide chain release factor 1	2183.28	392.652	-2.47517	0.00177014	0.0157779
ecC58105.CDS.8620372221.1	prs	Cluster_4742	ribose-phosphate pyrophosphokinase	3194.39	573.115	-2.47864	0.00123444	0.0120241
ecC58105.CDS.8620370059.1	menC	Cluster_2472	o-succinylbenzoate synthase	148.724	26.5865	-2.48387	0.00642309	0.0404982
ecC58105.CDS.8620375899.1	betB	Cluster_4180	betaine aldehyde dehydrogenase	1501.47	267.985	-2.48615	0.00144535	0.0134178
ecC58105.CDS.8620377867.1		Cluster_4888	imelysin family protein	534.479	95.2178	-2.48883	0.00263319	0.0208989
ecC58105.CDS.8620388896.1	yiaD	Cluster_313	inner membrane lipoprotein yiaD	1583.9	282.107	-2.48917	0.00220345	0.0185472
ecC58105.CDS.8620372337.1	rpsL	Cluster_413	ribosomal protein S12	16368	2914.53	-2.48954	0.000659266	0.00721406
ecC58105.CDS.8620374966.1	radA	Cluster_7120	DNA repair protein RadA	473.796	84.0729	-2.49455	0.00378929	0.0275648
ecC58105.CDS.8620387298.2	rimM	Cluster_5091	16S rRNA processing protein RimM	5571.09	983.563	-2.50187	0.000802113	0.00847078
ecC58105.CDS.8620374056.1	pyrH	Cluster_5238	UMP kinase	1969.63	347.554	-2.50262	0.00115321	0.0114277
ecC58105.CDS.8620369112.1	trmH	Cluster_5346	tRNA guanosine-2'-O-methyltransferase	620.469	109.252	-2.50569	0.0018686	0.0164841
ecC58105.CDS.8620370743.1	rpoC	Cluster_6048	DNA-directed RNA polymerase, beta' subunit	28744.3	5055.09	-2.50747	0.000526988	0.00596983
ecC58105.CDS.8620388336.1	oxaA	Cluster_2192	inner membrane protein oxaA	7986.66	1397.73	-2.51451	0.000632311	0.00696355
ecC58105.CDS.8620389543.1		Cluster_1577	conserved hypothetical protein	382.624	66.9618	-2.51452	0.000505404	0.00578907
ecC58105.CDS.8620383349.1	mukE	Cluster_2989	chromosome partition protein mukE	649.408	113.649	-2.51454	0.00227828	0.0190834
ecC58105.CDS.8620372813.1	hscA	Cluster_7203	fe-S protein assembly chaperone HscA	746.722	130.464	-2.51692	0.00173604	0.0155528
ecC58105.CDS.8620381643.1	rlmI	Cluster_6315	ribosomal RNA large subunit methyltransferase I	426.568	74.4773	-2.51791	0.00233612	0.0193785
ecC58105.CDS.8620369773.1		Cluster_4908	integral membrane , PqiA family protein	370.313	64.6092	-2.51893	0.00173884	0.0155528
ecC58105.CDS.8620381303.1		Cluster_2565	conserved hypothetical protein	150.384	26.2036	-2.52081	0.000874723	0.00910669
ecC58105.CDS.8620379263.1	yfgL	Cluster_2624	outer membrane assembly lipoprotein YfgL	1682.28	292.23	-2.52524	0.00109867	0.0109717
ecC58105.CDS.8620366902.1	murD	Cluster_1112	UDP-N-acetylmuramoylalanine--D-glutamate ligase	427.576	74.2279	-2.52615	0.00188707	0.0165667
ecC58105.CDS.8620386617.1		Cluster_4741	S-adenosyl-L-homocysteine hydrolase, NAD binding domain protein	689.76	119.601	-2.52787	0.000172544	0.00244461
ecC58105.CDS.8620375292.1	ccmA	Cluster_4235	heme ABC exporter, ATP-binding protein CcmA	1673.63	290.182	-2.52795	0.000741929	0.00798272
ecC58105.CDS.8620388566.2	rsmF	Cluster_4224	ribosomal RNA small subunit methyltransferase F	1432.51	243.486	-2.55664	0.000713961	0.00771408
ecC58105.CDS.8620365336.1	suhB	Cluster_135	inositol-1-monophosphatase	2870.36	487.825	-2.5568	0.000112916	0.00172322
ecC58105.CDS.8620384987.1	pheT	Cluster_6007	phenylalanine--tRNA ligase, beta subunit	3973.27	674.057	-2.55939	0.00115984	0.0114492
ecC58105.CDS.8620379082.2	hslO	Cluster_282	33 kDa chaperonin	440.824	74.4497	-2.56587	0.000745148	0.00800062
ecC58105.CDS.8620389158.1		Cluster_1233	putative predicted protein	21.4167	3.59835	-2.57333	0.00292477	0.022682
ecC58105.CDS.8620383624.1	pyrF	Cluster_241	orotidine 5'-phosphate decarboxylase	233.744	39.2684	-2.57349	0.00138218	0.0129482
ecC58105.CDS.8620373408.1	pta	Cluster_4546	phosphate acetyltransferase	7537.05	1249.34	-2.59283	0.000936182	0.00966824
ecC58105.CDS.8620387912.1	glpD	Cluster_5887	aerobic glycerol-3-phosphate dehydrogenase	422.969	70.0205	-2.5947	0.00127866	0.012244
ecC58105.CDS.8620369474.1	accC	Cluster_7083	acetyl-CoA carboxylase, biotin carboxylase subunit	3782.22	624.81	-2.59775	0.000601018	0.00669056
ecC58105.CDS.8620382304.1	proY	Cluster_2406	proline-specific permease ProY	416.66	68.7151	-2.60017	0.00207438	0.0176631
ecC58105.CDS.8620376119.1	cyoC	Cluster_1348	cytochrome o ubiquinol oxidase, subunit III	391.713	64.4978	-2.60247	0.00354759	0.0262144
ecC58105.CDS.8620384982.1		Cluster_6492	conserved hypothetical protein	384.928	63.3269	-2.6037	0.00228893	0.0191103
ecC58105.CDS.8620372032.2		Cluster_7274	histidine kinase-, DNA gyrase B-, and HSP90-like ATPase family protein	57.3799	9.36498	-2.6152	0.00113672	0.011286
ecC58105.CDS.8620375883.1	rplW	Cluster_44	50S ribosomal protein L23	17423.1	2832.38	-2.62092	0.000481902	0.00557691
ecC58105.CDS.8620383051.1		Cluster_7422	von Willebrand factor type A domain protein	17.1228	2.7818	-2.62183	0.00561017	0.0366934
ecC58105.CDS.8620378027.1		Cluster_2235	conserved hypothetical protein	137.846	22.2775	-2.6294	0.00116901	0.0115177
ecC58105.CDS.8620364828.1		Cluster_6175	periplasmic binding family protein	206.703	33.3495	-2.63182	0.00142983	0.0133217
ecC58105.CDS.8620378506.1	serB	Cluster_4716	phosphoserine phosphatase SerB	286.066	46.133	-2.63248	0.00269974	0.0212779
ecC58105.CDS.8620372471.1	dhaL	Cluster_6631	dihydroxyacetone kinase, L subunit	69.6411	11.2011	-2.6363	0.00517192	0.0347701
ecC58105.CDS.8620367108.1	ydhC	Cluster_2618	inner membrane transport protein ydhC	454.218	73.0561	-2.63631	0.00443547	0.0309101
ecC58105.CDS.8620378074.1	mobA	Cluster_493	molybdopterin-guanine dinucleotide biosynthesis protein A	762.677	122.602	-2.63709	0.000226432	0.00304854
ecC58105.CDS.8620389382.1	metK	Cluster_2540	methionine adenosyltransferase	4704.63	752.515	-2.64429	0.000569695	0.00639725
ecC58105.CDS.8620372639.1	etp	Cluster_1398	low molecular weight protein-tyrosine-phosphatase etp	936.324	149.466	-2.64719	0.000717403	0.00773502
ecC58105.CDS.8620366287.1	era	Cluster_2437	GTP-binding protein Era	1093.66	174.498	-2.64788	0.000356468	0.00435467
ecC58105.CDS.8620379187.1		Cluster_126	toxin Ldr, type I toxin-antitoxin system family protein	16.2852	2.55117	-2.67433	0.00202463	0.0173835
ecC58105.CDS.8620384741.1	trmU	Cluster_6279	tRNA (5-methylaminomethyl-2-thiouridylate)-methyltransferase	2531.51	396.205	-2.67568	0.000444574	0.00523214
ecC58105.CDS.8620384277.1		Cluster_5543	conserved hypothetical protein	57.9421	9.03284	-2.68136	0.000163743	0.00233927
ecC58105.CDS.8620370967.1		Cluster_7164	putative acyl-CoA thioester hydrolase ybhC	2744.45	422.814	-2.69842	0.000343545	0.00425747
ecC58105.CDS.8620387302.1		Cluster_1996	conserved hypothetical protein	2149.47	328.764	-2.70885	0.000526501	0.00596983
ecC58105.CDS.8620373789.1		Cluster_5603	conserved hypothetical protein	165.063	25.2072	-2.71111	0.000243453	0.00323535
ecC58105.CDS.8620375491.1	gspI	Cluster_2249	type II secretion system protein I	65.0187	9.92774	-2.71132	0.00192709	0.0167514
ecC58105.CDS.8620367134.1	fabH	Cluster_6190	3-oxoacyl-[acyl-carrier-protein] synthase 3	6727.46	1021.88	-2.71884	0.000465386	0.00541512
ecC58105.CDS.8620383693.2		Cluster_795	putative stress response protein	277.671	41.9532	-2.72653	0.000160093	0.00231932
ecC58105.CDS.8620370383.1	panF	Cluster_3139	sodium/pantothenate symporter	454.256	68.5121	-2.72908	0.001357	0.0127822
ecC58105.CDS.8620389122.2		Cluster_4884	flagellar P-ring family protein	671.404	101.123	-2.73106	0.000496028	0.00571989
ecC58105.CDS.8620369336.1	lspA	Cluster_1283	signal peptidase II	327.505	49.0671	-2.73869	0.00196767	0.0169509
ecC58105.CDS.8620374048.1	aspS	Cluster_6122	aspartate--tRNA ligase	3315.11	495.525	-2.74203	0.000454913	0.00532943
ecC58105.CDS.8620380231.1	atpB	Cluster_353	ATP synthase F0, A subunit	5007.28	742.981	-2.75263	0.000365971	0.00443913
ecC58105.CDS.8620368456.1	exbD	Cluster_598	tonB system transport protein ExbD	289.973	42.8712	-2.75784	0.00159395	0.0145607
ecC58105.CDS.8620368672.1		Cluster_1031	molybdopterin oxidoreductase family protein	4938.66	729.714	-2.75872	0.000482545	0.00557691
ecC58105.CDS.8620372364.1	rpsC	Cluster_342	ribosomal protein S3	17494.5	2583.01	-2.75978	0.000254291	0.00333698
ecC58105.CDS.8620386043.2	betI	Cluster_5131	transcriptional repressor BetI	919.753	134.431	-2.77438	0.000371418	0.00449459
ecC58105.CDS.8620376018.1	yojI	Cluster_4251	ABC transporter ATP-binding protein YojI	172.182	25.0317	-2.7821	0.000423781	0.0050335
ecC58105.CDS.8620365753.2	fepD	Cluster_7491	ferric enterobactin transport system permease protein fepD	188.196	27.3523	-2.78251	0.001174	0.0115447
ecC58105.CDS.8620385991.1	rpoB	Cluster_6056	DNA-directed RNA polymerase, beta subunit	55430	8043.13	-2.78484	8.70145e-05	0.00141172
ecC58105.CDS.8620366443.1	nrdF	Cluster_6184	ribonucleoside-diphosphate reductase 2 subunit beta	136.542	19.8047	-2.78543	0.000801845	0.00847078
ecC58105.CDS.8620366558.1	mepA	Cluster_207	penicillin-insensitive murein endopeptidase	151.438	21.9178	-2.78855	0.000985568	0.0100571
ecC58105.CDS.8620379113.1	mrdB	Cluster_974	rod shape-determining protein RodA	465.374	67.2387	-2.79103	0.000544133	0.00613701
ecC58105.CDS.8620376962.1	thiM	Cluster_3492	hydroxyethylthiazole kinase	77.535	11.0996	-2.80434	0.000347802	0.0042891
ecC58105.CDS.8620373414.1	thiF	Cluster_156	thiazole biosynthesis adenylyltransferase ThiF	14.5517	2.06676	-2.81574	0.00474433	0.0326641
ecC58105.CDS.8620371359.1		Cluster_3300	putative membrane protein	11.1484	1.58235	-2.8167	0.0032331	0.0244168
ecC58105.CDS.8620366263.1	rnpA	Cluster_74	ribonuclease P protein component	3247.22	460.553	-2.81777	0.000177401	0.00247928
ecC58105.CDS.8620371436.1		Cluster_5872	L-serine ammonia-lyase	356.667	50.5247	-2.81952	0.00125186	0.012121
ecC58105.CDS.8620380463.1	selD	Cluster_2355	selenide, water dikinase	497.248	70.4265	-2.81977	0.00130133	0.0123939
ecC58105.CDS.8620365866.1	accB	Cluster_1024	acetyl-CoA carboxylase, biotin carboxyl carrier protein	2692.07	380.901	-2.82123	0.000230658	0.00309731
ecC58105.CDS.8620388798.1	pnp	Cluster_6833	polyribonucleotide nucleotidyltransferase	54122.6	7584.58	-2.83509	0.00015254	0.00222874
ecC58105.CDS.8620367531.2		Cluster_697	conserved hypothetical protein	144.208	20.1324	-2.84056	7.47384e-05	0.00124799
ecC58105.CDS.8620375873.1	gidA	Cluster_6109	tRNA uridine 5-carboxymethylaminomethyl modification enzyme GidA	3838.28	535.237	-2.84221	6.44676e-05	0.00111261
ecC58105.CDS.8620385376.1	holB	Cluster_5328	DNA polymerase III subunit delta'	322.141	44.832	-2.84509	0.000830545	0.00871733
ecC58105.CDS.8620370323.1		Cluster_4560	tonB-dependent hemoglobin/transferrin/lactoferrin receptor family protein	1661.76	231.227	-2.84533	0.000208107	0.00283146
ecC58105.CDS.8620387453.1	sotB	Cluster_4934	sugar efflux transporter	141.265	19.2651	-2.87435	0.000433381	0.00512386
ecC58105.CDS.8620373646.1	cyoA	Cluster_6198	ubiquinol oxidase, subunit II	8015.75	1089.28	-2.87946	0.000202716	0.00278861
ecC58105.CDS.8620376161.1	rdgB	Cluster_1532	non-canonical purine NTP pyrophosphatase, RdgB/HAM1 family	428.031	58.0999	-2.88111	0.000972444	0.00996271
ecC58105.CDS.8620380882.1	plsX	Cluster_6389	fatty acid/phospholipid synthesis protein PlsX	5549.5	752.037	-2.88348	0.000124569	0.00187499
ecC58105.CDS.8620381791.2	tonB	Cluster_2760	protein tonB	208.028	28.0442	-2.89101	0.000480694	0.00557691
ecC58105.CDS.8620377574.1	gltP	Cluster_4295	proton glutamate symport protein	1123.88	148.581	-2.91917	0.000329596	0.00410751
ecC58105.CDS.8620387926.1	upp	Cluster_530	uracil phosphoribosyltransferase	685.827	90.185	-2.92689	0.000460377	0.00536898
ecC58105.CDS.8620387934.1	rpmD	Cluster_34	ribosomal protein L30	167.469	21.8715	-2.93677	0.000270223	0.00350948
ecC58105.CDS.8620366361.1		Cluster_4610	radical SAM superfamily protein	1491.66	194.294	-2.94061	0.000125162	0.0018767
ecC58105.CDS.8620374073.1		Cluster_457	mraZ family protein	1789.48	232.197	-2.94612	0.000105657	0.00163181
ecC58105.CDS.8620380443.1	rpsS	Cluster_1122	30S ribosomal protein S19	10376.1	1345.13	-2.94744	0.000163043	0.00233927
ecC58105.CDS.8620375187.1	iscR	Cluster_3316	iron-sulfur cluster assembly transcription factor IscR	835.953	107.772	-2.95544	8.86671e-05	0.00143401
ecC58105.CDS.8620369497.1		Cluster_5358	electron transport complex, RnfABCDGE type, E subunit	217.799	27.8367	-2.96794	9.333e-05	0.00149531
ecC58105.CDS.8620383831.1	rpsP	Cluster_18	ribosomal protein S16	669.315	85.332	-2.97153	0.000178536	0.00248838
ecC58105.CDS.8620376014.1	pitA	Cluster_1290	low-affinity inorganic phosphate transporter 1	14340	1816.63	-2.9807	0.000133893	0.0019901
ecC58105.CDS.8620387386.1		Cluster_1506	conserved hypothetical protein	51.0823	6.43091	-2.98973	5.39244e-05	0.000977127
ecC58105.CDS.8620373457.1	rimO	Cluster_7101	ribosomal protein S12 methylthiotransferase RimO	1543.8	193.855	-2.99344	7.2598e-05	0.00123225
ecC58105.CDS.8620371887.1		Cluster_679	alpha/beta hydrolase fold family protein	285.054	35.7208	-2.9964	0.000302675	0.00386267
ecC58105.CDS.8620384007.1	thiI	Cluster_4219	tRNA sulfurtransferase ThiI	2621.34	328.172	-2.99778	0.000124683	0.00187499
ecC58105.CDS.8620374797.1	rpsG	Cluster_19	ribosomal protein S7	24805.1	3103.94	-2.99847	4.04697e-05	0.000785418
ecC58105.CDS.8620387623.1	rplV	Cluster_107	ribosomal protein L22	6058.58	752.901	-3.00845	0.000116489	0.00177249
ecC58105.CDS.8620379044.1	rlmN	Cluster_2541	23S rRNA m2A2503 methyltransferase	1197.25	148.678	-3.00946	9.67449e-05	0.00152626
ecC58105.CDS.8620389403.1	atpH	Cluster_200	ATP synthase F1, delta subunit	8926.67	1099.78	-3.0209	0.000155232	0.00226164
ecC58105.CDS.8620364983.1	infB	Cluster_6881	translation initiation factor IF-2	24851.7	3037.81	-3.03224	3.81876e-05	0.000761236
ecC58105.CDS.8620372702.1		Cluster_5033	rhodanese-like domain protein	878.449	107.032	-3.03691	3.54137e-05	0.000714247
ecC58105.CDS.8620380117.1	rbfA	Cluster_1275	ribosome-binding factor A	658.437	79.6437	-3.04741	0.000165681	0.00236038
ecC58105.CDS.8620375803.1	recO	Cluster_338	DNA repair protein RecO	487.262	58.6582	-3.05429	0.000146458	0.0021521
ecC58105.CDS.8620376278.1	ycdB	Cluster_2690	peroxidase ycdB	362.128	43.5355	-3.05623	0.000254137	0.00333698
ecC58105.CDS.8620380514.1	lolD	Cluster_3623	liporeleasing system, ATP-binding protein	124.058	14.8502	-3.06246	0.000341915	0.00424751
ecC58105.CDS.8620387142.2	guaB	Cluster_1671	inosine-5'-monophosphate dehydrogenase	1736.99	205.841	-3.07699	0.000128279	0.00191785
ecC58105.CDS.8620378761.1	deaD	Cluster_1554	cold-shock DEAD box protein A	8297.56	979.079	-3.08319	4.66925e-05	0.000876422
ecC58105.CDS.8620375363.1	ttcA	Cluster_6192	tRNA 2-thiocytidine biosynthesis protein TtcA	460.185	54.1783	-3.08643	9.56508e-05	0.00152205
ecC58105.CDS.8620368238.1	pheS	Cluster_6352	phenylalanine--tRNA ligase, alpha subunit	3342.77	390.964	-3.09594	0.000117797	0.00178611
ecC58105.CDS.8620375921.1		Cluster_3248	electron transport complex, RnfABCDGE type, B subunit	106.23	12.299	-3.11058	0.000100253	0.00156718
ecC58105.CDS.8620385714.1	rplD	Cluster_6622	50S ribosomal protein L4	41023.7	4723.06	-3.11867	2.29999e-05	0.000518038
ecC58105.CDS.8620374131.1	fhuB	Cluster_4562	iron(3+)-hydroxamate import system permease protein fhuB	352.469	40.5694	-3.11903	0.000296164	0.00379843
ecC58105.CDS.8620367993.2		Cluster_2748	AAA domain family protein	18.8616	2.16827	-3.12083	0.000353033	0.00432298
ecC58105.CDS.8620384139.1		Cluster_6337	polyamine ABC transporter, ATP-binding family protein	2159.64	243.301	-3.14998	4.97269e-05	0.000919948
ecC58105.CDS.8620366534.2	mobB	Cluster_553	molybdopterin-guanine dinucleotide biosynthesis protein B	1800.06	201.679	-3.15791	8.4099e-06	0.000228972
ecC58105.CDS.8620386583.1	rhlE	Cluster_2840	ATP-dependent RNA helicase rhlE	2979.45	332.924	-3.16178	8.58527e-05	0.00139728
ecC58105.CDS.8620385983.1		Cluster_5881	putative arginine/ornithine antiporter	619.4	69.1211	-3.16367	5.76771e-05	0.00102287
ecC58105.CDS.8620371118.1	dkgB	Cluster_3181	2,5-diketo-D-gluconic acid reductase B	341.196	37.9212	-3.16952	2.30664e-05	0.000518038
ecC58105.CDS.8620376882.1	gpt	Cluster_5186	xanthine phosphoribosyltransferase	2340.53	259.231	-3.17453	4.96383e-05	0.000919948
ecC58105.CDS.8620372992.1	glpA	Cluster_2273	glycerol-3-phosphate dehydrogenase, anaerobic, A subunit	768.208	85.0417	-3.17525	0.00130962	0.0124499
ecC58105.CDS.8620370311.1	ackA	Cluster_4904	acetate kinase	11974.9	1322.67	-3.17849	4.30156e-05	0.000819367
ecC58105.CDS.8620380351.1		Cluster_779	transporter, betaine/carnitine/choline transporter family protein	640.488	70.6616	-3.18017	5.41105e-05	0.000977127
ecC58105.CDS.8620385453.1	rplO	Cluster_70	ribosomal protein L15	6041.39	661.197	-3.19173	2.04422e-05	0.000473579
ecC58105.CDS.8620388282.1		Cluster_3191	hsp70 family protein	222.628	24.2152	-3.20065	0.000110533	0.00169693
ecC58105.CDS.8620379218.2	rimP	Cluster_57	ribosome maturation factor rimP	7781.29	843.546	-3.20547	1.24041e-05	0.00030968
ecC58105.CDS.8620367374.1	rplB	Cluster_115	ribosomal protein L2	47829.7	5103.93	-3.22822	1.60445e-05	0.000385593
ecC58105.CDS.8620368581.1	rpsR	Cluster_50	ribosomal protein S18	3189.45	339.861	-3.23029	2.14827e-05	0.000491046
ecC58105.CDS.8620378223.1		Cluster_274	mbtH-like family protein	9.39361	0	-3.23168	0.00127181	0.0122146
ecC58105.CDS.8620370237.1	nusA	Cluster_4721	transcription elongation protein nusA	51243.7	5428.14	-3.23885	6.66571e-06	0.000188361
ecC58105.CDS.8620388886.1	rpsF	Cluster_40	ribosomal protein S6	7119.22	750.122	-3.24652	1.39592e-05	0.000345154
ecC58105.CDS.8620371397.1	fabD	Cluster_4658	malonyl CoA-acyl carrier protein transacylase	7415.39	770	-3.26759	3.83619e-05	0.000761757
ecC58105.CDS.8620369609.1		Cluster_3219	bacterial regulatory s, luxR family protein	126.884	13.1432	-3.27112	3.41284e-05	0.000696516
ecC58105.CDS.8620366599.1		Cluster_5241	conserved hypothetical protein	950.043	97.5206	-3.28421	3.71338e-05	0.00074311
ecC58105.CDS.8620375856.2	rlmF	Cluster_6197	ribosomal RNA large subunit methyltransferase F	238.817	24.469	-3.28688	9.58862e-05	0.00152205
ecC58105.CDS.8620369082.1	cgtA	Cluster_4931	obg family GTPase CgtA	1325.42	135.59	-3.28913	5.43376e-05	0.000977127
ecC58105.CDS.8620374351.1	rpoA	Cluster_101	DNA-directed RNA polymerase, alpha subunit	211649	21606.8	-3.29212	5.23764e-06	0.000152187
ecC58105.CDS.8620376707.1	secE	Cluster_3988	preprotein translocase, SecE subunit	6979.64	698.913	-3.31997	1.43064e-05	0.00035037
ecC58105.CDS.8620374184.1	sirB2	Cluster_4009	protein sirB2	100.229	9.9509	-3.33233	3.95526e-05	0.00077409
ecC58105.CDS.8620386767.1	atpE	Cluster_37	ATP synthase F0, C subunit	5195.26	515.115	-3.33423	3.94435e-05	0.00077409
ecC58105.CDS.8620365591.1	aceE	Cluster_5556	pyruvate dehydrogenase (acetyl-transferring), homodimeric type	49967.6	4939.56	-3.33854	9.73296e-06	0.000253418
ecC58105.CDS.8620374219.1	exbB	Cluster_240	tonB-system energizer ExbB	1184.97	115.037	-3.36469	5.17476e-05	0.000947109
ecC58105.CDS.8620386951.1	atpF	Cluster_481	ATP synthase F0, B subunit	12186.1	1181.29	-3.3668	2.9628e-05	0.000629657
ecC58105.CDS.8620384932.1	hokA	Cluster_1210	protein HokA	38.5926	3.69987	-3.38278	3.49658e-05	0.000707988
ecC58105.CDS.8620378684.1	cmk	Cluster_236	cytidylate kinase	11081.6	1059.19	-3.38714	8.41447e-06	0.000228972
ecC58105.CDS.8620365801.1		Cluster_3308	nmrA-like family protein	88.1158	8.36855	-3.39635	9.93733e-05	0.00155816
ecC58105.CDS.8620385261.1	glpB	Cluster_2741	glycerol-3-phosphate dehydrogenase, anaerobic, B subunit	378.564	35.9515	-3.39642	0.000784791	0.00837381
ecC58105.CDS.8620383238.1		Cluster_2699	electron transport complex, RnfABCDGE type, D subunit	223.588	21.0505	-3.40891	3.06905e-05	0.00064689
ecC58105.CDS.8620379299.1		Cluster_5582	conserved hypothetical protein	12.8288	1.19945	-3.41894	0.0037479	0.0273799
ecC58105.CDS.8620375456.1	fepG	Cluster_2340	ferric enterobactin transport system permease protein fepG	84.7072	7.83338	-3.43478	8.22626e-05	0.00134738
ecC58105.CDS.8620377196.1		Cluster_6376	type II secretion system (T2SS), K family protein	136.537	12.5804	-3.44004	5.14763e-05	0.000945509
ecC58105.CDS.8620372541.1		Cluster_854	4'-phosphopantetheinyl transferase superfamily protein	294.607	27.0709	-3.44398	3.17505e-05	0.000658439
ecC58105.CDS.8620388404.1	fusA	Cluster_6835	translation elongation factor G	187134	17164.6	-3.44657	1.21895e-06	4.71358e-05
ecC58105.CDS.8620388578.1		Cluster_1635	electron transport complex, RnfABCDGE type, G subunit	151.269	13.4985	-3.48625	1.5199e-05	0.00036872
ecC58105.CDS.8620377219.1	aceF	Cluster_6117	dihydrolipoyllysine-residue acetyltransferase	14302.1	1268.81	-3.49467	8.60924e-06	0.000233038
ecC58105.CDS.8620388326.1		Cluster_6836	ribonucleoside-diphosphate reductase, alpha subunit	271.769	23.7308	-3.51755	4.00173e-05	0.00077958
ecC58105.CDS.8620365612.1	rplR	Cluster_79	ribosomal protein L18	3551.78	309.578	-3.52016	5.38526e-06	0.000155598
ecC58105.CDS.8620367948.1	rpsH	Cluster_555	30S ribosomal protein S8	5268.51	448.997	-3.55262	4.15299e-06	0.000124179
ecC58105.CDS.8620377562.1	rplA	Cluster_2936	ribosomal protein L1	39077.8	3318.39	-3.55779	1.56703e-06	5.55809e-05
ecC58105.CDS.8620379798.1	nrdH	Cluster_3635	glutaredoxin-like protein nrdH	9.83895	0.816553	-3.59089	0.00455082	0.0316282
ecC58105.CDS.8620369392.1	rpsE	Cluster_4093	ribosomal protein S5	6291.69	518.477	-3.6011	2.25752e-06	7.37793e-05
ecC58105.CDS.8620387328.1	rplX	Cluster_695	ribosomal protein L24	5248.7	432.343	-3.60171	3.65898e-06	0.000112013
ecC58105.CDS.8620387879.1		Cluster_4606	electron transport complex, RnfABCDGE type, C subunit	915.739	74.4541	-3.62051	8.40856e-06	0.000228972
ecC58105.CDS.8620380577.1	rplQ	Cluster_983	ribosomal protein L17	4166.71	334.425	-3.63915	3.85997e-06	0.000116775
ecC58105.CDS.8620379373.1	rplC	Cluster_271	50S ribosomal protein L3	42662.3	3402.23	-3.64841	1.06336e-06	4.34037e-05
ecC58105.CDS.8620377361.1		Cluster_5003	conserved hypothetical protein	1404.18	111.147	-3.65919	1.19232e-05	0.000302073
ecC58105.CDS.8620371136.1		Cluster_4329	putative transport protein YifK	1040.35	79.3071	-3.71348	1.09168e-05	0.000279329
ecC58105.CDS.8620369298.1	fepB	Cluster_4738	ferrienterobactin-binding periplasmic protein	209.645	15.7175	-3.7375	1.9303e-05	0.000451252
ecC58105.CDS.8620370676.1	rplI	Cluster_1068	ribosomal protein L9	1230.34	91.4583	-3.7498	2.26405e-06	7.37793e-05
ecC58105.CDS.8620385438.1	rplF	Cluster_978	ribosomal protein L6	7324.71	530.772	-3.78661	7.96811e-07	3.415e-05
ecC58105.CDS.8620382167.1	gspC	Cluster_3203	type II secretion system protein C	305.617	21.867	-3.8049	9.90832e-06	0.000254792
ecC58105.CDS.8620376612.1	rpsJ	Cluster_692	ribosomal protein S10	17004.7	1210.04	-3.81281	6.74972e-07	2.99257e-05
ecC58105.CDS.8620388682.1	rlmL	Cluster_6087	ribosomal RNA large subunit methyltransferase L	2482.67	173.912	-3.83546	3.62958e-06	0.000111778
ecC58105.CDS.8620385012.1	gspG	Cluster_5168	type II secretion system protein G	86.8595	5.9465	-3.86857	1.62189e-05	0.000387971
ecC58105.CDS.8620382102.1		Cluster_755	ribosomal S14p/S29e family protein	5937.04	405.268	-3.87279	6.9996e-07	3.07683e-05
ecC58105.CDS.8620387732.2	gcd	Cluster_4616	quinoprotein glucose dehydrogenase	1144.34	76.17	-3.90915	1.91251e-06	6.42707e-05
ecC58105.CDS.8620371412.1	fepE	Cluster_2575	ferric enterobactin (Enterochelin) transport	50.0801	3.31697	-3.9163	1.58939e-05	0.000383767
ecC58105.CDS.8620383996.1	rapA	Cluster_4379	RNA polymerase-associated protein rapA	2140.38	141.265	-3.92139	1.30599e-06	4.91602e-05
ecC58105.CDS.8620378104.2	yeeF	Cluster_7326	inner membrane transport protein YeeF	1229.14	80.8663	-3.92596	2.2666e-06	7.37793e-05
ecC58105.CDS.8620364832.1	rpsD	Cluster_68	ribosomal protein S4	113751	7335.98	-3.95474	1.23687e-07	7.68839e-06
ecC58105.CDS.8620371497.1	rplE	Cluster_109	50S ribosomal protein L5	15057.7	967.89	-3.95951	2.9134e-07	1.47472e-05
ecC58105.CDS.8620381067.1	secY	Cluster_617	preprotein translocase, SecY subunit	45047.1	2738.56	-4.03994	6.53461e-08	4.80107e-06
ecC58105.CDS.8620385286.1	dusB	Cluster_2480	tRNA-dihydrouridine synthase B	8962.44	541.162	-4.04976	1.24079e-07	7.68839e-06
ecC58105.CDS.8620384421.1	rplK	Cluster_2138	ribosomal protein L11	10669.7	639.275	-4.06093	2.13139e-07	1.18827e-05
ecC58105.CDS.8620366518.1	rpsQ	Cluster_108	30S ribosomal protein S17	648.688	37.8009	-4.10103	1.63486e-06	5.65669e-05
ecC58105.CDS.8620387234.1	efeU	Cluster_6275	ferrous iron permease efeU	174.202	9.87699	-4.14054	3.21898e-06	9.97301e-05
ecC58105.CDS.8620367114.1	rpmJ	Cluster_38	ribosomal protein L36	7532.41	415.545	-4.18003	1.59972e-07	9.45673e-06
ecC58105.CDS.8620369552.1	fis	Cluster_98	DNA-binding protein fis	1967.34	108.154	-4.1851	2.95231e-07	1.47472e-05
ecC58105.CDS.8620365221.1		Cluster_6840	tonB-dependent siderophore receptor family protein	1994.36	107.093	-4.21899	7.2529e-08	5.04076e-06
ecC58105.CDS.8620366666.1	deoB	Cluster_1259	phosphopentomutase	6859.96	355.581	-4.26995	2.42502e-07	1.29098e-05
ecC58105.CDS.8620386612.1	fhuC	Cluster_6218	iron(3+)-hydroxamate import ATP-binding protein FhuC	391.888	19.4681	-4.33125	1.36285e-06	5.04254e-05
ecC58105.CDS.8620378394.1	gspE	Cluster_4197	type II secretion system protein E	633.334	31.232	-4.34187	1.26067e-06	4.83852e-05
ecC58105.CDS.8620375288.1	tsgA	Cluster_4922	protein tsgA	1126.78	55.4241	-4.34555	3.25559e-07	1.60995e-05
ecC58105.CDS.8620376038.1		Cluster_5590	putative predicted protein	9.00141	0.433655	-4.37553	0.000599743	0.00669056
ecC58105.CDS.8620387442.1	fhuF	Cluster_5070	siderophore-iron reductase FhuF	1670.94	79.6624	-4.39062	8.2066e-08	5.48137e-06
ecC58105.CDS.8620385113.1	rpsM	Cluster_49	30S ribosomal protein S13	35489.4	1628.25	-4.44599	1.22739e-08	1.14772e-06
ecC58105.CDS.8620370404.1	gspF	Cluster_4910	type II secretion system protein F	201.529	9.21271	-4.45122	1.07387e-06	4.34875e-05
ecC58105.CDS.8620387348.1		Cluster_4368	putative heme utilization radical SAM enzyme HutW	389.476	17.5305	-4.47359	1.60147e-06	5.60296e-05
ecC58105.CDS.8620375297.1		Cluster_3146	periplasmic binding family protein	322.421	14.2135	-4.50361	1.29504e-06	4.91602e-05
ecC58105.CDS.8620379281.1	nrdI	Cluster_2152	nrdI protein	10.2683	0.433655	-4.56551	0.000959667	0.00987114
ecC58105.CDS.8620378679.1	entS	Cluster_7191	enterobactin exporter EntS	78.7116	3.31697	-4.56864	1.3878e-06	5.09342e-05
ecC58105.CDS.8620371309.1	kdpB	Cluster_1115	K+-transporting ATPase, B subunit	242.544	9.84939	-4.62207	5.59663e-07	2.56995e-05
ecC58105.CDS.8620370486.2	gspD	Cluster_4640	type II secretion system protein D	985.825	39.2684	-4.64989	9.01595e-08	5.94475e-06
ecC58105.CDS.8620388691.1		Cluster_3946	conserved hypothetical protein	20.9767	0.816553	-4.6831	2.67949e-05	0.000579018
ecC58105.CDS.8620367467.1	rpsK	Cluster_1133	30S ribosomal protein S11	34932.9	1343.31	-4.70072	2.73095e-09	3.32204e-07
ecC58105.CDS.8620387644.1	kdpA	Cluster_1848	K+-transporting ATPase, A subunit	269.776	10.283	-4.71342	6.25009e-07	2.79515e-05
ecC58105.CDS.8620389254.1	ybdB	Cluster_3972	esterase YbdB	77.789	2.83256	-4.77939	1.93754e-06	6.42888e-05
ecC58105.CDS.8620380299.1	fhuD	Cluster_3039	iron(3+)-hydroxamate-binding protein fhuD	363.58	13.2171	-4.78179	2.43486e-07	1.29098e-05
ecC58105.CDS.8620366228.1	fes	Cluster_2733	enterochelin esterase	160.371	5.71587	-4.81029	3.91572e-07	1.88211e-05
ecC58105.CDS.8620378601.1		Cluster_4791	ABC transporter family protein	195.406	6.53242	-4.90271	2.95345e-07	1.47472e-05
ecC58105.CDS.8620364962.1	gspH	Cluster_1758	type II secretion system protein H	109.946	3.64911	-4.91311	2.61654e-07	1.37315e-05
ecC58105.CDS.8620381733.1		Cluster_5302	2,3-dihydro-2,3-dihydroxybenzoate dehydrogenase	193.168	6.04801	-4.99726	3.77817e-07	1.83969e-05
ecC58105.CDS.8620380026.1	kdpC	Cluster_1711	K+-transporting ATPase, C subunit	63.3436	1.58235	-5.32306	1.63267e-07	9.54183e-06
ecC58105.CDS.8620374676.1	fiu	Cluster_6848	catecholate siderophore receptor fiu	1388.58	32.2792	-5.42686	4.04671e-09	4.29693e-07
ecC58105.CDS.8620370748.1	entF	Cluster_6054	enterobactin synthase component F	1510.99	33.248	-5.50608	2.77752e-09	3.32204e-07
ecC58105.CDS.8620367121.1	fhuA	Cluster_7243	ferrichrome-iron receptor	17682.9	343.528	-5.68578	1.68644e-11	4.1215e-09
ecC58105.CDS.8620370331.1	cirA	Cluster_6868	colicin I receptor	2416.67	43.1482	-5.80758	5.81786e-11	1.22243e-08
ecC58105.CDS.8620367748.1	fepA	Cluster_5994	ferrienterobactin receptor	1354.18	15.7683	-6.42425	9.17736e-12	2.48417e-09
ecC58105.CDS.8620376104.1	entB	Cluster_2990	isochorismatase	351.243	3.11394	-6.81759	3.01128e-10	5.16233e-08
ecC58105.CDS.8620371249.1	entC	Cluster_4930	isochorismate synthase entC	563.481	4.95007	-6.83077	3.17047e-11	7.08944e-09
ecC58105.CDS.8620371743.1		Cluster_2080	(2,3-dihydroxybenzoyl)adenylate synthase	711.976	4.84856	-7.19813	5.94155e-12	1.90984e-09
aThese are locus ids that were generated by an in-house annotation pipeline.
bLFC is the log2 fold-change value of the read counts. Any read counts that were zero were considered one for the LFC calculation.

## Sheet: DMEM 0.5 vs. DMEM 0.2
Locus IDa	Gene ID	LS-BSR Cluster ID	Predicted Protein Function	Read Counts (DMEM 0.2)	Read Counts (DMEM 0.5)	LFC (DMEM 0.5/ DMEM 0.2)b	p-value	FDR
ecC58105.CDS.8620381388.1		Cluster_1388	bacterial regulatory s, luxR family protein	91.8001	3201.67	5.12419	1.12208e-16	2.89946e-13
ecC58105.CDS.8620376089.2	slp	Cluster_5053	outer membrane protein slp	28.6973	832.28	4.85808	1.69862e-17	8.77848e-14
ecC58105.CDS.8620370323.1		Cluster_4560	tonB-dependent hemoglobin/transferrin/lactoferrin receptor family protein	3628.86	85350.8	4.55581	4.94465e-14	4.259e-11
ecC58105.CDS.8620388691.1		Cluster_3946	conserved hypothetical protein	46.6668	982.528	4.39603	1.06472e-14	1.37561e-11
ecC58105.CDS.8620370378.1	hemS	Cluster_4962	hemin transport protein hemS	357.332	7398.34	4.37187	3.64115e-12	2.09083e-09
ecC58105.CDS.8620377626.1		Cluster_6621	ERF superfamily protein	5.53536	108.145	4.28814	7.421e-12	3.5484e-09
ecC58105.CDS.8620370331.1	cirA	Cluster_6868	colicin I receptor	3194.13	55267.3	4.11293	1.92665e-11	7.65918e-09
ecC58105.CDS.8620382912.1		Cluster_2095	biofilm formation family protein	33.8067	566.029	4.06549	7.05352e-11	2.43017e-08
ecC58105.CDS.8620384706.1	ompT	Cluster_4734	protease 7	70.4276	1015.58	3.85002	3.28055e-11	1.21099e-08
ecC58105.CDS.8620374302.1	R	Cluster_1495	lysozyme	0.851811	12.2359	3.84444	0.000214099	0.00819601
ecC58105.CDS.8620373081.1	grcA	Cluster_391	autonomous glycyl radical cofactor GrcA	301.947	4154.2	3.7822	5.50047e-09	1.05283e-06
ecC58105.CDS.8620379299.1		Cluster_5582	conserved hypothetical protein	21.7999	290.395	3.73563	7.55271e-12	3.5484e-09
ecC58105.CDS.8620362790.1		Cluster_6801	conserved hypothetical protein	1.02189	13.1006	3.68032	0.00231055	0.0487385
ecC58105.CDS.8620379943.1	bfpA	Cluster_3217	major structural subunit of bundle-forming pilus	132.24	1645.82	3.63757	1.17369e-11	5.05468e-09
ecC58105.CDS.8620374003.1		Cluster_7447	conserved hypothetical protein	38.3202	443.278	3.53203	1.47258e-10	4.00541e-08
ecC58105.CDS.8620365314.1		Cluster_1286	phage head completion family protein	0.851811	9.78162	3.52147	0.00131398	0.031881
ecC58105.CDS.8620365971.1		Cluster_4755	bacterial regulatory helix-turn-helix s, AraC family protein	42.3291	474.021	3.48523	3.51849e-10	8.26526e-08
ecC58105.CDS.8620383246.1		Cluster_3992	conserved hypothetical protein	7.06749	76.752	3.44093	5.90813e-09	1.09047e-06
ecC58105.CDS.8620379566.1		Cluster_5633	putative gp42.1	1.19197	12.9068	3.4367	0.00020843	0.00808551
ecC58105.CDS.8620387348.1		Cluster_4368	putative heme utilization radical SAM enzyme HutW	657.01	7064.9	3.42668	1.12101e-08	1.81043e-06
ecC58105.CDS.8620365318.1		Cluster_6081	bacterial type II and III secretion system family protein	142.889	1513.45	3.40487	1.01293e-10	3.27175e-08
ecC58105.CDS.8620384478.1		Cluster_543	phage regulatory , Rha family protein	0	10.5233	3.39551	1.00344e-05	0.000700783
ecC58105.CDS.8620375297.1		Cluster_3146	periplasmic binding family protein	464.189	4839.68	3.38213	8.85856e-09	1.52603e-06
ecC58105.CDS.8620365244.1		Cluster_5584	hypothetical protein	39.5979	412.312	3.38024	2.89351e-10	7.1208e-08
ecC58105.CDS.8620385292.1		Cluster_1606	phage virion morphogenesis protein	0.851811	8.75761	3.36193	0.00182152	0.0411074
ecC58105.CDS.8620365801.1		Cluster_3308	nmrA-like family protein	158.913	1614.41	3.3447	1.59413e-09	3.58194e-07
ecC58105.CDS.8620377384.1	fhuE	Cluster_6850	fhuE receptor	412.751	4180.68	3.34039	8.55987e-09	1.52543e-06
ecC58105.CDS.8620387904.1		Cluster_6185	fecCD transport family protein	248.852	2383.49	3.25971	4.67442e-09	9.29131e-07
ecC58105.CDS.8620370921.1		Cluster_1284	conserved hypothetical protein	205.662	1956.26	3.24976	1.00579e-08	1.67675e-06
ecC58105.CDS.8620384854.1		Cluster_4576	ABC transporter family protein	6.98316	62.9989	3.17338	1.61392e-08	2.5275e-06
ecC58105.CDS.8620367748.1	fepA	Cluster_5994	ferrienterobactin receptor	3811.36	34168.3	3.16428	1.59204e-07	1.93876e-05
ecC58105.CDS.8620377361.1		Cluster_5003	conserved hypothetical protein	1461.87	13030.1	3.15596	1.64027e-07	1.93876e-05
ecC58105.CDS.8620387151.1	feoA	Cluster_1958	ferrous iron transport protein A	47.1771	407.251	3.10976	2.10611e-07	2.38619e-05
ecC58105.CDS.8620387938.1		Cluster_6506	alkylhydroperoxidase AhpD family core domain protein	10.0488	86.2328	3.10121	2.17119e-07	2.38619e-05
ecC58105.CDS.8620374676.1	fiu	Cluster_6848	catecholate siderophore receptor fiu	662.914	5459.01	3.04175	2.63871e-07	2.78303e-05
ecC58105.CDS.8620378081.2		Cluster_6505	conserved hypothetical protein	6.30143	50.056	2.98979	4.08e-07	4.1344e-05
ecC58105.CDS.8620382946.1		Cluster_6754	conserved hypothetical protein	13.1159	103.149	2.97535	4.32418e-08	5.88088e-06
ecC58105.CDS.8620379416.1	cysP	Cluster_6401	thiosulfate-binding protein	35.5975	278.966	2.97024	2.21627e-07	2.38619e-05
ecC58105.CDS.8620368211.1	ynfM	Cluster_7188	inner membrane transport protein ynfM	171.943	1327.3	2.94849	6.191e-08	7.99878e-06
ecC58105.CDS.8620374399.1	hmuV	Cluster_5283	hemin import ATP-binding protein HmuV	134.639	1028.77	2.93375	2.55198e-08	3.8442e-06
ecC58105.CDS.8620368743.1	nirB	Cluster_6067	nitrite reductase [NAD(P)H], large subunit	66.3372	496.607	2.90422	1.57433e-06	0.000140278
ecC58105.CDS.8620386109.1		Cluster_3544	PKHD-type hydroxylase Sbal_3634	17.8838	133.358	2.89858	9.85346e-08	1.24202e-05
ecC58105.CDS.8620387868.1		Cluster_4469	bacteriophage lambda Kil family protein	6.38717	46.4539	2.86255	3.62572e-06	0.000283905
ecC58105.CDS.8620380856.2	focC	Cluster_2813	chaperone protein focC	8.68678	62.6973	2.85151	2.95964e-06	0.000241941
ecC58105.CDS.8620384688.2		Cluster_4122	putative regulatory protein N	9.11128	64.3568	2.82037	1.85259e-06	0.000156954
ecC58105.CDS.8620382558.1		Cluster_2485	enterobacterial EspB family protein	1637.86	11385.2	2.79728	1.13394e-05	0.000771077
ecC58105.CDS.8620367912.2		Cluster_4793	alpha/beta hydrolase family protein	1.8737	13.0129	2.79598	0.000450688	0.0137009
ecC58105.CDS.8620369028.1	espG	Cluster_4856	LEE-encoded effector EspG	291.999	2012.06	2.78463	1.11755e-06	0.000101325
ecC58105.CDS.8620376181.1		Cluster_4047	putative ubiquitin carboxyl-terminal hydrolase 35	2.63977	18.1153	2.77873	0.000398062	0.0126208
ecC58105.CDS.8620372044.1		Cluster_4864	secretion system effector C (SseC) like family protein	3829.3	26165.5	2.77251	1.16653e-05	0.000779697
ecC58105.CDS.8620374808.1	yeaI	Cluster_1684	inner membrane protein YeaI	5.19379	34.8704	2.74714	0.0001887	0.0075597
ecC58105.CDS.8620365882.1		Cluster_1473	putative periplasmic protein	39.0835	257.025	2.71728	2.9204e-08	4.19239e-06
ecC58105.CDS.8620388582.1		Cluster_3730	conserved hypothetical protein	4.08756	26.149	2.67744	0.00012018	0.00517575
ecC58105.CDS.8620379281.1	nrdI	Cluster_2152	nrdI protein	36.1106	226.268	2.64754	2.18365e-07	2.38619e-05
ecC58105.CDS.8620374282.2	espA	Cluster_5129	espA	2431.85	15211.5	2.64504	2.4916e-05	0.00141613
ecC58105.CDS.8620360291.1		Cluster_6264	bacterial regulatory helix-turn-helix s, AraC family protein	63.859	395.206	2.62964	2.60346e-08	3.8442e-06
ecC58105.CDS.8620366918.2		Cluster_4783	phage capsid scaffolding (GPO) serine peptidase family protein	18.5655	113.53	2.61237	2.98153e-06	0.000241941
ecC58105.CDS.8620374961.1		Cluster_7299	conserved hypothetical protein	13.8806	83.8147	2.59414	1.64911e-06	0.000142296
ecC58105.CDS.8620366443.1	nrdF	Cluster_6184	ribonucleoside-diphosphate reductase 2 subunit beta	412.595	2481.95	2.58867	2.99617e-06	0.000241941
ecC58105.CDS.8620380741.1	mntH	Cluster_2628	manganese transport protein mntH	181.055	1087.98	2.58715	3.75926e-07	3.88558e-05
ecC58105.CDS.8620376937.1		Cluster_2684	phage major capsid protein, P2 family	16.0115	95.0966	2.57028	7.56054e-06	0.000542679
ecC58105.CDS.8620378033.1		Cluster_2751	thiazolinyl imide reductase family protein	3.40724	20.0756	2.55877	0.000208151	0.00808551
ecC58105.CDS.8620378599.1		Cluster_2378	major Facilitator Superfamily protein	2.21386	13.0129	2.55531	0.000445975	0.0136379
ecC58105.CDS.8620387941.1		Cluster_4901	putative bfpC	68.2938	397.995	2.54292	1.65065e-07	1.93876e-05
ecC58105.CDS.8620370013.2	eae	Cluster_6880	intimin	5482.04	31671.5	2.5304	6.33447e-05	0.00311776
ecC58105.CDS.8620385251.1		Cluster_4239	AAA domain protein	283.805	1634.28	2.52569	4.28201e-07	4.25566e-05
ecC58105.CDS.8620378007.1	napF	Cluster_5220	ferredoxin-type protein NapF	10.7306	61.7072	2.52371	0.000491937	0.0146111
ecC58105.CDS.8620363467.1		Cluster_3746	helix-turn-helix family protein	0	5.57939	2.48011	0.00227409	0.0483957
ecC58105.CDS.8620388076.1		Cluster_6714	putative cesF protein	71.7812	392.723	2.45183	8.41058e-06	0.000595423
ecC58105.CDS.8620388967.2		Cluster_4265	bacterial extracellular solute-binding s, 5 Middle family protein	1941.73	10507.1	2.43595	5.09551e-05	0.00265996
ecC58105.CDS.8620388009.2		Cluster_2976	outer membrane insertion C-terminal signal domain protein	3.66166	19.7925	2.43439	0.00176576	0.0400238
ecC58105.CDS.8620372289.1	fimA	Cluster_231	type-1 fimbrial protein, A chain	19.4173	104.737	2.43135	1.71926e-05	0.00106175
ecC58105.CDS.8620366891.1	eamB	Cluster_5133	cysteine/O-acetylserine efflux protein	17.285	92.9231	2.42652	5.69977e-05	0.00291648
ecC58105.CDS.8620388326.1		Cluster_6836	ribonucleoside-diphosphate reductase, alpha subunit	1230.85	6602.96	2.42345	1.72576e-05	0.00106175
ecC58105.CDS.8620379777.1		Cluster_1498	putative cesD	117.256	625.5	2.41535	1.60137e-05	0.00100925
ecC58105.CDS.8620372272.1		Cluster_4693	sepQ family protein	304.76	1577.43	2.37183	2.01218e-05	0.00120918
ecC58105.CDS.8620376104.1	entB	Cluster_2990	isochorismatase	523.425	2702.38	2.36818	1.10118e-05	0.000758787
ecC58105.CDS.8620371743.1		Cluster_2080	(2,3-dihydroxybenzoyl)adenylate synthase	931.888	4793.97	2.36299	1.95905e-05	0.0011911
ecC58105.CDS.8620374692.1		Cluster_113	type III secretion system regulator family protein	337.476	1733.72	2.36101	5.02401e-05	0.0026494
ecC58105.CDS.8620372541.1		Cluster_854	4'-phosphopantetheinyl transferase superfamily protein	1308.28	6685.53	2.35337	2.17091e-05	0.00128957
ecC58105.CDS.8620369759.1		Cluster_1916	ABC transporter family protein	5.1952	26.2905	2.33929	0.000249702	0.00915218
ecC58105.CDS.8620381733.1		Cluster_5302	2,3-dihydro-2,3-dihydroxybenzoate dehydrogenase	362.718	1777.58	2.29299	1.53758e-05	0.00100065
ecC58105.CDS.8620369711.2		Cluster_1790	putative type III secretion system, LEE associated	119.043	582.915	2.29181	2.49358e-05	0.00141613
ecC58105.CDS.8620379798.1	nrdH	Cluster_3635	glutaredoxin-like protein nrdH	31.8515	153.824	2.27185	3.57014e-06	0.000283854
ecC58105.CDS.8620380516.1		Cluster_2278	putative type III secretion system, LEE associated	19.5003	93.5948	2.26293	8.80939e-05	0.00413881
ecC58105.CDS.8620383066.1		Cluster_6652	conserved hypothetical protein	10.3032	48.7489	2.24227	9.44832e-05	0.00428324
ecC58105.CDS.8620383181.1		Cluster_6263	conserved hypothetical protein	258.082	1200.14	2.2173	2.9151e-05	0.00161992
ecC58105.CDS.8620366041.1		Cluster_6717	hypothetical protein	419.84	1938.59	2.20709	0.000187022	0.007551
ecC58105.CDS.8620366983.1	serA	Cluster_4311	D-3-phosphoglycerate dehydrogenase	445.488	2044.08	2.19799	9.25146e-05	0.00423111
ecC58105.CDS.8620376098.1		Cluster_3201	esterase-like activity of phytase family protein	55.861	255.643	2.19422	3.90998e-05	0.00210487
ecC58105.CDS.8620379287.1	proP	Cluster_1312	proline/betaine transporter	169.305	773.596	2.19196	2.31056e-05	0.00135693
ecC58105.CDS.8620373996.1		Cluster_4008	H-NS histone family protein	505.189	2308.06	2.19179	6.83986e-05	0.003273
ecC58105.CDS.8620365218.1		Cluster_4259	type III secretion outer membrane pore, YscC/HrcC family	2330.98	10637.2	2.19012	0.000290294	0.0100016
ecC58105.CDS.8620389254.1	ybdB	Cluster_3972	esterase YbdB	168.626	769.256	2.18964	1.59924e-05	0.00100925
ecC58105.CDS.8620386743.1	cesT	Cluster_359	tir chaperone	8331.78	37931.7	2.18671	0.000426171	0.0131883
ecC58105.CDS.8620380167.1		Cluster_2705	type III secretion effector delivery regulator, TyeA family	1541.6	7004.51	2.18385	0.000315073	0.010652
ecC58105.CDS.8620370748.1	entF	Cluster_6054	enterobactin synthase component F	2519.04	11391.5	2.17702	0.000100522	0.00447841
ecC58105.CDS.8620365762.1	sufD	Cluster_4285	feS assembly protein SufD	473.948	2127.36	2.16627	3.28378e-05	0.00180538
ecC58105.CDS.8620363917.1	traM	Cluster_4473	protein traM	13.7105	61.5318	2.16605	0.000217508	0.00820496
ecC58105.CDS.8620372881.1		Cluster_4366	type III secretion apparatus H+-transporting two-sector ATPase	821.682	3628.26	2.14263	0.000318837	0.010652
ecC58105.CDS.8620377879.1	eprI	Cluster_76	type III secretion apparatus needle protein	720.252	3150.04	2.12879	0.000405059	0.0126869
ecC58105.CDS.8620371249.1	entC	Cluster_4930	isochorismate synthase entC	1039.93	4548.15	2.12879	9.13896e-05	0.00421698
ecC58105.CDS.8620375512.1		Cluster_466	hok/gef family protein	258.627	1129.68	2.12696	2.37672e-05	0.0013801
ecC58105.CDS.8620389067.1		Cluster_6739	cysteine protease , YopT-type domain protein	1581.1	6891.88	2.12397	0.000252613	0.00917395
ecC58105.CDS.8620369768.1		Cluster_6114	TPR repeat family protein	1681.01	7235.03	2.10568	0.000164765	0.00677296
ecC58105.CDS.8620382628.1		Cluster_4942	major tail sheath protein	55.0163	236.452	2.10362	9.79134e-05	0.00440014
ecC58105.CDS.8620375211.2	dhaK	Cluster_4996	dihydroxyacetone kinase, DhaK subunit	59.6197	256.175	2.10327	0.000135098	0.00567631
ecC58105.CDS.8620360467.1		Cluster_1197	perC transcriptional activator family protein	30.9941	133.13	2.10277	5.61467e-06	0.000414523
ecC58105.CDS.8620361976.1		Cluster_254	enterobacterial TraT complement resistance family protein	504.505	2158.13	2.09684	0.000132651	0.00561919
ecC58105.CDS.8620381614.1	raiA	Cluster_451	ribosome-associated inhibitor A	490.059	2084.66	2.08878	0.000536182	0.0152252
ecC58105.CDS.8620379892.1		Cluster_7245	putative portal protein	50.0713	210.216	2.06982	2.66423e-05	0.0014966
ecC58105.CDS.8620369716.1		Cluster_1474	ipaB/EvcA family protein	1274.64	5334.48	2.06526	0.000649793	0.0177877
ecC58105.CDS.8620370716.1	tir	Cluster_2178	tir	10946	45499.6	2.05545	0.000827434	0.0217065
ecC58105.CDS.8620367401.1		Cluster_3832	putative membrane protein	77.6553	322.63	2.05473	6.57159e-05	0.00317401
ecC58105.CDS.8620367593.1		Cluster_7477	putative predicted protein	27.3324	112.84	2.0456	0.000105357	0.0046537
ecC58105.CDS.8620385967.1		Cluster_2081	type III secretion apparatus protein, YscI/HrpB, C-terminal domain	1149.81	4742.62	2.04429	0.000604991	0.0168096
ecC58105.CDS.8620382566.1		Cluster_2559	efflux pump membrane family protein	20.9495	86.1274	2.03956	0.00014121	0.00588526
ecC58105.CDS.8620366228.1	fes	Cluster_2733	enterochelin esterase	327.112	1336.06	2.03013	0.000107487	0.00470757
ecC58105.CDS.8620364894.1		Cluster_7127	phage terminase, large subunit, PBSX family	17.032	69.0361	2.0191	0.00022206	0.00831599
ecC58105.CDS.8620368483.1	evgA	Cluster_920	positive transcription regulator evgA	846.955	3424.36	2.01548	0.000226486	0.00842073
ecC58105.CDS.8620372471.1	dhaL	Cluster_6631	dihydroxyacetone kinase, L subunit	18.737	75.304	2.00684	0.000394397	0.0125817
ecC58105.CDS.8620367777.1		Cluster_5962	H+ symporter family protein	872.761	3503.74	2.00524	0.000253846	0.00917395
ecC58105.CDS.8620386622.1	sufA	Cluster_2240	feS assembly scaffold SufA	46.5839	186.081	1.99803	6.10093e-05	0.00303169
ecC58105.CDS.8620378131.1		Cluster_2281	conserved hypothetical protein	682.201	2721.53	1.99615	0.000319477	0.010652
ecC58105.CDS.8620378223.1		Cluster_274	mbtH-like family protein	8.17513	32.5939	1.99529	0.000383781	0.0123191
ecC58105.CDS.8620369046.1		Cluster_6103	putative cyclic-di-GMP phosphodiesterase AdrB	326.489	80.8665	-2.01342	0.000510075	0.0148094
ecC58105.CDS.8620378074.1	mobA	Cluster_493	molybdopterin-guanine dinucleotide biosynthesis protein A	1114.05	274.432	-2.02129	0.000550618	0.0154652
ecC58105.CDS.8620367531.2		Cluster_697	conserved hypothetical protein	161.116	38.7911	-2.0543	0.000269957	0.00942659
ecC58105.CDS.8620388349.2		Cluster_950	conserved hypothetical protein	105.259	25.1072	-2.06777	0.000119632	0.00517575
ecC58105.CDS.8620366951.2	ackA	Cluster_5935	acetate kinase	122.474	28.6032	-2.09822	4.03083e-05	0.00214756
ecC58105.CDS.8620365527.1		Cluster_1466	conserved hypothetical protein	209.391	48.5904	-2.10745	0.000275279	0.00954794
ecC58105.CDS.8620368053.1		Cluster_5064	yfaZ family protein	321.371	72.8321	-2.1416	9.03694e-05	0.00420747
ecC58105.CDS.8620366534.2	mobB	Cluster_553	molybdopterin-guanine dinucleotide biosynthesis protein B	2682.76	568.076	-2.23956	0.000259413	0.00924583
ecC58105.CDS.8620386242.2	rtcA	Cluster_4958	RNA 3'-phosphate cyclase	90.4465	18.133	-2.31845	1.549e-05	0.00100065
ecC58105.CDS.8620368752.1	lldP	Cluster_4241	L-lactate permease	1079.7	213.943	-2.33533	1.17679e-05	0.000779697
ecC58105.CDS.8620367944.1	malQ	Cluster_6032	4-alpha-glucanotransferase	1616.6	319.031	-2.34119	5.04263e-06	0.000377685
ecC58105.CDS.8620382781.1		Cluster_6242	bacterial regulatory s, gntR family protein	284.315	54.876	-2.37324	3.92573e-06	0.000300323
ecC58105.CDS.8620370887.1		Cluster_4984	branched-chain amino acid transport system / permease component family protein	118.991	22.9353	-2.3752	9.91934e-07	9.15414e-05
ecC58105.CDS.8620377667.1	malP	Cluster_6893	maltodextrin phosphorylase	4701.69	888.672	-2.40346	5.82714e-06	0.00042415
ecC58105.CDS.8620368731.1		Cluster_7280	PTS system, Fru family, IIB component domain protein	3498.86	656.733	-2.4135	5.79678e-05	0.00293704
ecC58105.CDS.8620373958.1	gntT	Cluster_2423	high-affinity gluconate transporter	487.125	90.4181	-2.42961	1.65204e-06	0.000142296
ecC58105.CDS.8620371953.1		Cluster_1624	putative tail component	23.1619	3.8668	-2.58254	0.00151683	0.0354705
ecC58105.CDS.8620370131.1	mglB	Cluster_2299	D-galactose-binding periplasmic protein	345.634	55.4754	-2.63933	4.29665e-08	5.88088e-06
ecC58105.CDS.8620378867.1	narI	Cluster_5372	respiratory nitrate reductase, gamma subunit	113.767	15.9965	-2.83026	4.492e-07	4.38013e-05
ecC58105.CDS.8620369561.1		Cluster_5166	pyruvate formate lyase family protein	13.5418	1.74798	-2.95366	0.000650517	0.0177877
ecC58105.CDS.8620371684.1	sdaC	Cluster_2311	serine transporter	13120.7	1651.63	-2.98989	8.22643e-07	7.873e-05
ecC58105.CDS.8620371436.1		Cluster_5872	L-serine ammonia-lyase	1435.58	177.833	-3.01303	5.41992e-08	7.1821e-06
ecC58105.CDS.8620384277.1		Cluster_5543	conserved hypothetical protein	53.7329	6.63879	-3.01681	3.95161e-06	0.000300323
ecC58105.CDS.8620374322.1	mglA	Cluster_1511	galactose/methyl galactoside import ATP-binding protein MglA	192.582	22.1052	-3.12302	1.41441e-10	4.00541e-08
ecC58105.CDS.8620374891.1	ilvA	Cluster_4979	threonine ammonia-lyase	136.869	14.3016	-3.25854	4.25107e-09	8.7878e-07
ecC58105.CDS.8620370987.1	malE	Cluster_427	maltose-binding periplasmic protein	9994.91	950.182	-3.39492	3.28209e-09	7.06743e-07
ecC58105.CDS.8620377094.1		Cluster_279	binding--dependent transport system inner membrane component family protein	1568.84	137.772	-3.50934	2.27338e-10	5.87441e-08
ecC58105.CDS.8620384311.1		Cluster_1448	binding--dependent transport system inner membrane component family protein	4159.43	285.944	-3.86258	1.11557e-10	3.39132e-08
ecC58105.CDS.8620369143.1		Cluster_2501	bacterial regulatory helix-turn-helix , lysR family protein	24.6125	1.39485	-4.14122	8.69705e-07	8.17207e-05
ecC58105.CDS.8620375616.2	tnaA	Cluster_2927	tryptophanase	241.737	10.7879	-4.48595	1.02061e-14	1.37561e-11
ecC58105.CDS.8620369284.2	malK	Cluster_2713	maltose/maltodextrin import ATP-binding protein MalK	5113.88	209.12	-4.61201	9.01114e-14	6.6528e-11
ecC58105.CDS.8620388679.2		Cluster_2405	maltose operon periplasmic family protein	3360.79	131.239	-4.67854	1.92658e-14	1.99131e-11
ecC58105.CDS.8620372738.1	lamB	Cluster_2996	maltoporin	8313.45	308.508	-4.75207	1.16093e-13	7.49958e-11
aThese are locus ids that were generated by an in-house annotation pipeline.
bLFC is the log2 fold-change value of the read counts. Any read counts that were zero were considered one for the LFC calculation.

## Sheet: DMEM 1 vs. DMEM 0.5
Locus IDa	Gene ID	LS-BSR Cluster ID	Predicted Protein Function	Read Counts (DMEM 0.5)	Read Counts (DMEM 1)	LFC (DMEM 1/ DMEM 0.5)b	p-value	FDR
ecC58105.CDS.8620360291.1		Cluster_6264	bacterial regulatory helix-turn-helix s, AraC family protein	317.08	37151.7	6.87244	9.73767e-15	1.48184e-12
ecC58105.CDS.8620360343.1		Cluster_5125	hypothetical protein	116.404	12628	6.76133	3.20261e-17	1.27464e-14
ecC58105.CDS.8620363155.1		Cluster_1881	hypothetical protein	5.08308	518.984	6.67385	3.02852e-19	2.11236e-16
ecC58105.CDS.8620380839.1	fliC	Cluster_7296	flagellin	75.8678	7668.51	6.65931	6.21013e-18	2.6776e-15
ecC58105.CDS.8620360467.1		Cluster_1197	perC transcriptional activator family protein	106.966	10277.5	6.58619	1.12129e-16	3.36193e-14
ecC58105.CDS.8620360256.1		Cluster_5539	putative membrane protein	120.957	10400.4	6.42601	1.16959e-16	3.36193e-14
ecC58105.CDS.8620373849.1		Cluster_5434	conserved hypothetical protein	2.53023	181.132	6.16163	1.75953e-15	3.50146e-13
ecC58105.CDS.8620360248.1		Cluster_3698	transposase, Mutator family protein	67.8385	4691.06	6.11167	1.81022e-16	4.46005e-14
ecC58105.CDS.8620375498.1		Cluster_773	conserved hypothetical protein	23.7487	1509.21	5.9898	1.54376e-18	7.26128e-16
ecC58105.CDS.8620383502.2		Cluster_903	conserved hypothetical protein	2.53777	150.117	5.88638	4.86007e-15	8.38199e-13
ecC58105.CDS.8620362549.1		Cluster_3863	hypothetical protein	0.568137	32.996	5.85991	4.25278e-10	1.3977e-08
ecC58105.CDS.8620387106.1		Cluster_6423	putative predicted protein	1.12873	62.0385	5.78038	1.90072e-12	1.38002e-10
ecC58105.CDS.8620388076.1		Cluster_6714	putative cesF protein	321.154	17508.3	5.76863	2.08669e-14	2.76834e-12
ecC58105.CDS.8620374801.1		Cluster_2004	acetyltransferase family protein	43.543	2180.03	5.64576	3.60032e-17	1.33058e-14
ecC58105.CDS.8620366041.1		Cluster_6717	hypothetical protein	1581.11	73637.8	5.54144	3.20986e-11	1.60708e-09
ecC58105.CDS.8620363250.1		Cluster_799	putative traJ protein	0.280299	12.8521	5.51889	2.18884e-05	0.000143355
ecC58105.CDS.8620372304.1		Cluster_3889	conserved hypothetical protein	0.280299	12.6228	5.49293	3.54268e-05	0.000218472
ecC58105.CDS.8620369722.1		Cluster_1194	conserved hypothetical protein	5.07554	199.898	5.29956	6.80238e-14	7.82122e-12
ecC58105.CDS.8620389136.1	bolA	Cluster_1856	protein BolA	31.9754	1223.57	5.25799	5.15503e-16	1.15966e-13
ecC58105.CDS.8620373947.1		Cluster_5391	conserved hypothetical protein	0.560598	20.7907	5.21283	8.1181e-07	8.80567e-06
ecC58105.CDS.8620377341.1		Cluster_6924	conserved hypothetical protein	6.48457	234.68	5.17754	1.70324e-13	1.83595e-11
ecC58105.CDS.8620387207.1		Cluster_6916	conserved hypothetical protein	44.8074	1616.23	5.17275	1.39617e-16	3.802e-14
ecC58105.CDS.8620374881.1		Cluster_3239	putative EscJ protein	3683.11	131757	5.16081	1.41484e-09	3.85283e-08
ecC58105.CDS.8620379817.1		Cluster_1998	transglycosylase SLT domain protein	44.7245	1560.5	5.1248	7.60953e-16	1.57487e-13
ecC58105.CDS.8620380167.1		Cluster_2705	type III secretion effector delivery regulator, TyeA family	5718.65	199325	5.1233	2.19363e-09	5.61874e-08
ecC58105.CDS.8620376809.1		Cluster_973	conserved hypothetical protein	7.91622	275.229	5.11967	5.02417e-14	6.1893e-12
ecC58105.CDS.8620386363.1		Cluster_85	conserved hypothetical protein	9.87832	342.566	5.11597	9.41725e-14	1.05924e-11
ecC58105.CDS.8620385967.1		Cluster_2081	type III secretion apparatus protein, YscI/HrpB, C-terminal domain	3859.61	132960	5.10639	2.00732e-09	5.21902e-08
ecC58105.CDS.8620378499.1		Cluster_1423	spoVR like family protein	50.876	1695.67	5.05873	9.42898e-15	1.47835e-12
ecC58105.CDS.8620364661.1		Cluster_1701	fimbrial family protein	21.5289	715.333	5.05427	3.46928e-15	6.64816e-13
ecC58105.CDS.8620366069.1		Cluster_4462	hypothetical protein	22.8776	750.394	5.03564	1.73107e-14	2.42068e-12
ecC58105.CDS.8620377899.1		Cluster_1238	conserved hypothetical protein	1.69687	53.3282	4.97395	9.0503e-11	3.96833e-09
ecC58105.CDS.8620369028.1	espG	Cluster_4856	LEE-encoded effector EspG	1637.68	51167.2	4.96549	4.6554e-10	1.49707e-08
ecC58105.CDS.8620370938.1		Cluster_5597	conserved hypothetical protein	3.3862	105.728	4.96455	1.94191e-12	1.38002e-10
ecC58105.CDS.8620373081.1	grcA	Cluster_391	autonomous glycyl radical cofactor GrcA	3417.66	106628	4.96343	4.57175e-10	1.48769e-08
ecC58105.CDS.8620371974.1		Cluster_1509	putative rOrf6	775.79	24120.9	4.95847	6.87742e-11	3.09424e-09
ecC58105.CDS.8620377462.1	dps	Cluster_988	DNA protection during starvation protein	376.353	11636.2	4.95038	1.31304e-12	1.01398e-10
ecC58105.CDS.8620382558.1		Cluster_2485	enterobacterial EspB family protein	9296.52	287106	4.94875	1.28969e-08	2.5764e-07
ecC58105.CDS.8620379777.1		Cluster_1498	putative cesD	511.445	15788.3	4.94814	5.22843e-12	3.29901e-10
ecC58105.CDS.8620375383.1	kdpF	Cluster_3852	K+-transporting ATPase, F subunit	0.280299	8.53324	4.92806	0.000580992	0.002438
ecC58105.CDS.8620381402.1		Cluster_1127	conserved hypothetical protein	4.7877	142.762	4.89813	2.50555e-12	1.7285e-10
ecC58105.CDS.8620376716.1		Cluster_87	30S ribosomal subunit S22 family protein	31.68	943.025	4.89565	2.46439e-14	3.18769e-12
ecC58105.CDS.8620383066.1		Cluster_6652	conserved hypothetical protein	39.5359	1157.25	4.87139	4.1106e-14	5.18737e-12
ecC58105.CDS.8620388907.1		Cluster_726	conserved hypothetical protein	0.280299	8.19963	4.87052	0.000999035	0.00384313
ecC58105.CDS.8620380414.1		Cluster_5529	putative membrane protein	11.8932	342.696	4.84872	5.91636e-14	6.9571e-12
ecC58105.CDS.8620375266.1		Cluster_1823	conserved hypothetical protein	191.142	5492.08	4.84463	1.05296e-12	8.38153e-11
ecC58105.CDS.8620379943.1	bfpA	Cluster_3217	major structural subunit of bundle-forming pilus	1319.03	37487.1	4.82885	3.79931e-09	9.10076e-08
ecC58105.CDS.8620369024.1	yhaO	Cluster_3046	inner membrane transport protein YhaO	19.7491	540.898	4.7755	7.12092e-13	6.12278e-11
ecC58105.CDS.8620374034.1		Cluster_5204	fimbrial family protein	3.67404	99.7095	4.76229	4.92256e-12	3.18366e-10
ecC58105.CDS.8620377639.1	bhsA	Cluster_786	multiple stress resistance protein BhsA	19.7868	524.86	4.72932	2.75461e-13	2.85047e-11
ecC58105.CDS.8620373198.2		Cluster_4651	tonB dependent receptor family protein	2611.46	68353.4	4.71008	2.41041e-09	6.05411e-08
ecC58105.CDS.8620376098.1		Cluster_3201	esterase-like activity of phytase family protein	208.117	5389.37	4.69465	1.61431e-12	1.2105e-10
ecC58105.CDS.8620365882.1		Cluster_1473	putative periplasmic protein	206.667	5323.09	4.68689	1.40703e-11	8.27268e-10
ecC58105.CDS.8620386987.2		Cluster_3750	fimbrial family protein	1.98471	50.7001	4.67499	2.87723e-10	1.07875e-08
ecC58105.CDS.8620372802.1	mscL	Cluster_549	large conductance mechanosensitive channel protein	190.277	4855.05	4.67331	1.64473e-12	1.21569e-10
ecC58105.CDS.8620365463.1		Cluster_2225	putative non-LEE-encoded effector EspJ	154.204	3912.34	4.66512	1.48305e-12	1.12843e-10
ecC58105.CDS.8620387059.1	hdeB	Cluster_449	protein hdeB	28.2636	717.078	4.66511	2.93439e-13	2.91972e-11
ecC58105.CDS.8620370144.2		Cluster_6258	conserved hypothetical protein	58.1336	1460.13	4.65058	4.36631e-13	4.03362e-11
ecC58105.CDS.8620383986.1		Cluster_4999	type II secretion system (T2SS), F family protein	344.193	8624.99	4.64723	1.00025e-10	4.21084e-09
ecC58105.CDS.8620373304.2	fimC	Cluster_2822	chaperone protein fimC	58.2467	1420.47	4.60805	2.81617e-13	2.85703e-11
ecC58105.CDS.8620370891.1	osmY	Cluster_5099	osmotically-inducible protein Y	90.1391	2196.54	4.60693	6.20591e-13	5.44227e-11
ecC58105.CDS.8620387941.1		Cluster_4901	putative bfpC	319.338	7763.24	4.6035	1.58353e-10	6.35129e-09
ecC58105.CDS.8620372044.1		Cluster_4864	secretion system effector C (SseC) like family protein	21331.8	517620	4.60082	2.90713e-07	3.65085e-06
ecC58105.CDS.8620369711.2		Cluster_1790	putative type III secretion system, LEE associated	475.744	11400.2	4.58273	3.23032e-11	1.60708e-09
ecC58105.CDS.8620383162.1		Cluster_4530	putative membrane protein	3.96942	93.3981	4.55639	4.6725e-12	3.09943e-10
ecC58105.CDS.8620370013.2	eae	Cluster_6880	intimin	25830.2	606361	4.55305	4.49746e-07	5.36172e-06
ecC58105.CDS.8620367996.1		Cluster_2802	fimbrial family protein	608.129	14025.4	4.52752	9.33818e-11	4.02631e-09
ecC58105.CDS.8620372272.1		Cluster_4693	sepQ family protein	1285.7	29357.7	4.51311	1.43634e-09	3.89091e-08
ecC58105.CDS.8620376854.1		Cluster_5530	putative membrane protein	1.68933	38.3474	4.5046	1.99044e-08	3.75859e-07
ecC58105.CDS.8620371317.1	hdeA	Cluster_735	chaperone-like protein hdeA	50.3305	1135.5	4.49575	5.93663e-13	5.29589e-11
ecC58105.CDS.8620374282.2	espA	Cluster_5129	espA	12400.7	277370	4.48331	1.47824e-07	2.02782e-06
ecC58105.CDS.8620373218.1		Cluster_3924	hypothetical protein	0.280299	6.20702	4.46886	0.00490166	0.0150511
ecC58105.CDS.8620362790.1		Cluster_6801	conserved hypothetical protein	10.7871	236.001	4.45142	3.28242e-13	3.14505e-11
ecC58105.CDS.8620368828.1		Cluster_5085	putative prepilin	194.257	4228.07	4.44396	2.41709e-11	1.2506e-09
ecC58105.CDS.8620380059.2		Cluster_1851	conserved hypothetical protein	0.280299	6.05043	4.432	0.00481687	0.0148348
ecC58105.CDS.8620365218.1		Cluster_4259	type III secretion outer membrane pore, YscC/HrcC family	8658.5	186720	4.43062	1.23779e-07	1.75943e-06
ecC58105.CDS.8620380516.1		Cluster_2278	putative type III secretion system, LEE associated	76.4271	1640.45	4.42386	3.88389e-13	3.65368e-11
ecC58105.CDS.8620385251.1		Cluster_4239	AAA domain protein	1313.6	27682.9	4.39739	1.73994e-08	3.34086e-07
ecC58105.CDS.8620367401.1		Cluster_3832	putative membrane protein	262.712	5410.19	4.36412	1.52769e-11	8.686e-10
ecC58105.CDS.8620371672.1	escU	Cluster_4019	escU	210.61	4324.58	4.35992	1.496e-11	8.60037e-10
ecC58105.CDS.8620360446.1		Cluster_3642	conserved hypothetical protein	105.917	2172.02	4.35803	9.33536e-13	7.57166e-11
ecC58105.CDS.8620364702.1		Cluster_3312	conserved hypothetical protein	76.9651	1577.26	4.35707	9.34668e-13	7.57166e-11
ecC58105.CDS.8620372176.2	ivy	Cluster_1399	inhibitor of vertebrate lysozyme	65.1171	1320.83	4.34227	7.21859e-13	6.12278e-11
ecC58105.CDS.8620378131.1		Cluster_2281	conserved hypothetical protein	2218.88	44763	4.3344	1.07765e-08	2.18658e-07
ecC58105.CDS.8620372822.1	osmC	Cluster_1446	peroxiredoxin osmC	34.7859	700.711	4.33224	4.81091e-12	3.15084e-10
ecC58105.CDS.8620387383.1	tar	Cluster_1862	methyl-accepting chemotaxis protein II	17.2339	343.683	4.31775	2.21853e-11	1.15946e-09
ecC58105.CDS.8620384777.1		Cluster_7228	type VII secretion system (T7SS), usher family protein	87.6466	1739.53	4.31086	4.98494e-12	3.18421e-10
ecC58105.CDS.8620372267.1		Cluster_82	conserved hypothetical protein	13.8025	273.515	4.30862	1.00103e-10	4.21084e-09
ecC58105.CDS.8620367067.1		Cluster_4144	conserved hypothetical protein	0.560598	11.016	4.2965	0.000345172	0.0015343
ecC58105.CDS.8620364743.1		Cluster_2773	putative membrane protein	29.6576	563.314	4.24747	2.09286e-11	1.11633e-09
ecC58105.CDS.8620374886.1	yagU	Cluster_3295	inner membrane protein yagU	302.664	5726.87	4.24196	9.30002e-11	4.02631e-09
ecC58105.CDS.8620375377.1		Cluster_226	putative bfpJ	34.3322	635.263	4.20972	1.24052e-10	5.09402e-09
ecC58105.CDS.8620389067.1		Cluster_6739	cysteine protease , YopT-type domain protein	5607.69	103679	4.20858	1.51053e-07	2.05131e-06
ecC58105.CDS.8620366079.1		Cluster_2902	putative 3-demethylubiquinone-9 3-methyltransferase 3,4-dihydroxy-5-hexaprenylbenzoate methyltransferase; DHHB methyltransferase	22.7871	420.391	4.20544	2.48429e-10	9.45128e-09
ecC58105.CDS.8620382753.1		Cluster_7279	conserved hypothetical protein	521.972	9611.72	4.20275	6.59454e-10	2.00707e-08
ecC58105.CDS.8620380566.1		Cluster_4736	type II/IV secretion system family protein	878.438	16155.5	4.20094	1.37104e-08	2.70622e-07
ecC58105.CDS.8620370907.1		Cluster_5617	conserved hypothetical protein	20.37	366.326	4.16861	4.23654e-11	2.04439e-09
ecC58105.CDS.8620389052.1		Cluster_600	helix-turn-helix family protein	36.4903	649.979	4.15481	1.91477e-11	1.06527e-09
ecC58105.CDS.8620369433.2		Cluster_6171	putative HTH-type transcriptional regulator leuO	81.1168	1435.85	4.14576	1.93959e-11	1.06581e-09
ecC58105.CDS.8620386743.1	cesT	Cluster_359	tir chaperone	30917.8	544028	4.13717	2.61639e-06	2.34613e-05
ecC58105.CDS.8620372462.1		Cluster_288	biofilm-dependent modulation family protein	42.4293	745.701	4.13546	2.61248e-11	1.33831e-09
ecC58105.CDS.8620383432.1		Cluster_1926	putative bacteriophage regulatory protein	6.48457	113.896	4.13456	3.62412e-10	1.27756e-08
ecC58105.CDS.8620382349.1		Cluster_4524	hypothetical protein	3.40128	59.5352	4.12959	6.22835e-10	1.91818e-08
ecC58105.CDS.8620388539.1		Cluster_2611	type III secretion apparatus protein, YscD/HrpQ family	1577.3	27463.7	4.122	1.61303e-08	3.12577e-07
ecC58105.CDS.8620368097.1		Cluster_1775	conserved hypothetical family protein	7.37071	127.166	4.10876	2.08723e-11	1.11633e-09
ecC58105.CDS.8620375369.1		Cluster_6590	conserved hypothetical protein	14.6962	250.657	4.0922	7.32046e-11	3.26518e-09
ecC58105.CDS.8620374318.1		Cluster_2058	conserved hypothetical protein	4.53002	76.8831	4.08508	2.34895e-10	9.00258e-09
ecC58105.CDS.8620365539.1		Cluster_1857	conserved hypothetical protein	1515.2	25405.3	4.06755	1.75631e-08	3.34086e-07
ecC58105.CDS.8620373996.1		Cluster_4008	H-NS histone family protein	1879.43	31396.1	4.06222	2.38813e-08	4.33551e-07
ecC58105.CDS.8620366787.1	rpmE	Cluster_5457	ribosomal protein L31	0.848436	14.1457	4.05941	4.48635e-05	0.000266809
ecC58105.CDS.8620379581.1		Cluster_1362	ynbE-like lipofamily protein	0.848436	14.1457	4.05941	4.48635e-05	0.000266809
ecC58105.CDS.8620378377.1		Cluster_78	yccJ-like family protein	21.5214	357.402	4.05371	4.26738e-11	2.04439e-09
ecC58105.CDS.8620383808.2		Cluster_102	conserved hypothetical protein	33.5968	554.209	4.04403	2.58634e-10	9.76769e-09
ecC58105.CDS.8620378724.1	iraM	Cluster_4085	anti-adapter protein iraM	3.10591	50.8136	4.03213	1.02198e-08	2.09001e-07
ecC58105.CDS.8620376199.1	rcsA	Cluster_1983	colanic acid capsular biosynthesis activation protein A	48.1799	782.398	4.0214	4.20612e-10	1.39503e-08
ecC58105.CDS.8620374719.1	psiE	Cluster_544	protein psiE	55.6788	898.911	4.01298	6.05965e-11	2.82456e-09
ecC58105.CDS.8620379119.1	yihD	Cluster_3748	protein yihD	257.72	4140.82	4.00604	1.46574e-10	5.97145e-09
ecC58105.CDS.8620374003.1		Cluster_7447	conserved hypothetical protein	359.058	5765.36	4.00512	1.30671e-09	3.61545e-08
ecC58105.CDS.8620371598.1		Cluster_3704	putative predicted protein	1.97717	31.1599	3.97818	3.02719e-07	3.79241e-06
ecC58105.CDS.8620384242.1		Cluster_7223	pentapeptide repeats family protein	1110.22	17426	3.97232	2.04271e-08	3.81552e-07
ecC58105.CDS.8620367384.1	yiaA	Cluster_1465	inner membrane protein yiaA	1.12873	17.7133	3.97205	1.70123e-05	0.000115721
ecC58105.CDS.8620381871.1		Cluster_5835	smpA / OmlA family protein	126.32	1976.3	3.96764	3.80175e-10	1.32141e-08
ecC58105.CDS.8620384688.2		Cluster_4122	putative regulatory protein N	52.27	816.481	3.96537	9.6436e-11	4.12364e-09
ecC58105.CDS.8620365936.1	gadE	Cluster_960	transcriptional regulator gadE	15.8174	245.12	3.9539	3.51935e-10	1.26452e-08
ecC58105.CDS.8620372759.1		Cluster_6678	putative conserved predicted protein	3.96188	61.2873	3.95133	2.02316e-09	5.23391e-08
ecC58105.CDS.8620367801.1	otsB	Cluster_6214	trehalose-phosphatase	35.6268	548.885	3.94547	1.92158e-10	7.532e-09
ecC58105.CDS.8620388512.1	zinT	Cluster_3578	metal-binding protein ZinT	38.7025	594.447	3.94105	1.57409e-10	6.35129e-09
ecC58105.CDS.8620375084.1		Cluster_1898	putative monooxygenase ydhR	63.3524	971.378	3.93856	6.12675e-11	2.83034e-09
ecC58105.CDS.8620376918.1	imm	Cluster_3731	colicin-E7 immunity protein	5.09816	78.0406	3.93618	3.62167e-10	1.27756e-08
ecC58105.CDS.8620388914.1		Cluster_4458	conserved hypothetical protein	3.67404	56.0924	3.93237	7.30014e-09	1.55436e-07
ecC58105.CDS.8620368072.1		Cluster_5002	conserved hypothetical protein	2417.72	36907.7	3.93221	1.14761e-07	1.65397e-06
ecC58105.CDS.8620384572.1		Cluster_3887	hypothetical protein	5.09816	77.3642	3.92362	7.48896e-10	2.25278e-08
ecC58105.CDS.8620386826.1		Cluster_1389	conserved hypothetical protein	13.5448	203.286	3.9077	6.90449e-10	2.08911e-08
ecC58105.CDS.8620389807.2		Cluster_5769	conserved hypothetical protein	11.2798	168.55	3.90136	1.29378e-09	3.59894e-08
ecC58105.CDS.8620367593.1		Cluster_7477	putative predicted protein	91.9189	1369.64	3.89729	6.5488e-11	2.97224e-09
ecC58105.CDS.8620372718.1		Cluster_1109	conserved hypothetical protein	10.4314	154.987	3.89315	1.36813e-09	3.74535e-08
ecC58105.CDS.8620362893.2		Cluster_181	repressor protein C2	368.199	5380.89	3.86929	1.22137e-09	3.43443e-08
ecC58105.CDS.8620377626.1		Cluster_6621	ERF superfamily protein	87.4581	1275.94	3.86682	4.71633e-10	1.49707e-08
ecC58105.CDS.8620378623.1		Cluster_3815	hypothetical protein	3.10591	45.2534	3.86494	4.63329e-08	7.68354e-07
ecC58105.CDS.8620375021.1	wrbA	Cluster_1524	quinone oxidoreductase, type IV	48.0881	695.443	3.85418	2.20219e-10	8.50307e-09
ecC58105.CDS.8620376757.1		Cluster_3843	conserved hypothetical protein	11.5375	166.85	3.85415	5.38264e-09	1.20042e-07
ecC58105.CDS.8620371537.1		Cluster_5705	glcNAc-PI de-N-acetylase family protein	3.95434	56.4578	3.83566	1.64917e-08	3.18388e-07
ecC58105.CDS.8620375433.2		Cluster_2957	gram-negative pili assembly chaperone, C-terminal domain protein	9.59802	136.566	3.83072	1.61493e-09	4.28494e-08
ecC58105.CDS.8620388009.2		Cluster_2976	outer membrane insertion C-terminal signal domain protein	16.1203	228.219	3.82347	3.99817e-10	1.35206e-08
ecC58105.CDS.8620388801.1		Cluster_6037	putative t3SS effector protein EspN2-2	905.769	12815.4	3.8226	2.03826e-08	3.81552e-07
ecC58105.CDS.8620387693.1		Cluster_222	phage antitermination Q family protein	50.3229	706.65	3.81171	3.28508e-10	1.19697e-08
ecC58105.CDS.8620381048.1	gadX	Cluster_947	HTH-type transcriptional regulator gadX	130.358	1823.67	3.8063	1.09714e-09	3.13624e-08
ecC58105.CDS.8620379958.1		Cluster_7012	hypothetical protein	1.12873	15.7729	3.80467	4.8217e-05	0.000284789
ecC58105.CDS.8620386947.1		Cluster_3835	conserved hypothetical protein	7.58315	105.51	3.79844	3.004e-08	5.2687e-07
ecC58105.CDS.8620369716.1		Cluster_1474	ipaB/EvcA family protein	4347.05	60049.8	3.78805	4.85949e-07	5.72734e-06
ecC58105.CDS.8620367576.1		Cluster_6435	cheW-like domain protein	7.90868	108.89	3.78328	2.23807e-09	5.70432e-08
ecC58105.CDS.8620387307.1	iraP	Cluster_1149	anti-adapter protein iraP	52.2549	716.198	3.77672	5.63177e-10	1.75535e-08
ecC58105.CDS.8620377428.1		Cluster_4061	universal stress family protein	46.8387	635.899	3.76302	1.61408e-09	4.28494e-08
ecC58105.CDS.8620374302.1		Cluster_1495	lysozyme	9.86324	132.329	3.74592	4.977e-09	1.13441e-07
ecC58105.CDS.8620386499.1		Cluster_3810	conserved hypothetical protein	4.7877	64.1672	3.74443	4.73513e-08	7.82733e-07
ecC58105.CDS.8620373712.1		Cluster_7343	conserved hypothetical protein	91.7304	1225.66	3.74002	7.68834e-10	2.29939e-08
ecC58105.CDS.8620373257.1		Cluster_746	entericidin EcnA/B family protein	16.6281	222.014	3.73895	6.28252e-09	1.37736e-07
ecC58105.CDS.8620360516.1		Cluster_5167	transposase, Mutator family protein	6.47703	86.3151	3.73621	2.23955e-08	4.09449e-07
ecC58105.CDS.8620380831.1		Cluster_2902	putative 3-demethylubiquinone-9 3-methyltransferase 3,4-dihydroxy-5-hexaprenylbenzoate methyltransferase; DHHB methyltransferase	49.3765	656.515	3.73293	1.49308e-09	4.02355e-08
ecC58105.CDS.8620382588.1		Cluster_5250	type VI secretion system effector, Hcp1 family protein	13.5222	179.784	3.73286	6.00472e-09	1.32771e-07
ecC58105.CDS.8620366106.2		Cluster_1174	bssS family protein	100.433	1327.77	3.72469	3.62972e-10	1.27756e-08
ecC58105.CDS.8620384478.1		Cluster_543	phage regulatory , Rha family protein	8.43912	110.349	3.70883	1.75035e-08	3.34086e-07
ecC58105.CDS.8620384551.2		Cluster_7307	oxidoreductase, aldo/keto reductase family	75.7911	990.936	3.70869	4.18301e-10	1.39503e-08
ecC58105.CDS.8620362814.1		Cluster_4944	conserved hypothetical protein	1296.5	16864.5	3.70129	1.00125e-07	1.46756e-06
ecC58105.CDS.8620383023.1		Cluster_4170	conserved hypothetical protein	34.18	444.427	3.70072	2.75446e-09	6.85173e-08
ecC58105.CDS.8620372881.1		Cluster_4366	type III secretion apparatus H+-transporting two-sector ATPase	2956.83	38430.1	3.70011	4.34114e-07	5.21138e-06
ecC58105.CDS.8620385974.1		Cluster_3884	hypothetical protein	52.4749	679.698	3.69519	2.34632e-09	5.92187e-08
ecC58105.CDS.8620371893.1		Cluster_4467	conserved hypothetical protein	3.3862	43.6988	3.68985	1.42703e-07	1.98479e-06
ecC58105.CDS.8620381041.1		Cluster_734	dextransucrase DSRB family protein	13.5674	174.673	3.68643	1.70895e-09	4.51128e-08
ecC58105.CDS.8620382383.1		Cluster_4451	espF repeat family protein	14.431	184.969	3.68005	1.00129e-09	2.89424e-08
ecC58105.CDS.8620362319.1		Cluster_5647	hypothetical protein	135.069	1728.37	3.67765	8.87869e-10	2.59539e-08
ecC58105.CDS.8620385231.1		Cluster_6592	conserved hypothetical protein	17.5067	223.505	3.67433	3.56748e-09	8.62529e-08
ecC58105.CDS.8620364728.1		Cluster_1630	ybgS-like family protein	14.1205	178.973	3.66388	4.80703e-09	1.1054e-07
ecC58105.CDS.8620369647.1		Cluster_3871	putative polymerase-proteinase	1.68933	21.3853	3.66209	2.01631e-05	0.00013392
ecC58105.CDS.8620376209.1	ompD	Cluster_6391	outer membrane porin protein ompD	26.5441	333.763	3.65236	5.27839e-09	1.18736e-07
ecC58105.CDS.8620372676.1		Cluster_3934	hypothetical protein	259.699	3263.26	3.6514	7.52925e-09	1.58359e-07
ecC58105.CDS.8620384654.1		Cluster_5758	conserved hypothetical protein	1.13627	14.1979	3.64329	4.65203e-05	0.000275711
ecC58105.CDS.8620365318.1		Cluster_6081	bacterial type II and III secretion system family protein	1210.87	15024.4	3.63319	1.11719e-06	1.15607e-05
ecC58105.CDS.8620367967.1		Cluster_4440	conserved hypothetical protein	0.848436	10.3692	3.61136	0.000550696	0.00232217
ecC58105.CDS.8620375927.1		Cluster_6565	bacteriophage lysis family protein	0.568137	6.90602	3.60354	0.00294763	0.00972644
ecC58105.CDS.8620370716.1	tir	Cluster_2178	tir	37058.5	449181	3.59942	2.15015e-05	0.000141254
ecC58105.CDS.8620364778.1		Cluster_573	conserved hypothetical protein	30.5889	370.191	3.59719	1.16636e-09	3.31579e-08
ecC58105.CDS.8620374454.1		Cluster_5593	conserved hypothetical protein	356.759	4312.71	3.59557	5.21549e-09	1.17838e-07
ecC58105.CDS.8620389433.1		Cluster_537	organiser of macrodomain of Terminus of chromosome family protein	48.0429	579.343	3.59202	2.30656e-09	5.85007e-08
ecC58105.CDS.8620380869.1		Cluster_2090	phage antitermination Q family protein	4.52248	54.3291	3.58654	4.32386e-08	7.24001e-07
ecC58105.CDS.8620381614.1	raiA	Cluster_451	ribosome-associated inhibitor A	1707.55	20505.6	3.58602	8.3646e-08	1.25445e-06
ecC58105.CDS.8620388754.1		Cluster_5325	putative type III secretion system, LEE associated	3869.92	46423.4	3.58447	1.33811e-06	1.33517e-05
ecC58105.CDS.8620366376.1		Cluster_4727	putative t3SS effector protein NleB1	225.262	2696.47	3.5814	6.87224e-09	1.49399e-07
ecC58105.CDS.8620382412.1		Cluster_1526	hypothetical protein	103.472	1234.27	3.57635	1.76729e-09	4.64161e-08
ecC58105.CDS.8620376603.1	zraP	Cluster_6510	zinc resistance-associated protein	0.560598	6.64503	3.56724	0.0089055	0.0250506
ecC58105.CDS.8620375049.1		Cluster_1966	conserved hypothetical protein	1.97717	23.4301	3.56685	8.98578e-06	6.71856e-05
ecC58105.CDS.8620365544.1		Cluster_2421	conserved hypothetical protein	16448	194821	3.56617	7.20292e-06	5.57069e-05
ecC58105.CDS.8620374201.1		Cluster_249	conserved hypothetical protein	172.938	2041.14	3.56105	3.41497e-09	8.29534e-08
ecC58105.CDS.8620388627.1		Cluster_3021	DJ-1/PfpI family protein	65.004	766.773	3.5602	3.23384e-09	7.9298e-08
ecC58105.CDS.8620366813.1		Cluster_4453	conserved hypothetical protein	0	11.7672	3.5567	6.99979e-06	5.42983e-05
ecC58105.CDS.8620385546.1		Cluster_4190	tripartite tricarboxylate transporter TctA family protein	4.7877	55.3004	3.52989	3.5793e-07	4.38846e-06
ecC58105.CDS.8620385553.1		Cluster_1071	conserved hypothetical protein	45.808	526.253	3.52209	4.56874e-09	1.06003e-07
ecC58105.CDS.8620374692.1		Cluster_113	type III secretion system regulator family protein	1415.54	16245.8	3.52064	1.5568e-07	2.09763e-06
ecC58105.CDS.8620386348.1	rbsB	Cluster_888	D-ribose-binding periplasmic protein	2829.95	32476.9	3.52057	3.79206e-07	4.61649e-06
ecC58105.CDS.8620382541.1		Cluster_455	gnsA/GnsB family protein	60.914	698.57	3.51956	2.59531e-08	4.66255e-07
ecC58105.CDS.8620365599.2	ompW	Cluster_3286	outer membrane protein W	38.02	434.918	3.51592	4.68922e-10	1.49707e-08
ecC58105.CDS.8620373697.1	ssaV	Cluster_6867	secretion system apparatus protein SsaV	4036.59	46017.8	3.51098	1.79217e-06	1.68901e-05
ecC58105.CDS.8620386026.1		Cluster_4689	putative nucleotide-binding containing TIR-like domain protein	206.004	2347.21	3.5102	7.94774e-09	1.65813e-07
ecC58105.CDS.8620387417.1	yfbM	Cluster_5228	protein yfbM	4.80278	54.6627	3.50861	7.16675e-08	1.1102e-06
ecC58105.CDS.8620370064.1		Cluster_4002	caudovirales tail fibre assembly family protein	0.560598	6.36362	3.50481	0.0151987	0.039457
ecC58105.CDS.8620380221.1		Cluster_3441	type IV leader peptidase family protein	901.842	10237	3.50478	3.20447e-07	3.95702e-06
ecC58105.CDS.8620369308.2	yfkM	Cluster_3414	general stress protein 18	2.81807	31.9747	3.50415	6.06339e-06	4.85634e-05
ecC58105.CDS.8620375106.1		Cluster_5502	cysteine protease , YopT-type domain protein	2018.29	22826.5	3.49951	5.90582e-07	6.77533e-06
ecC58105.CDS.8620362422.1		Cluster_5695	phage antitermination Q family protein	15.5672	175.853	3.49778	3.8367e-09	9.14796e-08
ecC58105.CDS.8620386573.1		Cluster_4065	conserved hypothetical protein	5.37092	60.5156	3.49407	5.00887e-08	8.14966e-07
ecC58105.CDS.8620378951.1		Cluster_772	biofilm formation regulator YbaJ family protein	430.086	4828.86	3.48899	5.91243e-08	9.41258e-07
ecC58105.CDS.8620384529.2		Cluster_4101	putative cytoplasmic protein	42.0736	472.254	3.48857	1.17818e-08	2.38121e-07
ecC58105.CDS.8620369489.2		Cluster_6960	conserved hypothetical protein	13.575	151.878	3.48389	4.95852e-09	1.13441e-07
ecC58105.CDS.8620373701.1		Cluster_5809	putative ydiA	102.275	1142.14	3.48122	6.96556e-09	1.50794e-07
ecC58105.CDS.8620379977.1	slyA	Cluster_570	transcriptional regulator slyA	267.417	2982.16	3.47919	8.74063e-09	1.81623e-07
ecC58105.CDS.8620377879.1	eprI	Cluster_76	type III secretion apparatus needle protein	2572.17	28625.9	3.47626	7.10434e-07	7.82083e-06
ecC58105.CDS.8620387826.1		Cluster_1712	flavin reductase like domain protein	2.82561	31.3483	3.47175	2.69389e-06	2.40314e-05
ecC58105.CDS.8620387844.1		Cluster_4082	conserved hypothetical protein	4636.1	51403.7	3.47089	2.18006e-06	1.99994e-05
ecC58105.CDS.8620377983.1		Cluster_1467	conserved hypothetical protein	9.31772	102.88	3.46484	2.15973e-08	3.97668e-07
ecC58105.CDS.8620376194.1		Cluster_6138	bacterial regulatory , Fis family protein	37.8164	414.679	3.45491	2.18517e-08	4.00925e-07
ecC58105.CDS.8620381316.1		Cluster_762	antitermination protein N	0.840896	9.18004	3.4485	0.0036303	0.0116449
ecC58105.CDS.8620363788.1		Cluster_450	transglycosylase SLT domain protein	13.5373	146.536	3.43624	2.47201e-08	4.45651e-07
ecC58105.CDS.8620374961.1		Cluster_7299	conserved hypothetical protein	67.6713	730.15	3.43158	2.82211e-08	5.01774e-07
ecC58105.CDS.8620389508.1		Cluster_4704	bacterial regulatory helix-turn-helix s, AraC family protein	29.9454	323.067	3.43143	1.75461e-08	3.34086e-07
ecC58105.CDS.8620382832.1		Cluster_1890	conserved hypothetical protein	27.9532	300.626	3.42689	2.13751e-08	3.96396e-07
ecC58105.CDS.8620367073.1		Cluster_3803	hypothetical protein	8.46928	90.9448	3.42468	2.88945e-08	5.11987e-07
ecC58105.CDS.8620368907.1		Cluster_388	conserved hypothetical protein	16.4081	175.862	3.42196	7.44417e-09	1.57209e-07
ecC58105.CDS.8620389099.1		Cluster_5601	putative cP4-like integrase	2.53777	27.1021	3.41677	1.03453e-05	7.59244e-05
ecC58105.CDS.8620382791.1		Cluster_1096	putative selenoprotein ydfZ	14.9312	159.41	3.41634	6.40949e-08	1.01106e-06
ecC58105.CDS.8620382982.1		Cluster_1361	conserved hypothetical protein	22.855	243.867	3.41551	3.2536e-08	5.64903e-07
ecC58105.CDS.8620386122.2		Cluster_4356	pyridine nucleotide-disulfide oxidoreductase family protein	3.9468	42.1034	3.41518	1.26864e-06	1.28202e-05
ecC58105.CDS.8620386343.1		Cluster_996	conserved hypothetical protein	11.31	119.561	3.40208	1.34541e-08	2.6671e-07
ecC58105.CDS.8620378331.1		Cluster_1114	putative tRNA binding domain protein	1.40903	14.8447	3.39717	0.000281118	0.00127925
ecC58105.CDS.8620366239.1	rraB	Cluster_3975	regulator of ribonuclease activity B	1009.14	10566.9	3.38836	1.8355e-07	2.40428e-06
ecC58105.CDS.8620374739.1		Cluster_248	conserved hypothetical protein	13.5825	141.207	3.37799	9.21427e-09	1.89939e-07
ecC58105.CDS.8620383816.1		Cluster_6931	conserved hypothetical protein	29.3396	302.14	3.3643	5.87868e-08	9.38774e-07
ecC58105.CDS.8620387868.1		Cluster_4469	bacteriophage lambda Kil family protein	37.4984	386.127	3.36417	7.26106e-08	1.12145e-06
ecC58105.CDS.8620372239.1		Cluster_4100	conserved hypothetical protein	565.276	5815.5	3.36288	3.27544e-08	5.66794e-07
ecC58105.CDS.8620385239.1		Cluster_4130	endodeoxyribonuclease RusA family protein	24.8623	255.709	3.36247	2.98156e-08	5.26505e-07
ecC58105.CDS.8620378949.1		Cluster_6677	cobQ/CobB/MinD/ParA nucleotide binding domain protein	192.694	1967.01	3.35162	1.48629e-08	2.90191e-07
ecC58105.CDS.8620387449.1		Cluster_1663	sel1 repeat family protein	64.5956	657.992	3.34856	4.56264e-08	7.5907e-07
ecC58105.CDS.8620365368.1		Cluster_4479	hypothetical protein	0.568137	5.76901	3.34401	0.00903311	0.0253319
ecC58105.CDS.8620360504.1		Cluster_5825	traY domain protein	16.6884	169.278	3.34248	1.228e-08	2.47225e-07
ecC58105.CDS.8620373194.1		Cluster_3633	putative putitive lysogenic protein	101.244	1025.58	3.34054	7.19117e-09	1.53748e-07
ecC58105.CDS.8620366817.2		Cluster_2329	putative tail fiber protein	0.848436	8.58544	3.33901	0.00218076	0.00748722
ecC58105.CDS.8620364838.1		Cluster_701	prophage tail fibre family protein	4.79524	48.4352	3.33638	6.95998e-07	7.74295e-06
ecC58105.CDS.8620367846.1		Cluster_5440	hypothetical protein	0.568137	5.71682	3.3309	0.00898565	0.0252124
ecC58105.CDS.8620380068.1		Cluster_1239	conserved hypothetical protein	12.4387	124.506	3.32331	2.75843e-08	4.92143e-07
ecC58105.CDS.8620382912.1		Cluster_2095	biofilm formation family protein	466.139	4663.88	3.3227	6.07346e-09	1.33719e-07
ecC58105.CDS.8620383681.1		Cluster_2526	putative permease yicO	6.20427	62.0702	3.32257	3.59921e-07	4.40244e-06
ecC58105.CDS.8620373137.2		Cluster_4165	universal stress B family protein	12.4161	123.494	3.31416	7.07686e-08	1.10168e-06
ecC58105.CDS.8620379566.1		Cluster_5633	putative gp42.1	10.4389	103.599	3.31097	8.24591e-08	1.2475e-06
ecC58105.CDS.8620382342.1		Cluster_4117	putative 60 kDa chaperonin	62.6561	619.216	3.30492	4.75476e-08	7.83475e-07
ecC58105.CDS.8620370522.1		Cluster_7235	tape measure domain protein	6.48457	64.0833	3.30486	3.49624e-07	4.2968e-06
ecC58105.CDS.8620366366.1	otsA	Cluster_1528	alpha,alpha-trehalose-phosphate synthase	82.9733	818.503	3.30227	7.09044e-08	1.10168e-06
ecC58105.CDS.8620377516.1		Cluster_896	phage integrase family protein	520.852	5105.35	3.29307	1.55228e-07	2.09763e-06
ecC58105.CDS.8620373691.1		Cluster_4058	bacteriophage lysis family protein	9.02988	87.1276	3.27035	1.3682e-07	1.91326e-06
ecC58105.CDS.8620375973.1		Cluster_5642	conserved hypothetical protein	2.54531	24.5149	3.26775	1.29158e-05	9.19209e-05
ecC58105.CDS.8620371323.1		Cluster_4502	putative membrane protein	0.568137	5.45583	3.26349	0.00874616	0.0246608
ecC58105.CDS.8620374461.1		Cluster_4494	hypothetical protein	23.173	222.189	3.26127	4.13046e-08	6.98399e-07
ecC58105.CDS.8620378999.1		Cluster_5698	msyB family protein	27.9381	267.213	3.25769	9.66939e-08	1.42534e-06
ecC58105.CDS.8620367246.1		Cluster_4115	conserved hypothetical protein	3.10591	29.5327	3.24923	8.75457e-06	6.57419e-05
ecC58105.CDS.8620380187.1		Cluster_5231	hypothetical protein	89.3284	845.746	3.24303	2.00655e-08	3.77524e-07
ecC58105.CDS.8620374724.1		Cluster_1589	conserved hypothetical protein	46.3007	437.072	3.23876	1.23319e-07	1.75772e-06
ecC58105.CDS.8620379792.1		Cluster_5332	antitermination family protein	10.9995	103.599	3.2355	1.62535e-07	2.17864e-06
ecC58105.CDS.8620369067.1		Cluster_1604	conserved hypothetical protein	1.12873	10.6302	3.2354	0.00163712	0.00584976
ecC58105.CDS.8620385659.1	chaB	Cluster_3706	cation transport regulator ChaB	28.7865	269.551	3.22709	1.26636e-07	1.79511e-06
ecC58105.CDS.8620386901.1		Cluster_3387	conserved hypothetical protein	7.06779	66.1485	3.22638	1.39284e-07	1.94246e-06
ecC58105.CDS.8620387404.1		Cluster_6033	outer membrane autotransporter barrel domain protein	50.8911	475.907	3.2252	4.96443e-08	8.10282e-07
ecC58105.CDS.8620374178.2	16	Cluster_6113	DNA transfer protein gp16	111.237	1033.57	3.21593	6.45141e-08	1.01458e-06
ecC58105.CDS.8620378693.1	mgrB	Cluster_1159	protein mgrB	16.9687	157.586	3.21519	4.54807e-08	7.5907e-07
ecC58105.CDS.8620380022.1	imm	Cluster_3716	colicin-E7 immunity protein	311.293	2884.98	3.21221	6.1595e-08	9.77585e-07
ecC58105.CDS.8620374732.1	chbB	Cluster_73	N,N'-diacetylchitobiose-specific phosphotransferase enzyme IIB component	18.3853	170.363	3.21199	3.22706e-08	5.62182e-07
ecC58105.CDS.8620384914.1	cif	Cluster_4775	cell cycle inhibiting factor	704.129	6474.07	3.20076	3.66384e-07	4.47092e-06
ecC58105.CDS.8620364894.1		Cluster_7127	phage terminase, large subunit, PBSX family	55.8761	510.163	3.19065	1.48711e-07	2.02782e-06
ecC58105.CDS.8620370537.1		Cluster_1827	conserved hypothetical protein	278.091	2529.86	3.18543	7.80191e-08	1.19077e-06
ecC58105.CDS.8620362963.1	traA	Cluster_1150	type IV conjugative transfer system pilin TraA	16.0826	146.297	3.18533	1.63763e-07	2.18943e-06
ecC58105.CDS.8620379209.1		Cluster_5842	phage holin, lambda family	9.2951	84.4882	3.18421	5.4791e-07	6.35625e-06
ecC58105.CDS.8620378991.1		Cluster_1923	transglycosylase associated family protein	83.5792	758.614	3.18215	1.06866e-07	1.55753e-06
ecC58105.CDS.8620366248.1		Cluster_2763	helix-turn-helix family protein	682.875	6196.53	3.18177	1.86936e-07	2.44245e-06
ecC58105.CDS.8620362371.1	ybcY	Cluster_2902	3-demethylubiquinone-9 3-methyltransferase 3,4-dihydroxy-5-hexaprenylbenzoate methyltransferase; DHHB methyltransferase domain protein	2.83315	25.7041	3.18152	7.83484e-06	5.98625e-05
ecC58105.CDS.8620372902.1		Cluster_482	integron integrase family protein	32.6504	295.985	3.18035	6.61172e-07	7.41509e-06
ecC58105.CDS.8620379948.1		Cluster_6614	conserved hypothetical protein	91.7681	830.625	3.17813	7.4424e-08	1.14604e-06
ecC58105.CDS.8620377008.1		Cluster_3214	bacterial regulatory s, luxR family protein	117.176	1054.45	3.16974	1.12566e-07	1.63142e-06
ecC58105.CDS.8620370386.1		Cluster_614	ysaB-like lipofamily protein	26.529	238.717	3.16966	2.64462e-07	3.35374e-06
ecC58105.CDS.8620389804.1		Cluster_7107	phosphoglucomutase/phosphomannomutase, C-terminal domain protein	4433.77	39796.5	3.16604	7.85136e-06	5.98625e-05
ecC58105.CDS.8620368354.1		Cluster_1880	plasmid stability family protein	145.022	1297.04	3.16088	4.7791e-08	7.84985e-07
ecC58105.CDS.8620374102.1		Cluster_1093	conserved hypothetical protein	29.1497	258.076	3.14624	5.22371e-08	8.47256e-07
ecC58105.CDS.8620388093.1		Cluster_1036	conserved hypothetical protein	228.701	2018.91	3.14205	1.83528e-07	2.40428e-06
ecC58105.CDS.8620365759.1	citC	Cluster_7419	[citrate (pro-3S)-lyase] ligase	3.93926	34.7593	3.1414	2.05891e-05	0.000136051
ecC58105.CDS.8620362562.1		Cluster_3746	helix-turn-helix family protein	35.8995	316.642	3.14082	1.22192e-07	1.75131e-06
ecC58105.CDS.8620373967.1		Cluster_5001	glycosyl transferases group 1 family protein	7152.27	63009.1	3.13909	1.30292e-05	9.2551e-05
ecC58105.CDS.8620387668.1		Cluster_3916	putative predicted protein	35.574	312.814	3.13641	2.39241e-07	3.07551e-06
ecC58105.CDS.8620368387.1		Cluster_1139	conserved hypothetical protein	113.6	988.717	3.12159	8.31492e-08	1.25427e-06
ecC58105.CDS.8620368836.1		Cluster_5630	conserved hypothetical protein	1.68933	14.6881	3.12012	0.000643801	0.00265632
ecC58105.CDS.8620367551.1	dhfrI	Cluster_1795	dihydrofolate reductase type 1	570.059	4944.83	3.11674	1.55446e-06	1.50052e-05
ecC58105.CDS.8620374266.1		Cluster_5377	transcriptional regulator domain protein	10.7418	92.9488	3.1132	1.5899e-07	2.13667e-06
ecC58105.CDS.8620379694.1		Cluster_3652	conserved hypothetical protein	5.09816	43.8872	3.10575	8.28037e-07	8.9629e-06
ecC58105.CDS.8620378261.1		Cluster_5427	putative predicted protein	23.7637	204.487	3.10517	7.87155e-08	1.19786e-06
ecC58105.CDS.8620368313.1		Cluster_1915	putative integrase core domain protein	197.573	1690.93	3.09737	1.31539e-07	1.85445e-06
ecC58105.CDS.8620362930.1		Cluster_6444	putative oRF3 protein	625.921	5356.39	3.09721	4.85055e-07	5.72734e-06
ecC58105.CDS.8620385931.1	capD	Cluster_2401	UDP-glucose 4-epimerase	11344.4	96826.6	3.09343	3.03417e-05	0.000192125
ecC58105.CDS.8620365724.1		Cluster_5607	conserved hypothetical protein	2.82561	24.0565	3.08979	5.20703e-05	0.00030442
ecC58105.CDS.8620387973.1		Cluster_3778	conserved hypothetical protein	0	8.48104	3.08424	8.81966e-05	0.000477946
ecC58105.CDS.8620380112.1	wbbL	Cluster_5271	dTDP-Rha:alpha-D-GlcNAc-pyrophosphate polyprenol, alpha-3-L-rhamnosyltransferase	6163.84	52216.2	3.0826	1.4199e-05	9.94124e-05
ecC58105.CDS.8620387918.1		Cluster_3806	conserved hypothetical protein	1.40903	11.9238	3.08107	0.0017909	0.00632499
ecC58105.CDS.8620387711.1	dcuR	Cluster_2771	transcriptional regulatory protein dcuR	104.35	882.872	3.08077	9.87993e-08	1.45224e-06
ecC58105.CDS.8620369332.1	feoC	Cluster_1077	ferrous iron transport protein C	4.53756	38.3792	3.08033	1.08155e-06	1.13278e-05
ecC58105.CDS.8620363104.1		Cluster_4014	hypothetical protein	545.082	4607.16	3.07933	2.49273e-07	3.18454e-06
ecC58105.CDS.8620378329.1		Cluster_806	conserved hypothetical protein	49.2018	414.745	3.07544	1.55486e-07	2.09763e-06
ecC58105.CDS.8620370623.1		Cluster_1444	universal stress family protein	25.9835	218.049	3.06899	2.89981e-07	3.65052e-06
ecC58105.CDS.8620375912.1	hha	Cluster_1231	hemolysin expression-modulating protein	553.716	4644.35	3.06826	1.1339e-06	1.16405e-05
ecC58105.CDS.8620365958.1		Cluster_6830	conserved hypothetical protein	1.97717	16.5763	3.06761	0.000246427	0.00113638
ecC58105.CDS.8620380770.1		Cluster_3	transposase family protein	82.7684	692.96	3.06562	2.56178e-07	3.25667e-06
ecC58105.CDS.8620361779.1		Cluster_6121	reverse transcriptase family protein	397.291	3323.2	3.0643	5.04482e-07	5.93225e-06
ecC58105.CDS.8620381272.1		Cluster_2869	conserved hypothetical protein	6.50719	54.3813	3.063	5.36323e-07	6.24924e-06
ecC58105.CDS.8620386282.1		Cluster_6163	prolyl oligopeptidase family protein	1.69687	14.1457	3.05941	0.000409946	0.0017839
ecC58105.CDS.8620374872.1		Cluster_829	putative bfpK	48.7179	405.756	3.05809	9.34077e-07	9.94427e-06
ecC58105.CDS.8620379587.1		Cluster_1105	conserved hypothetical protein	8.22668	68.4225	3.05609	5.78476e-08	9.26636e-07
ecC58105.CDS.8620363887.1	parM	Cluster_569	plasmid segregation protein parM	965.978	8012.27	3.05215	1.37788e-06	1.36243e-05
ecC58105.CDS.8620362778.2		Cluster_891	conserved hypothetical protein	21.7112	179.046	3.04382	9.30664e-07	9.92836e-06
ecC58105.CDS.8620369143.1		Cluster_2501	bacterial regulatory helix-turn-helix , lysR family protein	1.12873	9.28444	3.04011	0.00377561	0.0119994
ecC58105.CDS.8620377616.1	hdeD	Cluster_219	protein hdeD	31.3544	256.419	3.03176	4.20078e-07	5.05461e-06
ecC58105.CDS.8620372502.1		Cluster_2349	conserved hypothetical protein	24.264	197.699	3.02641	8.39513e-07	9.06814e-06
ecC58105.CDS.8620363398.1		Cluster_881	polypeptide deformylase family protein	171.847	1393.78	3.01981	1.81024e-07	2.38933e-06
ecC58105.CDS.8620389111.1		Cluster_3744	conserved hypothetical protein	8.46174	68.5382	3.01788	1.68371e-06	1.61324e-05
ecC58105.CDS.8620376181.1		Cluster_4047	putative ubiquitin carboxyl-terminal hydrolase 35	14.6811	118.726	3.0156	4.01462e-07	4.84187e-06
ecC58105.CDS.8620384904.1		Cluster_1989	haemolysin E family protein	42.8241	345.14	3.01069	1.41182e-06	1.37826e-05
ecC58105.CDS.8620386443.1	fliS	Cluster_3979	flagellar protein FliS	5.068	40.8415	3.01055	2.04165e-05	0.000135083
ecC58105.CDS.8620374412.1		Cluster_5308	conserved hypothetical protein	1.69687	13.6033	3.003	0.000592901	0.00247593
ecC58105.CDS.8620363064.1		Cluster_6921	putative phage protein	4.53756	36.3548	3.00216	1.49056e-06	1.44694e-05
ecC58105.CDS.8620366627.1	epaP	Cluster_926	type III secretion apparatus protein, YscR/HrcR family	705.336	5627.95	2.99623	1.60112e-06	1.54268e-05
ecC58105.CDS.8620383246.1		Cluster_3992	conserved hypothetical protein	62.0653	492.815	2.98919	8.0137e-07	8.71069e-06
ecC58105.CDS.8620381138.1		Cluster_2013	hypothetical protein	1.1212	8.89862	2.98854	0.0125532	0.0334968
ecC58105.CDS.8620380276.1		Cluster_1942	bacterial Ig-like domain family protein	1.40903	11.0682	2.97365	0.00256673	0.00861237
ecC58105.CDS.8620374607.1		Cluster_5589	putative predicted protein	9.02988	70.5717	2.96631	1.39149e-06	1.36614e-05
ecC58105.CDS.8620376803.1	chbA	Cluster_2268	N,N'-diacetylchitobiose-specific phosphotransferase enzyme IIA component	18.0673	140.415	2.95824	7.80129e-07	8.49766e-06
ecC58105.CDS.8620377107.1		Cluster_2476	TRAP transporter solute receptor, DctP family protein	14.9614	116.222	2.95757	7.10358e-07	7.82083e-06
ecC58105.CDS.8620385843.1		Cluster_5621	conserved hypothetical protein	1.40149	10.8595	2.95391	0.00508618	0.0155439
ecC58105.CDS.8620376264.1	ygfJ	Cluster_5123	molybdenum hydroxylase accessory protein, YgfJ family	5.91643	45.8072	2.95277	1.46571e-05	0.000101793
ecC58105.CDS.8620368287.1	uspE	Cluster_2519	universal stress protein E	636.677	4929.1	2.95269	1.34005e-06	1.33517e-05
ecC58105.CDS.8620371542.1		Cluster_1166	conserved hypothetical protein	52.0123	402.145	2.95079	5.25941e-07	6.17056e-06
ecC58105.CDS.8620367488.1	yqiJ	Cluster_153	inner membrane protein yqiJ	21.7715	167.631	2.94477	3.14494e-07	3.90214e-06
ecC58105.CDS.8620383406.1		Cluster_3236	fimbrial family protein	8.18898	63.0507	2.94476	1.80105e-06	1.6943e-05
ecC58105.CDS.8620382591.1		Cluster_1831	conserved hypothetical protein	9.62817	74.1302	2.94473	3.92572e-07	4.768e-06
ecC58105.CDS.8620385426.1		Cluster_6959	fels-1 Prophage Protein-like family protein	115.752	884.452	2.93375	6.57037e-07	7.39024e-06
ecC58105.CDS.8620360214.1		Cluster_1172	replication regulatory RepB family protein	137.636	1051.29	2.93322	3.37397e-07	4.15641e-06
ecC58105.CDS.8620380271.1		Cluster_1668	putative membrane protein	20.6126	157.261	2.93156	6.98281e-07	7.74295e-06
ecC58105.CDS.8620372771.1		Cluster_5615	conserved hypothetical protein	18.325	139.412	2.92747	1.38861e-06	1.3659e-05
ecC58105.CDS.8620379182.1		Cluster_3928	conserved hypothetical protein	13.795	104.6	2.92267	2.65256e-06	2.37054e-05
ecC58105.CDS.8620381918.1	rbsK	Cluster_2547	ribokinase	32.4756	245.206	2.91656	1.19148e-06	1.21832e-05
ecC58105.CDS.8620374171.1		Cluster_7305	putative bv' protein	2.54531	19.2157	2.91637	0.000164874	0.000810893
ecC58105.CDS.8620363924.1		Cluster_6571	conserved hypothetical protein	728.288	5484.26	2.91272	2.7384e-06	2.4317e-05
ecC58105.CDS.8620360544.1		Cluster_1014	ribbon-helix-helix , copG family protein	76.0714	566.278	2.89608	4.38344e-07	5.24998e-06
ecC58105.CDS.8620387853.1		Cluster_310	serine/threonine-protein phosphatase	146.675	1091.68	2.89585	1.75531e-06	1.66789e-05
ecC58105.CDS.8620379828.1		Cluster_6709	conserved hypothetical protein	1.41657	10.5258	2.89346	0.00166691	0.00593982
ecC58105.CDS.8620379889.1		Cluster_846	conserved hypothetical protein	7.06779	52.4408	2.89136	2.20186e-06	2.0128e-05
ecC58105.CDS.8620371568.1	gloB	Cluster_3462	hydroxyacylglutathione hydrolase	74.5116	551.996	2.88912	1.30239e-06	1.30373e-05
ecC58105.CDS.8620385523.1		Cluster_5456	colicin pore forming domain protein	14.3706	106.407	2.88839	3.3634e-06	2.89555e-05
ecC58105.CDS.8620383777.1		Cluster_4355	mannose-1-phosphate guanylyltransferase/mannose-6-phosphate isomerase	4732.8	35036.3	2.88809	3.02567e-05	0.000191848
ecC58105.CDS.8620383014.1	gadW	Cluster_3473	HTH-type transcriptional regulator gadW	31.3092	231.06	2.88361	2.65276e-06	2.37054e-05
ecC58105.CDS.8620366198.1		Cluster_4897	phage integrase family protein	323.876	2388.42	2.88254	7.39443e-07	8.10567e-06
ecC58105.CDS.8620388582.1		Cluster_3730	conserved hypothetical protein	21.1657	156.02	2.88193	1.30069e-06	1.30373e-05
ecC58105.CDS.8620382786.1		Cluster_5359	helix-turn-helix family protein	455.542	3330.17	2.86994	8.85026e-07	9.53984e-06
ecC58105.CDS.8620384606.1		Cluster_6342	glycosyl transferase 2 family protein	3555.03	25962.7	2.86851	2.89342e-05	0.000184367
ecC58105.CDS.8620374038.1	cspA	Cluster_54	cold shock protein CspA	2025.74	14779.4	2.86707	7.60235e-06	5.83599e-05
ecC58105.CDS.8620366767.1		Cluster_6418	phage N-6-adenine-methyltransferase	42.9145	312.991	2.86658	1.65251e-06	1.58629e-05
ecC58105.CDS.8620385709.1	ihfA	Cluster_36	integration host factor, alpha subunit	120.683	877.619	2.86237	6.16813e-07	7.01404e-06
ecC58105.CDS.8620365079.1		Cluster_910	ead/Ea22-like family protein	29.5972	215.201	2.86215	3.17038e-06	2.7569e-05
ecC58105.CDS.8620375709.1		Cluster_764	phage integrase family protein	589.599	4281.87	2.86043	3.62822e-06	3.06739e-05
ecC58105.CDS.8620389059.1		Cluster_2100	hypothetical protein	4.24218	30.7741	2.85884	2.27552e-05	0.000148095
ecC58105.CDS.8620375693.1		Cluster_619	conserved hypothetical protein	66.9812	485.589	2.85791	9.74535e-07	1.03053e-05
ecC58105.CDS.8620383507.1		Cluster_830	caudovirales tail fibre assembly family protein	11.8856	86.1358	2.85739	4.48238e-07	5.35608e-06
ecC58105.CDS.8620388936.1		Cluster_6630	conserved hypothetical protein	39.2556	283.644	2.85311	1.38202e-06	1.36243e-05
ecC58105.CDS.8620361292.1		Cluster_5648	putative plasmid mobilization protein	11.2723	81.1293	2.84745	4.65849e-06	3.85033e-05
ecC58105.CDS.8620389039.1	kch	Cluster_2593	voltage-gated potassium channel Kch	698.117	5007.25	2.84248	5.16705e-06	4.21013e-05
ecC58105.CDS.8620379619.1	dkgA	Cluster_6271	2,5-diketo-D-gluconic acid reductase A	94.9721	678.647	2.83709	9.9876e-07	1.05246e-05
ecC58105.CDS.8620383489.1	elaB	Cluster_1894	protein elaB	13.5524	96.673	2.83457	1.81273e-06	1.70219e-05
ecC58105.CDS.8620378268.2		Cluster_5084	resolvase, N terminal domain protein	45.7477	325.779	2.83212	1.76493e-06	1.66942e-05
ecC58105.CDS.8620378081.2		Cluster_6505	conserved hypothetical protein	40.2712	286.013	2.82826	6.66052e-06	5.21559e-05
ecC58105.CDS.8620379688.1	parM	Cluster_6378	plasmid segregation protein parM	969.486	6854.92	2.82185	6.51027e-06	5.13478e-05
ecC58105.CDS.8620384179.1	ybjM	Cluster_408	inner membrane protein ybjM	27.6653	195.452	2.82066	1.76051e-06	1.66829e-05
ecC58105.CDS.8620363976.1		Cluster_6575	conserved hypothetical protein	44.6265	314.743	2.8182	1.83845e-06	1.7139e-05
ecC58105.CDS.8620379351.1		Cluster_6424	caudovirales tail fibre assembly family protein	10.7192	75.5169	2.8166	4.19666e-06	3.50218e-05
ecC58105.CDS.8620363781.1		Cluster_1102	putative modulating protein	18.3325	128.416	2.80835	2.48044e-06	2.24367e-05
ecC58105.CDS.8620388773.1		Cluster_5941	putative membrane protein	4106.56	28752.1	2.80766	6.58193e-05	0.000370565
ecC58105.CDS.8620384896.1		Cluster_6771	putative lF82 chromosome, complete sequence	1.13627	7.93864	2.80458	0.00359276	0.0115316
ecC58105.CDS.8620369261.1	fil	Cluster_1882	fil domain protein	3.6665	25.5793	2.8025	0.00016621	0.00081514
ecC58105.CDS.8620377059.1		Cluster_5774	conserved hypothetical protein	38.9376	269.476	2.79092	2.85598e-06	2.51591e-05
ecC58105.CDS.8620361428.1		Cluster_3784	conserved hypothetical protein	4.5074	31.0351	2.78353	0.000114575	0.000591628
ecC58105.CDS.8620375529.1		Cluster_127	putative non-LEE-encoded type III effector H	2449.02	16856.9	2.78306	2.70264e-05	0.000173277
ecC58105.CDS.8620382426.1		Cluster_6750	conserved hypothetical protein	1.97717	13.6033	2.78244	0.00133265	0.00492509
ecC58105.CDS.8620372132.1		Cluster_6749	hypothetical protein	37.5964	257.96	2.77848	1.38244e-06	1.36243e-05
ecC58105.CDS.8620385643.1	yhjH	Cluster_5289	cyclic di-GMP phosphodiesterase YhjH	4.52248	30.9307	2.77385	4.17245e-05	0.000250444
ecC58105.CDS.8620367757.1	yciN	Cluster_2021	protein yciN	14.9614	102.254	2.77284	2.58914e-06	2.32573e-05
ecC58105.CDS.8620384706.1	ompT	Cluster_4734	protease 7	825.539	5641.23	2.7726	5.46869e-06	4.43495e-05
ecC58105.CDS.8620374941.1	gap	Cluster_2289	glyceraldehyde-3-phosphate dehydrogenase, type I	33.5893	229.399	2.77179	3.26322e-06	2.81868e-05
ecC58105.CDS.8620384333.1		Cluster_6281	aminotransferase class-V family protein	7617.92	51999.5	2.77103	8.11911e-05	0.000445947
ecC58105.CDS.8620374514.1		Cluster_2136	molybdenum-pterin binding domain protein	62.406	425.854	2.7706	2.80319e-06	2.47926e-05
ecC58105.CDS.8620374541.1		Cluster_1401	conserved hypothetical protein	64.9437	441.255	2.76435	3.46502e-06	2.96822e-05
ecC58105.CDS.8620375537.1		Cluster_5884	type I restriction enzyme, HsdR family	8.46174	57.3134	2.75985	1.2751e-05	9.08731e-05
ecC58105.CDS.8620378342.1		Cluster_6699	conserved hypothetical protein	3.39374	22.8877	2.75362	0.000132152	0.000669034
ecC58105.CDS.8620371944.1		Cluster_3676	conserved hypothetical protein	22.2944	150.274	2.75284	4.12889e-06	3.45678e-05
ecC58105.CDS.8620378453.1		Cluster_6291	fimbrial family protein	18.9459	127.395	2.74935	1.27246e-06	1.28337e-05
ecC58105.CDS.8620377173.1	ycfT	Cluster_7393	inner membrane protein YcfT	31.9	214.302	2.74802	3.01311e-06	2.64234e-05
ecC58105.CDS.8620382799.1	glgS	Cluster_732	glycogen synthesis protein glgS	26.529	178.22	2.74801	3.81544e-06	3.21516e-05
ecC58105.CDS.8620383937.1		Cluster_5829	conserved hypothetical protein	1.96963	13.2174	2.74645	0.0036929	0.0117945
ecC58105.CDS.8620383557.1		Cluster_5683	packaged DNA stabilization protein gp4	11.8479	79.2411	2.74161	6.20146e-06	4.94397e-05
ecC58105.CDS.8620375822.1		Cluster_5592	hypothetical protein	1.96209	13.113	2.74054	0.00639439	0.0188623
ecC58105.CDS.8620376971.1		Cluster_2264	TPR repeat family protein	18.8856	126.144	2.73972	7.86842e-06	5.98694e-05
ecC58105.CDS.8620362068.1		Cluster_2243	conserved hypothetical protein	5.6286	37.4714	2.73494	8.9651e-05	0.00048419
ecC58105.CDS.8620371467.1		Cluster_6164	conserved hypothetical protein	1428.27	9483.74	2.73119	1.1419e-05	8.26322e-05
ecC58105.CDS.8620368939.1		Cluster_2570	H+ symporter family protein	16.9084	112.051	2.72834	1.01073e-05	7.46006e-05
ecC58105.CDS.8620364163.1		Cluster_7142	pfkB carbohydrate kinase family protein	50.0426	329.701	2.71993	2.03414e-06	1.88613e-05
ecC58105.CDS.8620379008.2		Cluster_2627	putative diguanylate cyclase YdaM	60.9894	400.154	2.71393	5.74356e-06	4.63607e-05
ecC58105.CDS.8620366018.1		Cluster_5579	conserved hypothetical protein	220.571	1446.81	2.71357	1.08525e-06	1.13436e-05
ecC58105.CDS.8620380572.1		Cluster_3864	conserved hypothetical protein	5.36338	35.1451	2.71211	5.05349e-05	0.000296449
ecC58105.CDS.8620372078.1		Cluster_3567	conserved hypothetical protein	175.46	1147.24	2.70894	2.27938e-06	2.07632e-05
ecC58105.CDS.8620369682.1	zntR	Cluster_593	zn(II)-responsive transcriptional regulator	47.1869	308.431	2.70849	3.26234e-06	2.81868e-05
ecC58105.CDS.8620377593.1		Cluster_5798	excisionase-like family protein	64.1782	417.777	2.70258	2.1237e-06	1.95169e-05
ecC58105.CDS.8620373399.1	yhaH	Cluster_673	inner membrane protein yhaH	30.408	197.935	2.7025	1.30401e-05	9.2551e-05
ecC58105.CDS.8620377112.1		Cluster_1939	putative membrane protein	5.36338	34.8637	2.70051	6.24549e-05	0.000354322
ecC58105.CDS.8620360489.1	traM	Cluster_3986	protein traM	17.2264	111.672	2.69657	2.47797e-06	2.24367e-05
ecC58105.CDS.8620368712.2	hypA	Cluster_100	hydrogenase nickel insertion protein HypA	1.40149	9.07565	2.69503	0.0155774	0.0402585
ecC58105.CDS.8620381057.1	ydgA	Cluster_7269	protein ydgA	1038.01	6718.85	2.69439	1.38199e-05	9.74174e-05
ecC58105.CDS.8620373056.1		Cluster_6610	bacterial regulatory s, luxR family protein	18.0598	116.567	2.69031	6.17655e-06	4.93933e-05
ecC58105.CDS.8620386886.1		Cluster_5135	fimbrial family protein	37.0283	238.86	2.68947	2.87274e-06	2.52353e-05
ecC58105.CDS.8620370017.1		Cluster_392	putative protease sohB	184.08	1184.76	2.68619	1.50326e-06	1.45653e-05
ecC58105.CDS.8620384319.1	pspA	Cluster_333	phage shock protein A	339.86	2168.69	2.67381	2.19968e-06	2.0128e-05
ecC58105.CDS.8620388821.1	adiY	Cluster_2886	HTH-type transcriptional regulator AdiY	6.22689	39.725	2.67346	1.60005e-05	0.000110235
ecC58105.CDS.8620376093.1		Cluster_511	conserved hypothetical protein	832.577	5301.86	2.67084	1.45062e-05	0.000101152
ecC58105.CDS.8620368362.1	cadC	Cluster_7252	transcriptional activator CadC	332.747	2114.19	2.66761	2.82027e-06	2.49012e-05
ecC58105.CDS.8620384101.1		Cluster_864	bacterial regulatory helix-turn-helix s, AraC family protein	25.7183	162.937	2.66345	3.48067e-06	2.97669e-05
ecC58105.CDS.8620387386.1		Cluster_1506	conserved hypothetical protein	9.62064	60.7244	2.65807	4.67561e-06	3.85831e-05
ecC58105.CDS.8620386211.1		Cluster_5778	putative periplasmic protein	8.15882	51.4604	2.65703	5.8572e-05	0.000334863
ecC58105.CDS.8620369054.1		Cluster_1863	putative predicted protein	1.68933	10.6302	2.65365	0.00782854	0.0224279
ecC58105.CDS.8620388979.1	csgC	Cluster_2219	curli assembly protein CsgC	6.49965	40.862	2.65232	2.87669e-05	0.000183527
ecC58105.CDS.8620373952.1		Cluster_325	transcriptional regulatory , C terminal family protein	648.781	4077.36	2.65183	6.66313e-06	5.21559e-05
ecC58105.CDS.8620365521.1	fur	Cluster_1400	ferric uptake regulation protein	1279.52	8026.34	2.64914	1.41299e-05	9.90623e-05
ecC58105.CDS.8620378023.1		Cluster_2636	phage integrase family protein	64.3907	403.447	2.64746	6.82197e-06	5.3158e-05
ecC58105.CDS.8620383889.1	slyB	Cluster_1019	outer membrane lipoprotein slyB	190.102	1189	2.64489	1.91916e-06	1.78593e-05
ecC58105.CDS.8620373362.1		Cluster_7341	prolyl oligopeptidase family protein	132.357	826.782	2.64307	6.46505e-06	5.10689e-05
ecC58105.CDS.8620362404.1		Cluster_1796	integrase core domain protein	8.4542	52.7336	2.64098	4.09358e-05	0.000246926
ecC58105.CDS.8620376071.1		Cluster_1950	his Kinase A domain protein	6.21181	38.6923	2.63896	5.59132e-05	0.000323533
ecC58105.CDS.8620386821.1	grxB	Cluster_1552	glutaredoxin, GrxB family	449.71	2801.1	2.63893	6.57324e-06	5.16957e-05
ecC58105.CDS.8620369437.1		Cluster_3801	conserved hypothetical protein	55.8686	347.766	2.63801	7.95985e-06	6.03875e-05
ecC58105.CDS.8620372006.1		Cluster_2982	cytochrome c family protein	8.20406	51.0542	2.63762	1.05001e-05	7.68422e-05
ecC58105.CDS.8620387101.1		Cluster_1599	conserved hypothetical protein	335.626	2084.88	2.63504	5.95604e-06	4.78518e-05
ecC58105.CDS.8620376754.1		Cluster_3926	conserved hypothetical protein	0	6.20702	2.6339	0.000905591	0.00352561
ecC58105.CDS.8620381484.1		Cluster_6701	conserved hypothetical protein	0	6.20702	2.6339	0.000905591	0.00352561
ecC58105.CDS.8620363162.1		Cluster_1514	bacteriophage lysis family protein	1.40903	8.74203	2.63326	0.0127064	0.0338009
ecC58105.CDS.8620379831.1	epaR	Cluster_907	type III secretion apparatus protein SpaR/YscT/HrcT	2916.31	18053.8	2.63008	0.00010216	0.000537173
ecC58105.CDS.8620369116.1		Cluster_6686	conserved hypothetical protein	74.7165	460.979	2.6252	2.464e-05	0.000159959
ecC58105.CDS.8620364004.1		Cluster_213	conserved hypothetical protein	1613.67	9920.93	2.62013	3.54062e-05	0.000218472
ecC58105.CDS.8620384443.2		Cluster_3216	RNA 2'-phosphotransferase, Tpt1 / KptA family protein	4.24218	26.0695	2.61949	0.000137188	0.000688467
ecC58105.CDS.8620386192.1		Cluster_4905	glycosyltransferase 9 family protein	3222.74	19745.5	2.61516	0.000120791	0.000616952
ecC58105.CDS.8620366001.1		Cluster_6859	bacterial regulatory , Fis family protein	39.2707	239.904	2.61094	6.81389e-06	5.3158e-05
ecC58105.CDS.8620386511.1		Cluster_3646	helix-turn-helix family protein	29.9605	182.654	2.60798	5.5772e-06	4.50882e-05
ecC58105.CDS.8620383043.1	pspE	Cluster_696	thiosulfate sulfurtransferase PspE	27.9381	169.707	2.60274	1.02092e-05	7.50315e-05
ecC58105.CDS.8620385226.1		Cluster_6565	bacteriophage lysis family protein	10.1662	61.6844	2.60113	1.67755e-05	0.000114507
ecC58105.CDS.8620375611.1		Cluster_2803	repair family protein	14.6962	88.9953	2.59829	6.44815e-06	5.10133e-05
ecC58105.CDS.8620365677.2		Cluster_4691	glycosyltransferase 9 family protein	18.9157	114.302	2.5952	7.51279e-06	5.77581e-05
ecC58105.CDS.8620379174.1		Cluster_2359	fimbrial family protein	12.9541	78.1563	2.59296	3.32351e-05	0.000206185
ecC58105.CDS.8620362843.1		Cluster_5487	hypothetical protein	2.82561	17.0461	2.5928	0.00111497	0.00421701
ecC58105.CDS.8620385539.1	cfa	Cluster_998	cyclopropane-fatty-acyl-phospholipid synthase	432.911	2611.08	2.5925	1.67113e-05	0.000114361
ecC58105.CDS.8620374633.1		Cluster_3287	NAD dependent epimerase/dehydratase family protein	29.3471	176.196	2.58589	1.16327e-05	8.40608e-05
ecC58105.CDS.8620372102.2	hipA	Cluster_2404	serine/threonine-protein kinase HipA	110.327	659.781	2.5802	3.51158e-06	2.98831e-05
ecC58105.CDS.8620383169.1		Cluster_3845	hypothetical protein	158.273	945.197	2.5782	1.49722e-05	0.00010381
ecC58105.CDS.8620381962.1		Cluster_2726	P22 coat - gene 5 family protein	39.1953	233.822	2.57666	1.99354e-05	0.000132749
ecC58105.CDS.8620360484.1		Cluster_6715	hypothetical protein	1.69687	10.0878	2.57167	0.00590823	0.0176395
ecC58105.CDS.8620386891.1		Cluster_69	conserved hypothetical protein	41.278	244.859	2.5685	5.93818e-06	4.77825e-05
ecC58105.CDS.8620364651.1		Cluster_3789	hypothetical protein	88.578	524.361	2.56554	3.16575e-06	2.7569e-05
ecC58105.CDS.8620370899.1		Cluster_63	conserved hypothetical protein	40.104	237.056	2.56341	1.09123e-05	7.94096e-05
ecC58105.CDS.8620378356.1	psiF	Cluster_421	phosphate starvation-inducible protein psiF	34.1348	200.461	2.554	1.82255e-05	0.000122785
ecC58105.CDS.8620387123.1		Cluster_5136	conserved hypothetical protein	16.1127	94.576	2.55327	6.6579e-06	5.21559e-05
ecC58105.CDS.8620365382.1		Cluster_939	conserved hypothetical protein	287.136	1681.18	2.54967	6.57437e-06	5.16957e-05
ecC58105.CDS.8620368576.1		Cluster_1562	putative host specificity domain protein	2.53023	14.7925	2.54752	0.00440709	0.0137446
ecC58105.CDS.8620375478.1	sdiA	Cluster_3471	regulatory protein SdiA	72.9052	426.002	2.54677	1.01553e-05	7.47418e-05
ecC58105.CDS.8620388807.2		Cluster_1089	endoribonuclease L-PSP family protein	82.7232	483.308	2.54658	1.10393e-05	8.01083e-05
ecC58105.CDS.8620385907.1	sxy	Cluster_152	protein sxy	75.8678	443.15	2.54623	2.23036e-05	0.00014589
ecC58105.CDS.8620371736.1		Cluster_6363	conserved hypothetical protein	29.6425	172.973	2.54481	1.38006e-05	9.7414e-05
ecC58105.CDS.8620376952.1		Cluster_4815	conserved hypothetical family protein	26.5667	154.987	2.54446	6.96671e-06	5.41228e-05
ecC58105.CDS.8620386529.1		Cluster_4460	conserved hypothetical protein	2.25747	13.1652	2.54396	0.00377436	0.0119994
ecC58105.CDS.8620367829.1		Cluster_3833	conserved hypothetical protein	7.06025	41.1434	2.54287	5.59526e-05	0.000323533
ecC58105.CDS.8620382392.1		Cluster_6986	putative phage protein	8.74204	50.8454	2.54008	6.08944e-05	0.000346609
ecC58105.CDS.8620382649.1	higA	Cluster_2129	antitoxin HigA	33.6571	195.391	2.53738	5.85182e-06	4.71609e-05
ecC58105.CDS.8620383124.1		Cluster_5581	conserved hypothetical protein	7.07533	41.0186	2.53541	3.04793e-05	0.000192552
ecC58105.CDS.8620381306.1		Cluster_1359	polysaccharide biosynthesis family protein	4002.58	23102.3	2.52903	0.000165799	0.000814667
ecC58105.CDS.8620365474.1	csgA	Cluster_1510	major curlin subunit	6.20427	35.7919	2.5283	0.000158013	0.000782354
ecC58105.CDS.8620367927.1		Cluster_5968	transposase DDE domain protein	82.375	475.149	2.5281	1.73599e-05	0.00011772
ecC58105.CDS.8620367712.1	9	Cluster_6851	bifunctional tail domain protein	93.9201	540.864	2.52576	3.32772e-05	0.000206199
ecC58105.CDS.8620367378.1		Cluster_5540	conserved hypothetical protein	8.18144	47.1008	2.52532	8.24058e-05	0.000450705
ecC58105.CDS.8620381666.1		Cluster_7387	formyl transferase family protein	5705.95	32652.3	2.51665	0.0002123	0.000999393
ecC58105.CDS.8620388307.1	dhaD	Cluster_2678	glycerol dehydrogenase	10.4465	59.4308	2.5082	3.11757e-05	0.000196233
ecC58105.CDS.8620382234.1		Cluster_2370	cheB methylesterase family protein	18.5751	105.458	2.50523	7.64546e-05	0.000423983
ecC58105.CDS.8620370823.1	rfaY	Cluster_5233	lipopolysaccharide core heptose(II) kinase rfaY	527.56	2994.55	2.50493	7.81182e-06	5.97905e-05
ecC58105.CDS.8620384658.1		Cluster_701	prophage tail fibre family protein	6.20427	35.1973	2.50413	0.000187852	0.000899948
ecC58105.CDS.8620369701.1		Cluster_2160	helix-turn-helix family protein	24.2791	137.149	2.49796	1.70444e-05	0.000115732
ecC58105.CDS.8620381681.1	uspG	Cluster_620	universal stress protein G	192.117	1085.09	2.49775	5.39739e-06	4.384e-05
ecC58105.CDS.8620372341.1		Cluster_5389	GGDEF domain protein	16.9159	95.2341	2.49309	3.91762e-05	0.000237629
ecC58105.CDS.8620366921.1		Cluster_46	conserved hypothetical protein	1.68933	9.49323	2.49045	0.0166091	0.0425424
ecC58105.CDS.8620365172.1		Cluster_6855	prkA serine kinase C-terminal domain protein	130.002	730.445	2.49024	3.82761e-05	0.000233538
ecC58105.CDS.8620377279.1		Cluster_648	type III secretion , HrpO family protein	199.724	1118.21	2.48511	1.14131e-05	8.26322e-05
ecC58105.CDS.8620370991.1		Cluster_204	lecithin:cholesterol acyltransferase family protein	3.68158	20.5819	2.48298	0.000285679	0.00129886
ecC58105.CDS.8620365378.1	allD	Cluster_7479	ureidoglycolate dehydrogenase	4.24218	23.6911	2.48147	0.000354423	0.00156734
ecC58105.CDS.8620374136.1	lpp	Cluster_836	major outer membrane lipoprotein Lpp	235.326	1308.01	2.47464	3.57376e-06	3.03623e-05
ecC58105.CDS.8620384634.1		Cluster_4531	conserved hypothetical protein	87.3211	484.742	2.47282	1.45988e-05	0.000101525
ecC58105.CDS.8620366101.1	erpA	Cluster_2196	iron-sulfur cluster insertion protein erpA	119.653	664.068	2.47247	2.47828e-05	0.000160283
ecC58105.CDS.8620369929.1		Cluster_3454	conserved hypothetical protein	61.012	336.782	2.46465	1.63871e-05	0.000112324
ecC58105.CDS.8620367871.1		Cluster_2312	beta family protein	312.666	1724.77	2.46371	1.76643e-05	0.000119315
ecC58105.CDS.8620385091.1		Cluster_22	conserved hypothetical protein	9.58294	52.6814	2.45875	0.000105403	0.00055198
ecC58105.CDS.8620362436.1		Cluster_981	plasmid stability family protein	422.94	2324.43	2.45835	1.8051e-05	0.000121768
ecC58105.CDS.8620377709.1		Cluster_7078	AAA domain family protein	8.4542	46.3496	2.45482	0.000175643	0.000850915
ecC58105.CDS.8620369768.1		Cluster_6114	TPR repeat family protein	5875.01	32106.4	2.4502	0.000412418	0.00179164
ecC58105.CDS.8620379271.1		Cluster_5912	bacterial Ig-like domain family protein	43.1571	235.617	2.44877	4.37708e-05	0.000261211
ecC58105.CDS.8620363917.1	traM	Cluster_4473	protein traM	50.0276	271.918	2.44237	1.51602e-05	0.000104865
ecC58105.CDS.8620384143.1	cheA	Cluster_6858	chemotaxis protein CheA	33.5817	182.373	2.44114	3.74626e-05	0.000229115
ecC58105.CDS.8620387493.1		Cluster_5747	putative transposase IS200 like protein	51.0809	277.21	2.44012	3.99442e-05	0.000242004
ecC58105.CDS.8620382496.1		Cluster_2400	hypothetical protein	242.222	1312.16	2.43754	1.04722e-05	7.67468e-05
ecC58105.CDS.8620382007.1	uidC	Cluster_2590	membrane-associated protein uidC	6.50719	35.2495	2.4375	8.70789e-05	0.000473263
ecC58105.CDS.8620375113.1	pflB	Cluster_7244	formate acetyltransferase	46158.9	249957	2.437	0.00189827	0.00663625
ecC58105.CDS.8620382658.1	mcbR	Cluster_5486	HTH-type transcriptional regulator mcbR domain protein	18.0522	97.5921	2.43459	4.98392e-05	0.000292699
ecC58105.CDS.8620386379.1	zapB	Cluster_794	cell division protein ZapB	2106.53	11387.4	2.4345	8.46743e-05	0.000460678
ecC58105.CDS.8620379631.1	fruA	Cluster_3348	PTS system, fructose subfamily, IIA component domain protein	1.96963	10.6302	2.43218	0.0142456	0.0372822
ecC58105.CDS.8620372841.1		Cluster_6762	conserved hypothetical protein	3.67404	19.8103	2.43081	0.000887285	0.00346477
ecC58105.CDS.8620370584.1	ilvC	Cluster_1700	ketol-acid reductoisomerase	1521.79	8195.04	2.42898	1.54072e-05	0.000106343
ecC58105.CDS.8620363523.1		Cluster_3644	conserved hypothetical protein	1.69687	9.12784	2.4274	0.00853044	0.0241315
ecC58105.CDS.8620380454.1	yciI	Cluster_1879	protein yciI	180.59	970.193	2.42555	3.20945e-05	0.000200975
ecC58105.CDS.8620378347.1		Cluster_3997	conserved hypothetical protein	1.97717	10.578	2.41956	0.007999	0.0228404
ecC58105.CDS.8620375957.1		Cluster_4202	type I phosphodiesterase / nucleotide pyrophosphatase family protein	44.3613	236.223	2.41278	2.80117e-05	0.00017915
ecC58105.CDS.8620387373.1		Cluster_234	conserved hypothetical protein	250.093	1326.91	2.40754	2.06317e-05	0.000136159
ecC58105.CDS.8620379892.1		Cluster_7245	putative portal protein	169.75	899.912	2.40637	4.87203e-05	0.000287106
ecC58105.CDS.8620365518.1		Cluster_6946	integrase core domain protein	25.12	133.071	2.40529	3.88391e-05	0.000236138
ecC58105.CDS.8620378212.1	yegS	Cluster_518	lipid kinase YegS	31.6498	167.642	2.40511	2.15537e-05	0.000141342
ecC58105.CDS.8620376411.1	glpQ	Cluster_691	glycerophosphoryl diester phosphodiesterase	223.368	1182.98	2.40494	2.46892e-05	0.000160078
ecC58105.CDS.8620389133.1	nanM	Cluster_5013	N-acetylneuraminate epimerase	29.0743	153.914	2.4043	3.70053e-05	0.000226586
ecC58105.CDS.8620379858.1		Cluster_4039	conserved hypothetical protein	7.31793	38.7128	2.4033	0.000403036	0.00175679
ecC58105.CDS.8620361943.1		Cluster_6207	conserved hypothetical protein	44.6416	235.983	2.40222	2.91478e-05	0.000185499
ecC58105.CDS.8620383899.1		Cluster_3603	inhibitor of apoptosis-promoting Bax1 family protein	8.15882	43.0634	2.40003	0.000440441	0.00189587
ecC58105.CDS.8620384191.1		Cluster_1224	putative quinol monooxygenase ygiN	159.938	842.642	2.3974	2.03783e-05	0.000135003
ecC58105.CDS.8620369954.1		Cluster_3950	conserved hypothetical protein	2.53777	13.3423	2.39437	0.00474443	0.0146553
ecC58105.CDS.8620381322.1	ninB	Cluster_1052	protein ninB	20.9306	109.983	2.3936	1.22539e-05	8.74503e-05
ecC58105.CDS.8620386567.1		Cluster_1349	glycine zipper family protein	14.3857	75.4647	2.39117	6.11882e-05	0.000347899
ecC58105.CDS.8620360376.1		Cluster_1183	antitoxin Phd_YefM, type II toxin-antitoxin system family protein	18.6958	97.8622	2.38804	6.95838e-06	5.41228e-05
ecC58105.CDS.8620388767.1		Cluster_2906	uracil-xanthine permease family protein	15.7797	82.3299	2.38335	0.000110912	0.000575586
ecC58105.CDS.8620378988.1	cheY	Cluster_4012	chemotaxis protein CheY	9.88585	51.1586	2.37154	9.08321e-05	0.000488529
ecC58105.CDS.8620385121.1		Cluster_2449	bacterial regulatory helix-turn-helix , lysR family protein	38.3921	198.105	2.36739	5.70005e-05	0.000327689
ecC58105.CDS.8620365074.2		Cluster_2479	putative non-LEE-encoded effector NleA	54.1793	279.066	2.3648	6.62751e-05	0.00037232
ecC58105.CDS.8620382738.1	pphA	Cluster_936	serine/threonine-protein phosphatase 1	18.325	94.0767	2.36003	0.00010346	0.000542904
ecC58105.CDS.8620365121.1		Cluster_6866	asmA family protein	22.8625	117.298	2.35912	5.51284e-05	0.000320488
ecC58105.CDS.8620365186.1	rcnR	Cluster_1196	transcriptional repressor rcnR	12.4085	63.6453	2.35872	0.000100416	0.000529615
ecC58105.CDS.8620386367.1	syd	Cluster_179	protein syd	72.337	368.468	2.34873	3.86233e-05	0.000235103
ecC58105.CDS.8620373157.1	rfbA	Cluster_3069	glucose-1-phosphate thymidylyltransferase	3211.4	16356.6	2.3486	0.000270399	0.00123264
ecC58105.CDS.8620367197.1		Cluster_3189	antitermination family protein	2.81053	14.2501	2.34205	0.00963854	0.0267542
ecC58105.CDS.8620368029.1	yhaV	Cluster_504	toxin YhaV	391.578	1984.62	2.34149	4.05312e-05	0.000244987
ecC58105.CDS.8620385441.1		Cluster_5287	carbohydrate kinase, FGGY family	9.31772	47.1734	2.33992	0.000138833	0.00069403
ecC58105.CDS.8620382032.1		Cluster_6689	conserved hypothetical protein	158.112	799.549	2.33824	1.98968e-05	0.000132662
ecC58105.CDS.8620385762.1		Cluster_701	prophage tail fibre family protein	6.79503	34.3418	2.33741	0.000104206	0.000546261
ecC58105.CDS.8620368643.1		Cluster_3195	conserved hypothetical protein	56.1338	283.07	2.33422	7.93437e-05	0.000437659
ecC58105.CDS.8620366493.1	chbR	Cluster_327	HTH-type transcriptional regulator ChbR	47.1643	236.806	2.32794	5.64725e-05	0.000325015
ecC58105.CDS.8620387803.1		Cluster_4263	recombinase family protein	402.394	2005.7	2.31743	3.05198e-05	0.000192572
ecC58105.CDS.8620374078.2		Cluster_2674	cys/Met metabolism PLP-dependent enzyme family protein	8157.08	40618.7	2.31602	0.000677567	0.00276696
ecC58105.CDS.8620383091.1		Cluster_1315	conserved hypothetical protein	6.21181	30.8785	2.31352	0.000451425	0.00193993
ecC58105.CDS.8620383028.1		Cluster_1694	putative oRF-156F	488.928	2428.08	2.31212	3.84328e-05	0.000234218
ecC58105.CDS.8620377586.1		Cluster_4456	hypothetical protein	0	4.96562	2.31197	0.0032187	0.0104871
ecC58105.CDS.8620375818.1	nhoA	Cluster_3546	N-hydroxyarylamine O-acetyltransferase	70.9657	351.097	2.30668	3.61408e-05	0.000222081
ecC58105.CDS.8620381688.1	hipB	Cluster_3749	antitoxin HipB	50.876	251.588	2.306	4.26034e-05	0.000255423
ecC58105.CDS.8620377131.1	higA	Cluster_1781	addiction module antidote protein, HigA family	31.362	154.79	2.30322	4.58296e-05	0.000271929
ecC58105.CDS.8620384577.1		Cluster_4293	TRAP transporter, DctM subunit	9.58294	47.2778	2.30262	0.000323211	0.00145038
ecC58105.CDS.8620379719.1		Cluster_6537	conserved hypothetical protein	606.217	2985.58	2.3001	6.85065e-05	0.000383367
ecC58105.CDS.8620364803.1		Cluster_3008	metallo-beta-lactamase superfamily protein	5.35584	26.3509	2.29867	0.00110098	0.00416712
ecC58105.CDS.8620387688.1	sohA	Cluster_471	antitoxin PrlF	104.813	515.567	2.29835	4.79314e-05	0.000283425
ecC58105.CDS.8620373623.1		Cluster_959	flgN family protein	126.608	622.631	2.29801	0.000110337	0.000573754
ecC58105.CDS.8620389497.2	yqjC	Cluster_991	protein yqjC	146.243	718.68	2.29698	6.68492e-05	0.000374732
ecC58105.CDS.8620368737.1		Cluster_1175	conserved hypothetical protein	15.8324	77.6139	2.29343	4.32093e-05	0.000258158
ecC58105.CDS.8620374364.1		Cluster_2761	putative N-acetylneuraminic acid outer membrane channel protein NanC	4.51494	22.1161	2.29232	0.00190102	0.00663689
ecC58105.CDS.8620380157.1		Cluster_6957	colicin E1 (microcin) immunity family protein	31.6498	154.883	2.29091	4.12745e-05	0.000248608
ecC58105.CDS.8620362589.1		Cluster_6802	rop family protein	226.563	1108.42	2.29052	2.13541e-05	0.000140568
ecC58105.CDS.8620385892.1		Cluster_3796	conserved hypothetical protein	9.89339	48.3626	2.28935	0.000110672	0.000574918
ecC58105.CDS.8620362757.1		Cluster_582	conserved hypothetical protein	3.68158	17.9743	2.28754	0.0011708	0.00441203
ecC58105.CDS.8620366928.1		Cluster_1789	yebO-like family protein	37.0509	180.714	2.28613	3.61009e-05	0.000222081
ecC58105.CDS.8620365999.1		Cluster_6706	hypothetical protein	5.07554	24.7237	2.28426	0.00139808	0.00513753
ecC58105.CDS.8620384481.1		Cluster_253	bacterial regulatory helix-turn-helix s, AraC family protein	29.6274	144.087	2.28194	9.69271e-05	0.000514888
ecC58105.CDS.8620386126.1	cdgR	Cluster_3585	cyclic di-GMP regulator CdgR	126.207	613.746	2.28185	0.000194567	0.000926118
ecC58105.CDS.8620376516.1		Cluster_5805	conserved hypothetical protein	9.62064	46.7671	2.28129	0.00010685	0.000558426
ecC58105.CDS.8620375171.1	ybdK	Cluster_4896	carboxylate-amine ligase YbdK	29.6274	143.889	2.27996	0.000108923	0.00056754
ecC58105.CDS.8620365244.1		Cluster_5584	hypothetical protein	332.622	1608.49	2.27375	0.000142257	0.000709094
ecC58105.CDS.8620366294.1		Cluster_3342	phage integrase family protein	107.684	519.461	2.27022	5.35171e-05	0.000312173
ecC58105.CDS.8620378368.1		Cluster_3301	histidine phosphatase super family protein	14.9614	72.1059	2.26887	0.000106785	0.000558426
ecC58105.CDS.8620371658.1		Cluster_2934	bacterial regulatory s, tetR family protein	44.634	214.804	2.2668	6.33083e-05	0.00035877
ecC58105.CDS.8620377236.1	maa	Cluster_1046	maltose O-acetyltransferase	1379.22	6618.11	2.26257	0.000506735	0.00216146
ecC58105.CDS.8620380496.1		Cluster_4735	tripartite tricarboxylate transporter receptor family protein	14.7113	70.4469	2.25962	4.13927e-05	0.00024903
ecC58105.CDS.8620384533.1		Cluster_5426	conserved hypothetical protein	23.6733	113.115	2.25646	0.000216062	0.0010135
ecC58105.CDS.8620378414.1		Cluster_2143	PRD domain protein	23.7034	113.197	2.25567	9.73389e-05	0.000516545
ecC58105.CDS.8620362983.1		Cluster_3952	conserved hypothetical protein	1.69687	8.09523	2.25419	0.0195466	0.0490228
ecC58105.CDS.8620369354.1		Cluster_2633	C-S lyase family protein	49.0962	233.895	2.25218	0.000122611	0.000625012
ecC58105.CDS.8620371874.1		Cluster_3080	conserved hypothetical family protein	31.6272	150.303	2.24864	7.27752e-05	0.000405317
ecC58105.CDS.8620381502.1		Cluster_6513	putative rz1 lytic protein	1.97717	9.38883	2.24751	0.0168769	0.0431002
ecC58105.CDS.8620376591.1		Cluster_3608	integrase core domain protein	1413.94	6690.64	2.24242	0.000266827	0.0012185
ecC58105.CDS.8620377924.1		Cluster_5969	maltoporin periplasmic N-terminal extension family protein	3.12099	14.7403	2.23969	0.0014907	0.00542779
ecC58105.CDS.8620374224.1		Cluster_1178	putative transmembrane protein	9.31772	43.8667	2.23508	0.000321435	0.00144492
ecC58105.CDS.8620362957.1		Cluster_4480	hypothetical protein	36.1421	170.125	2.23484	9.6132e-05	0.000511715
ecC58105.CDS.8620389217.1		Cluster_2966	outer membrane autotransporter barrel domain protein	114.486	537.009	2.22977	6.61195e-05	0.00037185
ecC58105.CDS.8620367583.1		Cluster_5234	putative integrase, catalytic region	17.7644	83.2581	2.2286	0.000204573	0.000967517
ecC58105.CDS.8620379787.1		Cluster_2345	putative transferase	25.3852	118.873	2.22736	0.000163403	0.000805954
ecC58105.CDS.8620363494.1	ggt	Cluster_3836	gamma-glutamyltranspeptidase domain protein	2.82561	13.2174	2.22581	0.00697549	0.0203675
ecC58105.CDS.8620375391.1		Cluster_270	conserved hypothetical family protein	19.1659	89.4742	2.22293	0.000178175	0.000861567
ecC58105.CDS.8620365674.2		Cluster_3135	deoR-like helix-turn-helix domain protein	36.2175	169.017	2.22241	3.22678e-05	0.000201038
ecC58105.CDS.8620371016.2		Cluster_5203	conserved hypothetical protein	57.3606	267.424	2.221	9.02176e-05	0.000486235
ecC58105.CDS.8620377119.1	sfsA	Cluster_5253	sugar fermentation stimulation protein	177.46	826.651	2.21978	6.9877e-05	0.000390015
ecC58105.CDS.8620370147.1		Cluster_2807	conserved hypothetical protein	527.177	2451.17	2.21711	0.000121744	0.000621207
ecC58105.CDS.8620368522.1		Cluster_3124	nucleoside-specific channel-forming , Tsx family protein	7.34055	34.0921	2.21548	0.00072093	0.00292327
ecC58105.CDS.8620388764.1		Cluster_453	conserved hypothetical protein	2.53777	11.7672	2.21314	0.012642	0.0336643
ecC58105.CDS.8620389361.1		Cluster_103	lpxR	12123.6	56121	2.21072	0.00140057	0.00514303
ecC58105.CDS.8620365828.1		Cluster_3543	putative 7-cyano-7-deazaguanosine (preQ0) biosynthesis protein QueE	181.854	836.575	2.20171	0.000117048	0.000601863
ecC58105.CDS.8620373613.1	yjgN	Cluster_4936	inner membrane protein yjgN	41.5583	191.104	2.20115	7.42987e-05	0.00041247
ecC58105.CDS.8620365034.1		Cluster_3828	conserved hypothetical protein	15.5371	71.4386	2.20099	0.000135591	0.000682441
ecC58105.CDS.8620366447.1		Cluster_739	conserved hypothetical protein	66.2774	304.709	2.20085	0.000247934	0.00114129
ecC58105.CDS.8620366486.1		Cluster_742	conserved hypothetical protein	129.341	593.784	2.19876	3.56509e-05	0.000219593
ecC58105.CDS.8620364199.1		Cluster_733	conserved hypothetical protein	2.82561	12.9565	2.19704	0.00681793	0.0199412
ecC58105.CDS.8620366673.1	ybhN	Cluster_4732	inner membrane protein ybhN	16.0675	73.6718	2.19697	0.000369313	0.00162624
ecC58105.CDS.8620369907.1		Cluster_7374	putative membrane protein	71.4358	327.125	2.19512	0.000137733	0.000690534
ecC58105.CDS.8620384458.2		Cluster_3321	arginine repressor, DNA binding domain protein	134.72	616.547	2.19424	0.000138431	0.000692689
ecC58105.CDS.8620362530.1		Cluster_5157	ead/Ea22-like family protein	16.0373	73.3155	2.19268	0.000482635	0.00206718
ecC58105.CDS.8620382704.1		Cluster_4338	putative sensor-like histidine kinase yedV	532.021	2427.23	2.18976	0.000274994	0.00125248
ecC58105.CDS.8620377444.1	ycgE	Cluster_2170	HTH-type transcriptional repressor YcgE	36.983	168.207	2.1853	0.000172716	0.00084067
ecC58105.CDS.8620379427.1		Cluster_4323	voltage gated chloride channel family protein	183.441	834.06	2.18484	0.000657473	0.00270765
ecC58105.CDS.8620372074.1	gpmA	Cluster_3460	2,3-bisphosphoglycerate-dependent phosphoglycerate mutase	4279.85	19446.1	2.18385	0.00106963	0.00406633
ecC58105.CDS.8620385874.1		Cluster_365	conserved hypothetical protein	37.5587	170.104	2.1792	0.000136654	0.000687121
ecC58105.CDS.8620369659.1		Cluster_6364	phage integrase family protein	383.981	1738.92	2.17908	0.000119126	0.000610004
ecC58105.CDS.8620372019.1		Cluster_315	marC integral membrane family protein	39.5434	179.003	2.17847	0.000129832	0.000658577
ecC58105.CDS.8620370223.1	ppiB	Cluster_5218	peptidyl-prolyl cis-trans isomerase B	773.253	3491.96	2.17502	0.00013373	0.000673729
ecC58105.CDS.8620387421.1		Cluster_3621	DNA transfer protein gp7	10.7268	48.4148	2.17423	0.000346908	0.00153937
ecC58105.CDS.8620367839.1	yccX	Cluster_5790	acylphosphatase	36.7329	165.765	2.17399	0.000114927	0.000592854
ecC58105.CDS.8620386427.1	flgL	Cluster_2474	flagellar hook-associated protein 3	203.695	915.578	2.16827	0.000214521	0.0010072
ecC58105.CDS.8620374771.1	fliD	Cluster_2911	flagellar hook-associated protein 2	220.392	990.502	2.16809	0.000331024	0.00147713
ecC58105.CDS.8620381868.1	higB	Cluster_3714	mRNA interferase HigB	147.682	663.4	2.16739	0.000141645	0.000707405
ecC58105.CDS.8620377802.1		Cluster_2451	bacterial regulatory helix-turn-helix , lysR family protein	26.2261	117.641	2.16531	0.000209139	0.000985507
ecC58105.CDS.8620376784.1		Cluster_1212	conserved hypothetical protein	0	4.47541	2.16202	0.00638878	0.0188566
ecC58105.CDS.8620374786.1		Cluster_6483	phage DNA packaging Nu1 family protein	20.37	91.1014	2.16103	5.07959e-05	0.000297642
ecC58105.CDS.8620384328.1		Cluster_4194	PTS system, glucose-like IIB component domain protein	16.075	71.7609	2.15838	0.000249803	0.00114785
ecC58105.CDS.8620364749.1		Cluster_120	conserved hypothetical protein	9.58294	42.7297	2.1567	0.000936784	0.00363338
ecC58105.CDS.8620385447.2	ribA	Cluster_6639	GTP cyclohydrolase-2	1422.51	6331.19	2.15404	0.000165969	0.00081473
ecC58105.CDS.8620363099.1		Cluster_1111	conserved hypothetical protein	5.6286	25.0369	2.15321	0.00411248	0.0129349
ecC58105.CDS.8620371807.1		Cluster_175	phage regulatory , Rha family protein	5.08308	22.6063	2.15295	0.0023359	0.00796701
ecC58105.CDS.8620371924.1		Cluster_3400	4Fe-4S binding domain protein	7.60577	33.7993	2.15183	0.00140683	0.00516236
ecC58105.CDS.8620367251.1		Cluster_1417	acetyltransferase family protein	18.0899	80.2011	2.14844	0.000116758	0.000601099
ecC58105.CDS.8620375669.1		Cluster_332	conserved hypothetical protein	6.49965	28.7815	2.14671	0.000794036	0.00315753
ecC58105.CDS.8620389043.1	trmB	Cluster_2787	tRNA (guanine-N(7)-)-methyltransferase	410.34	1815.46	2.14544	8.04538e-05	0.000442368
ecC58105.CDS.8620361360.1		Cluster_4057	conserved hypothetical protein	2.54531	11.2248	2.14078	0.0105947	0.0290961
ecC58105.CDS.8620369802.1		Cluster_1641	bacterial regulatory s, gntR family protein	7.62085	33.6019	2.14052	0.00119244	0.00447728
ecC58105.CDS.8620367361.1		Cluster_1846	conserved hypothetical protein	145.129	639.035	2.13856	0.000199387	0.000946447
ecC58105.CDS.8620381797.1		Cluster_3376	conserved hypothetical protein	86.5782	380.962	2.13757	6.66398e-05	0.000373963
ecC58105.CDS.8620377559.1		Cluster_1765	antimicrobial peptide resistance and lipid A acylation PagP family protein	6.75733	29.6689	2.13443	0.00302947	0.00996471
ecC58105.CDS.8620366716.1		Cluster_2230	NUDIX domain protein	46.9669	205.676	2.13066	7.426e-05	0.00041247
ecC58105.CDS.8620378204.1	ihfB	Cluster_1773	integration host factor, beta subunit	1700.91	7441.77	2.12934	0.000632574	0.00261626
ecC58105.CDS.8620381479.1		Cluster_1248	conserved hypothetical protein	30.1428	131.705	2.12742	0.000498268	0.00212885
ecC58105.CDS.8620389453.1		Cluster_1580	conserved hypothetical protein	139.205	606.191	2.12256	0.0001952	0.000928275
ecC58105.CDS.8620385958.1		Cluster_1697	conserved hypothetical protein	1.98471	8.63764	2.12171	0.013253	0.0350988
ecC58105.CDS.8620387631.1		Cluster_4690	S-adenosyl-l-methionine hydroxide adenosyltransferase family protein	166.485	724.449	2.1215	0.000254776	0.00116863
ecC58105.CDS.8620369313.1		Cluster_3742	conserved hypothetical protein	51.649	224.61	2.12061	0.000248457	0.00114268
ecC58105.CDS.8620377041.1		Cluster_4492	conserved hypothetical protein	18.9233	82.2141	2.11922	0.00017551	0.000850915
ecC58105.CDS.8620366891.1	eamB	Cluster_5133	cysteine/O-acetylserine efflux protein	76.2825	329.458	2.11067	4.17072e-05	0.000250444
ecC58105.CDS.8620383483.1		Cluster_4459	putative arc-like DNA binding domain protein	62.3306	268.997	2.10958	0.000329308	0.00147136
ecC58105.CDS.8620382109.1		Cluster_7361	helix-turn-helix domain, rpiR family protein	505.231	2177.82	2.10787	0.000178772	0.000863648
ecC58105.CDS.8620371521.1	hns	Cluster_653	DNA-binding protein H-NS	1981.75	8497.05	2.10019	0.000484959	0.00207541
ecC58105.CDS.8620382996.1	bfr	Cluster_3372	bacterioferritin	661.229	2828.43	2.09678	0.000621165	0.00257525
ecC58105.CDS.8620387857.1		Cluster_4342	glycosyl hydrolase 1 family protein	6.49211	27.7489	2.09567	0.00165148	0.00589402
ecC58105.CDS.8620383604.1		Cluster_666	conserved hypothetical protein	93.245	398.216	2.09445	0.000164841	0.000810893
ecC58105.CDS.8620367416.1	yiaW	Cluster_817	inner membrane protein yiaW	0	4.26662	2.09309	0.00623587	0.0184685
ecC58105.CDS.8620388794.1		Cluster_3869	hypothetical protein	0	4.26662	2.09309	0.00623587	0.0184685
ecC58105.CDS.8620368426.1		Cluster_410	conserved hypothetical protein	234.123	998.067	2.09187	9.19819e-05	0.000493687
ecC58105.CDS.8620364944.1		Cluster_791	conserved hypothetical protein	9.31772	39.7045	2.09125	0.000871112	0.00340418
ecC58105.CDS.8620377292.1	zntB	Cluster_2347	zinc transport protein ZntB	92.6844	394.851	2.09091	0.000197979	0.000940628
ecC58105.CDS.8620368591.1		Cluster_3037	EAL domain protein	13.8327	58.8158	2.08813	0.000427041	0.00184433
ecC58105.CDS.8620387706.1		Cluster_2243	conserved hypothetical protein	15.5446	65.7945	2.08155	0.000216941	0.0010158
ecC58105.CDS.8620374228.1	cysK	Cluster_6370	cysteine synthase A	1553.87	6567.78	2.07954	0.000419084	0.001813
ecC58105.CDS.8620373484.2	dcrB	Cluster_116	protein dcrB	370.712	1558.29	2.07159	8.27547e-05	0.000452136
ecC58105.CDS.8620384309.1	ydfE	Cluster_6026	exoO exonuclease VIII, ds DNA exonuclease encoded by prophage CP-933O domain protein	7.90868	33.2365	2.07126	0.0011858	0.0044588
ecC58105.CDS.8620386532.2		Cluster_3326	phage P2 GpU family protein	138.379	581.474	2.07109	0.000227722	0.00105861
ecC58105.CDS.8620379667.1		Cluster_5409	conserved hypothetical protein	15.2869	64.1355	2.06882	0.000108313	0.000565501
ecC58105.CDS.8620363467.1		Cluster_3746	helix-turn-helix family protein	4.51494	18.9343	2.06822	0.00612079	0.0181692
ecC58105.CDS.8620389172.1		Cluster_2645	glycosyl transferases group 1 family protein	7108.04	29793	2.06745	0.00265999	0.00887349
ecC58105.CDS.8620362481.1		Cluster_1054	putative protein traS	123.775	518.056	2.06539	0.000420139	0.00181604
ecC58105.CDS.8620385826.1		Cluster_757	putative membrane protein	17.4916	73.1589	2.06437	0.000381992	0.00167636
ecC58105.CDS.8620361976.1		Cluster_254	enterobacterial TraT complement resistance family protein	1744.3	7294.49	2.06416	0.00104433	0.00398772
ecC58105.CDS.8620383082.1		Cluster_1539	conserved hypothetical protein	4.2271	17.6611	2.06283	0.00720359	0.020939
ecC58105.CDS.8620370241.1		Cluster_1154	putative uPF0509 protein yciZ	191.043	797.604	2.06178	0.000168666	0.00082562
ecC58105.CDS.8620381108.1	mgsA	Cluster_3751	methylglyoxal synthase	193.186	805.252	2.05945	0.00011925	0.000610004
ecC58105.CDS.8620365991.1	ugd	Cluster_2637	UDP-glucose 6-dehydrogenase	265.001	1102.84	2.05715	0.000231914	0.00107525
ecC58105.CDS.8620382259.1		Cluster_1614	phage stabilisation family protein	63.2016	263.01	2.05708	0.000414972	0.00179972
ecC58105.CDS.8620360321.1		Cluster_3464	enterobacterial TraT complement resistance family protein	332.786	1383.81	2.05599	0.000205068	0.000968967
ecC58105.CDS.8620370216.2		Cluster_5320	conserved hypothetical protein	36.4828	151.651	2.05547	0.000173737	0.000844395
ecC58105.CDS.8620378113.2		Cluster_5321	formate dehydrogenase, gamma subunit	7.63592	31.7341	2.05516	0.000860229	0.00337439
ecC58105.CDS.8620378529.1	rfaJ	Cluster_5324	lipopolysaccharide 1,2-glucosyltransferase	972.467	4030.5	2.05124	0.000250841	0.0011516
ecC58105.CDS.8620369689.2	yiaB	Cluster_446	inner membrane protein yiaB	4.79524	19.8625	2.05037	0.00550009	0.0166126
ecC58105.CDS.8620371208.1		Cluster_2425	conserved hypothetical protein	28.794	119.134	2.04874	0.000362919	0.00160217
ecC58105.CDS.8620375092.1		Cluster_3150	SPFH domain / Band 7 family protein	44.3764	183.551	2.04832	0.000212472	0.000999393
ecC58105.CDS.8620373668.1	uspA	Cluster_971	universal stress protein A	2964.38	12254.6	2.04752	0.00118933	0.00446885
ecC58105.CDS.8620374018.1		Cluster_4630	phage tail fibre repeat family protein	41.9983	173.483	2.0464	0.000600008	0.00249955
ecC58105.CDS.8620382023.1		Cluster_6	transposase IS200 like family protein	16.1127	66.4821	2.04476	0.000194319	0.00092579
ecC58105.CDS.8620364808.1	ompF	Cluster_356	outer membrane protein F	2808.05	11548.4	2.04005	0.000745851	0.00299614
ecC58105.CDS.8620379046.1		Cluster_5524	hypothetical protein	19.7868	81.2019	2.03698	0.000193287	0.000922571
ecC58105.CDS.8620389094.1		Cluster_468	conserved hypothetical protein	37.0509	151.678	2.03344	0.000116682	0.000601099
ecC58105.CDS.8620388949.2		Cluster_3341	parB-like nuclease domain protein	254.433	1039.82	2.03097	0.000191602	0.000915374
ecC58105.CDS.8620373794.1		Cluster_822	conserved hypothetical protein	23.4231	95.4838	2.02732	0.000411727	0.00179015
ecC58105.CDS.8620373876.1		Cluster_32	conserved hypothetical protein	49.4896	201.557	2.02599	0.000208392	0.000982879
ecC58105.CDS.8620384941.2		Cluster_2583	conserved hypothetical protein	270.57	1099.63	2.02295	0.000293994	0.00133198
ecC58105.CDS.8620384034.1		Cluster_3558	RNA methyltransferase, TrmH , group 1 family protein	444.157	1804.14	2.02217	0.000238285	0.00110276
ecC58105.CDS.8620370406.2		Cluster_4316	fimbrial family protein	373.643	1517.34	2.02181	0.000635884	0.00262785
ecC58105.CDS.8620382164.1		Cluster_2735	putative cytoplasmic protein	30.1654	122.388	2.0205	0.000673245	0.00275414
ecC58105.CDS.8620378284.1		Cluster_2397	phage integrase family protein	446.963	1812.94	2.02011	0.000318168	0.00143397
ecC58105.CDS.8620387946.1		Cluster_2707	conserved hypothetical protein	67.587	273.919	2.01893	0.000175127	0.000850004
ecC58105.CDS.8620387744.1		Cluster_6486	conserved hypothetical protein	117.101	473.819	2.01659	0.000508978	0.00216745
ecC58105.CDS.8620387477.2		Cluster_2171	yedD-like family protein	42.7398	172.666	2.01434	8.92957e-05	0.000482775
ecC58105.CDS.8620374483.1		Cluster_4420	type VII secretion system (T7SS), usher family protein	14.6359	59.0972	2.01358	0.00159462	0.00573752
ecC58105.CDS.8620372796.1		Cluster_5841	transposase, IS605 OrfB family	128.062	516.679	2.01242	0.000679058	0.00277086
ecC58105.CDS.8620371991.1		Cluster_627	conserved hypothetical protein	5.09062	20.5093	2.01036	0.00307951	0.0100908
ecC58105.CDS.8620368896.1	motA	Cluster_141	flagellar motor stator protein MotA	11.8329	47.6432	2.00947	0.00176842	0.00625415
ecC58105.CDS.8620382733.1	motB	Cluster_7321	motility protein B	14.3933	57.9398	2.00916	0.00080421	0.00319094
ecC58105.CDS.8620376421.1	sodC	Cluster_997	superoxide dismutase [Cu-Zn]	12.9616	52.1708	2.009	0.00153564	0.00557182
ecC58105.CDS.8620371919.1		Cluster_4846	glycosyl transferases group 1 family protein	1004.23	4036.09	2.00687	0.000321122	0.00144477
ecC58105.CDS.8620385856.1		Cluster_1547	caudovirales tail fibre assembly family protein	3.11345	12.4662	2.00144	0.00970968	0.0269372
ecC58105.CDS.8620368918.1	narU	Cluster_2795	nitrite extrusion protein 2	3.95434	15.8046	1.99884	0.00951976	0.0265384
ecC58105.CDS.8620366216.1		Cluster_6233	helix-turn-helix domain protein	401.646	1604.32	1.99797	0.00033117	0.00147713
ecC58105.CDS.8620375781.1		Cluster_2901	isochorismatase family protein	18.0899	72.1785	1.99638	0.000286904	0.00130328
ecC58105.CDS.8620386699.1		Cluster_2598	O-Antigen ligase family protein	1387.23	5534.05	1.99613	0.000739883	0.00297904
ecC58105.CDS.8620371339.1		Cluster_3700	conserved hypothetical protein	75.7911	302.315	1.99595	0.000203117	0.00096239
ecC58105.CDS.8620365438.2	yecM	Cluster_5058	protein yecM	68.6705	17.2231	-1.99535	0.00117254	0.00441539
ecC58105.CDS.8620386992.1	alr	Cluster_2681	alanine racemase	334.348	83.7574	-1.99706	0.000520084	0.00221111
ecC58105.CDS.8620384431.1	tusC	Cluster_6977	sulfur relay protein TusC/DsrF	67.156	16.7851	-2.00034	0.000676712	0.00276565
ecC58105.CDS.8620373496.1	trmA	Cluster_6284	tRNA (uracil-5-)-methyltransferase	687.685	171.439	-2.00405	0.000464095	0.00199107
ecC58105.CDS.8620378713.1	cyoE	Cluster_3051	protoheme IX farnesyltransferase	252.706	62.9667	-2.0048	0.000847413	0.00333677
ecC58105.CDS.8620370961.1	mdtL	Cluster_7149	multidrug resistance protein mdtL	27.5899	6.85382	-2.00916	0.00214913	0.00738353
ecC58105.CDS.8620381067.1	secY	Cluster_617	preprotein translocase, SecY subunit	23505.3	5835.14	-2.01014	0.00366706	0.0117337
ecC58105.CDS.8620375951.1	ccmE	Cluster_5160	cytochrome c-type biogenesis protein CcmE	34.9154	8.63764	-2.01515	0.00132605	0.00490422
ecC58105.CDS.8620383086.1	ligA	Cluster_6872	DNA ligase, NAD-dependent	420.307	103.881	-2.01651	0.000387791	0.00169892
ecC58105.CDS.8620378384.1	uxuA	Cluster_7157	mannonate dehydratase	252.747	62.2473	-2.02161	0.000298037	0.00134559
ecC58105.CDS.8620371909.1		Cluster_5208	marR family protein	3499.59	861.728	-2.02188	0.000667313	0.00273371
ecC58105.CDS.8620376721.1		Cluster_1717	polyprenyl P-hydroxybenzoate and phenylacrylic acid decarboxylase family protein	239.429	58.9406	-2.02226	0.000344569	0.00153293
ecC58105.CDS.8620370949.1	yajR	Cluster_2843	inner membrane transport protein yajR	737.068	181.161	-2.02452	0.000239083	0.00110547
ecC58105.CDS.8620365642.1	hisH	Cluster_1572	imidazole glycerol phosphate synthase, glutamine amidotransferase subunit	152.585	37.283	-2.03303	0.000268115	0.0012233
ecC58105.CDS.8620375592.1	prfA	Cluster_5008	peptide chain release factor 1	1407.42	343.397	-2.0351	0.000302412	0.00136415
ecC58105.CDS.8620371978.1		Cluster_3249	NUDIX domain protein	95.2989	23.2009	-2.03828	0.000287622	0.0013054
ecC58105.CDS.8620378876.1	priA	Cluster_1075	primosomal protein N'	227.644	55.3934	-2.03899	0.000193933	0.000924799
ecC58105.CDS.8620367042.1		Cluster_1689	ppx/GppA phosphatase family protein	1042.7	253.601	-2.0397	0.000222943	0.00104107
ecC58105.CDS.8620381468.1		Cluster_7219	sulfatase family protein	336.292	81.7239	-2.04089	0.000546627	0.00230689
ecC58105.CDS.8620371136.1		Cluster_4329	putative transport protein YifK	555.821	134.905	-2.04268	0.00020577	0.000971402
ecC58105.CDS.8620373869.2	fadH	Cluster_7195	2,4-dienoyl-CoA reductase [NADPH]	14.9463	3.61982	-2.0458	0.0144117	0.0376604
ecC58105.CDS.8620370812.1	topA	Cluster_4431	DNA topoisomerase I	10102.2	2444.18	-2.04724	0.00123823	0.00461714
ecC58105.CDS.8620379851.1	rhlB	Cluster_4315	ATP-dependent RNA helicase rhlB	1213.04	293.137	-2.04898	0.000229354	0.00106524
ecC58105.CDS.8620368994.1	mreD	Cluster_402	rod shape-determining protein MreD	98.6563	23.8159	-2.05049	0.000150693	0.000747541
ecC58105.CDS.8620387847.1	glyS	Cluster_4626	glycyl-tRNA synthetase beta subunit	2124.97	512.26	-2.0525	0.000344498	0.00153293
ecC58105.CDS.8620371169.1		Cluster_6636	RNA methyltransferase, RsmD family	139.668	33.6428	-2.05363	0.000361435	0.00159698
ecC58105.CDS.8620380617.1		Cluster_803	H+ symporter) family protein	1659.18	397.801	-2.06035	0.000324754	0.00145479
ecC58105.CDS.8620382043.1	thiB	Cluster_4725	thiamin/thiamine pyrophosphate ABC transporter, thiamin/thiamine pyrophospate-binding protein	68.5725	16.4197	-2.0622	0.000584039	0.00244682
ecC58105.CDS.8620365583.1		Cluster_5641	conserved hypothetical protein	45.0589	10.7868	-2.06254	0.000505198	0.00215668
ecC58105.CDS.8620365336.1	suhB	Cluster_135	inositol-1-monophosphatase	825.562	197.061	-2.06673	0.000185432	0.000891659
ecC58105.CDS.8620376053.1	galT	Cluster_7411	galactose-1-phosphate uridylyltransferase	307.576	73.3881	-2.06733	0.00035059	0.00155304
ecC58105.CDS.8620368318.1	sufS	Cluster_4918	cysteine desulfurase	3173.93	756.46	-2.06894	0.000247911	0.00114129
ecC58105.CDS.8620378558.1	tmk	Cluster_5314	thymidylate kinase	327.487	77.6865	-2.0757	0.000220044	0.00102846
ecC58105.CDS.8620387086.1	hemN	Cluster_616	oxygen-independent coproporphyrinogen III oxidase	2264.46	537.12	-2.07585	0.000363721	0.00160434
ecC58105.CDS.8620372452.1		Cluster_6386	bacterial regulatory s, lacI family protein	41.4301	9.82684	-2.07588	0.000902163	0.00351755
ecC58105.CDS.8620365131.2	lacA	Cluster_5112	galactoside O-acetyltransferase	30.9837	7.34403	-2.07686	0.00156992	0.00567233
ecC58105.CDS.8620371687.1	trpE	Cluster_6094	anthranilate synthase component I	112.495	26.6641	-2.07689	0.000231924	0.00107525
ecC58105.CDS.8620378856.1	glmS	Cluster_4549	glutamine-fructose-6-phosphate transaminase	4988.49	1182.25	-2.07707	0.000825632	0.00326378
ecC58105.CDS.8620387952.1	envC	Cluster_4925	murein hydrolase activator EnvC	599.612	142.103	-2.07709	0.000175943	0.00085157
ecC58105.CDS.8620381889.1	xth	Cluster_3171	exodeoxyribonuclease III	521.557	123.587	-2.0773	0.000327378	0.001464
ecC58105.CDS.8620380108.2	fadD	Cluster_4585	long-chain-fatty-acid--CoA ligase	358.558	84.7174	-2.08148	0.000345913	0.00153627
ecC58105.CDS.8620366149.1	iscX	Cluster_2115	feS assembly protein IscX	161.343	37.9933	-2.08631	0.000141869	0.000707839
ecC58105.CDS.8620370652.1	mqo	Cluster_7294	malate dehydrogenase	347.173	81.5673	-2.08959	0.000288569	0.00130855
ecC58105.CDS.8620374914.1	wzxC	Cluster_4204	lipopolysaccharide biosynthesis protein wzxC	12.6587	2.97302	-2.09013	0.0122647	0.0328796
ecC58105.CDS.8620387904.1		Cluster_6185	fecCD transport family protein	1911.48	448.553	-2.09134	0.000102831	0.000540149
ecC58105.CDS.8620372246.1	bcsB	Cluster_4600	cyclic di-GMP-binding protein	114.344	26.7685	-2.09477	0.000147725	0.000733523
ecC58105.CDS.8620369731.1		Cluster_7420	baseplate J-like family protein	15.4768	3.61982	-2.09611	0.00740162	0.0214423
ecC58105.CDS.8620368248.1		Cluster_5992	molybdopterin guanine dinucleotide-containing S/N-oxide reductases family protein	286.944	66.7431	-2.10408	0.000162651	0.00080301
ecC58105.CDS.8620370549.1	holD	Cluster_6496	DNA polymerase III, psi subunit	83.2762	19.3201	-2.1078	0.000324533	0.00145479
ecC58105.CDS.8620366918.2		Cluster_4783	phage capsid scaffolding (GPO) serine peptidase family protein	92.056	21.3331	-2.10942	0.000397183	0.00173566
ecC58105.CDS.8620386176.1	gspE	Cluster_7268	type II secretion system protein E	64.3303	14.8969	-2.11049	0.000397099	0.00173566
ecC58105.CDS.8620380122.1	nlpB	Cluster_497	lipoprotein 34	819.092	189.37	-2.11282	0.000171235	0.000835819
ecC58105.CDS.8620387178.1	ilvD	Cluster_2172	dihydroxy-acid dehydratase	924.695	213.624	-2.1139	0.000101549	0.000535043
ecC58105.CDS.8620378689.1	lpxA	Cluster_344	acyl-[acyl-carrier-protein]-UDP-N-acetylglucosamine O-acyltransferase	510.304	117.87	-2.11416	0.000172652	0.00084067
ecC58105.CDS.8620389152.1		Cluster_1990	helicase conserved C-terminal domain protein	306.243	70.4991	-2.119	0.000243282	0.00112388
ecC58105.CDS.8620387328.1	rplX	Cluster_695	ribosomal protein L24	3107.1	713.717	-2.12215	0.000398914	0.00174176
ecC58105.CDS.8620378079.1	hemF	Cluster_97	coproporphyrinogen-III oxidase, aerobic	174.765	40.1108	-2.12336	0.000163915	0.000807713
ecC58105.CDS.8620382067.1	metL	Cluster_5997	bifunctional aspartokinase/homoserine dehydrogenase 2	576.368	132.161	-2.1247	9.68607e-05	0.000514888
ecC58105.CDS.8620384409.1	rpsA	Cluster_4581	ribosomal protein S1	227257	51995.9	-2.12785	0.00759173	0.0218341
ecC58105.CDS.8620376764.1	nrdB	Cluster_980	ribonucleoside-diphosphate reductase 1 subunit beta	2250.09	514.359	-2.12913	0.000235399	0.00109038
ecC58105.CDS.8620369364.1	ssnA	Cluster_4358	protein SsnA	16.075	3.67202	-2.13018	0.00927992	0.0259396
ecC58105.CDS.8620370129.1	menD	Cluster_6090	2-succinyl-5-enolpyruvyl-6-hydroxy-3-cyclohexene-1-carboxylic-acid synthase	178.855	40.8098	-2.13181	0.000190208	0.000910393
ecC58105.CDS.8620374703.1	btuF	Cluster_3105	vitamin B12-binding protein	502.278	114.45	-2.13377	0.000185608	0.000891675
ecC58105.CDS.8620383116.1		Cluster_7256	putative phosphoethanolamine transferase ybiP	302.047	68.7992	-2.13431	0.000158192	0.000782492
ecC58105.CDS.8620389122.2		Cluster_4884	flagellar P-ring family protein	506.18	115.126	-2.13644	9.40414e-05	0.000502655
ecC58105.CDS.8620389818.1	dctA	Cluster_1151	aerobic C4-dicarboxylate transport protein	157.877	35.8963	-2.13689	0.000454111	0.00194985
ecC58105.CDS.8620384473.1	guaC	Cluster_1013	guanosine monophosphate reductase	1252.39	284.624	-2.13756	0.000118489	0.000607838
ecC58105.CDS.8620375162.1	menF	Cluster_4304	menaquinone-specific isochorismate synthase	1648.42	374.112	-2.13954	0.000131822	0.000668017
ecC58105.CDS.8620374797.1	rpsG	Cluster_19	ribosomal protein S7	12941.2	2927.51	-2.14423	0.00121271	0.00453692
ecC58105.CDS.8620373328.1		Cluster_3413	prophage tail length tape measure family protein	10.9844	2.48281	-2.14541	0.0166782	0.0426559
ecC58105.CDS.8620380514.1	lolD	Cluster_3623	liporeleasing system, ATP-binding protein	89.2392	20.1439	-2.14734	0.000132359	0.000669344
ecC58105.CDS.8620370339.1	truA	Cluster_4788	tRNA pseudouridine(38-40) synthase	137.495	31.0351	-2.1474	0.000117139	0.000601863
ecC58105.CDS.8620375247.1		Cluster_3809	conserved hypothetical protein	275.23	62.0907	-2.14819	0.000169197	0.000826822
ecC58105.CDS.8620373632.1		Cluster_2382	semialdehyde dehydrogenase, NAD binding domain protein	202.333	45.6188	-2.14903	0.000132601	0.000669344
ecC58105.CDS.8620380351.1		Cluster_779	transporter, betaine/carnitine/choline transporter family protein	522.588	117.797	-2.14937	8.21821e-05	0.000449958
ecC58105.CDS.8620388288.1		Cluster_314	conserved hypothetical protein	408.359	91.9683	-2.15063	0.000168618	0.00082562
ecC58105.CDS.8620386778.1	cptA	Cluster_1810	phosphoethanolamine transferase CptA	5449.61	1227.28	-2.15069	0.000409254	0.00178239
ecC58105.CDS.8620376057.1	uvrD	Cluster_6025	DNA helicase II	566.713	127.415	-2.15308	9.83471e-05	0.000519876
ecC58105.CDS.8620384677.1	lnt	Cluster_5900	apolipoprotein N-acyltransferase	1629.48	365.649	-2.15588	9.83684e-05	0.000519876
ecC58105.CDS.8620387169.1		Cluster_5214	2'-5' RNA ligase	323.795	72.6483	-2.15608	0.000191358	0.000915053
ecC58105.CDS.8620384671.1	cysS	Cluster_5880	cysteine--tRNA ligase	1112.79	249.447	-2.15738	0.000172458	0.00084067
ecC58105.CDS.8620368167.1	cydC	Cluster_4594	thiol reductant ABC exporter, CydC subunit	869.239	194.608	-2.15918	0.000133347	0.000672452
ecC58105.CDS.8620378531.1	mukB	Cluster_6735	chromosome partition protein mukB	3864.97	865.159	-2.15942	0.00022368	0.00104263
ecC58105.CDS.8620372297.1	coaD	Cluster_1324	pantetheine-phosphate adenylyltransferase	100.45	22.4701	-2.1604	0.000225939	0.00105221
ecC58105.CDS.8620388282.1		Cluster_3191	hsp70 family protein	99.2533	22.1683	-2.16262	0.000122871	0.00062511
ecC58105.CDS.8620375456.1	fepG	Cluster_2340	ferric enterobactin transport system permease protein fepG	136.965	30.5653	-2.16384	7.75714e-05	0.000429716
ecC58105.CDS.8620386617.1		Cluster_4741	S-adenosyl-L-homocysteine hydrolase, NAD binding domain protein	93.3759	20.8225	-2.16491	6.54907e-05	0.000369116
ecC58105.CDS.8620389566.1	dnaT	Cluster_3388	primosomal protein 1	225.982	50.303	-2.16749	0.000150941	0.000748054
ecC58105.CDS.8620365193.1	metG	Cluster_4641	methionyl-tRNA synthetase	1436.69	319.801	-2.1675	0.000173808	0.000844395
ecC58105.CDS.8620382312.2	lacI	Cluster_5006	lactose operon repressor	196.453	43.6988	-2.16852	0.000213263	0.0010022
ecC58105.CDS.8620367531.2		Cluster_697	conserved hypothetical protein	31.2866	6.95822	-2.16875	0.00102574	0.00393415
ecC58105.CDS.8620389606.1		Cluster_5312	bacterial virulence factor hemolysin family protein	154.896	34.4461	-2.16888	9.91969e-05	0.000523719
ecC58105.CDS.8620380419.1	astA	Cluster_2361	arginine N-succinyltransferase	4.49986	0	-2.16988	0.0103024	0.0283838
ecC58105.CDS.8620375439.1	folC	Cluster_4287	bifunctional protein folC	283.8	63.0393	-2.17055	0.000112979	0.000585139
ecC58105.CDS.8620367322.1	rsgA	Cluster_396	ribosome small subunit-dependent GTPase A	1054.8	234.144	-2.1715	0.000101993	0.000536836
ecC58105.CDS.8620368653.1	cdsA	Cluster_3440	phosphatidate cytidylyltransferase	954.895	211.268	-2.17627	0.000108641	0.000566642
ecC58105.CDS.8620365612.1	rplR	Cluster_79	ribosomal protein L18	2543.1	562.057	-2.1778	0.000366221	0.00161399
ecC58105.CDS.8620368359.1		Cluster_6904	conserved hypothetical protein	208.189	45.7232	-2.18689	9.41759e-05	0.000502855
ecC58105.CDS.8620372813.1	hscA	Cluster_7203	fe-S protein assembly chaperone HscA	584.05	127.946	-2.19055	5.71882e-05	0.000328404
ecC58105.CDS.8620368842.1	dusA	Cluster_2352	tRNA dihydrouridine synthase A family protein	180.718	39.5888	-2.19058	0.000200259	0.000949716
ecC58105.CDS.8620388896.1	yiaD	Cluster_313	inner membrane lipoprotein yiaD	233.76	51.179	-2.1914	0.000244802	0.00112989
ecC58105.CDS.8620373214.1	fliI	Cluster_7087	flagellar protein export ATPase FliI	325.052	71.1663	-2.1914	5.28713e-05	0.000308754
ecC58105.CDS.8620368374.1	pth	Cluster_1038	peptidyl-tRNA hydrolase	616.175	133.863	-2.20258	0.000111325	0.000577151
ecC58105.CDS.8620371152.1		Cluster_2801	conserved hypothetical protein	119.881	25.9129	-2.20986	0.000119313	0.000610004
ecC58105.CDS.8620369102.1		Cluster_2306	luciferase oxidoreductase, group 1 family protein	74.822	16.1383	-2.21298	0.000223393	0.00104223
ecC58105.CDS.8620385462.1		Cluster_331	calcineurin-like phosphoesterase family protein	405.858	87.5338	-2.21306	5.62184e-05	0.000323913
ecC58105.CDS.8620366534.2	mobB	Cluster_553	molybdopterin-guanine dinucleotide biosynthesis protein B	458.375	98.77	-2.21438	7.94777e-05	0.000437931
ecC58105.CDS.8620376203.1	murC	Cluster_5916	UDP-N-acetylmuramate--alanine ligase	982.702	211.611	-2.21534	6.53933e-05	0.000368969
ecC58105.CDS.8620387399.1	rpoD	Cluster_592	RNA polymerase sigma factor rpoD	5778.51	1244.14	-2.21554	0.000351273	0.00155474
ecC58105.CDS.8620381291.1	trpB	Cluster_6326	tryptophan synthase, beta subunit	312.564	67.2855	-2.21578	7.86589e-05	0.000434809
ecC58105.CDS.8620378039.1	yaeT	Cluster_6890	outer membrane assembly complex, YaeT protein	23070.3	4963.75	-2.21654	0.00112277	0.0042434
ecC58105.CDS.8620371779.1		Cluster_2865	efflux transporter, outer membrane factor (OMF) lipo, NodT family protein	31.8623	6.85382	-2.21687	0.000981913	0.00378571
ecC58105.CDS.8620386846.1	purA	Cluster_7173	adenylosuccinate synthase	2332.95	501.462	-2.21794	0.000144709	0.000719928
ecC58105.CDS.8620372647.1	lptB	Cluster_5237	lipopolysaccharide export system ATP-binding protein LptB	911.388	195.872	-2.21816	7.92925e-05	0.000437659
ecC58105.CDS.8620366166.1		Cluster_1035	conserved hypothetical protein	108.443	23.2735	-2.22017	8.35754e-05	0.000455178
ecC58105.CDS.8620386579.1	gyrA	Cluster_5558	DNA gyrase, A subunit	9599.76	2055.5	-2.22351	0.000347914	0.00154251
ecC58105.CDS.8620384109.1		Cluster_3996	putative membrane protein	300.661	64.2807	-2.22568	0.00012275	0.000625108
ecC58105.CDS.8620385311.2	pntA	Cluster_5898	NAD(P)(+) transhydrogenase (AB-specific), alpha subunit	11175.2	2388.07	-2.22638	0.000418629	0.00181254
ecC58105.CDS.8620377562.1	rplA	Cluster_2936	ribosomal protein L1	18626.5	3977.79	-2.22732	0.00122718	0.00458112
ecC58105.CDS.8620361795.1		Cluster_2970	major tail protein V	19.7566	4.21442	-2.22893	0.00537097	0.0162797
ecC58105.CDS.8620367351.1	cydD	Cluster_4588	thiol reductant ABC exporter, CydD subunit	1174.26	250.178	-2.23073	5.41747e-05	0.000315653
ecC58105.CDS.8620372337.1	rpsL	Cluster_413	ribosomal protein S12	10484.4	2232.28	-2.23166	0.000735723	0.00296698
ecC58105.CDS.8620387482.1	rseP	Cluster_3184	RIP metalloprotease RseP	2359.64	502.326	-2.23187	9.75105e-05	0.000516926
ecC58105.CDS.8620367316.1	moaE	Cluster_1058	molybdopterin synthase catalytic subunit	31.2263	6.64503	-2.23241	0.000659474	0.00270803
ecC58105.CDS.8620382351.1	ltaE	Cluster_2290	low specificity L-threonine aldolase	371.29	78.6352	-2.2393	6.16182e-05	0.000349959
ecC58105.CDS.8620372364.1	rpsC	Cluster_342	ribosomal protein S3	9812.05	2074.46	-2.24182	0.00070843	0.00287484
ecC58105.CDS.8620365251.1	trmE	Cluster_5870	tRNA modification GTPase TrmE	218.406	45.8798	-2.25108	9.39645e-05	0.000502655
ecC58105.CDS.8620364884.1	cusR	Cluster_3563	transcriptional regulatory protein CusR	64.5956	13.4989	-2.2586	0.000180188	0.000868867
ecC58105.CDS.8620382538.1	wecD	Cluster_3545	TDP-D-fucosamine acetyltransferase	96.4126	20.1439	-2.25888	9.31761e-05	0.000499578
ecC58105.CDS.8620381716.1	yedA	Cluster_6143	carboxylate/amino acid/amine transporter family protein	321.867	67.2333	-2.25922	5.96409e-05	0.000340223
ecC58105.CDS.8620372687.2		Cluster_4558	conserved hypothetical protein	675.133	140.862	-2.26089	8.75905e-05	0.000475544
ecC58105.CDS.8620380962.1	folK	Cluster_6542	2-amino-4-hydroxy-6-hydroxymethyldihydropteridine diphosphokinase	199.468	41.6132	-2.26105	8.18715e-05	0.000448732
ecC58105.CDS.8620367186.1		Cluster_4378	acrB/AcrD/AcrF family protein	102.822	21.4375	-2.26194	6.85378e-05	0.000383367
ecC58105.CDS.8620387934.1	rpmD	Cluster_34	ribosomal protein L30	96.6765	20.1439	-2.26282	0.000216255	0.0010135
ecC58105.CDS.8620371334.1	ccmA	Cluster_5886	heme ABC exporter, ATP-binding protein CcmA	249.751	52.0346	-2.26295	0.000183382	0.000883441
ecC58105.CDS.8620368612.1	prmC	Cluster_7365	protein-(glutamine-N5) methyltransferase, release factor-specific	208.148	43.3448	-2.26368	0.000113529	0.000587397
ecC58105.CDS.8620369099.1		Cluster_6361	oligopeptide/dipeptide ABC transporter, ATP-binding , C-terminal domain protein	2679.82	556.667	-2.26725	7.1791e-05	0.000400266
ecC58105.CDS.8620372117.1	uppS	Cluster_160	di-trans,poly-cis-decaprenylcistransferase	906.21	187.92	-2.26973	5.75911e-05	0.000329985
ecC58105.CDS.8620366978.1	rep	Cluster_4636	ATP-dependent DNA helicase Rep	831.222	171.97	-2.27308	5.10938e-05	0.000299049
ecC58105.CDS.8620385438.1	rplF	Cluster_978	ribosomal protein L6	4964.73	1025.5	-2.27538	0.000296877	0.00134355
ecC58105.CDS.8620385929.1	nuoB	Cluster_2908	NADH-quinone oxidoreductase subunit B	3169.79	654.157	-2.27668	0.000128018	0.000650016
ecC58105.CDS.8620372751.1		Cluster_2866	conserved hypothetical protein	353.922	72.8979	-2.27948	9.04645e-05	0.000487059
ecC58105.CDS.8620387291.1	parE	Cluster_4543	DNA topoisomerase IV, B subunit	961.234	197.926	-2.27993	9.32943e-05	0.000499694
ecC58105.CDS.8620379359.1		Cluster_2572	efflux transporter, RND family, MFP subunit	51.4907	10.578	-2.28324	0.000113713	0.000587766
ecC58105.CDS.8620388051.1	apaH	Cluster_6249	bis	707.064	145.172	-2.28408	5.74487e-05	0.000329534
ecC58105.CDS.8620372324.1		Cluster_3002	conserved hypothetical protein	1575.42	322.94	-2.2864	4.31016e-05	0.000257813
ecC58105.CDS.8620378912.1	trpD	Cluster_4236	anthranilate synthase component II	84.8977	17.3275	-2.29266	8.82177e-05	0.000477946
ecC58105.CDS.8620380876.2	leuS	Cluster_1081	leucine--tRNA ligase	5682.9	1159.15	-2.29357	0.000132524	0.000669344
ecC58105.CDS.8620380322.2		Cluster_3660	flagellar L-ring family protein	235.333	47.9972	-2.29368	4.04122e-05	0.000244553
ecC58105.CDS.8620378456.1	lptD	Cluster_4614	LPS-assembly protein lptD	8940.1	1822.79	-2.29414	0.000262569	0.00120012
ecC58105.CDS.8620364996.1	gor	Cluster_3174	glutathione-disulfide reductase	744.225	151.669	-2.29481	4.77678e-05	0.000282781
ecC58105.CDS.8620363931.1		Cluster_1651	fibronectin type III domain protein	9.2951	1.88821	-2.29945	0.0184202	0.046423
ecC58105.CDS.8620372468.1	nudB	Cluster_567	dihydroneopterin triphosphate pyrophosphatase	452.486	91.9161	-2.29948	6.51038e-05	0.000367737
ecC58105.CDS.8620367292.1	pstC	Cluster_4754	phosphate ABC transporter, permease protein PstC	248.762	50.5322	-2.29949	6.39712e-05	0.00036213
ecC58105.CDS.8620375598.1		Cluster_5293	ABC transporter family protein	72.3082	14.6359	-2.30465	5.79978e-05	0.000331948
ecC58105.CDS.8620367114.1	rpmJ	Cluster_38	ribosomal protein L36	4140.8	837.088	-2.30646	0.000109157	0.000568189
ecC58105.CDS.8620370676.1	rplI	Cluster_1068	ribosomal protein L9	619.474	125.11	-2.30785	8.83305e-05	0.000478056
ecC58105.CDS.8620368141.1	rimI	Cluster_1403	ribosomal-protein-alanine acetyltransferase	69.4662	13.9891	-2.31201	0.000179377	0.000865761
ecC58105.CDS.8620370871.2	nuoG	Cluster_4426	NADH dehydrogenase (quinone), G subunit	3542.63	712.891	-2.31307	8.33529e-05	0.000454445
ecC58105.CDS.8620366347.1		Cluster_6360	2-keto-3-deoxy-galactonokinase family protein	55.2703	11.1204	-2.31329	0.000161716	0.00079916
ecC58105.CDS.8620367923.1		Cluster_3525	bacterial transcriptional regulator family protein	55.8234	11.2248	-2.31417	0.000137181	0.000688467
ecC58105.CDS.8620382102.1		Cluster_755	ribosomal S14p/S29e family protein	3366.24	675.821	-2.31642	0.000138423	0.000692689
ecC58105.CDS.8620380509.1	prfC	Cluster_4266	peptide chain release factor 3	1623.22	325.278	-2.31912	6.91456e-05	0.000386349
ecC58105.CDS.8620387261.2		Cluster_1145	bolA-like family protein	384.651	76.8105	-2.32418	3.78245e-05	0.000231055
ecC58105.CDS.8620371937.1	ansA	Cluster_4949	L-asparaginase 1	319.25	63.5931	-2.32774	6.46298e-05	0.000365458
ecC58105.CDS.8620377963.1		Cluster_7467	conserved hypothetical protein	393.235	78.3129	-2.32807	3.18699e-05	0.000199891
ecC58105.CDS.8620376542.2	potF	Cluster_4887	putrescine-binding periplasmic protein	200.9	39.9542	-2.33006	5.9602e-05	0.000340223
ecC58105.CDS.8620371108.1	lgt	Cluster_7315	prolipoprotein diacylglyceryl transferase	735.059	146.12	-2.3307	3.22888e-05	0.000201038
ecC58105.CDS.8620384618.1		Cluster_2471	putative L,D-transpeptidase YcfS	237.883	47.2778	-2.33102	5.42565e-05	0.000315774
ecC58105.CDS.8620377262.1		Cluster_35	DNA-binding protein, YbaB/EbfC family	558.596	110.735	-2.3347	4.42739e-05	0.000263909
ecC58105.CDS.8620377667.1	malP	Cluster_6893	maltodextrin phosphorylase	721.523	142.886	-2.33618	5.59777e-05	0.000323533
ecC58105.CDS.8620371633.1		Cluster_2798	conserved hypothetical protein	742.363	146.985	-2.33645	1.94086e-05	0.000130078
ecC58105.CDS.8620381767.1		Cluster_1097	tn3 transposase DDE domain protein	1976.89	390.977	-2.33808	1.83469e-05	0.000123442
ecC58105.CDS.8620375512.1		Cluster_466	hok/gef family protein	909.601	179.67	-2.33988	2.11543e-05	0.00013943
ecC58105.CDS.8620381117.1	ispE	Cluster_3022	4-(cytidine 5'-diphospho)-2-C-methyl-D-erythritol kinase	3153.75	621.249	-2.34382	9.1525e-05	0.000491745
ecC58105.CDS.8620381733.1		Cluster_5302	2,3-dihydro-2,3-dihydroxybenzoate dehydrogenase	1429.59	280.51	-2.34948	2.47797e-05	0.000160283
ecC58105.CDS.8620377989.1	endA	Cluster_3604	endonuclease-1	120.047	23.5345	-2.35075	7.29099e-05	0.00040563
ecC58105.CDS.8620388171.1	rseC	Cluster_1325	sigma-E factor regulatory protein rseC	457.17	89.5899	-2.35132	2.9517e-05	0.000187388
ecC58105.CDS.8620377849.1	prpE	Cluster_1265	propionate--CoA ligase	12.6964	2.48281	-2.35437	0.0105578	0.0290257
ecC58105.CDS.8620380117.1	rbfA	Cluster_1275	ribosome-binding factor A	299.294	58.523	-2.35449	8.15948e-05	0.00044769
ecC58105.CDS.8620379843.1		Cluster_3102	binding--dependent transport system inner membrane component family protein	750.897	146.35	-2.3592	3.39669e-05	0.00020997
ecC58105.CDS.8620379322.1	lptE	Cluster_6642	LPS-assembly lipoprotein lptE	1947.31	379.518	-2.35924	2.66018e-05	0.000170979
ecC58105.CDS.8620385574.1		Cluster_367	UDP-N-acetylglucosamine 2-epimerase	489.161	95.2228	-2.36093	3.09805e-05	0.000195241
ecC58105.CDS.8620370743.1	rpoC	Cluster_6048	DNA-directed RNA polymerase, beta' subunit	17649.7	3429.33	-2.36365	0.000537728	0.00227304
ecC58105.CDS.8620369939.1	apbE	Cluster_6394	thiamine biosynthesis lipoprotein ApbE	98.9339	19.2157	-2.36418	9.83595e-05	0.000519876
ecC58105.CDS.8620369791.1	mltB	Cluster_6314	lytic murein transglycosylase B	643.491	124.495	-2.36984	4.09475e-05	0.000246926
ecC58105.CDS.8620375387.1	nuoJ	Cluster_1743	NADH-quinone oxidoreductase subunit J	271.74	52.4726	-2.37259	2.52001e-05	0.000162778
ecC58105.CDS.8620369034.2	lpdA	Cluster_1207	dihydrolipoyl dehydrogenase	11424.3	2191.39	-2.38219	0.000143123	0.00071272
ecC58105.CDS.8620385302.1		Cluster_3547	HAD hydrolase, IA, variant 3 family protein	566.987	108.597	-2.38433	3.65836e-05	0.000224269
ecC58105.CDS.8620376349.1	ybjJ	Cluster_2727	inner membrane protein ybjJ	175.653	33.6428	-2.38436	2.2421e-05	0.000146288
ecC58105.CDS.8620375244.1		Cluster_7349	thiF family protein	269.246	51.5648	-2.38447	3.38744e-05	0.000209648
ecC58105.CDS.8620384453.1	lldD	Cluster_4938	L-lactate dehydrogenase [cytochrome]	57.5806	11.016	-2.38597	0.000145502	0.000723175
ecC58105.CDS.8620373299.1	codA	Cluster_2403	cytosine deaminase	2087.56	398.604	-2.38879	3.27666e-05	0.000203767
ecC58105.CDS.8620363991.1	parB	Cluster_2322	transcriptional regulators domain protein	44.7032	8.53324	-2.38921	9.48862e-05	0.000506125
ecC58105.CDS.8620367412.1		Cluster_3133	putative phospholipid ABC transporter permease protein mlaE	327.55	62.4243	-2.39153	2.01017e-05	0.000133684
ecC58105.CDS.8620381786.1		Cluster_3077	AAA domain family protein	1038.46	197.592	-2.39385	1.6732e-05	0.000114361
ecC58105.CDS.8620387474.1	hydN	Cluster_659	electron transport protein hydN	163.909	31.1395	-2.39608	3.1825e-05	0.000199891
ecC58105.CDS.8620389258.1	rhtC	Cluster_3311	threonine efflux protein	522.464	99.0627	-2.39892	1.73861e-05	0.000117743
ecC58105.CDS.8620388859.1	pepB	Cluster_2396	peptidase B	1178.52	222.886	-2.40261	1.60728e-05	0.000110586
ecC58105.CDS.8620389008.1	mltA	Cluster_6297	membrane-bound lytic murein transglycosylase A	727.96	137.492	-2.40451	2.4304e-05	0.000157976
ecC58105.CDS.8620366753.1		Cluster_638	ethanolamine utilization EutA family protein	16.295	3.07741	-2.40464	0.0018415	0.006464
ecC58105.CDS.8620370114.1	prmA	Cluster_294	ribosomal protein L11 methyltransferase	276.691	52.1912	-2.4064	3.89075e-05	0.000236276
ecC58105.CDS.8620380378.1	fimH	Cluster_2441	protein fimH	775.301	145.984	-2.40894	3.18728e-05	0.000199891
ecC58105.CDS.8620370311.1	ackA	Cluster_4904	acetate kinase	5232.66	984.18	-2.41055	5.60537e-05	0.000323533
ecC58105.CDS.8620387171.1	nuoM	Cluster_1421	NADH-quinone oxidoreductase subunit M	2037.26	382.391	-2.41351	1.76142e-05	0.000119132
ecC58105.CDS.8620379053.1	cpxA	Cluster_2868	sensor protein CpxA	2130.59	398.28	-2.4194	2.03671e-05	0.000135003
ecC58105.CDS.8620368853.1		Cluster_1803	conserved hypothetical protein	102.807	19.2157	-2.41958	2.1513e-05	0.000141254
ecC58105.CDS.8620373131.2	fimG	Cluster_1375	protein fimG	406.654	75.9549	-2.42059	3.62503e-05	0.00022249
ecC58105.CDS.8620382781.1		Cluster_6242	bacterial regulatory s, gntR family protein	44.2482	8.25182	-2.42283	0.000118537	0.000607838
ecC58105.CDS.8620373859.1	lpxK	Cluster_2336	tetraacyldisaccharide 4'-kinase	148.327	27.6445	-2.42371	2.70053e-05	0.000173277
ecC58105.CDS.8620369641.1	xerC	Cluster_6147	tyrosine recombinase XerC	1044.78	193.366	-2.43379	8.41351e-06	6.3457e-05
ecC58105.CDS.8620388686.2		Cluster_6128	respiratory-chain NADH dehydrogenase, 30 Kd subunit	16.9386	3.12961	-2.43626	0.00420985	0.0132011
ecC58105.CDS.8620369082.1	cgtA	Cluster_4931	obg family GTPase CgtA	768.597	141.593	-2.44048	2.52364e-05	0.000162809
ecC58105.CDS.8620365846.1		Cluster_1063	bacterial regulatory helix-turn-helix , lysR family protein	68.4293	12.4662	-2.45659	2.78198e-05	0.000178143
ecC58105.CDS.8620370552.2	nuoC	Cluster_1937	NADH-quinone oxidoreductase subunit C/D	6052.56	1102.56	-2.45669	7.81919e-05	0.00043269
ecC58105.CDS.8620371497.1	rplE	Cluster_109	50S ribosomal protein L5	8397.12	1529.02	-2.45729	0.000126901	0.000644977
ecC58105.CDS.8620375899.1	betB	Cluster_4180	betaine aldehyde dehydrogenase	839.166	152.734	-2.45794	9.34228e-06	6.97503e-05
ecC58105.CDS.8620377457.1	eptB	Cluster_2255	phosphoethanolamine transferase eptB	3222.03	586.413	-2.45798	2.23571e-05	0.000146055
ecC58105.CDS.8620371031.1	nanA	Cluster_3054	N-acetylneuraminate lyase	23.7411	4.31882	-2.45868	0.00203544	0.00704438
ecC58105.CDS.8620387623.1	rplV	Cluster_107	ribosomal protein L22	3483.61	630.877	-2.46515	5.60899e-05	0.000323533
ecC58105.CDS.8620379263.1	yfgL	Cluster_2624	outer membrane assembly lipoprotein YfgL	1589.29	287.171	-2.4684	1.22369e-05	8.74495e-05
ecC58105.CDS.8620366498.1	glgA	Cluster_5909	glycogen synthase	923.668	166.328	-2.47334	5.25083e-06	4.27166e-05
ecC58105.CDS.8620373746.1	recB	Cluster_5545	exodeoxyribonuclease V, beta subunit	1377.49	248.018	-2.47353	9.6885e-06	7.21271e-05
ecC58105.CDS.8620378807.1	dnaA	Cluster_635	chromosomal replication initiator protein DnaA	2066.74	371.45	-2.47612	8.91155e-06	6.6727e-05
ecC58105.CDS.8620376294.1		Cluster_4567	conserved hypothetical protein	1708.59	306.039	-2.48102	1.70205e-05	0.000115721
ecC58105.CDS.8620370246.1	fdxH	Cluster_2452	formate dehydrogenase, beta subunit	176.619	31.5253	-2.48606	3.21547e-05	0.000200975
ecC58105.CDS.8620367788.1	nifJ	Cluster_2027	ferredoxin (flavodoxin) oxidoreductase	1053.58	187.702	-2.48879	1.63905e-05	0.000112324
ecC58105.CDS.8620368581.1	rpsR	Cluster_50	ribosomal protein S18	2181.63	388.306	-2.49014	3.21622e-05	0.000200975
ecC58105.CDS.8620370059.1	menC	Cluster_2472	o-succinylbenzoate synthase	53.7708	9.56585	-2.49086	5.57163e-05	0.00032318
ecC58105.CDS.8620380779.1	glpG	Cluster_4772	rhomboid family protease GlpG	291.155	51.794	-2.49093	1.62869e-05	0.000111911
ecC58105.CDS.8620368151.1		Cluster_29	putative conserved predicted protein	5.6286	0	-2.49277	0.00426719	0.0133718
ecC58105.CDS.8620379752.1	nuoF	Cluster_3011	NADH oxidoreductase (quinone), F subunit	699.641	124.14	-2.49464	1.30684e-05	9.26243e-05
ecC58105.CDS.8620365448.1	hflK	Cluster_711	hflK protein	3995.77	707.932	-2.49679	3.03746e-05	0.000192125
ecC58105.CDS.8620386867.1	ygfZ	Cluster_4728	tRNA-modifying protein ygfZ	1322.38	233.675	-2.50056	1.1696e-05	8.44007e-05
ecC58105.CDS.8620370359.1		Cluster_2592	conserved hypothetical protein	383.764	67.7757	-2.50138	1.5415e-05	0.000106343
ecC58105.CDS.8620387046.1		Cluster_1578	short chain dehydrogenase family protein	408.243	72.0423	-2.50251	9.96594e-06	7.36626e-05
ecC58105.CDS.8620385403.1	psd	Cluster_7445	phosphatidylserine decarboxylase	1245.22	219.509	-2.50406	9.3774e-06	6.99116e-05
ecC58105.CDS.8620379091.1	wecF	Cluster_5016	4-alpha-L-fucosyltransferase	232.885	41.039	-2.50455	1.0978e-05	7.97756e-05
ecC58105.CDS.8620386119.1	aroC	Cluster_2746	chorismate synthase	2179.69	383.351	-2.50739	1.39087e-05	9.77763e-05
ecC58105.CDS.8620371618.1	trmL	Cluster_654	tRNA (cytidine(34)-2'-O)-methyltransferase	55.8837	9.82684	-2.50763	7.95758e-05	0.000438005
ecC58105.CDS.8620372067.1	lysS	Cluster_1468	lysine--tRNA ligase	2057.03	361.478	-2.50858	1.45926e-05	0.000101525
ecC58105.CDS.8620375726.1		Cluster_4714	integral membrane , TerC family protein	315.048	55.2686	-2.51104	1.07815e-05	7.85684e-05
ecC58105.CDS.8620382329.1	dnaX	Cluster_6861	DNA polymerase III, subunit gamma and tau	1693.75	296.777	-2.51277	6.22478e-06	4.95493e-05
ecC58105.CDS.8620383002.1		Cluster_5174	conserved hypothetical protein	81.0578	14.1979	-2.51328	1.35049e-05	9.55875e-05
ecC58105.CDS.8620367027.1	gcvH	Cluster_393	glycine cleavage system H protein	1815.47	317.135	-2.51717	9.94367e-06	7.3603e-05
ecC58105.CDS.8620370131.1	mglB	Cluster_2299	D-galactose-binding periplasmic protein	45.2851	7.88644	-2.52159	0.000396257	0.00173455
ecC58105.CDS.8620377771.1	gph	Cluster_5279	phosphoglycolate phosphatase, bacterial	1145.35	199.324	-2.5226	7.47396e-06	5.75451e-05
ecC58105.CDS.8620371178.1	proQ	Cluster_3630	proP effector	3244	563.584	-2.52507	1.84376e-05	0.000123891
ecC58105.CDS.8620385983.1		Cluster_5881	putative arginine/ornithine antiporter	271.095	46.9964	-2.52818	8.86314e-06	6.64607e-05
ecC58105.CDS.8620368767.1		Cluster_2099	conserved hypothetical protein	14.3706	2.48281	-2.53308	0.00365821	0.0117198
ecC58105.CDS.8620379281.1	nrdI	Cluster_2152	nrdI protein	181.434	31.2643	-2.53685	6.37704e-06	5.06833e-05
ecC58105.CDS.8620368752.1	lldP	Cluster_4241	L-lactate permease	172.039	29.5849	-2.5398	7.63243e-06	5.8504e-05
ecC58105.CDS.8620379509.1	ileS	Cluster_5547	isoleucine--tRNA ligase	5042.66	866.194	-2.54142	2.26668e-05	0.000147705
ecC58105.CDS.8620380848.1	vsr	Cluster_3349	very short patch repair protein	98.093	16.8373	-2.54249	3.22232e-05	0.000201038
ecC58105.CDS.8620388302.1		Cluster_2715	putative diguanylate cyclase AdrA	157.296	26.9773	-2.54367	8.61072e-06	6.47556e-05
ecC58105.CDS.8620373243.1		Cluster_491	tRNA threonylcarbamoyl adenosine modification protein YgjD	139.267	23.8159	-2.54785	1.17481e-05	8.46583e-05
ecC58105.CDS.8620374877.1	rsmH	Cluster_1047	16S rRNA (cytosine(1402)-N(4))-methyltransferase	1993.66	340.905	-2.54798	6.43013e-06	5.10106e-05
ecC58105.CDS.8620384446.1	acnB	Cluster_837	aconitate hydratase 2	5365.51	917.037	-2.54866	2.60291e-05	0.000167714
ecC58105.CDS.8620387811.1		Cluster_7168	glycosyl transferases group 1 family protein	574.785	97.4968	-2.5596	7.85594e-06	5.98625e-05
ecC58105.CDS.8620385751.1	gsk	Cluster_2469	inosine-guanosine kinase	782.842	132.59	-2.56175	8.0162e-06	6.07259e-05
ecC58105.CDS.8620372876.2	coaBC	Cluster_5950	phosphopantothenoylcysteine decarboxylase / phosphopantothenate--cysteine ligase	327.616	55.3617	-2.56505	8.34551e-06	6.3036e-05
ecC58105.CDS.8620365591.1	aceE	Cluster_5556	pyruvate dehydrogenase (acetyl-transferring), homodimeric type	28581.5	4812.62	-2.57019	0.000185942	0.000892452
ecC58105.CDS.8620369152.1	thiL	Cluster_579	thiamine-monophosphate kinase	239.671	40.34	-2.57078	1.01234e-05	7.46136e-05
ecC58105.CDS.8620387161.1	wecE	Cluster_647	TDP-4-keto-6-deoxy-D-glucose transaminase family protein	170.372	28.5727	-2.57598	7.13859e-06	5.5292e-05
ecC58105.CDS.8620387053.1	hybE	Cluster_3315	hydrogenase-2 operon protein hybE	18.3551	3.07741	-2.57639	0.00259907	0.00870393
ecC58105.CDS.8620388184.1		Cluster_409	conserved hypothetical protein	1010.15	168.457	-2.58412	4.2089e-06	3.50674e-05
ecC58105.CDS.8620369139.1	dcm	Cluster_4209	cytosine-specific methyltransferase	326.173	54.3813	-2.58446	1.42872e-05	9.98948e-05
ecC58105.CDS.8620366083.2		Cluster_1067	nitrate reductase cytochrome c-type subunit family protein	10.7192	1.78381	-2.58716	0.0117061	0.0315949
ecC58105.CDS.8620375653.1	pabB	Cluster_5878	aminodeoxychorismate synthase, component I	260.063	43.2608	-2.58773	1.43438e-05	0.000100155
ecC58105.CDS.8620372839.1		Cluster_1906	conserved hypothetical protein	14.9312	2.48281	-2.58829	0.00270578	0.00902044
ecC58105.CDS.8620375701.1	pepA	Cluster_4200	cytosol aminopeptidase	5324.72	881.42	-2.5948	1.70139e-05	0.000115721
ecC58105.CDS.8620369126.1		Cluster_4891	polyamine ABC transporter, ATP-binding family protein	52.2021	8.58544	-2.60414	5.56112e-05	0.000322932
ecC58105.CDS.8620369749.1	spoT	Cluster_7238	bifunctional (p)ppGpp synthase/hydrolase SpoT	4180.09	686.987	-2.60518	1.06124e-05	7.74448e-05
ecC58105.CDS.8620375883.1	rplW	Cluster_44	50S ribosomal protein L23	14584.1	2389.87	-2.6094	9.56965e-05	0.000509922
ecC58105.CDS.8620388039.1	murE	Cluster_1345	UDP-N-acetylmuramoyl-L-alanyl-D-glutamate--2,6-diaminopimelate ligase	1461.69	238.681	-2.61448	2.74001e-06	2.4317e-05
ecC58105.CDS.8620377574.1	gltP	Cluster_4295	proton glutamate symport protein	959.563	155.988	-2.62094	1.81952e-06	1.70239e-05
ecC58105.CDS.8620373874.2	fadB	Cluster_6849	fatty oxidation complex, alpha subunit FadB	22.2944	3.61982	-2.62269	0.00108519	0.00411338
ecC58105.CDS.8620385376.1	holB	Cluster_5328	DNA polymerase III subunit delta'	301.631	48.9572	-2.62319	5.55986e-06	4.50184e-05
ecC58105.CDS.8620378553.1	rnb	Cluster_6856	exoribonuclease II	2499.83	405.479	-2.62413	9.81926e-06	7.27863e-05
ecC58105.CDS.8620385886.1	menA	Cluster_6194	1,4-dihydroxy-2-naphthoate octaprenyltransferase	297.456	48.1538	-2.62695	7.88284e-06	5.98911e-05
ecC58105.CDS.8620382874.1	ssuD	Cluster_370	alkanesulfonate monooxygenase, FMNH(2)-dependent	6.20427	0	-2.63326	0.0039539	0.0125046
ecC58105.CDS.8620385668.1	parC	Cluster_7242	DNA topoisomerase IV, A subunit	918.077	147.768	-2.63528	4.51678e-06	3.74516e-05
ecC58105.CDS.8620375027.1	treC	Cluster_4243	alpha,alpha-phosphotrehalase	65.4365	10.5258	-2.63616	1.94603e-05	0.000130256
ecC58105.CDS.8620366038.1		Cluster_7359	conserved hypothetical protein	543.985	87.4407	-2.63719	3.62424e-06	3.06739e-05
ecC58105.CDS.8620370451.1	dxs	Cluster_2127	1-deoxy-D-xylulose-5-phosphate synthase	1370.67	219.885	-2.64006	4.15921e-06	3.47654e-05
ecC58105.CDS.8620382581.1		Cluster_1251	wzyE family protein	603.329	96.7252	-2.64098	4.09344e-06	3.43266e-05
ecC58105.CDS.8620378062.1	lepB	Cluster_2325	signal peptidase I	1208.68	193.743	-2.64122	4.02278e-06	3.37887e-05
ecC58105.CDS.8620369459.1	sdhB	Cluster_3602	succinate dehydrogenase iron-sulfur subunit	108.214	17.3275	-2.64275	1.36301e-05	9.63414e-05
ecC58105.CDS.8620372196.1	mdoD	Cluster_4229	glucans biosynthesis protein D	2745.84	437.474	-2.64998	6.19031e-06	4.9427e-05
ecC58105.CDS.8620372942.1	cmoB	Cluster_4708	tRNA (mo5U34)-methyltransferase	318.266	50.5844	-2.65347	6.05371e-06	4.8561e-05
ecC58105.CDS.8620376451.1	mutS	Cluster_4432	DNA mismatch repair protein MutS	969.576	153.755	-2.65672	2.42555e-06	2.20172e-05
ecC58105.CDS.8620382058.1	menH	Cluster_2835	2-succinyl-6-hydroxy-2,4-cyclohexadiene-1-carboxylate synthase	55.1648	8.74203	-2.65771	1.396e-05	9.8004e-05
ecC58105.CDS.8620367948.1	rpsH	Cluster_555	30S ribosomal protein S8	3508.31	553.705	-2.66359	1.21623e-05	8.70367e-05
ecC58105.CDS.8620365808.1	rnt	Cluster_6672	ribonuclease T	369.262	58.2621	-2.66402	6.74389e-06	5.27083e-05
ecC58105.CDS.8620375643.1	nudJ	Cluster_1519	phosphatase nudJ	152.501	24.0247	-2.66623	4.50058e-06	3.73772e-05
ecC58105.CDS.8620381802.1	mreB	Cluster_577	rod shape-determining protein mreB	1113.46	175.297	-2.66717	2.10932e-06	1.94539e-05
ecC58105.CDS.8620365314.1		Cluster_1286	phage head completion family protein	7.8936	1.2414	-2.66871	0.0195367	0.0490217
ecC58105.CDS.8620369214.1	malT	Cluster_4423	HTH-type transcriptional regulator malT	3952.77	620.55	-2.67124	8.23102e-06	6.22621e-05
ecC58105.CDS.8620368622.1	lpxB	Cluster_4862	lipid-A-disaccharide synthase	992.74	155.759	-2.6721	2.1146e-06	1.94679e-05
ecC58105.CDS.8620366846.1	rlpA	Cluster_7405	rare lipoprotein A	1066.12	166.952	-2.67486	3.20314e-06	2.77606e-05
ecC58105.CDS.8620376654.1	hisA	Cluster_2857	1-(5-phosphoribosyl)-5-[(5-phosphoribosylamino)methylideneamino]imidazole-4-carboxamide isomerase	426.037	66.7113	-2.67498	3.13788e-06	2.73784e-05
ecC58105.CDS.8620385103.1	napA	Cluster_4418	periplasmic nitrate reductase, large subunit	166.14	25.9129	-2.68066	3.28838e-05	0.000204251
ecC58105.CDS.8620369536.1	hisG	Cluster_1028	ATP phosphoribosyltransferase	2098.53	326.873	-2.68258	2.85921e-06	2.51591e-05
ecC58105.CDS.8620372894.1	uraA	Cluster_2309	uracil permease	247.657	38.3792	-2.68995	3.04135e-06	2.6581e-05
ecC58105.CDS.8620372738.1	lamB	Cluster_2996	maltoporin	249.776	38.5879	-2.69441	4.62534e-06	3.82904e-05
ecC58105.CDS.8620385833.1	nuoH	Cluster_2318	NADH-quinone oxidoreductase subunit H	499.539	76.8309	-2.70084	2.77277e-06	2.45656e-05
ecC58105.CDS.8620384403.1	apt	Cluster_1066	adenine phosphoribosyltransferase	896.796	137.837	-2.70182	1.8318e-06	1.71078e-05
ecC58105.CDS.8620365864.2	atpD	Cluster_2764	ATP synthase F1, beta subunit	3842.75	590.389	-2.7024	9.76154e-06	7.24623e-05
ecC58105.CDS.8620373457.1	rimO	Cluster_7101	ribosomal protein S12 methylthiotransferase RimO	859.487	131.984	-2.70312	3.49754e-06	2.98619e-05
ecC58105.CDS.8620384987.1	pheT	Cluster_6007	phenylalanine--tRNA ligase, beta subunit	3266.19	500.554	-2.70601	6.43795e-06	5.10106e-05
ecC58105.CDS.8620388667.1	lysP	Cluster_1650	lysine-specific permease	1516.38	232.268	-2.70677	2.4878e-06	2.2464e-05
ecC58105.CDS.8620368243.1	proS	Cluster_2212	proline--tRNA ligase	980.8	150.074	-2.70829	2.73273e-06	2.4317e-05
ecC58105.CDS.8620380792.1	sucB	Cluster_4914	dihydrolipoyllysine-residue succinyltransferase, E2 component of oxoglutarate dehydrogenase (succinyl-transferring) complex	1513.04	231.117	-2.71076	2.04844e-06	1.896e-05
ecC58105.CDS.8620386383.1	etk	Cluster_4645	tyrosine-protein kinase etk	6214.41	948.958	-2.7112	1.20488e-05	8.6344e-05
ecC58105.CDS.8620382956.1	valS	Cluster_5554	valine--tRNA ligase	2900.91	442.886	-2.7115	4.83511e-06	3.96462e-05
ecC58105.CDS.8620388621.2	plsB	Cluster_6008	glycerol-3-phosphate O-acyltransferase	4928.64	752.191	-2.71202	7.36468e-06	5.68729e-05
ecC58105.CDS.8620369977.1	murG	Cluster_4991	undecaprenyldiphospho-muramoylpentapeptide beta-N-acetylglucosaminyltransferase	775.9	117.818	-2.71931	1.77368e-06	1.67464e-05
ecC58105.CDS.8620383238.1		Cluster_2699	electron transport complex, RnfABCDGE type, D subunit	138.433	20.9995	-2.72077	3.31843e-06	2.86159e-05
ecC58105.CDS.8620364751.1		Cluster_6359	ADP-ribosylglycohydrolase family protein	16.0524	2.43061	-2.7234	0.0015112	0.0054947
ecC58105.CDS.8620387321.1		Cluster_1415	P2 phage tail completion R family protein	12.1282	1.83601	-2.72373	0.00553896	0.0167008
ecC58105.CDS.8620383791.1	rfbB	Cluster_2663	dTDP-glucose 4,6-dehydratase	294.086	44.5022	-2.72429	3.45856e-06	2.96759e-05
ecC58105.CDS.8620383624.1	pyrF	Cluster_241	orotidine 5'-phosphate decarboxylase	223.595	33.695	-2.73028	4.70059e-06	3.87229e-05
ecC58105.CDS.8620379913.2	dapF	Cluster_4766	diaminopimelate epimerase	523.629	78.8962	-2.73052	1.05505e-06	1.10727e-05
ecC58105.CDS.8620385113.1	rpsM	Cluster_49	30S ribosomal protein S13	18196.6	2729.53	-2.73694	4.90499e-05	0.000288391
ecC58105.CDS.8620388108.2	fimF	Cluster_203	protein fimF	548.359	82.1733	-2.73838	2.57099e-06	2.31345e-05
ecC58105.CDS.8620374794.1	dnaB	Cluster_5867	replicative DNA helicase	3336.71	497.892	-2.74452	4.84275e-06	3.96462e-05
ecC58105.CDS.8620388886.1	rpsF	Cluster_40	ribosomal protein S6	4650.88	693.364	-2.74582	1.1958e-05	8.59317e-05
ecC58105.CDS.8620371864.1	glmU	Cluster_7084	UDP-N-acetylglucosamine diphosphorylase/glucosamine-1-phosphate N-acetyltransferase	3721.75	554.683	-2.74625	5.16468e-06	4.21013e-05
ecC58105.CDS.8620378761.1	deaD	Cluster_1554	cold-shock DEAD box protein A	5179.5	771.793	-2.74653	8.43027e-06	6.34908e-05
ecC58105.CDS.8620366287.1	era	Cluster_2437	GTP-binding protein Era	672.747	100.157	-2.74781	2.51516e-06	2.26715e-05
ecC58105.CDS.8620382114.1		Cluster_5051	YGGT family protein	650.412	96.6616	-2.75034	1.75686e-06	1.66789e-05
ecC58105.CDS.8620375921.1		Cluster_3248	electron transport complex, RnfABCDGE type, B subunit	53.4453	7.93864	-2.7511	9.73662e-06	7.23811e-05
ecC58105.CDS.8620369841.1		Cluster_2717	aminotransferase class I and II family protein	5129.58	761.104	-2.75267	7.40733e-06	5.7117e-05
ecC58105.CDS.8620367797.1	thrC	Cluster_4280	threonine synthase	1063.31	157.688	-2.75342	1.24451e-06	1.26753e-05
ecC58105.CDS.8620370493.1	nuoL	Cluster_7202	NADH-quinone oxidoreductase subunit L	1358.73	199.687	-2.76644	9.71175e-07	1.02968e-05
ecC58105.CDS.8620375829.1		Cluster_464	acetyl-CoA C-acetyltransferase family protein	131.304	19.2679	-2.76864	3.85684e-06	3.24477e-05
ecC58105.CDS.8620387313.1	pstB	Cluster_3127	phosphate ABC transporter, ATP-binding protein	1047.98	153.682	-2.76959	2.41119e-06	2.19253e-05
ecC58105.CDS.8620370342.1	dnaG	Cluster_461	DNA primase	5023.13	735.504	-2.77178	4.715e-06	3.87229e-05
ecC58105.CDS.8620380906.2	pifC	Cluster_7406	transcriptional repressor pifC	159.683	23.3257	-2.77522	1.6437e-06	1.58076e-05
ecC58105.CDS.8620380042.1	fucI	Cluster_2019	L-fucose isomerase	59.2247	8.63764	-2.77749	1.2048e-05	8.6344e-05
ecC58105.CDS.8620388679.2		Cluster_2405	maltose operon periplasmic family protein	106.479	15.4915	-2.78103	4.92938e-06	4.02916e-05
ecC58105.CDS.8620365762.1	sufD	Cluster_4285	feS assembly protein SufD	1705.29	247.434	-2.7849	5.57935e-07	6.44696e-06
ecC58105.CDS.8620379002.1	nusG	Cluster_546	transcription termination/antitermination factor NusG	12441.4	1804.79	-2.78524	1.90281e-05	0.000127693
ecC58105.CDS.8620368772.1	rsmE	Cluster_334	ribosomal RNA small subunit methyltransferase E	793.9	115.158	-2.78534	1.70617e-06	1.63175e-05
ecC58105.CDS.8620385337.1		Cluster_495	conserved hypothetical protein	200.182	28.9903	-2.78767	1.28256e-06	1.29104e-05
ecC58105.CDS.8620366558.1	mepA	Cluster_207	penicillin-insensitive murein endopeptidase	228.122	32.996	-2.78944	1.096e-06	1.14328e-05
ecC58105.CDS.8620385799.1	cmoA	Cluster_3450	tRNA (cmo5U34)-methyltransferase	656.658	94.0131	-2.80421	1.24327e-06	1.26753e-05
ecC58105.CDS.8620378104.2	yeeF	Cluster_7326	inner membrane transport protein YeeF	504.588	71.8131	-2.81279	1.99659e-06	1.85464e-05
ecC58105.CDS.8620382822.1		Cluster_2301	yceG-like family protein	144.479	20.5615	-2.81285	1.1254e-06	1.16037e-05
ecC58105.CDS.8620367622.1		Cluster_6878	4Fe-4S dicluster domain protein	2032.41	288.955	-2.81428	1.13389e-06	1.16405e-05
ecC58105.CDS.8620379758.1	phnK	Cluster_2848	phosphonate C-P lyase system protein PhnK	7.03763	0	-2.81509	0.00143152	0.00524182
ecC58105.CDS.8620385172.1	rpe	Cluster_5381	ribulose-phosphate 3-epimerase	908.59	129.074	-2.81543	7.75219e-07	8.46199e-06
ecC58105.CDS.8620389459.1	rfbA	Cluster_3516	glucose-1-phosphate thymidylyltransferase	137.062	19.4449	-2.81737	2.23064e-06	2.03551e-05
ecC58105.CDS.8620386583.1	rhlE	Cluster_2840	ATP-dependent RNA helicase rhlE	1231.82	174.745	-2.81746	1.12583e-06	1.16037e-05
ecC58105.CDS.8620366549.1	cadA	Cluster_4647	cadmium-translocating P-type ATPase	456.61	64.7505	-2.818	1.25176e-06	1.26914e-05
ecC58105.CDS.8620365697.1	glnA	Cluster_1216	glutamine synthetase, type I	14045.4	1991.46	-2.8182	1.94857e-05	0.000130257
ecC58105.CDS.8620375292.1	ccmA	Cluster_4235	heme ABC exporter, ATP-binding protein CcmA	1097.27	155.561	-2.81837	1.46675e-06	1.4265e-05
ecC58105.CDS.8620386897.1		Cluster_874	periplasmic binding s and sugar binding domain of LacI family protein	1055.35	149.511	-2.8194	9.03075e-07	9.69401e-06
ecC58105.CDS.8620371276.1		Cluster_3052	baseplate J-like family protein	30.1201	4.26662	-2.81956	8.32287e-05	0.000454246
ecC58105.CDS.8620369346.1	pyrB	Cluster_1055	aspartate carbamoyltransferase	1580.21	223.442	-2.82214	9.51574e-07	1.01097e-05
ecC58105.CDS.8620372396.1	xseB	Cluster_67	exodeoxyribonuclease VII, small subunit	566.844	79.7313	-2.82973	1.37787e-06	1.36243e-05
ecC58105.CDS.8620368326.1	glyQ	Cluster_897	glycyl-tRNA synthetase alpha subunit	1999.18	280.973	-2.8309	1.11438e-06	1.15547e-05
ecC58105.CDS.8620388238.1	rlmH	Cluster_371	rRNA large subunit m3Psi methyltransferase RlmH	413.697	58.0124	-2.83414	7.30869e-07	8.02869e-06
ecC58105.CDS.8620381491.1	proA	Cluster_1144	gamma-glutamyl phosphate reductase	1326.4	185.376	-2.83899	5.92775e-07	6.78544e-06
ecC58105.CDS.8620366116.1	hslR	Cluster_3965	heat shock protein 15	600.606	83.8935	-2.83979	1.37678e-06	1.36243e-05
ecC58105.CDS.8620380981.1	rlmG	Cluster_955	ribosomal RNA large subunit methyltransferase G	417.046	57.9284	-2.84786	2.07282e-06	1.91513e-05
ecC58105.CDS.8620378137.1	ntrC	Cluster_789	nitrogen regulation protein NR	1375.86	190.048	-2.8559	6.39436e-07	7.23948e-06
ecC58105.CDS.8620365083.1	tkt	Cluster_6023	transketolase	30377.4	4194.32	-2.85649	5.9961e-05	0.000341672
ecC58105.CDS.8620367658.1		Cluster_1520	L-rhamnose isomerase family protein	8.99972	1.2414	-2.85791	0.00635027	0.0187643
ecC58105.CDS.8620374351.1	rpoA	Cluster_101	DNA-directed RNA polymerase, alpha subunit	114551	15792.3	-2.85869	0.000187382	0.00089853
ecC58105.CDS.8620378684.1	cmk	Cluster_236	cytidylate kinase	5791.3	796.764	-2.86166	3.41731e-06	2.93707e-05
ecC58105.CDS.8620381511.2	gluQ	Cluster_2507	glutamyl-queuosine tRNA(Asp) synthetase	442.509	60.6722	-2.8666	1.10859e-06	1.15177e-05
ecC58105.CDS.8620371397.1	fabD	Cluster_4658	malonyl CoA-acyl carrier protein transacylase	3861.79	528.332	-2.86975	1.40543e-06	1.37461e-05
ecC58105.CDS.8620367816.1		Cluster_1095	conserved hypothetical protein	40.2938	5.50802	-2.87095	2.62285e-05	0.000168789
ecC58105.CDS.8620371887.1		Cluster_679	alpha/beta hydrolase fold family protein	256.352	34.9886	-2.87317	1.16832e-06	1.19701e-05
ecC58105.CDS.8620365168.1		Cluster_1244	histidine kinase-, DNA gyrase B-, and HSP90-like ATPase family protein	690.97	93.8452	-2.88027	1.30272e-06	1.30373e-05
ecC58105.CDS.8620364983.1	infB	Cluster_6881	translation initiation factor IF-2	15003.5	2030.21	-2.8856	1.49876e-05	0.00010381
ecC58105.CDS.8620385064.1		Cluster_2155	conserved hypothetical protein	9.5754	1.2936	-2.88794	0.0058074	0.0173785
ecC58105.CDS.8620382307.1		Cluster_3098	RNA pseudouridylate synthase family protein	64.0048	8.63764	-2.88947	4.715e-06	3.87229e-05
ecC58105.CDS.8620374491.1		Cluster_395	conserved hypothetical protein	123.692	16.6807	-2.8905	9.1953e-07	9.82985e-06
ecC58105.CDS.8620375579.1	ispF	Cluster_355	2-C-methyl-D-erythritol 2,4-cyclodiphosphate synthase	89.5949	12.0487	-2.89454	1.81875e-06	1.70239e-05
ecC58105.CDS.8620370331.1	cirA	Cluster_6868	colicin I receptor	44591.5	5993.35	-2.89533	4.8946e-05	0.000288108
ecC58105.CDS.8620382927.1		Cluster_6774	conserved hypothetical protein	781.964	105.07	-2.89575	5.76759e-07	6.64622e-06
ecC58105.CDS.8620384393.2	thiG	Cluster_921	thiazole synthase	18.8705	2.53501	-2.89607	0.000445474	0.00191594
ecC58105.CDS.8620389483.2		Cluster_1228	conserved hypothetical protein	46.6263	6.25922	-2.89709	2.87012e-05	0.000183334
ecC58105.CDS.8620365508.1		Cluster_5566	mechanosensitive ion channel family protein	1297.8	173.379	-2.90406	2.74707e-07	3.47515e-06
ecC58105.CDS.8620380882.1	plsX	Cluster_6389	fatty acid/phospholipid synthesis protein PlsX	3813.19	507.419	-2.90975	1.02541e-06	1.07835e-05
ecC58105.CDS.8620371257.1		Cluster_2030	sulfite reductase [NADPH] flavoprotein, alpha-component	126.343	16.7851	-2.91209	9.75952e-07	1.03053e-05
ecC58105.CDS.8620389382.1	metK	Cluster_2540	methionine adenosyltransferase	2488.52	330.559	-2.91231	5.78692e-07	6.65367e-06
ecC58105.CDS.8620371021.1		Cluster_7220	ribonucleoside-diphosphate reductase, alpha subunit	3430.23	455.478	-2.91286	1.43523e-06	1.39847e-05
ecC58105.CDS.8620374048.1	aspS	Cluster_6122	aspartate--tRNA ligase	2544.2	337.158	-2.91572	6.62113e-07	7.41509e-06
ecC58105.CDS.8620372228.1	iadA	Cluster_6325	beta-aspartyl peptidase	449.298	59.3991	-2.91916	6.97761e-07	7.74295e-06
ecC58105.CDS.8620378631.1	recJ	Cluster_4597	single-stranded-DNA-specific exonuclease RecJ	847.059	111.642	-2.92358	2.5334e-07	3.22853e-06
ecC58105.CDS.8620387302.1		Cluster_1996	conserved hypothetical protein	1811.36	238.327	-2.92606	6.09272e-07	6.94355e-06
ecC58105.CDS.8620374926.1	thiD	Cluster_3509	hydroxymethylpyrimidine/phosphomethylpyrimidine kinase	37.9069	4.96562	-2.93241	8.98915e-05	0.000484983
ecC58105.CDS.8620386907.1		Cluster_7290	conserved hypothetical protein	18.6204	2.43061	-2.93749	0.000782233	0.00311808
ecC58105.CDS.8620367944.1	malQ	Cluster_6032	4-alpha-glucanotransferase	258.215	33.4862	-2.94694	9.17512e-07	9.82859e-06
ecC58105.CDS.8620385486.1	hisB	Cluster_6303	histidine biosynthesis bifunctional protein hisB	2796.55	362.642	-2.94703	5.58221e-07	6.44696e-06
ecC58105.CDS.8620369221.1	queA	Cluster_2653	tRNA ribosyltransferase-isomerase	577.191	74.6295	-2.95123	6.73475e-07	7.52605e-06
ecC58105.CDS.8620385816.1		Cluster_7080	peptidase U32 family protein	886.091	114.325	-2.95431	3.96497e-07	4.79317e-06
ecC58105.CDS.8620380577.1	rplQ	Cluster_983	ribosomal protein L17	3022.1	389.581	-2.95556	1.75127e-06	1.66789e-05
ecC58105.CDS.8620379258.1	ygaZ	Cluster_3484	inner membrane protein YgaZ	3064.64	392.481	-2.96502	5.29136e-07	6.194e-06
ecC58105.CDS.8620374622.1	btuB	Cluster_1788	tonB-dependent vitamin B12 receptor	7810.18	999.451	-2.96615	3.62021e-06	3.06739e-05
ecC58105.CDS.8620375856.2	rlmF	Cluster_6197	ribosomal RNA large subunit methyltransferase F	143.25	18.3079	-2.968	1.39734e-06	1.36929e-05
ecC58105.CDS.8620385106.1	metN	Cluster_4967	D-methionine ABC transporter, ATP-binding protein	327.289	41.7902	-2.96933	4.78212e-07	5.66194e-06
ecC58105.CDS.8620387257.1	kdpD	Cluster_4422	sensor protein KdpD	463.303	59.0337	-2.97235	2.34389e-07	3.03182e-06
ecC58105.CDS.8620385591.1	gltB	Cluster_4390	glutamate synthase [NADPH] large chain	4616.43	586.989	-2.97537	6.23483e-07	7.07435e-06
ecC58105.CDS.8620377539.2	holC	Cluster_1407	DNA polymerase III subunit chi	445.771	56.6553	-2.97602	3.06336e-07	3.81256e-06
ecC58105.CDS.8620367374.1	rplB	Cluster_115	ribosomal protein L2	33843.6	4297.07	-2.97746	2.93615e-05	0.000186629
ecC58105.CDS.8620386709.1		Cluster_5964	aspartate kinase, monofunctional class	5067.1	640.406	-2.9841	8.87476e-07	9.54636e-06
ecC58105.CDS.8620372279.2		Cluster_7099	outer membrane transport family protein	2991.58	377.04	-2.98812	1.10646e-06	1.15177e-05
ecC58105.CDS.8620377411.1		Cluster_2635	efflux pump membrane family protein	126.298	15.8773	-2.99179	6.06953e-07	6.93239e-06
ecC58105.CDS.8620378478.1	pdxA	Cluster_833	4-hydroxythreonine-4-phosphate dehydrogenase PdxA	1445.05	181.016	-2.99693	1.27188e-07	1.798e-06
ecC58105.CDS.8620373991.1		Cluster_3067	ROK family protein	20.0218	2.48281	-3.01153	0.000384703	0.00168682
ecC58105.CDS.8620374709.1	ksgA	Cluster_209	dimethyladenosine transferase	2104.88	260.631	-3.01365	1.65848e-07	2.20591e-06
ecC58105.CDS.8620372639.1	etp	Cluster_1398	low molecular weight protein-tyrosine-phosphatase etp	843.546	103.86	-3.02182	1.74035e-07	2.30887e-06
ecC58105.CDS.8620376104.1	entB	Cluster_2990	isochorismatase	2169.75	266.959	-3.02284	1.48157e-07	2.02782e-06
ecC58105.CDS.8620366412.1	proC	Cluster_6230	pyrroline-5-carboxylate reductase	278.71	34.2896	-3.02292	2.37234e-07	3.06097e-06
ecC58105.CDS.8620371782.1	fkpB	Cluster_576	FKBP-type 16 kDa peptidyl-prolyl cis-trans isomerase	302.042	37.0334	-3.02785	1.99069e-07	2.5879e-06
ecC58105.CDS.8620367046.1	gspJ	Cluster_1723	type II secretion system protein J	79.3835	9.72245	-3.02945	7.41668e-07	8.11288e-06
ecC58105.CDS.8620372934.1	dnaN	Cluster_7402	DNA polymerase III, beta subunit	2289.61	280.401	-3.02954	1.44823e-07	1.99817e-06
ecC58105.CDS.8620364832.1	rpsD	Cluster_68	ribosomal protein S4	59927.8	7330.16	-3.03131	4.29395e-05	0.00025714
ecC58105.CDS.8620371684.1	sdaC	Cluster_2311	serine transporter	1342.83	163.979	-3.03369	3.06537e-07	3.81256e-06
ecC58105.CDS.8620385012.1	gspG	Cluster_5168	type II secretion system protein G	115.716	14.0935	-3.03748	3.1647e-07	3.91726e-06
ecC58105.CDS.8620369552.1	fis	Cluster_98	DNA-binding protein fis	785.765	95.6495	-3.03827	2.43385e-07	3.11702e-06
ecC58105.CDS.8620386917.1	prfB	Cluster_6157	peptide chain release factor 2	4725.85	574.904	-3.03918	6.46533e-07	7.28793e-06
ecC58105.CDS.8620377646.2	hisD	Cluster_1167	histidinol dehydrogenase	511.185	62.0271	-3.04287	1.97277e-07	2.57106e-06
ecC58105.CDS.8620386958.1	mrcA	Cluster_4410	penicillin-binding protein 1A	959.149	116.15	-3.04577	1.82774e-07	2.40428e-06
ecC58105.CDS.8620381709.1	ilvB	Cluster_7295	acetolactate synthase, large subunit, biosynthetic type	4218.57	509.598	-3.04932	3.95275e-07	4.78959e-06
ecC58105.CDS.8620383702.1		Cluster_6300	binding--dependent transport system inner membrane component family protein	513.766	62.0589	-3.0494	9.5549e-08	1.41249e-06
ecC58105.CDS.8620380527.1	pcnB	Cluster_5869	poly(A) polymerase	2587.42	312.165	-3.05114	2.3955e-07	3.07551e-06
ecC58105.CDS.8620368588.1	dnaE	Cluster_4387	DNA polymerase III subunit alpha	1523.58	183.81	-3.05118	1.44668e-07	1.99817e-06
ecC58105.CDS.8620381643.1	rlmI	Cluster_6315	ribosomal RNA large subunit methyltransferase I	335.315	40.2356	-3.05897	6.98871e-07	7.74295e-06
ecC58105.CDS.8620367782.1		Cluster_7175	surA N-terminal domain protein	5296.83	635.42	-3.05935	4.63231e-07	5.49715e-06
ecC58105.CDS.8620386406.1		Cluster_4383	bacteriophage replication gene A family protein	30.7335	3.67202	-3.06517	4.84817e-05	0.000286025
ecC58105.CDS.8620376612.1	rpsJ	Cluster_692	ribosomal protein S10	11537.7	1373.03	-3.07092	3.19437e-06	2.7731e-05
ecC58105.CDS.8620366698.1	yhgF	Cluster_7221	protein yhgF	1240.87	147.121	-3.07628	1.15438e-07	1.6591e-06
ecC58105.CDS.8620388578.1		Cluster_1635	electron transport complex, RnfABCDGE type, G subunit	86.6926	10.2649	-3.0782	1.34188e-06	1.33517e-05
ecC58105.CDS.8620367134.1	fabH	Cluster_6190	3-oxoacyl-[acyl-carrier-protein] synthase 3	4357.68	512.48	-3.08799	3.03596e-07	3.79422e-06
ecC58105.CDS.8620366206.1	murA	Cluster_2742	UDP-N-acetylglucosamine 1-carboxyvinyltransferase	1690.14	198.321	-3.09124	1.07753e-07	1.56605e-06
ecC58105.CDS.8620388336.1	oxaA	Cluster_2192	inner membrane protein oxaA	5715.26	669.789	-3.09304	7.10312e-07	7.82083e-06
ecC58105.CDS.8620378893.1	leuB	Cluster_2738	3-isopropylmalate dehydrogenase	938.406	109.827	-3.09498	9.34056e-08	1.38476e-06
ecC58105.CDS.8620383908.1	yeaZ	Cluster_6574	tRNA threonylcarbamoyl adenosine modification protein YeaZ	226.065	26.4031	-3.09796	2.896e-07	3.65052e-06
ecC58105.CDS.8620370283.1	yihI	Cluster_394	der GTPase-activating protein YihI	710.57	82.3912	-3.10842	1.64435e-07	2.19275e-06
ecC58105.CDS.8620385714.1	rplD	Cluster_6622	50S ribosomal protein L4	32049.2	3715.14	-3.1088	1.39005e-05	9.77763e-05
ecC58105.CDS.8620373646.1	cyoA	Cluster_6198	ubiquinol oxidase, subunit II	5268.91	604.666	-3.12329	4.61714e-07	5.49174e-06
ecC58105.CDS.8620378882.1	rnhB	Cluster_3231	ribonuclease HII	458.233	52.316	-3.13076	8.34826e-08	1.25445e-06
ecC58105.CDS.8620371799.1	ispA	Cluster_3057	farnesyl diphosphate synthase	961.441	109.003	-3.14083	7.05025e-08	1.10168e-06
ecC58105.CDS.8620378042.1	ilvM	Cluster_1987	acetolactate synthase isozyme 2 small subunit	647.102	73.3359	-3.1414	7.58006e-08	1.16033e-06
ecC58105.CDS.8620364934.1		Cluster_4033	tRNA threonylcarbamoyl adenosine modification protein YjeE	64.9677	7.34403	-3.14508	5.30466e-07	6.19555e-06
ecC58105.CDS.8620388566.2	rsmF	Cluster_4224	ribosomal RNA small subunit methyltransferase F	884.337	99.1444	-3.15699	1.47245e-07	2.02618e-06
ecC58105.CDS.8620380443.1	rpsS	Cluster_1122	30S ribosomal protein S19	7384.94	825.995	-3.16038	5.37479e-07	6.24924e-06
ecC58105.CDS.8620374393.1		Cluster_2948	putative N-acetylmannosamine-6-phosphate 2-epimerase	10.6966	1.18921	-3.16908	0.00275528	0.00916986
ecC58105.CDS.8620382226.1	prmB	Cluster_6204	-(glutamine-N5) methyltransferase, ribosomal protein L3-specific	3248.02	360.942	-3.16972	1.32389e-07	1.86136e-06
ecC58105.CDS.8620383414.1	miaB	Cluster_1543	tRNA-i(6)A37 thiotransferase enzyme MiaB	959.321	106.448	-3.17187	8.02022e-08	1.21691e-06
ecC58105.CDS.8620381671.1		Cluster_5871	L-serine ammonia-lyase	1117.15	122.867	-3.18465	5.67939e-08	9.12583e-07
ecC58105.CDS.8620389447.1	recR	Cluster_163	recombination protein RecR	453.631	49.8854	-3.18483	8.99135e-08	1.34454e-06
ecC58105.CDS.8620380231.1	atpB	Cluster_353	ATP synthase F0, A subunit	5539.97	607.26	-3.18949	1.76564e-07	2.33643e-06
ecC58105.CDS.8620375811.1	thiQ	Cluster_2964	thiamine ABC transporter, ATP-binding protein	33.5516	3.67202	-3.19174	1.98228e-05	0.00013234
ecC58105.CDS.8620366843.2		Cluster_681	NAD dependent epimerase/dehydratase family protein	320.282	35.0408	-3.19224	9.27737e-08	1.37934e-06
ecC58105.CDS.8620369112.1	trmH	Cluster_5346	tRNA guanosine-2'-O-methyltransferase	506.527	55.3934	-3.19285	4.31205e-08	7.24001e-07
ecC58105.CDS.8620366073.1		Cluster_2187	branched-chain amino acid transport family protein	1234.56	132.83	-3.21634	3.37082e-08	5.7909e-07
ecC58105.CDS.8620386096.1	aat	Cluster_918	leucyl/phenylalanyl-tRNA--protein transferase	385.929	41.5088	-3.21685	7.55853e-08	1.16033e-06
ecC58105.CDS.8620384139.1		Cluster_6337	polyamine ABC transporter, ATP-binding family protein	1117.61	119.613	-3.22398	2.14875e-08	3.97057e-07
ecC58105.CDS.8620376046.1	ispD	Cluster_133	2-C-methyl-D-erythritol 4-phosphate cytidylyltransferase	459.858	49.0298	-3.22946	6.73437e-08	1.05587e-06
ecC58105.CDS.8620388229.1		Cluster_2935	putative phosphoglycerate mutase gpmB	244.17	26.0173	-3.23034	1.02738e-07	1.5016e-06
ecC58105.CDS.8620367732.1		Cluster_341	conserved hypothetical protein	346.503	36.7519	-3.23698	3.38008e-08	5.7909e-07
ecC58105.CDS.8620383311.1		Cluster_4436	putative predicted protein	54.437	5.76901	-3.23819	1.25344e-06	1.26914e-05
ecC58105.CDS.8620373501.1	glnL	Cluster_572	nitrogen regulation protein NR	378.13	39.9542	-3.24246	3.83579e-08	6.52841e-07
ecC58105.CDS.8620375767.1		Cluster_2159	conserved hypothetical protein	11.2647	1.18921	-3.24374	0.00219359	0.00751863
ecC58105.CDS.8620371969.1		Cluster_1951	conserved hypothetical protein	2936.51	309.745	-3.24495	4.85952e-08	7.95669e-07
ecC58105.CDS.8620376429.1	dacB	Cluster_4226	D-alanyl-D-alanine carboxypeptidase/D-alanyl-D-alanine-endopeptidase	707.652	74.5773	-3.24623	3.30592e-08	5.7016e-07
ecC58105.CDS.8620379804.1	ppsA	Cluster_4612	phosphoenolpyruvate synthase	1077.32	113.51	-3.24655	2.69072e-08	4.81723e-07
ecC58105.CDS.8620368927.1	thiP	Cluster_2086	thiamine/thiamine pyrophosphate ABC transporter, permease protein	104.586	10.9639	-3.25387	1.43597e-07	1.99188e-06
ecC58105.CDS.8620372032.2		Cluster_7274	histidine kinase-, DNA gyrase B-, and HSP90-like ATPase family protein	83.3605	8.68983	-3.26196	1.48932e-07	2.02782e-06
ecC58105.CDS.8620374322.1	mglA	Cluster_1511	galactose/methyl galactoside import ATP-binding protein MglA	18.1502	1.88821	-3.2649	0.00180304	0.00635054
ecC58105.CDS.8620384311.1		Cluster_1448	binding--dependent transport system inner membrane component family protein	230.96	23.9725	-3.26819	6.20134e-08	9.81215e-07
ecC58105.CDS.8620367467.1	rpsK	Cluster_1133	30S ribosomal protein S11	17957.9	1858.9	-3.2721	1.72225e-06	1.64409e-05
ecC58105.CDS.8620368877.1	recG	Cluster_7199	ATP-dependent DNA helicase RecG	759.288	78.406	-3.27561	1.93684e-08	3.67078e-07
ecC58105.CDS.8620387926.1	upp	Cluster_530	uracil phosphoribosyltransferase	418.127	42.8432	-3.2868	3.7955e-08	6.48117e-07
ecC58105.CDS.8620384982.1		Cluster_6492	conserved hypothetical protein	307.232	31.3892	-3.29099	3.00169e-08	5.2687e-07
ecC58105.CDS.8620384248.1	folP	Cluster_4774	dihydropteroate synthase	531.977	53.8706	-3.30379	2.28078e-08	4.1552e-07
ecC58105.CDS.8620370987.1	malE	Cluster_427	maltose-binding periplasmic protein	773.713	77.1963	-3.3252	4.04998e-08	6.87036e-07
ecC58105.CDS.8620372927.1		Cluster_2563	putative outer membrane lipoprotein Wza	3724.13	369.73	-3.33236	4.23767e-08	7.14193e-07
ecC58105.CDS.8620367266.1	mutY	Cluster_4673	A/G-specific adenine glycosylase	1108.47	109.389	-3.34103	1.51497e-08	2.94679e-07
ecC58105.CDS.8620381843.1		Cluster_1357	putative sialic acid transporter	18.6053	1.83601	-3.34107	0.000226493	0.00105385
ecC58105.CDS.8620379373.1	rplC	Cluster_271	50S ribosomal protein L3	30440.6	2993.23	-3.34622	3.03521e-06	2.65722e-05
ecC58105.CDS.8620385991.1	rpoB	Cluster_6056	DNA-directed RNA polymerase, beta subunit	37466.9	3683.52	-3.34646	4.44743e-06	3.69952e-05
ecC58105.CDS.8620385286.1	dusB	Cluster_2480	tRNA-dihydrouridine synthase B	2791.42	269.998	-3.36998	2.10231e-08	3.91272e-07
ecC58105.CDS.8620380161.1	leuA	Cluster_2146	2-isopropylmalate synthase	2007.52	193.033	-3.3785	7.10589e-09	1.53191e-07
ecC58105.CDS.8620388798.1	pnp	Cluster_6833	polyribonucleotide nucleotidyltransferase	44204.7	4242.52	-3.3812	3.50513e-06	2.98774e-05
ecC58105.CDS.8620387794.2	pyrC	Cluster_3083	dihydroorotase, homodimeric type	751.659	72.0015	-3.38398	1.3756e-08	2.70622e-07
ecC58105.CDS.8620372221.1	prs	Cluster_4742	ribose-phosphate pyrophosphokinase	2994.65	286.576	-3.3854	2.4042e-08	4.34941e-07
ecC58105.CDS.8620381303.1		Cluster_2565	conserved hypothetical protein	51.9595	4.96562	-3.38734	1.51651e-06	1.46662e-05
ecC58105.CDS.8620370383.1	panF	Cluster_3139	sodium/pantothenate symporter	375.289	35.4583	-3.40381	9.33034e-09	1.91568e-07
ecC58105.CDS.8620379113.1	mrdB	Cluster_974	rod shape-determining protein RodA	424.11	40.0586	-3.40426	1.48261e-08	2.90191e-07
ecC58105.CDS.8620368211.1	ynfM	Cluster_7188	inner membrane transport protein ynfM	1070.93	99.8548	-3.42289	4.41528e-09	1.0337e-07
ecC58105.CDS.8620388404.1	fusA	Cluster_6835	translation elongation factor G	114166	10632.9	-3.42452	1.1786e-05	8.48131e-05
ecC58105.CDS.8620367748.1	fepA	Cluster_5994	ferrienterobactin receptor	27595.2	2566.37	-3.42662	1.25221e-06	1.26914e-05
ecC58105.CDS.8620382214.1	atpG	Cluster_86	ATP synthase F1, gamma subunit	5522.68	513.172	-3.42785	5.27702e-08	8.53228e-07
ecC58105.CDS.8620385618.1		Cluster_1721	phage baseplate assembly V family protein	12.939	1.18921	-3.44365	0.000660929	0.00271185
ecC58105.CDS.8620367171.2		Cluster_4768	PTS system, mannose/fructose/sorbose , IID component family protein	7.04517	0.646801	-3.44524	0.00987622	0.0273699
ecC58105.CDS.8620373386.1	ypdF	Cluster_5005	aminopeptidase ypdF	6.47703	0.594604	-3.44533	0.0130636	0.0346444
ecC58105.CDS.8620378977.1		Cluster_1908	conserved hypothetical protein	12.9616	1.18921	-3.44617	0.000975935	0.00377109
ecC58105.CDS.8620369474.1	accC	Cluster_7083	acetyl-CoA carboxylase, biotin carboxylase subunit	3057.46	279.691	-3.45043	1.28825e-08	2.5764e-07
ecC58105.CDS.8620378259.1	guaA	Cluster_2061	GMP synthase [glutamine-hydrolyzing]	5413	494.106	-3.45353	5.51408e-08	8.8878e-07
ecC58105.CDS.8620379218.2	rimP	Cluster_57	ribosome maturation factor rimP	3687.45	335.345	-3.4589	1.33809e-08	2.6628e-07
ecC58105.CDS.8620384058.1	pyrD	Cluster_3304	dihydroorotate dehydrogenase	1866.52	169.591	-3.46022	7.39404e-09	1.5679e-07
ecC58105.CDS.8620385729.1	ccmA	Cluster_6089	heme ABC exporter, ATP-binding protein CcmA	4630.74	419.593	-3.46418	3.03402e-08	5.30338e-07
ecC58105.CDS.8620370967.1		Cluster_7164	putative acyl-CoA thioester hydrolase ybhC	1992.6	180.317	-3.46605	6.84105e-09	1.49348e-07
ecC58105.CDS.8620377219.1	aceF	Cluster_6117	dihydrolipoyllysine-residue acetyltransferase	10118.2	909.378	-3.47592	1.23235e-07	1.75772e-06
ecC58105.CDS.8620374184.1	sirB2	Cluster_4009	protein sirB2	54.7474	4.91342	-3.47799	6.41997e-07	7.2526e-06
ecC58105.CDS.8620382551.1		Cluster_2881	amino ABC transporter, permease , 3-TM region, His/Glu/Gln/Arg/opine family domain protein	1064.73	94.9096	-3.48779	1.84737e-09	4.82743e-08
ecC58105.CDS.8620379044.1	rlmN	Cluster_2541	23S rRNA m2A2503 methyltransferase	1194.76	106.103	-3.49319	2.51239e-09	6.27975e-08
ecC58105.CDS.8620388682.1	rlmL	Cluster_6087	ribosomal RNA large subunit methyltransferase L	1208.3	107.208	-3.49449	3.95719e-09	9.34435e-08
ecC58105.CDS.8620366599.1		Cluster_5241	conserved hypothetical protein	683.797	60.5883	-3.49646	3.93032e-09	9.32821e-08
ecC58105.CDS.8620368672.1		Cluster_1031	molybdopterin oxidoreductase family protein	1641.77	144.577	-3.50534	4.73253e-09	1.09313e-07
ecC58105.CDS.8620375873.1	gidA	Cluster_6109	tRNA uridine 5-carboxymethylaminomethyl modification enzyme GidA	2376.67	206.25	-3.52647	3.34852e-09	8.17228e-08
ecC58105.CDS.8620373414.1	thiF	Cluster_156	thiazole biosynthesis adenylyltransferase ThiF	14.3782	1.2414	-3.53384	0.000525248	0.00222939
ecC58105.CDS.8620369336.1	lspA	Cluster_1283	signal peptidase II	436.842	37.5962	-3.53845	2.91526e-09	7.18265e-08
ecC58105.CDS.8620384181.1	asnB	Cluster_4246	asparagine synthase	8432.71	724.642	-3.54066	9.22402e-08	1.37536e-06
ecC58105.CDS.8620371249.1	entC	Cluster_4930	isochorismate synthase entC	3653.86	313.851	-3.54127	4.44792e-09	1.03665e-07
ecC58105.CDS.8620387358.1	uhpA	Cluster_5119	transcriptional regulatory protein uhpA	70.7923	6.05043	-3.54848	1.13647e-07	1.64249e-06
ecC58105.CDS.8620372541.1		Cluster_854	4'-phosphopantetheinyl transferase superfamily protein	5385.46	459.079	-3.55226	8.88325e-09	1.83848e-07
ecC58105.CDS.8620385292.1		Cluster_1606	phage virion morphogenesis protein	7.03763	0.594604	-3.56509	0.00819405	0.0233073
ecC58105.CDS.8620371743.1		Cluster_2080	(2,3-dihydroxybenzoyl)adenylate synthase	3846.77	324.939	-3.56541	3.68338e-09	8.86409e-08
ecC58105.CDS.8620377303.1	mreC	Cluster_7435	rod shape-determining protein MreC	772.035	63.8745	-3.59536	8.4411e-10	2.49008e-08
ecC58105.CDS.8620368332.1		Cluster_303	ABC transporter family protein	1761.72	145.651	-3.5964	8.24477e-10	2.45163e-08
ecC58105.CDS.8620386864.1		Cluster_6887	formate dehydrogenase, alpha subunit	3019.87	247.884	-3.60675	5.30114e-09	1.18736e-07
ecC58105.CDS.8620373408.1	pta	Cluster_4546	phosphate acetyltransferase	5694.92	462.697	-3.62154	7.1368e-09	1.53219e-07
ecC58105.CDS.8620388757.1	thiE	Cluster_1610	thiamine-phosphate pyrophosphorylase	12.401	0	-3.63239	4.56781e-05	0.000271342
ecC58105.CDS.8620367502.1	purC	Cluster_2775	phosphoribosylaminoimidazolesuccinocarboxamide synthase	4125.3	331.444	-3.63766	5.19591e-09	1.17838e-07
ecC58105.CDS.8620375803.1	recO	Cluster_338	DNA repair protein RecO	323.742	25.9651	-3.6402	3.97325e-09	9.34435e-08
ecC58105.CDS.8620378294.1		Cluster_712	nucleotide sugar dehydrogenase family protein	1077.72	86.0427	-3.64679	5.08393e-10	1.60392e-08
ecC58105.CDS.8620369497.1		Cluster_5358	electron transport complex, RnfABCDGE type, E subunit	125.858	10.0356	-3.64859	7.86982e-09	1.64852e-07
ecC58105.CDS.8620372603.1	recF	Cluster_2656	DNA replication and repair protein recF	1148.92	91.603	-3.64874	5.50677e-10	1.72679e-08
ecC58105.CDS.8620376882.1	gpt	Cluster_5186	xanthine phosphoribosyltransferase	869.096	69.2577	-3.64947	1.04825e-09	3.01315e-08
ecC58105.CDS.8620376362.1	cyoB	Cluster_7194	cytochrome o ubiquinol oxidase, subunit I	5672.39	451.658	-3.65065	1.04211e-08	2.12279e-07
ecC58105.CDS.8620386508.1	lepA	Cluster_6132	GTP-binding protein LepA	2364.16	187.107	-3.65939	9.05093e-10	2.63087e-08
ecC58105.CDS.8620388252.2	speA	Cluster_6018	arginine decarboxylase	2646.45	209.067	-3.66202	1.18068e-09	3.33817e-08
ecC58105.CDS.8620366522.1	sdhC	Cluster_2055	succinate dehydrogenase, cytochrome b556 subunit	425.031	33.1525	-3.68038	2.88571e-09	7.14387e-08
ecC58105.CDS.8620365259.1		Cluster_5966	putative permease yjcD	445.916	34.5505	-3.68999	8.47031e-10	2.49008e-08
ecC58105.CDS.8620370237.1	nusA	Cluster_4721	transcription elongation protein nusA	29499	2229.99	-3.72555	2.3305e-07	3.02206e-06
ecC58105.CDS.8620375256.1	dppC	Cluster_7336	dipeptide transport system permease protein dppC	356.762	26.8933	-3.72964	6.28728e-10	1.92488e-08
ecC58105.CDS.8620378007.1	napF	Cluster_5220	ferredoxin-type protein NapF	50.8144	3.82861	-3.73034	3.72202e-06	3.14156e-05
ecC58105.CDS.8620374966.1	radA	Cluster_7120	DNA repair protein RadA	785.332	58.0533	-3.75785	3.42203e-10	1.23815e-08
ecC58105.CDS.8620382167.1	gspC	Cluster_3203	type II secretion system protein C	622.582	45.9002	-3.76169	4.04892e-10	1.36033e-08
ecC58105.CDS.8620387879.1		Cluster_4606	electron transport complex, RnfABCDGE type, C subunit	660.352	48.5396	-3.766	3.94792e-10	1.34666e-08
ecC58105.CDS.8620365866.1	accB	Cluster_1024	acetyl-CoA carboxylase, biotin carboxyl carrier protein	2091.43	150.428	-3.79734	2.91467e-10	1.08263e-08
ecC58105.CDS.8620387142.2	guaB	Cluster_1671	inosine-5'-monophosphate dehydrogenase	2059.34	147.965	-3.79885	3.02152e-10	1.10875e-08
ecC58105.CDS.8620371309.1	kdpB	Cluster_1115	K+-transporting ATPase, B subunit	240.137	17.1709	-3.80582	4.66392e-10	1.49707e-08
ecC58105.CDS.8620367038.1	leuC	Cluster_3100	3-isopropylmalate dehydratase large subunit	1297.64	91.9774	-3.81846	1.99739e-10	7.7703e-09
ecC58105.CDS.8620365781.1	bioD	Cluster_3566	dethiobiotin synthase	266.197	18.7981	-3.82384	3.95618e-10	1.34666e-08
ecC58105.CDS.8620371191.1	ilvB	Cluster_1899	acetolactate synthase, large subunit, biosynthetic type	511.651	35.8441	-3.83535	3.80537e-10	1.32141e-08
ecC58105.CDS.8620375491.1	gspI	Cluster_2249	type II secretion system protein I	113.526	7.93864	-3.83799	2.12218e-09	5.46277e-08
ecC58105.CDS.8620382039.1	purK	Cluster_2666	phosphoribosylaminoimidazole carboxylase, ATPase subunit	389.43	27.1339	-3.8432	3.85688e-10	1.33037e-08
ecC58105.CDS.8620371513.1	proB	Cluster_601	glutamate 5-kinase	964.956	67.0245	-3.8477	1.13092e-10	4.71884e-09
ecC58105.CDS.8620378506.1	serB	Cluster_4716	phosphoserine phosphatase SerB	393.568	27.2791	-3.85074	4.2682e-10	1.3977e-08
ecC58105.CDS.8620382487.1	atpA	Cluster_1203	ATP synthase F1, alpha subunit	33970.1	2349.57	-3.8538	1.33643e-07	1.8739e-06
ecC58105.CDS.8620386767.1	atpE	Cluster_37	ATP synthase F0, C subunit	5878.34	398.048	-3.88439	6.18858e-10	1.91735e-08
ecC58105.CDS.8620364889.1	thrA	Cluster_6891	bifunctional aspartokinase/homoserine dehydrogenase 1	2892.73	195.827	-3.88478	1.63905e-10	6.52343e-09
ecC58105.CDS.8620365457.2	glyA	Cluster_4322	serine hydroxymethyltransferase	10417.8	704.641	-3.88602	5.92373e-09	1.31542e-07
ecC58105.CDS.8620371436.1		Cluster_5872	L-serine ammonia-lyase	144.349	9.18004	-3.97491	1.28968e-09	3.59894e-08
ecC58105.CDS.8620364962.1	gspH	Cluster_1758	type II secretion system protein H	161.798	10.2127	-3.98576	2.92943e-10	1.08263e-08
ecC58105.CDS.8620376333.1		Cluster_4947	binding--dependent transport system inner membrane component family protein	559.604	34.9886	-3.99945	3.74183e-11	1.84383e-09
ecC58105.CDS.8620368238.1	pheS	Cluster_6352	phenylalanine--tRNA ligase, alpha subunit	2197.19	134.989	-4.02475	2.94311e-11	1.49291e-09
ecC58105.CDS.8620374676.1	fiu	Cluster_6848	catecholate siderophore receptor fiu	4408.14	265.992	-4.05072	1.19556e-10	4.94868e-09
ecC58105.CDS.8620380588.1	hisC	Cluster_6296	histidinol-phosphate transaminase	1286.74	76.2046	-4.07769	9.14737e-12	5.56806e-10
ecC58105.CDS.8620384007.1	thiI	Cluster_4219	tRNA sulfurtransferase ThiI	1765.14	104.11	-4.0836	1.95693e-11	1.06581e-09
ecC58105.CDS.8620386951.1	atpF	Cluster_481	ATP synthase F0, B subunit	14533.6	844.323	-4.10546	1.50939e-09	4.04641e-08
ecC58105.CDS.8620376161.1	rdgB	Cluster_1532	non-canonical purine NTP pyrophosphatase, RdgB/HAM1 family	386.704	21.9799	-4.13697	4.83579e-11	2.29545e-09
ecC58105.CDS.8620384741.1	trmU	Cluster_6279	tRNA (5-methylaminomethyl-2-thiouridylate)-methyltransferase	2606.88	145.775	-4.1605	9.12187e-12	5.56806e-10
ecC58105.CDS.8620366361.1		Cluster_4610	radical SAM superfamily protein	1595.79	89.161	-4.16171	1.59835e-11	8.98896e-10
ecC58105.CDS.8620378107.1	gcvT	Cluster_7400	glycine cleavage system T protein	5021.31	279.094	-4.16924	6.53094e-11	2.97224e-09
ecC58105.CDS.8620371661.1	emrB	Cluster_1441	multidrug resistance protein B	123.98	6.85382	-4.17705	1.79021e-10	7.07063e-09
ecC58105.CDS.8620377123.1	ndk	Cluster_613	nucleoside diphosphate kinase	4604.5	252.455	-4.18895	5.40495e-11	2.54229e-09
ecC58105.CDS.8620377196.1		Cluster_6376	type II secretion system (T2SS), K family protein	133.557	7.29184	-4.19503	8.01746e-11	3.5455e-09
ecC58105.CDS.8620376707.1	secE	Cluster_3988	preprotein translocase, SecE subunit	3789.81	201.67	-4.23205	1.42895e-11	8.30717e-10
ecC58105.CDS.8620375568.1		Cluster_4718	oligopeptide/dipeptide ABC transporter, ATP-binding , C-terminal domain protein	1012.44	53.0037	-4.2556	1.97375e-12	1.38002e-10
ecC58105.CDS.8620380861.1	thrB	Cluster_941	homoserine kinase	941.678	48.3308	-4.28422	1.96683e-12	1.38002e-10
ecC58105.CDS.8620365574.1	codB	Cluster_6320	cytosine permease	508.686	24.9007	-4.35252	3.71058e-12	2.52612e-10
ecC58105.CDS.8620388316.1		Cluster_360	virulence promoting factor family protein	482.667	22.6267	-4.41493	4.48847e-12	3.01602e-10
ecC58105.CDS.8620388742.1		Cluster_629	uracil-xanthine permease family protein	2155.88	99.73	-4.43411	4.44368e-13	4.03362e-11
ecC58105.CDS.8620376014.1	pitA	Cluster_1290	low-affinity inorganic phosphate transporter 1	11675.4	508.722	-4.52046	3.96362e-11	1.93469e-09
ecC58105.CDS.8620373566.1	purN	Cluster_2920	phosphoribosylglycinamide formyltransferase	1342.42	58.0533	-4.53132	3.22124e-13	3.14466e-11
ecC58105.CDS.8620387644.1	kdpA	Cluster_1848	K+-transporting ATPase, A subunit	243.94	10.14	-4.58839	9.36579e-13	7.57166e-11
ecC58105.CDS.8620380026.1	kdpC	Cluster_1711	K+-transporting ATPase, C subunit	59.104	2.43061	-4.60386	1.35737e-09	3.73565e-08
ecC58105.CDS.8620369284.2	malK	Cluster_2713	maltose/maltodextrin import ATP-binding protein MalK	169.787	6.80163	-4.6417	1.12521e-11	6.76959e-10
ecC58105.CDS.8620384153.1	purT	Cluster_4924	phosphoribosylglycinamide formyltransferase 2	1383.07	55.2686	-4.64527	1.12092e-13	1.23397e-11
ecC58105.CDS.8620389403.1	atpH	Cluster_200	ATP synthase F1, delta subunit	11684.1	463.936	-4.65448	1.20828e-11	7.18579e-10
ecC58105.CDS.8620366733.1	pstA	Cluster_3044	phosphate ABC transporter, permease protein PstA	326.463	12.8521	-4.66685	1.19931e-12	9.40185e-11
ecC58105.CDS.8620387999.1	gcvP	Cluster_4385	glycine dehydrogenase	14568	549.861	-4.72759	2.19449e-11	1.1586e-09
ecC58105.CDS.8620383188.1	bioA	Cluster_2286	adenosylmethionine-8-amino-7-oxononanoate transaminase	1099.84	38.4313	-4.83886	7.01228e-15	1.17037e-12
ecC58105.CDS.8620387726.1	purE	Cluster_1009	N5-carboxyaminoimidazole ribonucleotide mutase	470.211	16.3471	-4.84621	5.15978e-14	6.20854e-12
ecC58105.CDS.8620366263.1	rnpA	Cluster_74	ribonuclease P protein component	2176.42	74.4934	-4.8687	1.11422e-14	1.64713e-12
ecC58105.CDS.8620383996.1	rapA	Cluster_4379	RNA polymerase-associated protein rapA	978.88	33.4135	-4.87263	1.64137e-14	2.35901e-12
ecC58105.CDS.8620370486.2	gspD	Cluster_4640	type II secretion system protein D	1634.02	55.1007	-4.89021	4.76548e-15	8.38199e-13
ecC58105.CDS.8620375848.2	hflD	Cluster_284	high frequency lysogenization protein hflD	2283.51	75.7665	-4.91355	9.35137e-15	1.47835e-12
ecC58105.CDS.8620379596.1	purB	Cluster_624	adenylosuccinate lyase	15181.6	489.874	-4.95377	6.71939e-12	4.18869e-10
ecC58105.CDS.8620365854.1		Cluster_3974	conserved hypothetical protein	20.0445	0.594604	-5.07513	1.05701e-05	7.72456e-05
ecC58105.CDS.8620383782.1	bioB	Cluster_6387	biotin synthase	4224.18	123.044	-5.10142	3.6209e-15	6.69091e-13
ecC58105.CDS.8620375418.1	bioC	Cluster_2844	malonyl-CoA O-methyltransferase BioC	211.79	5.50802	-5.26496	2.0591e-14	2.76834e-12
ecC58105.CDS.8620367116.1	sdhD	Cluster_663	succinate dehydrogenase, hydrophobic membrane anchor protein	184.302	4.75683	-5.27593	1.94644e-13	2.05528e-11
ecC58105.CDS.8620386297.1	purF	Cluster_5901	amidophosphoribosyltransferase	3974.28	96.412	-5.36534	7.31919e-16	1.57487e-13
ecC58105.CDS.8620380083.1	sdhA	Cluster_7282	succinate dehydrogenase, flavoprotein subunit	1361.67	32.297	-5.39784	1.77426e-16	4.46005e-14
ecC58105.CDS.8620372698.1	purD	Cluster_2388	phosphoribosylamine--glycine ligase	1139.52	26.1421	-5.44591	6.38854e-17	2.20362e-14
ecC58105.CDS.8620386417.1	cvpA	Cluster_674	colicin V production protein	1476.5	24.1291	-5.93526	6.55448e-19	3.7681e-16
ecC58105.CDS.8620378394.1	gspE	Cluster_4197	type II secretion system protein E	1200.47	17.8699	-6.06992	1.01944e-19	1.05491e-16
ecC58105.CDS.8620382222.1	carB	Cluster_292	carbamoyl-phosphate synthase large chain	11386.6	167.231	-6.08935	1.0318e-16	3.33657e-14
ecC58105.CDS.8620377794.1	bioF	Cluster_4872	8-amino-7-oxononanoate synthase	964.243	13.8325	-6.12326	1.46126e-19	1.26009e-16
ecC58105.CDS.8620370404.1	gspF	Cluster_4910	type II secretion system protein F	213.365	2.97302	-6.16525	2.81732e-16	6.62583e-14
ecC58105.CDS.8620365042.1	purL	Cluster_5508	phosphoribosylformylglycinamidine synthase	11556.4	117.119	-6.62457	9.26523e-19	4.79383e-16
ecC58105.CDS.8620378514.1	asnA	Cluster_5259	aspartate--ammonia ligase	8239.05	81.2019	-6.66482	3.26612e-19	2.11236e-16
ecC58105.CDS.8620386009.1	yjiY	Cluster_6036	inner membrane protein YjiY	12431.5	98.947	-6.97313	6.78061e-20	8.77072e-17
ecC58105.CDS.8620382688.1	purH	Cluster_4269	phosphoribosylaminoimidazolecarboxamide formyltransferase/IMP cyclohydrolase	8300.09	59.222	-7.13085	2.07741e-21	5.37427e-18
ecC58105.CDS.8620379838.2	carA	Cluster_6332	carbamoyl-phosphate synthase small chain	10655.7	75.0676	-7.14923	1.17461e-20	2.02581e-17
ecC58105.CDS.8620381311.1	purM	Cluster_6411	phosphoribosylformylglycinamidine cyclo-ligase	7735.22	45.0764	-7.42293	1.57268e-22	8.13707e-19
aThese are locus ids that were generated by an in-house annotation pipeline.
bLFC is the log2 fold-change value of the read counts. Any read counts that were zero were considered one for the LFC calculation.

## Sheet: DMEM 1 vs. DMEM 0.2
Locus IDa	Gene ID	LS-BSR Cluster ID	Predicted Protein Function	Read Counts (DMEM 0.2)	Read Counts (DMEM 1)	LFC (DMEM 1/ DMEM 0.2)b	p-value	FDR
ecC58105.CDS.8620360291.1		Cluster_6264	bacterial regulatory helix-turn-helix s, AraC family protein	50.4234	37388.3	9.53427	7.92768e-19	1.70742e-16
ecC58105.CDS.8620373081.1	grcA	Cluster_391	autonomous glycyl radical cofactor GrcA	238.288	107366	8.81562	3.74904e-17	3.95485e-15
ecC58105.CDS.8620360467.1		Cluster_1197	perC transcriptional activator family protein	24.466	10347.4	8.72428	6.39643e-20	2.20421e-17
ecC58105.CDS.8620379943.1	bfpA	Cluster_3217	major structural subunit of bundle-forming pilus	104.361	37715	8.49741	2.15306e-16	1.85486e-14
ecC58105.CDS.8620360343.1		Cluster_5125	hypothetical protein	36.2847	12704.9	8.45181	1.38811e-18	2.42196e-16
ecC58105.CDS.8620388076.1		Cluster_6714	putative cesF protein	56.6567	17619.3	8.28069	3.26106e-17	3.51176e-15
ecC58105.CDS.8620362790.1		Cluster_6801	conserved hypothetical protein	0.805993	237.544	8.20321	1.42183e-21	1.04992e-18
ecC58105.CDS.8620377626.1		Cluster_6621	ERF superfamily protein	4.36517	1284.34	8.20077	1.09616e-24	5.66607e-21
ecC58105.CDS.8620360256.1		Cluster_5539	putative membrane protein	36.0926	10463.9	8.17951	1.31509e-18	2.42196e-16
ecC58105.CDS.8620363155.1		Cluster_1881	hypothetical protein	1.8116	522.272	8.17139	1.17997e-23	2.03309e-20
ecC58105.CDS.8620366041.1		Cluster_6717	hypothetical protein	331.06	74146.8	7.80715	2.19297e-14	9.9434e-13
ecC58105.CDS.8620382558.1		Cluster_2485	enterobacterial EspB family protein	1291.68	289021	7.80578	6.17828e-16	4.83872e-14
ecC58105.CDS.8620369028.1	espG	Cluster_4856	LEE-encoded effector EspG	230.345	51502.8	7.80471	1.65059e-14	7.68639e-13
ecC58105.CDS.8620374302.1		Cluster_1495	lysozyme	0.670408	133.2	7.63434	2.12858e-18	3.14361e-16
ecC58105.CDS.8620360248.1		Cluster_3698	transposase, Mutator family protein	23.9877	4725.11	7.62191	2.87213e-19	7.42302e-17
ecC58105.CDS.8620374003.1		Cluster_7447	conserved hypothetical protein	30.2285	5802.97	7.58474	1.5894e-18	2.56738e-16
ecC58105.CDS.8620380839.1	fliC	Cluster_7296	flagellin	42.7892	7723.59	7.49588	3.05202e-17	3.35657e-15
ecC58105.CDS.8620375498.1		Cluster_773	conserved hypothetical protein	8.46669	1519.6	7.48768	1.36068e-22	1.75834e-19
ecC58105.CDS.8620382912.1		Cluster_2095	biofilm formation family protein	26.6693	4697.57	7.46059	1.02816e-18	2.04405e-16
ecC58105.CDS.8620365882.1		Cluster_1473	putative periplasmic protein	30.8499	5355.05	7.43949	9.81873e-19	2.03012e-16
ecC58105.CDS.8620372044.1		Cluster_4864	secretion system effector C (SseC) like family protein	3020.18	521098	7.43078	6.44898e-16	4.97534e-14
ecC58105.CDS.8620379777.1		Cluster_1498	putative cesD	92.5197	15892.3	7.42435	2.95244e-15	1.79543e-13
ecC58105.CDS.8620380167.1		Cluster_2705	type III secretion effector delivery regulator, TyeA family	1216.45	200587	7.36541	1.37993e-14	6.60451e-13
ecC58105.CDS.8620374318.1		Cluster_2058	conserved hypothetical protein	0.470789	77.3877	7.36088	7.68829e-16	5.67725e-14
ecC58105.CDS.8620364661.1		Cluster_1701	fimbrial family protein	4.70037	720.313	7.25971	5.06733e-22	4.36551e-19
ecC58105.CDS.8620385967.1		Cluster_2081	type III secretion apparatus protein, YscI/HrpB, C-terminal domain	906.825	133872	7.20581	1.68053e-13	5.94976e-12
ecC58105.CDS.8620374282.2	espA	Cluster_5129	espA	1918.06	279218	7.1856	2.17225e-14	9.9366e-13
ecC58105.CDS.8620387941.1		Cluster_4901	putative bfpC	53.881	7813.62	7.18007	1.53082e-16	1.413e-14
ecC58105.CDS.8620374881.1		Cluster_3239	putative EscJ protein	919.8	132657	7.17216	2.00206e-13	6.77949e-12
ecC58105.CDS.8620383066.1		Cluster_6652	conserved hypothetical protein	8.13148	1164.55	7.16203	3.37874e-22	3.49294e-19
ecC58105.CDS.8620370013.2	eae	Cluster_6880	intimin	4323.18	610309	7.1413	2.25581e-15	1.40485e-13
ecC58105.CDS.8620365318.1		Cluster_6081	bacterial type II and III secretion system family protein	112.734	15122	7.06759	1.769e-14	8.16423e-13
ecC58105.CDS.8620381388.1		Cluster_1388	bacterial regulatory s, luxR family protein	72.4038	9503.11	7.03619	2.21937e-15	1.40485e-13
ecC58105.CDS.8620379817.1		Cluster_1998	transglycosylase SLT domain protein	12.233	1570.3	7.00412	2.57979e-21	1.5267e-18
ecC58105.CDS.8620385251.1		Cluster_4239	AAA domain protein	224.002	27850.1	6.95803	2.85191e-13	9.15621e-12
ecC58105.CDS.8620376098.1		Cluster_3201	esterase-like activity of phytase family protein	44.0735	5424.55	6.94345	6.10079e-17	6.06442e-15
ecC58105.CDS.8620371974.1		Cluster_1509	putative rOrf6	197.517	24285.4	6.94196	4.97754e-13	1.49587e-11
ecC58105.CDS.8620372272.1		Cluster_4693	sepQ family protein	240.491	29549.7	6.94102	5.11569e-13	1.51971e-11
ecC58105.CDS.8620369711.2		Cluster_1790	putative type III secretion system, LEE associated	93.9396	11476.6	6.93274	7.1763e-15	3.63669e-13
ecC58105.CDS.8620376854.1		Cluster_5530	putative membrane protein	0.335204	38.5866	6.84692	4.07844e-11	8.33259e-10
ecC58105.CDS.8620384688.2		Cluster_4122	putative regulatory protein N	7.18991	821.716	6.83652	2.65821e-21	1.5267e-18
ecC58105.CDS.8620384478.1		Cluster_543	phage regulatory , Rha family protein	0	111.081	6.79547	1.90243e-19	5.46315e-17
ecC58105.CDS.8620379566.1		Cluster_5633	putative gp42.1	0.941579	104.288	6.79127	7.33398e-17	7.1527e-15
ecC58105.CDS.8620374801.1		Cluster_2004	acetyltransferase family protein	20.0858	2194.94	6.77186	3.19754e-19	7.51276e-17
ecC58105.CDS.8620380516.1		Cluster_2278	putative type III secretion system, LEE associated	15.3854	1650.84	6.74549	4.24228e-20	1.68679e-17
ecC58105.CDS.8620364838.1		Cluster_701	prophage tail fibre family protein	0.470789	48.7483	6.69413	1.24556e-12	3.42463e-11
ecC58105.CDS.8620384706.1	ompT	Cluster_4734	protease 7	55.5345	5678.61	6.67601	9.08355e-16	6.61308e-14
ecC58105.CDS.8620365218.1		Cluster_4259	type III secretion outer membrane pore, YscC/HrcC family	1838.77	187990	6.67577	1.07211e-12	3.0118e-11
ecC58105.CDS.8620386363.1		Cluster_85	conserved hypothetical protein	3.42359	344.966	6.6548	2.77938e-19	7.42302e-17
ecC58105.CDS.8620380414.1		Cluster_5529	putative membrane protein	3.49514	344.834	6.62441	6.01143e-20	2.20421e-17
ecC58105.CDS.8620373849.1		Cluster_5434	conserved hypothetical protein	1.88316	182.425	6.59801	1.71698e-18	2.68941e-16
ecC58105.CDS.8620378623.1		Cluster_3815	hypothetical protein	0.470789	45.5423	6.59598	3.4711e-12	8.46326e-11
ecC58105.CDS.8620371317.1	hdeA	Cluster_735	chaperone-like protein hdeA	12.8319	1143.08	6.47706	1.02488e-19	3.11624e-17
ecC58105.CDS.8620383246.1		Cluster_3992	conserved hypothetical protein	5.57792	496.111	6.47479	6.96811e-20	2.25113e-17
ecC58105.CDS.8620367401.1		Cluster_3832	putative membrane protein	61.3006	5441.93	6.47207	6.79278e-16	5.16351e-14
ecC58105.CDS.8620378131.1		Cluster_2281	conserved hypothetical protein	538.568	45052.4	6.38633	1.18553e-11	2.67598e-10
ecC58105.CDS.8620389067.1		Cluster_6739	cysteine protease , YopT-type domain protein	1247.71	104373	6.38631	1.16068e-11	2.63138e-10
ecC58105.CDS.8620386743.1	cesT	Cluster_359	tir chaperone	6570.71	547712	6.38122	3.47234e-13	1.06844e-11
ecC58105.CDS.8620388009.2		Cluster_2976	outer membrane insertion C-terminal signal domain protein	2.88877	229.717	6.31326	3.18069e-18	4.44351e-16
ecC58105.CDS.8620373996.1		Cluster_4008	H-NS histone family protein	398.767	31578.7	6.30727	9.97915e-12	2.27234e-10
ecC58105.CDS.8620363064.1		Cluster_6921	putative phage protein	0.470789	36.5764	6.27969	8.48199e-11	1.61189e-09
ecC58105.CDS.8620387868.1		Cluster_4469	bacteriophage lambda Kil family protein	5.03558	388.676	6.27027	1.40566e-18	2.42196e-16
ecC58105.CDS.8620364702.1		Cluster_3312	conserved hypothetical protein	21.0989	1587.35	6.23331	1.78299e-18	2.71067e-16
ecC58105.CDS.8620383986.1		Cluster_4999	type II secretion system (T2SS), F family protein	119.204	8675.87	6.1855	1.05476e-13	4.1939e-12
ecC58105.CDS.8620377462.1	dps	Cluster_988	DNA protection during starvation protein	161.485	11721.1	6.18156	1.31588e-12	3.54259e-11
ecC58105.CDS.8620387059.1	hdeB	Cluster_449	protein hdeB	10.4854	721.763	6.10507	4.6329e-19	1.04119e-16
ecC58105.CDS.8620373198.2		Cluster_4651	tonB dependent receptor family protein	1007.01	68845.5	6.09521	1.14995e-10	2.11534e-09
ecC58105.CDS.8620374961.1		Cluster_7299	conserved hypothetical protein	10.9487	734.963	6.06884	1.47973e-18	2.46733e-16
ecC58105.CDS.8620367593.1		Cluster_7477	putative predicted protein	21.5772	1378.34	5.99728	3.78273e-18	5.14551e-16
ecC58105.CDS.8620379209.1		Cluster_5842	phage holin, lambda family	1.34082	85.0496	5.98712	4.47601e-14	1.88102e-12
ecC58105.CDS.8620388539.1		Cluster_2611	type III secretion apparatus protein, YscD/HrpQ family	441.074	27644.6	5.96983	9.11213e-11	1.71275e-09
ecC58105.CDS.8620373947.1		Cluster_5391	conserved hypothetical protein	0.335204	20.9234	5.96393	1.84965e-07	1.64842e-06
ecC58105.CDS.8620387106.1		Cluster_6423	putative predicted protein	1.00561	62.4431	5.9564	1.09478e-12	3.05888e-11
ecC58105.CDS.8620365539.1		Cluster_1857	conserved hypothetical protein	415.448	25555.2	5.94281	4.82687e-11	9.67059e-10
ecC58105.CDS.8620374692.1		Cluster_113	type III secretion system regulator family protein	266.2	16356.9	5.94125	2.19094e-11	4.77846e-10
ecC58105.CDS.8620368072.1		Cluster_5002	conserved hypothetical protein	615.669	37140.3	5.91469	1.24145e-10	2.25159e-09
ecC58105.CDS.8620369716.1		Cluster_1474	ipaB/EvcA family protein	1005.34	60447	5.90992	2.87844e-10	4.72338e-09
ecC58105.CDS.8620372881.1		Cluster_4366	type III secretion apparatus H+-transporting two-sector ATPase	648.105	38696.8	5.89984	2.76219e-10	4.5762e-09
ecC58105.CDS.8620371672.1	escU	Cluster_4019	escU	73.3905	4352.76	5.89019	1.53615e-14	7.21849e-13
ecC58105.CDS.8620389136.1	bolA	Cluster_1856	protein BolA	20.8127	1231.96	5.88735	4.08979e-17	4.22802e-15
ecC58105.CDS.8620378081.2		Cluster_6505	conserved hypothetical protein	4.97154	287.967	5.85606	2.85768e-17	3.21116e-15
ecC58105.CDS.8620376181.1		Cluster_4047	putative ubiquitin carboxyl-terminal hydrolase 35	2.08278	119.505	5.84242	1.22886e-15	8.58376e-14
ecC58105.CDS.8620370907.1		Cluster_5617	conserved hypothetical protein	6.44795	369.122	5.83911	4.47169e-17	4.53219e-15
ecC58105.CDS.8620382753.1		Cluster_7279	conserved hypothetical protein	170.577	9675.02	5.82577	1.9474e-12	4.93438e-11
ecC58105.CDS.8620360446.1		Cluster_3642	conserved hypothetical protein	38.6462	2186.89	5.82241	2.92367e-16	2.44118e-14
ecC58105.CDS.8620388914.1		Cluster_4458	conserved hypothetical protein	1.00561	56.4643	5.81119	5.71143e-12	1.34193e-10
ecC58105.CDS.8620375021.1	wrbA	Cluster_1524	quinone oxidoreductase, type IV	12.6247	700.458	5.79398	2.76912e-17	3.18079e-15
ecC58105.CDS.8620362893.2		Cluster_181	repressor protein C2	97.8114	5416.99	5.79135	2.0067e-13	6.77949e-12
ecC58105.CDS.8620366069.1		Cluster_4462	hypothetical protein	13.6454	755.148	5.79028	4.59559e-18	6.09093e-16
ecC58105.CDS.8620378377.1		Cluster_78	yccJ-like family protein	6.51198	359.959	5.78859	7.95626e-17	7.61591e-15
ecC58105.CDS.8620379694.1		Cluster_3652	conserved hypothetical protein	0.805993	44.1819	5.77655	5.03566e-11	1.00499e-09
ecC58105.CDS.8620384242.1		Cluster_7223	pentapeptide repeats family protein	322.209	17536.1	5.76619	5.50552e-11	1.08618e-09
ecC58105.CDS.8620381614.1	raiA	Cluster_451	ribosome-associated inhibitor A	386.662	20638.4	5.73811	1.16805e-10	2.14101e-09
ecC58105.CDS.8620369722.1		Cluster_1194	conserved hypothetical protein	3.83035	201.286	5.71563	1.67825e-16	1.52191e-14
ecC58105.CDS.8620370716.1	tir	Cluster_2178	tir	8630.91	452217	5.71136	3.41903e-11	7.1262e-10
ecC58105.CDS.8620367073.1		Cluster_3803	hypothetical protein	1.74757	91.52	5.71066	1.21168e-14	5.90866e-13
ecC58105.CDS.8620370323.1		Cluster_4560	tonB-dependent hemoglobin/transferrin/lactoferrin receptor family protein	2861.93	149125	5.70339	3.93658e-10	6.339e-09
ecC58105.CDS.8620365244.1		Cluster_5584	hypothetical protein	31.2341	1619.4	5.69619	3.26572e-16	2.67945e-14
ecC58105.CDS.8620370891.1	osmY	Cluster_5099	osmotically-inducible protein Y	42.8307	2212.1	5.69063	4.42517e-15	2.48627e-13
ecC58105.CDS.8620364743.1		Cluster_2773	putative membrane protein	11.0203	567.085	5.68533	2.07699e-17	2.49673e-15
ecC58105.CDS.8620370378.1	hemS	Cluster_4962	hemin transport protein hemS	281.774	14335.2	5.66888	7.26302e-11	1.40609e-09
ecC58105.CDS.8620377879.1	eprI	Cluster_76	type III secretion apparatus needle protein	568.15	28826.1	5.66496	5.76404e-10	9.05603e-09
ecC58105.CDS.8620367996.1		Cluster_2802	fimbrial family protein	280.132	14122.7	5.65577	5.56588e-11	1.09392e-09
ecC58105.CDS.8620386826.1		Cluster_1389	conserved hypothetical protein	4.10152	204.611	5.64058	1.01407e-16	9.53039e-15
ecC58105.CDS.8620388754.1		Cluster_5325	putative type III secretion system, LEE associated	954.713	46706.5	5.61241	6.08465e-10	9.50198e-09
ecC58105.CDS.8620388582.1		Cluster_3730	conserved hypothetical protein	3.22397	157.056	5.6063	1.11557e-15	7.89918e-14
ecC58105.CDS.8620374454.1		Cluster_5593	conserved hypothetical protein	89.5858	4342.36	5.59906	3.47258e-13	1.06844e-11
ecC58105.CDS.8620380566.1		Cluster_4736	type II/IV secretion system family protein	345.383	16251.1	5.5562	1.12542e-10	2.0776e-09
ecC58105.CDS.8620381871.1		Cluster_5835	smpA / OmlA family protein	42.2883	1989.6	5.55607	6.71716e-15	3.4721e-13
ecC58105.CDS.8620368828.1		Cluster_5085	putative prepilin	90.9227	4253.06	5.54772	1.28838e-13	4.93307e-12
ecC58105.CDS.8620363788.1		Cluster_450	transglycosylase SLT domain protein	3.15242	147.445	5.54757	4.86983e-15	2.6221e-13
ecC58105.CDS.8620376716.1		Cluster_87	30S ribosomal subunit S22 family protein	21.291	949.732	5.4792	4.36424e-16	3.52481e-14
ecC58105.CDS.8620370991.1		Cluster_204	lecithin:cholesterol acyltransferase family protein	0.470789	20.7068	5.45888	1.83968e-07	1.64237e-06
ecC58105.CDS.8620373697.1	ssaV	Cluster_6867	secretion system apparatus protein SsaV	1061.99	46334	5.44723	3.45006e-09	4.50338e-08
ecC58105.CDS.8620372802.1	mscL	Cluster_549	large conductance mechanosensitive channel protein	114.515	4887.48	5.41548	1.91067e-12	4.86515e-11
ecC58105.CDS.8620379581.1		Cluster_1362	ynbE-like lipofamily protein	0.335204	14.2385	5.40861	1.25377e-05	6.8944e-05
ecC58105.CDS.8620370144.2		Cluster_6258	conserved hypothetical protein	34.8874	1469.52	5.39649	7.57117e-16	5.67179e-14
ecC58105.CDS.8620369433.2		Cluster_6171	putative HTH-type transcriptional regulator leuO	34.5146	1445.99	5.38871	4.62481e-15	2.54315e-13
ecC58105.CDS.8620377341.1		Cluster_6924	conserved hypothetical protein	5.70599	236.383	5.37251	3.64895e-15	2.09572e-13
ecC58105.CDS.8620385553.1		Cluster_1071	conserved hypothetical protein	13.1595	529.947	5.33167	1.33084e-15	9.05143e-14
ecC58105.CDS.8620365463.1		Cluster_2225	putative non-LEE-encoded effector EspJ	98.1917	3937.2	5.32542	4.5257e-13	1.36803e-11
ecC58105.CDS.8620384572.1		Cluster_3887	hypothetical protein	1.94719	77.9249	5.32262	1.03634e-12	2.94331e-11
ecC58105.CDS.8620373304.2	fimC	Cluster_2822	chaperone protein fimC	35.9495	1430.6	5.3145	3.53173e-15	2.05118e-13
ecC58105.CDS.8620365544.1		Cluster_2421	conserved hypothetical protein	4931.93	196106	5.31334	1.50396e-09	2.10677e-08
ecC58105.CDS.8620382383.1		Cluster_4451	espF repeat family protein	4.70037	186.235	5.30821	5.54112e-15	2.95279e-13
ecC58105.CDS.8620389807.2		Cluster_5769	conserved hypothetical protein	4.30114	169.714	5.30224	3.50457e-15	2.05118e-13
ecC58105.CDS.8620387207.1		Cluster_6916	conserved hypothetical protein	41.3768	1626.83	5.29709	8.15271e-15	4.05205e-13
ecC58105.CDS.8620372462.1		Cluster_288	biofilm-dependent modulation family protein	19.3514	751.344	5.27897	1.26877e-15	8.74436e-14
ecC58105.CDS.8620371893.1		Cluster_4467	conserved hypothetical protein	1.1412	43.9675	5.26782	1.99051e-10	3.43763e-09
ecC58105.CDS.8620381402.1		Cluster_1127	conserved hypothetical protein	3.7588	143.739	5.25703	2.78338e-14	1.22968e-12
ecC58105.CDS.8620364894.1		Cluster_7127	phage terminase, large subunit, PBSX family	13.4307	513.558	5.25692	1.52747e-15	1.02539e-13
ecC58105.CDS.8620384777.1		Cluster_7228	type VII secretion system (T7SS), usher family protein	46.9472	1752.36	5.22212	4.05057e-14	1.73036e-12
ecC58105.CDS.8620362963.1	traA	Cluster_1150	type IV conjugative transfer system pilin TraA	3.95841	147.274	5.21744	4.21843e-14	1.7873e-12
ecC58105.CDS.8620388801.1		Cluster_6037	putative t3SS effector protein EspN2-2	348.223	12897.7	5.21096	2.55593e-10	4.27559e-09
ecC58105.CDS.8620389508.1		Cluster_4704	bacterial regulatory helix-turn-helix s, AraC family protein	9.00151	325.249	5.17524	3.31246e-15	1.96806e-13
ecC58105.CDS.8620362814.1		Cluster_4944	conserved hypothetical protein	473.641	16980.6	5.16395	1.49298e-09	2.09707e-08
ecC58105.CDS.8620383507.1		Cluster_830	caudovirales tail fibre assembly family protein	2.48201	86.6829	5.12617	1.17254e-12	3.25852e-11
ecC58105.CDS.8620360504.1		Cluster_5825	traY domain protein	4.90751	170.374	5.11757	5.89251e-15	3.0766e-13
ecC58105.CDS.8620360471.1		Cluster_4121	putative transmembrane protein	0.335204	11.6304	5.11671	7.02695e-05	0.000316121
ecC58105.CDS.8620387693.1		Cluster_222	phage antitermination Q family protein	20.7637	711.419	5.09856	2.88895e-15	1.77773e-13
ecC58105.CDS.8620366376.1		Cluster_4727	putative t3SS effector protein NleB1	79.6388	2713.92	5.09077	3.3622e-13	1.04694e-11
ecC58105.CDS.8620379299.1		Cluster_5582	conserved hypothetical protein	17.197	584.031	5.08581	4.58071e-15	2.54315e-13
ecC58105.CDS.8620379792.1		Cluster_5332	antitermination family protein	3.08839	104.288	5.07757	2.87779e-13	9.18227e-12
ecC58105.CDS.8620365936.1	gadE	Cluster_960	transcriptional regulator gadE	7.32549	246.776	5.07414	5.71129e-15	3.01241e-13
ecC58105.CDS.8620373712.1		Cluster_7343	conserved hypothetical protein	37.0417	1233.11	5.05701	4.84837e-15	2.6221e-13
ecC58105.CDS.8620378499.1		Cluster_1423	spoVR like family protein	52.1184	1708.38	5.03469	1.862e-13	6.44447e-12
ecC58105.CDS.8620365599.2	ompW	Cluster_3286	outer membrane protein W	13.5023	437.851	5.01917	8.61339e-15	4.24025e-13
ecC58105.CDS.8620374886.1	yagU	Cluster_3295	inner membrane protein yagU	180.264	5768.64	5.00005	1.00345e-10	1.87928e-09
ecC58105.CDS.8620386987.2		Cluster_3750	fimbrial family protein	1.61199	51.0792	4.98582	1.98673e-10	3.43763e-09
ecC58105.CDS.8620371598.1		Cluster_3704	putative predicted protein	0	31.358	4.97076	7.47547e-11	1.44182e-09
ecC58105.CDS.8620387668.1		Cluster_3916	putative predicted protein	10.0787	314.973	4.96585	1.43969e-14	6.82729e-13
ecC58105.CDS.8620385231.1		Cluster_6592	conserved hypothetical protein	7.25394	225.036	4.95525	3.33343e-14	1.44794e-12
ecC58105.CDS.8620386343.1		Cluster_996	conserved hypothetical protein	3.89438	120.372	4.94996	2.89605e-13	9.18384e-12
ecC58105.CDS.8620389052.1		Cluster_600	helix-turn-helix family protein	21.3701	654.602	4.93695	1.23655e-14	5.97356e-13
ecC58105.CDS.8620375433.2		Cluster_2957	gram-negative pili assembly chaperone, C-terminal domain protein	4.50076	137.539	4.93353	1.48358e-13	5.40044e-12
ecC58105.CDS.8620385974.1		Cluster_3884	hypothetical protein	22.4473	684.008	4.9294	7.17491e-15	3.63669e-13
ecC58105.CDS.8620384654.1		Cluster_5758	conserved hypothetical protein	0.470789	14.2926	4.92405	1.27012e-05	6.96211e-05
ecC58105.CDS.8620372676.1		Cluster_3934	hypothetical protein	109.916	3286	4.90185	7.85664e-12	1.81299e-10
ecC58105.CDS.8620368097.1		Cluster_1775	conserved hypothetical family protein	4.30114	128.034	4.89566	1.32554e-13	5.00124e-12
[truncated: 1,431 more rows]

## Sheet: DMEM 0.2 vs. LB 0.2
Locus IDa	Gene ID	LS-BSR Cluster ID	Predicted Protein Function	Read Counts (LB 0.2)	Read Counts (DMEM 0.2)	LFC (DMEM 0.2/ LB 0.2)b	p-value	FDR
[truncated: 215 more rows]

[truncated: 5 more sheets: DMEM 0.5 vs. LB 0.5, DMEM 1 vs. LB 1, HeLa vs. DMEM 0.2, HeLa vs. DMEM 0.5, HeLa vs. DMEM 1]
