# Supplementary material for: RNA-Seq analysis of isolate- and growth phase-specific differences in the global transcriptomes of enteropathogenic Escherichia coli prototype isolates
Source: Front Microbiol. 2015 Jun 12;6:569. doi: 10.3389/fmicb.2015.00569 (PMC4464170; doi:10.3389/fmicb.2015.00569)
Supplement: Supplementary file 6 [file DataSheet6.XLSX]

## Sheet: LB 0.5 vs. LB 0.2
Locus IDa	Gene ID	LS-BSR Cluster ID	Predicted Protein Function	Read Counts (LB 0.2)	Read Counts (LB 0.5)	LFC (LB 0.5/ LB 0.2)b	p-value	FDR
E110019.CDS.8618020468.1	lamB	Cluster_2996	maltoporin	91.3158	68573.1	9.55256	7.88287e-33	4.1117e-29
E110019.CDS.8618025586.1	malE	Cluster_427	maltose-binding periplasmic protein	125.123	41400.5	8.37015	2.26794e-28	3.205e-25
E110019.CDS.8618024149.1	malK	Cluster_2713	maltose/maltodextrin import ATP-binding protein MalK	68.2866	21406.3	8.29221	1.05791e-28	2.75902e-25
E110019.CDS.8618028798.1		Cluster_2405	maltose operon periplasmic family protein	62.9837	18155.6	8.17122	2.45782e-28	3.205e-25
E110019.CDS.8618013900.1		Cluster_1448	binding--dependent transport system inner membrane component family protein	54.521	11084.6	7.66753	7.50189e-27	6.52164e-24
E110019.CDS.8618008054.1	tnaA	Cluster_2927	tryptophanase	26.6651	3860.58	7.17772	7.17827e-27	6.52164e-24
E110019.CDS.8618020590.1		Cluster_279	binding--dependent transport system inner membrane component family protein	53.8497	7515.29	7.12475	5.41469e-25	4.03472e-22
E110019.CDS.8618024546.1	lldD	Cluster_4938	L-lactate dehydrogenase [cytochrome	203.148	23418.5	6.84897	2.11607e-22	1.10374e-19
E110019.CDS.8618017929.1		Cluster_6242	bacterial regulatory s, gntR family protein	138.649	14720.3	6.73022	3.30313e-22	1.56629e-19
E110019.CDS.8618007448.1	mglA	Cluster_1511	galactose/methyl galactoside import ATP-binding protein MglA	41.7941	3901.72	6.54466	7.74779e-24	5.05156e-21
E110019.CDS.8618026113.1		Cluster_4202	type I phosphodiesterase / nucleotide pyrophosphatase family protein	9.69655	812.733	6.38917	9.04796e-24	5.24379e-21
E110019.CDS.8618012834.1	yjiY	Cluster_6036	inner membrane protein YjiY	211.828	17326.9	6.35398	1.20688e-20	4.19672e-18
E110019.CDS.8618018561.1	acs	Cluster_4556	acetate--CoA ligase	117.677	8307.52	6.14151	1.87443e-20	6.11065e-18
E110019.CDS.8618009283.1		Cluster_2392	branched-chain amino acid transport system / permease component family protein	0.519431	35.7067	6.10312	8.61917e-10	4.12455e-08
E110019.CDS.8618006566.1	treC	Cluster_4243	alpha,alpha-phosphotrehalase	71.75	4548.06	5.98613	1.27354e-21	5.10984e-19
E110019.CDS.8618025991.1	lldP	Cluster_4241	L-lactate permease	857.248	50886.3	5.89142	1.31454e-17	2.28554e-15
E110019.CDS.8618006004.1	mglB	Cluster_2299	D-galactose-binding periplasmic protein	99.6698	5911.67	5.89026	3.93827e-20	1.20835e-17
E110019.CDS.8618005298.1	astA	Cluster_2361	arginine N-succinyltransferase	6.66628	378.482	5.8272	3.84993e-18	8.36719e-16
E110019.CDS.8618009569.1		Cluster_4984	branched-chain amino acid transport system / permease component family protein	32.617	1792.24	5.77999	5.12485e-21	1.90937e-18
E110019.CDS.8618024088.1	malQ	Cluster_6032	4-alpha-glucanotransferase	111.986	6053.58	5.7564	1.0139e-19	2.78343e-17
E110019.CDS.8618028073.1		Cluster_4354	putative galactarate transporter	23.3104	1253.21	5.74851	7.60785e-22	3.30688e-19
E110019.CDS.8618012486.1	glpK	Cluster_1282	glycerol kinase	2282.85	121543	5.73449	2.72271e-18	6.17464e-16
E110019.CDS.8618025279.1	malP	Cluster_6893	maltodextrin phosphorylase	440.869	22238.5	5.65656	6.08074e-18	1.26869e-15
E110019.CDS.8618030458.1	glpQ	Cluster_691	glycerophosphoryl diester phosphodiesterase	75.4724	3634.05	5.58949	6.43427e-20	1.86451e-17
E110019.CDS.8618027704.1	astD	Cluster_4203	succinylglutamic semialdehyde dehydrogenase	9.50158	455.251	5.58235	8.03455e-18	1.61185e-15
E110019.CDS.8618020806.1	glpT	Cluster_824	glycerol-3-phosphate transporter	1163.91	51812.8	5.47626	2.40136e-16	3.21167e-14
E110019.CDS.8618013940.1		Cluster_4889	rieske [2Fe-2S domain protein	38.2013	1690.62	5.46779	1.35658e-19	3.53797e-17
E110019.CDS.8618028505.1	srlD	Cluster_3128	sorbitol-6-phosphate 2-dehydrogenase	13.852	566.566	5.35408	2.68475e-18	6.17464e-16
E110019.CDS.8618010714.1		Cluster_2092	PTS system, glucitol/sorbitol-specific IIA component family protein	3.07343	121.647	5.30671	5.14686e-14	4.88109e-12
E110019.CDS.8618006876.1	yjcH	Cluster_1223	inner membrane protein yjcH	2.2727	89.4012	5.29781	8.99566e-13	6.8002e-11
E110019.CDS.8618018309.1	flgD	Cluster_3614	basal-body rod modification protein flgD	4.11229	157.042	5.25507	1.4864e-14	1.52021e-12
E110019.CDS.8618012286.1	garL	Cluster_173	2-dehydro-3-deoxyglucarate aldolase	21.0377	790.974	5.23258	5.28317e-19	1.31224e-16
E110019.CDS.8618006500.1		Cluster_1095	conserved hypothetical protein	1.79643	63.8257	5.15093	2.75497e-11	1.67092e-09
E110019.CDS.8618023771.1	alr	Cluster_6295	alanine racemase	12.2505	434.644	5.14892	7.90916e-17	1.17869e-14
E110019.CDS.8618009945.1	srlE	Cluster_4746	glucitol/sorbitol-specific phosphotransferase enzyme IIB component	14.5232	465.594	5.00264	5.82538e-17	8.93682e-15
E110019.CDS.8618016554.2	treB	Cluster_1587	PTS system trehalose-specific EIIBC component	63.2873	1991.01	4.97544	9.4386e-18	1.8234e-15
E110019.CDS.8618016069.1		Cluster_3439	xylose isomerase-like TIM barrel family protein	37.4437	1166.27	4.96103	1.65268e-17	2.78077e-15
E110019.CDS.8618010139.1		Cluster_2528	putative nleA7 protein	54.7591	1673.84	4.93392	1.12087e-17	2.01603e-15
E110019.CDS.8618020929.1	ilvA	Cluster_4979	threonine ammonia-lyase	126.269	3833.31	4.92401	5.0745e-17	8.02079e-15
E110019.CDS.8618022293.2		Cluster_4807	2-hydroxy-3-oxopropionate reductase	12.3369	373.498	4.92005	6.52042e-16	8.09774e-14
E110019.CDS.8618028796.1	glpC	Cluster_994	glycerol-3-phosphate dehydrogenase, anaerobic, C subunit	129.477	3645.83	4.81548	2.53122e-17	4.12588e-15
E110019.CDS.8618011023.1		Cluster_2968	conserved hypothetical protein	78.9566	2164.79	4.77703	1.84074e-16	2.52665e-14
E110019.CDS.8618030406.1		Cluster_2501	bacterial regulatory helix-turn-helix , lysR family protein	22.0766	594.586	4.7513	1.77438e-16	2.5014e-14
E110019.CDS.8618019869.1	flgB	Cluster_643	flagellar basal-body rod protein FlgB	1.79643	46.9072	4.70661	9.94976e-10	4.63374e-08
E110019.CDS.8618022953.1	eutP	Cluster_3364	ethanolamine utilization protein, EutP	0.519431	13.5079	4.70072	0.000163938	0.00155756
E110019.CDS.8618022176.1	astC	Cluster_2599	succinylornithine transaminase family protein	24.9119	628.705	4.65748	5.70824e-15	6.20296e-13
E110019.CDS.8618019255.1		Cluster_6289	conserved hypothetical protein	78.394	1965.6	4.64809	3.49304e-16	4.55493e-14
E110019.CDS.8618030001.1		Cluster_289	class II Aldolase and Adducin N-terminal domain protein	49.9324	1217.78	4.60814	5.42696e-16	6.90416e-14
E110019.CDS.8618020909.1	astB	Cluster_3003	succinylarginine dihydrolase	19.1981	461.618	4.58766	1.33453e-14	1.39218e-12
E110019.CDS.8618011743.1		Cluster_7467	conserved hypothetical protein	87.7661	2029.57	4.53137	1.50283e-15	1.78154e-13
E110019.CDS.8618014976.1	astE	Cluster_4715	succinylglutamate desuccinylase	9.93469	223.385	4.49092	3.02324e-13	2.50305e-11
E110019.CDS.8618012246.1	gcvP	Cluster_4385	glycine dehydrogenase	823.686	18172.1	4.46349	4.04496e-13	3.24593e-11
E110019.CDS.8618027050.1		Cluster_2969	amino ABC transporter, permease , 3-TM region, His/Glu/Gln/Arg/opine family domain protein	15.3671	338.733	4.46223	2.86943e-13	2.41402e-11
E110019.CDS.8618027389.1		Cluster_6138	bacterial regulatory , Fis family protein	50.9281	1119.31	4.45801	1.85166e-15	2.14628e-13
E110019.CDS.8618023796.1	tnaB	Cluster_702	low affinity tryptophan permease	13.852	294.799	4.41157	4.51161e-13	3.56554e-11
E110019.CDS.8618025440.1		Cluster_3121	putative selenium-dependent hydroxylase accessory protein YqeC	3.59286	76.323	4.40891	1.76063e-10	9.18346e-09
E110019.CDS.8618012731.1	glpB	Cluster_2741	glycerol-3-phosphate dehydrogenase, anaerobic, B subunit	326.593	6888.14	4.39855	1.95476e-14	1.96078e-12
E110019.CDS.8618007933.1	sdaC	Cluster_4351	serine transporter	130.751	2695.34	4.36558	5.20609e-15	5.77766e-13
E110019.CDS.8618021570.1		Cluster_4702	NAD binding domain of 6-phosphogluconate dehydrogenase family protein	52.5296	1082.72	4.36539	8.75215e-15	9.31657e-13
E110019.CDS.8618011898.1	flgE	Cluster_7143	flagellar hook protein flgE	18.2456	375.771	4.36423	2.47186e-13	2.14887e-11
E110019.CDS.8618028585.1	putA	Cluster_5514	bifunctional protein putA	710.975	14352.4	4.33535	4.23812e-12	2.90869e-10
E110019.CDS.8618013584.1		Cluster_324	amino ABC transporter, permease , 3-TM region, His/Glu/Gln/Arg/opine family domain protein	37.0106	747.126	4.33534	1.09899e-13	9.99538e-12
E110019.CDS.8618007256.1	flgG	Cluster_3495	flagellar basal-body rod protein FlgG	8.70085	175.123	4.33107	2.99418e-12	2.1394e-10
E110019.CDS.8618020289.1	cstA	Cluster_7237	carbon starvation protein A	239.101	4744.11	4.31045	2.71471e-13	2.3213e-11
E110019.CDS.8618031694.1		Cluster_6889	immunoglobulin A1 protease family protein	505.754	9747.73	4.26856	8.40527e-13	6.47117e-11
E110019.CDS.8618012098.1		Cluster_7171	pyridine nucleotide-disulfide oxidoreductase family protein	174.839	3350.91	4.26046	3.20409e-13	2.61133e-11
E110019.CDS.8618014661.1		Cluster_7109	iron-sulfur cluster-binding protein	46.3187	881.233	4.24986	3.20769e-15	3.63724e-13
E110019.CDS.8618017264.1	nanA	Cluster_3054	N-acetylneuraminate lyase	15.0427	283.649	4.23697	8.43634e-13	6.47117e-11
E110019.CDS.8618023185.1		Cluster_3615	conserved hypothetical protein	4.86986	90.9765	4.22354	6.44286e-11	3.5751e-09
E110019.CDS.8618018950.1	garD	Cluster_4267	galactarate dehydratase	24.7824	458.79	4.21045	5.10207e-14	4.88109e-12
E110019.CDS.8618009445.1		Cluster_2077	transporter, betaine/carnitine/choline transporter family protein	18.0074	331.372	4.20179	8.12203e-12	5.3626e-10
E110019.CDS.8618018725.1	flgC	Cluster_6522	flagellar basal-body rod protein FlgC	4.15545	76.4073	4.20063	1.00404e-09	4.63457e-08
E110019.CDS.8618025003.1	gcvH	Cluster_393	glycine cleavage system H protein	325.743	5559.04	4.09303	1.22549e-12	9.13165e-11
E110019.CDS.8618014775.1	ackA	Cluster_5935	acetate kinase	45.3007	771.401	4.08988	6.49956e-14	6.05388e-12
E110019.CDS.8618026704.1		Cluster_6578	cysteine-rich domain protein	49.9979	837.678	4.06646	4.0581e-14	3.99378e-12
E110019.CDS.8618013060.1	ibpA	Cluster_3973	small heat shock protein ibpA	77.4191	1293.08	4.06198	2.56791e-12	1.88651e-10
E110019.CDS.8618017961.1	srlA	Cluster_1770	glucitol/sorbitol permease IIC component	12.0124	198.795	4.04869	1.37099e-11	8.72084e-10
E110019.CDS.8618006990.1	sucA	Cluster_5550	oxoglutarate dehydrogenase (succinyl-transferring), E1 component	3557.34	57853.5	4.02353	2.13668e-10	1.09264e-08
E110019.CDS.8618010725.1	actP	Cluster_463	cation/acetate symporter ActP	25.0637	402.423	4.00504	5.57663e-12	3.77763e-10
E110019.CDS.8618029983.1	gltA	Cluster_1146	citrate (Si)-synthase	1340.55	20818.3	3.95696	1.72661e-10	9.09699e-09
E110019.CDS.8618018830.1	rbsB	Cluster_888	D-ribose-binding periplasmic protein	650.467	9861	3.92219	7.04244e-11	3.86667e-09
E110019.CDS.8618005478.1		Cluster_3660	flagellar L-ring family protein	2.83529	42.3091	3.8994	9.93142e-08	2.70302e-06
E110019.CDS.8618027326.1		Cluster_3470	ABC transporter family protein	37.8337	564.114	3.89824	3.62465e-12	2.55489e-10
E110019.CDS.8618006166.1	fliI	Cluster_7087	flagellar protein export ATPase FliI	6.66628	98.2356	3.88129	6.02494e-10	2.99296e-08
E110019.CDS.8618029209.1	fliG	Cluster_7496	flagellar motor switch protein FliG	5.38929	79.3548	3.88015	1.43936e-09	6.52845e-08
E110019.CDS.8618005690.1	ccmA	Cluster_7253	heme ABC exporter, ATP-binding protein CcmA	2.59716	37.972	3.86993	5.51276e-07	1.20312e-05
E110019.CDS.8618005613.1	rbsR	Cluster_528	ribose operon repressor	585.127	8489.87	3.85892	5.72294e-11	3.20977e-09
E110019.CDS.8618028959.1		Cluster_2535	anaerobic sulfatase maturase	4.35042	61.1057	3.81208	5.90633e-09	2.23242e-07
E110019.CDS.8618027774.1	galP	Cluster_4865	galactose-proton symporter	1013.75	14127.8	3.80076	3.91116e-11	2.26673e-09
E110019.CDS.8618005609.1	ibpB	Cluster_618	small heat shock protein ibpB	13.3757	186.255	3.79959	1.10625e-09	5.06156e-08
E110019.CDS.8618012798.1	sucB	Cluster_4914	dihydrolipoyllysine-residue succinyltransferase, E2 component of oxoglutarate dehydrogenase (succinyl-transferring) complex	1346.81	18364.5	3.76931	7.50057e-10	3.67859e-08
E110019.CDS.8618012354.1	fucI	Cluster_2019	L-fucose isomerase	50.0842	679.521	3.76209	5.69842e-12	3.81063e-10
E110019.CDS.8618017056.1		Cluster_1357	putative sialic acid transporter	19.2413	258.545	3.74814	1.5769e-10	8.39298e-09
E110019.CDS.8618013770.1		Cluster_566	fimbrial family protein	2.59716	34.5276	3.73275	4.15153e-06	6.68344e-05
E110019.CDS.8618011681.1		Cluster_3711	phenylacetic acid degradation B family protein	0.519431	6.78764	3.70791	0.00840637	0.0404055
E110019.CDS.8618029910.1		Cluster_1492	PTS system, mannose/fructose/sorbose , IIB component family protein	4.30726	55.2864	3.68208	1.08221e-08	3.76321e-07
E110019.CDS.8618018819.1	aldA	Cluster_4225	lactaldehyde dehydrogenase	82.0092	1049.76	3.67813	1.20483e-11	7.8555e-10
E110019.CDS.8618008695.1		Cluster_7452	branched-chain amino acid transport system / permease component family protein	305.856	3900.07	3.67257	5.38979e-11	3.05578e-09
E110019.CDS.8618023316.1	sucC	Cluster_4870	succinyl-CoA ligase [ADP-forming subunit beta	1445.2	18190.5	3.65385	1.90204e-09	8.47953e-08
E110019.CDS.8618019641.1		Cluster_3066	putative t3SS effector protein EspS	114	1390.76	3.60877	1.80053e-11	1.13152e-09
E110019.CDS.8618011490.1	fliK	Cluster_2728	flagellar hook-length control protein	6.62312	80.4917	3.60326	4.06804e-09	1.65773e-07
E110019.CDS.8618005721.1		Cluster_3300	putative membrane protein	28.2889	338.608	3.58131	3.72808e-11	2.18491e-09
E110019.CDS.8618006056.1	rbsK	Cluster_905	ribokinase	596.056	7088.67	3.572	7.71872e-10	3.72785e-08
E110019.CDS.8618027203.1	gcvT	Cluster_7400	glycine cleavage system T protein	1001.87	11577.2	3.53053	8.833e-10	4.18845e-08
E110019.CDS.8618014203.1	clpB	Cluster_975	ATP-dependent chaperone protein ClpB	1169.37	13489.3	3.528	3.91861e-09	1.60941e-07
E110019.CDS.8618026766.1	glpF	Cluster_850	glycerol uptake facilitator protein	1129.49	13018.2	3.52679	2.67477e-09	1.14593e-07
E110019.CDS.8618021114.1		Cluster_1589	conserved hypothetical protein	2.554	29.037	3.50707	1.26725e-06	2.47565e-05
E110019.CDS.8618010464.1	agp	Cluster_5925	glucose-1-phosphatase	123.826	1404.39	3.50357	3.46833e-11	2.05577e-09
E110019.CDS.8618024403.1	paaC	Cluster_2825	phenylacetic acid degradation protein paaC	3.31156	37.2983	3.49353	5.49447e-07	1.20312e-05
E110019.CDS.8618027228.1	sucD	Cluster_246	succinyl-CoA ligase [ADP-forming subunit alpha	204.361	2296.29	3.49011	1.97835e-10	1.02169e-08
E110019.CDS.8618027283.1	araB	Cluster_6088	L-ribulokinase	5.43245	60.3646	3.47403	1.319e-07	3.43995e-06
E110019.CDS.8618006413.1	fucK	Cluster_7108	L-fuculokinase	13.2031	145.479	3.46187	9.65843e-10	4.53859e-08
E110019.CDS.8618020833.1	escU	Cluster_4019	escU	1.03886	11.4194	3.45841	0.00210629	0.0129814
E110019.CDS.8618007126.1	ugpC	Cluster_2651	sn-glycerol-3-phosphate import ATP-binding protein UgpC	11.7743	127.82	3.4404	8.67543e-09	3.18669e-07
E110019.CDS.8618009358.1	glpA	Cluster_2273	glycerol-3-phosphate dehydrogenase, anaerobic, A subunit	1177.11	12775	3.43999	7.5462e-10	3.67859e-08
E110019.CDS.8618018683.1	bsdD	Cluster_1917	phenolic acid decarboxylase subunit D	0.757567	8.20244	3.43661	0.0026089	0.0156594
E110019.CDS.8618008788.1	gltI	Cluster_210	glutamate/aspartate periplasmic-binding protein	271.672	2904.62	3.41841	2.68009e-09	1.14593e-07
E110019.CDS.8618015923.1	iaaH	Cluster_5982	indole-3-acetyl-aspartic acid hydrolase	16.0815	171.636	3.41588	2.87994e-09	1.21143e-07
E110019.CDS.8618019786.1	fsa	Cluster_3582	fructose-6-phosphate aldolase	9.50158	101.301	3.41434	1.27134e-08	4.25085e-07
E110019.CDS.8618022028.1		Cluster_208	conserved hypothetical protein	5.90872	61.7374	3.38523	4.41852e-08	1.34778e-06
E110019.CDS.8618016620.1		Cluster_2948	putative N-acetylmannosamine-6-phosphate 2-epimerase	8.70085	90.9088	3.38519	2.35326e-08	7.57691e-07
E110019.CDS.8618012015.1		Cluster_202	FAD binding domain in molybdopterin dehydrogenase family protein	11.298	117.554	3.37919	1.51507e-08	5.00163e-07
E110019.CDS.8618022073.1		Cluster_1878	conserved hypothetical protein	18.7219	194.559	3.37742	4.18668e-09	1.69285e-07
E110019.CDS.8618029610.1		Cluster_3067	ROK family protein	12.5318	129.462	3.36886	5.36505e-09	2.10407e-07
E110019.CDS.8618024873.1	eutQ	Cluster_2960	ethanolamine utilization protein eutQ	1.277	13.1205	3.361	0.000518224	0.00404649
E110019.CDS.8618017894.1		Cluster_12	putative transposase	5.67058	57.5857	3.34414	8.89847e-08	2.48206e-06
E110019.CDS.8618026293.1	hcaR	Cluster_6161	hca operon transcriptional activator	48.6986	487.614	3.32379	3.54645e-09	1.46812e-07
E110019.CDS.8618010595.1	ppsA	Cluster_4612	phosphoenolpyruvate synthase	548.153	5360.62	3.28975	1.00735e-08	3.58235e-07
E110019.CDS.8618022133.1		Cluster_6240	PTS system sorbose-specific iic component family protein	5.38929	52.2379	3.27693	3.88598e-07	8.89004e-06
E110019.CDS.8618010820.1	maeB	Cluster_4599	NADP-dependent malic enzyme	803.312	7379.15	3.19942	2.80316e-08	8.75527e-07
E110019.CDS.8618013839.1	ulaC	Cluster_1517	ascorbate-specific phosphotransferase enzyme IIA component	7.38069	67.4721	3.19246	1.01825e-07	2.75191e-06
E110019.CDS.8618014186.1		Cluster_2829	conserved hypothetical protein	22.2716	201.676	3.17876	1.00807e-08	3.58235e-07
E110019.CDS.8618014553.1		Cluster_6566	conserved hypothetical protein	4.58856	41.2816	3.16939	1.4582e-06	2.74583e-05
E110019.CDS.8618005589.1	oppB	Cluster_2410	oligopeptide transport system permease protein oppB	87.8732	778.219	3.14668	9.49505e-09	3.46337e-07
E110019.CDS.8618008475.1	fadB	Cluster_6849	fatty oxidation complex, alpha subunit FadB	70.6457	623.384	3.14145	5.75327e-09	2.21103e-07
E110019.CDS.8618022420.1		Cluster_3557	hrpE/YscL/FliH and V-type ATPase subunit E family protein	4.63172	40.5996	3.13184	2.25737e-06	3.93794e-05
E110019.CDS.8618013544.1	malS	Cluster_6012	alpha-amylase	71.9658	630.778	3.13175	5.04668e-09	1.9942e-07
E110019.CDS.8618013554.1	dhaL	Cluster_6631	dihydroxyacetone kinase, L subunit	360.743	3140.55	3.12197	2.68029e-09	1.14593e-07
E110019.CDS.8618007814.2	oppA	Cluster_2074	periplasmic oligopeptide-binding protein	2041.29	17724.7	3.1182	1.53735e-07	3.93079e-06
E110019.CDS.8618029144.1	ptsP	Cluster_4407	phosphoenolpyruvate-protein phosphotransferase	32.9638	284.963	3.11182	1.01647e-08	3.58235e-07
E110019.CDS.8618011970.1	fliF	Cluster_6079	flagellar M-ring protein FliF	4.86986	41.8038	3.10168	2.19442e-06	3.8539e-05
E110019.CDS.8618022230.1	sdhB	Cluster_3602	succinate dehydrogenase iron-sulfur subunit	216.633	1853.77	3.09714	1.0158e-08	3.58235e-07
E110019.CDS.8618025563.1		Cluster_2698	conserved hypothetical protein	145.814	1245.57	3.0946	1.0339e-08	3.61934e-07
E110019.CDS.8618010649.1	fadJ	Cluster_4653	fatty oxidation complex, alpha subunit FadJ	171.423	1456.2	3.08658	2.06606e-09	9.1327e-08
E110019.CDS.8618008574.1	garK	Cluster_4855	glycerate kinase 2	19.9989	169.675	3.08478	2.00687e-08	6.54241e-07
E110019.CDS.8618017629.1		Cluster_2810	transporter, anaerobic C4-dicarboxylate uptake C family protein	45.1712	382.829	3.08323	2.81497e-09	1.19373e-07
E110019.CDS.8618006794.1		Cluster_1449	conserved hypothetical protein	25.5831	216.766	3.08288	4.93319e-08	1.47037e-06
E110019.CDS.8618020380.1		Cluster_6386	bacterial regulatory s, lacI family protein	64.9751	545.065	3.06847	1.13283e-08	3.91315e-07
E110019.CDS.8618020586.1		Cluster_2367	D-tagatose-bisphosphate aldolase, class II, non-catalytic subunit	10.6491	88.8035	3.05989	6.95695e-08	1.98052e-06
E110019.CDS.8618018435.1	yhhJ	Cluster_646	inner membrane transport permease yhhJ	20.7564	172.951	3.05873	2.73688e-08	8.59972e-07
E110019.CDS.8618009780.1		Cluster_1000	conserved hypothetical protein	80.5803	667.393	3.05004	1.50721e-08	5.00163e-07
E110019.CDS.8618018496.1		Cluster_2982	cytochrome c family protein	4.39358	36.2794	3.04568	6.65071e-06	0.00010026
E110019.CDS.8618005778.1	galT	Cluster_7411	galactose-1-phosphate uridylyltransferase	442.535	3618.6	3.03157	7.82541e-09	2.91552e-07
E110019.CDS.8618018261.1	gntT	Cluster_2423	high-affinity gluconate transporter	74.8666	607.999	3.02168	5.76496e-09	2.21103e-07
E110019.CDS.8618024160.1		Cluster_5056	putative non-LEE-encoded type III effector F	280.222	2233.69	2.99479	4.79808e-08	1.43832e-06
E110019.CDS.8618019599.1	flgF	Cluster_5306	flagellar basal-body rod protein flgF	15.324	122.085	2.99402	9.94978e-08	2.70302e-06
E110019.CDS.8618014649.1	fliM	Cluster_7492	flagellar motor switch protein FliM	8.65769	68.567	2.98546	2.51747e-07	6.05121e-06
E110019.CDS.8618024358.1		Cluster_2516	conserved hypothetical family protein	48.8072	382.955	2.97201	1.179e-08	4.04584e-07
E110019.CDS.8618013814.1	ydcO	Cluster_7148	inner membrane protein ydcO	6.66628	52.0778	2.96571	2.99878e-06	5.0457e-05
E110019.CDS.8618024828.1		Cluster_3015	ABC-2 type transporter family protein	35.1279	274.26	2.96486	5.13385e-08	1.52149e-06
E110019.CDS.8618029615.1	yeiA	Cluster_2562	NAD-dependent dihydropyrimidine dehydrogenase subunit PreA	52.3777	407.444	2.95958	4.50024e-08	1.36472e-06
E110019.CDS.8618026568.1		Cluster_1502	conserved hypothetical protein	6.14685	47.5304	2.95093	1.83011e-06	3.32609e-05
E110019.CDS.8618024783.1		Cluster_4884	flagellar P-ring family protein	12.575	96.846	2.94513	4.05183e-07	9.18884e-06
E110019.CDS.8618012300.1	pflB	Cluster_5990	formate acetyltransferase	121.249	933.36	2.94446	1.23132e-08	4.17049e-07
E110019.CDS.8618011365.1		Cluster_5959	pentapeptide repeats family protein	3.83099	29.3401	2.93708	4.0151e-05	0.000476826
E110019.CDS.8618022983.1	ygbN	Cluster_3125	inner membrane permease ygbN	15.3671	117.049	2.92919	4.86778e-07	1.07586e-05
E110019.CDS.8618020601.1	fliN	Cluster_545	flagellar motor switch protein FliN	1.79643	13.5753	2.91778	0.00117689	0.00812772
E110019.CDS.8618007998.1	lsrR	Cluster_502	transcriptional regulator lsrR	29.4141	221.845	2.91497	9.26395e-08	2.55665e-06
E110019.CDS.8618027478.1		Cluster_3027	binding--dependent transport system inner membrane component family protein	2.07772	15.6638	2.91436	0.00144128	0.00959157
E110019.CDS.8618026085.1		Cluster_4353	amino acid permease family protein	6.19001	46.4355	2.90721	8.36718e-06	0.000121569
E110019.CDS.8618015870.1	dhaM	Cluster_1222	PTS-dependent dihydroxyacetone kinase, phosphotransferase subunit dhaM	1097.85	8235.25	2.90713	1.23865e-07	3.26304e-06
E110019.CDS.8618019004.1	ulaD	Cluster_2926	3-keto-L-gulonate-6-phosphate decarboxylase ulaD	17.683	131.534	2.895	2.99705e-07	6.97884e-06
E110019.CDS.8618005141.1		Cluster_4975	branched-chain amino acid transport system / permease component family protein	5.67058	42.0144	2.88931	7.66754e-06	0.000113297
E110019.CDS.8618007833.1		Cluster_919	glycyl-radical enzyme activating family protein	5.58426	41.0965	2.87958	1.19157e-06	2.38131e-05
E110019.CDS.8618030376.1	paaN	Cluster_4638	phenylacetic acid degradation protein paaN	4.86986	35.7656	2.87662	2.05619e-05	0.000270153
E110019.CDS.8618022834.1	fliA	Cluster_2767	RNA polymerase sigma factor for flagellar operon	1.51513	11.0573	2.86748	0.00168236	0.0108469
E110019.CDS.8618017205.1		Cluster_4247	hsp70 family protein	49.1317	355.896	2.85673	1.49716e-07	3.84689e-06
E110019.CDS.8618011463.1	aphA	Cluster_3595	class B acid phosphatase	103.761	751.247	2.85602	3.14331e-08	9.70147e-07
E110019.CDS.8618017368.1	galK	Cluster_4863	galactokinase	435.648	3128.96	2.84445	6.98649e-08	1.98052e-06
E110019.CDS.8618013020.1		Cluster_2456	bacterial regulatory s, gntR family protein	114.583	820.842	2.84071	2.71794e-08	8.59198e-07
E110019.CDS.8618005795.1	nrfB	Cluster_212	cytochrome c nitrite reductase, pentaheme subunit	7.42385	53.1307	2.83931	1.26242e-06	2.47547e-05
E110019.CDS.8618008466.1	fucP	Cluster_7092	H+ symporter permease	29.9767	214.526	2.83924	4.03715e-07	9.18884e-06
E110019.CDS.8618025651.1	kduI	Cluster_3169	4-deoxy-L-threo-5-hexosulose-uronate ketol-isomerase	48.9367	347.634	2.82858	2.76482e-07	6.49609e-06
E110019.CDS.8618016298.1	epaR	Cluster_907	type III secretion apparatus protein SpaR/YscT/HrcT	80.7322	567.29	2.81287	5.16715e-08	1.5227e-06
E110019.CDS.8618028109.1	sdhA	Cluster_7282	succinate dehydrogenase, flavoprotein subunit	2641.03	18389.2	2.79968	3.46903e-06	5.65451e-05
E110019.CDS.8618029684.1	dhaK	Cluster_4996	dihydroxyacetone kinase, DhaK subunit	636.88	4432.11	2.7989	1.04921e-07	2.80651e-06
E110019.CDS.8618011276.1	paaA	Cluster_6210	phenylacetic acid degradation protein paaA	2.59716	18.0639	2.7981	0.00137583	0.00925976
E110019.CDS.8618019184.1	paaC	Cluster_664	3-hydroxyacyl-CoA dehydrogenase PaaC	3.59286	24.9694	2.79696	0.000130636	0.00128083
E110019.CDS.8618006361.1		Cluster_3822	hypothetical protein	15.324	105.992	2.79009	5.99407e-07	1.29195e-05
E110019.CDS.8618017761.1	acnB	Cluster_837	aconitate hydratase 2	8269.01	56677.7	2.77699	6.36847e-06	9.74132e-05
E110019.CDS.8618023723.1	fliJ	Cluster_1042	flagellar export protein FliJ	2.554	17.4828	2.77511	0.000338682	0.00284471
E110019.CDS.8618024106.1	glgC	Cluster_4303	glucose-1-phosphate adenylyltransferase	339.982	2318.22	2.76949	1.34245e-07	3.48368e-06
E110019.CDS.8618009954.1	frdC	Cluster_561	fumarate reductase subunit C	16.2334	107.971	2.73361	1.22586e-07	3.24574e-06
E110019.CDS.8618023710.1	gldA	Cluster_1051	glycerol dehydrogenase	20.2801	134.869	2.73342	8.1987e-07	1.68364e-05
E110019.CDS.8618025338.1	lsrB	Cluster_5260	autoinducer 2-binding protein lsrB	2.83529	18.8471	2.73277	0.000355511	0.00295749
E110019.CDS.8618022896.1	galE	Cluster_4959	UDP-glucose 4-epimerase GalE	1463.26	9694.89	2.72804	4.37924e-07	9.80349e-06
E110019.CDS.8618019905.1	araD	Cluster_2943	L-ribulose-5-phosphate 4-epimerase	2.03456	13.4321	2.72289	0.00140336	0.00940862
E110019.CDS.8618029623.1	yeiT	Cluster_2554	NAD-dependent dihydropyrimidine dehydrogenase sunbunit PreT	125.945	826.206	2.71371	1.7629e-07	4.35796e-06
E110019.CDS.8618007190.1		Cluster_2800	cobalt transport family protein	2.07772	13.6005	2.71059	0.00393274	0.0215248
E110019.CDS.8618024596.1		Cluster_749	beta-lactamase family protein	19.4363	127.188	2.71014	1.39391e-06	2.63813e-05
E110019.CDS.8618018165.1		Cluster_1318	histidine kinase-, DNA gyrase B-, and HSP90-like ATPase family protein	3053.72	19955.1	2.70812	7.12754e-06	0.000105617
E110019.CDS.8618005818.1	groS	Cluster_26	10 kDa chaperonin	2470.01	15984.4	2.69407	6.51445e-06	9.87773e-05
E110019.CDS.8618018603.1		Cluster_1698	MFS transporter, sugar porter family protein	19.9557	126.607	2.66549	1.11721e-06	2.2413e-05
E110019.CDS.8618015171.1	dmlR	Cluster_7322	HTH-type transcriptional regulator DmlR	13.4844	85.4938	2.66453	1.80695e-06	3.30704e-05
E110019.CDS.8618008208.1	rihA	Cluster_4677	pyrimidine-specific ribonucleoside hydrolase rihA	144.149	910.603	2.65926	3.24575e-07	7.49109e-06
E110019.CDS.8618006329.1	nrdI	Cluster_2152	nrdI protein	1.79643	11.3184	2.65546	0.00295449	0.0172378
E110019.CDS.8618008540.1		Cluster_7071	transposase family protein	15.3671	96.5513	2.65145	1.99084e-06	3.56846e-05
E110019.CDS.8618012921.1	glpX	Cluster_4954	fructose-1,6-bisphosphatase, class II	572.052	3589.13	2.64942	7.45776e-07	1.54979e-05
E110019.CDS.8618012188.1		Cluster_4221	amidohydrolase family protein	33.7214	211.343	2.64785	9.4325e-07	1.92187e-05
E110019.CDS.8618030490.1		Cluster_357	2Fe-2S iron-sulfur cluster binding domain protein	1.55829	9.7604	2.64697	0.00891678	0.0421668
E110019.CDS.8618029223.1	fumA	Cluster_6092	fumarate hydratase class I, aerobic	264.294	1653.13	2.64499	5.74161e-07	1.24784e-05
E110019.CDS.8618012435.1	lsrK	Cluster_7257	autoinducer 2 kinase LsrK	30.453	190.181	2.64272	6.8706e-07	1.46195e-05
E110019.CDS.8618023959.1	ccmA	Cluster_1818	heme ABC exporter, ATP-binding protein CcmA	141.162	879.363	2.63911	1.66558e-07	4.17676e-06
E110019.CDS.8618008640.1		Cluster_533	pfkB carbohydrate kinase family protein	17.0117	105.857	2.63751	7.98482e-06	0.000116663
E110019.CDS.8618019170.1		Cluster_5999	acyl-CoA dehydrogenase, C-terminal domain protein	24.1111	149.151	2.629	2.7968e-06	4.7364e-05
E110019.CDS.8618010226.1	ydjE	Cluster_2788	inner membrane metabolite transport protein ydjE	16.1679	99.3722	2.61971	8.86063e-06	0.00012732
E110019.CDS.8618006651.1	paaJ	Cluster_6440	phenylacetate-CoA oxygenase, PaaJ subunit	3.35472	20.5819	2.61711	0.000967416	0.0068841
E110019.CDS.8618027691.1		Cluster_6408	oligopeptide/dipeptide ABC transporter, ATP-binding , C-terminal domain protein	230.636	1406.34	2.60825	8.18913e-07	1.68364e-05
E110019.CDS.8618025309.1	galM	Cluster_6413	galactose mutarotase	442.727	2683.53	2.59964	5.29675e-07	1.16573e-05
E110019.CDS.8618013408.1		Cluster_6236	short chain dehydrogenase family protein	4.86986	29.5085	2.59918	0.000213544	0.0019405
E110019.CDS.8618025326.1	kduD	Cluster_329	2-deoxy-D-gluconate 3-dehydrogenase	20.9946	127.011	2.59687	3.1409e-06	5.2175e-05
E110019.CDS.8618017464.1	oppC	Cluster_4681	oligopeptide transport system permease protein oppC	284.205	1705.04	2.5848	1.25224e-06	2.46478e-05
E110019.CDS.8618006040.1	nrfC	Cluster_3540	cytochrome c nitrite reductase, Fe-S protein	5.10799	30.595	2.58247	3.63355e-05	0.000441786
E110019.CDS.8618005684.1		Cluster_4361	outer membrane autotransporter barrel domain protein	917.483	5443.35	2.56874	2.74297e-06	4.6756e-05
E110019.CDS.8618009208.1		Cluster_1802	conserved hypothetical protein	10.2591	60.6004	2.56242	9.94672e-06	0.000140984
E110019.CDS.8618026356.1	yhhJ	Cluster_646	inner membrane transport permease yhhJ	31.4487	185.473	2.56014	1.05304e-06	2.12894e-05
E110019.CDS.8618024048.1		Cluster_6847	molybdopterin-binding domain of aldehyde dehydrogenase family protein	80.8825	473.291	2.54883	1.61344e-06	2.99491e-05
E110019.CDS.8618028853.1		Cluster_2683	bacterial phosphonate metabolism family protein	4.11229	24.0599	2.54862	0.000520774	0.00405426
E110019.CDS.8618027410.1	ccmA	Cluster_6076	heme ABC exporter, ATP-binding protein CcmA	294.53	1723.12	2.54854	6.49127e-07	1.38764e-05
E110019.CDS.8618016281.1	mtfA	Cluster_2824	protein mtfA	45.3438	265.215	2.54819	1.38354e-06	2.63378e-05
E110019.CDS.8618010610.1		Cluster_1701	fimbrial family protein	25.086	146.608	2.54701	4.62683e-07	1.02696e-05
E110019.CDS.8618011349.1	katG	Cluster_4644	catalase/peroxidase HPI	743.991	4310.6	2.53453	1.93203e-06	3.47499e-05
E110019.CDS.8618021008.1		Cluster_4271	conserved hypothetical protein	450.831	2596.5	2.52591	1.74787e-07	4.34139e-06
E110019.CDS.8618008616.1	glsA	Cluster_2496	glutaminase A	5.15115	29.5506	2.52022	0.000268083	0.00233442
E110019.CDS.8618028183.1	sgbH	Cluster_2910	3-keto-L-gulonate-6-phosphate decarboxylase sgbH	1.79643	10.2909	2.51817	0.010397	0.0474044
E110019.CDS.8618008098.1		Cluster_5291	enoyl-CoA hydratase/isomerase family protein	3.31156	18.9481	2.51647	0.000586706	0.00448718
E110019.CDS.8618007428.1		Cluster_2313	oligopeptide/dipeptide ABC transporter, ATP-binding , C-terminal domain protein	102.201	580.798	2.50662	2.47106e-06	4.26789e-05
E110019.CDS.8618027999.1		Cluster_4182	mannitol dehydrogenase Rossmann domain protein	66.3607	376.124	2.50281	2.11934e-06	3.74729e-05
E110019.CDS.8618022119.1		Cluster_4299	bacterial extracellular solute-binding family protein	20.432	115.785	2.50255	8.55232e-06	0.00012357
E110019.CDS.8618016639.1	glgA	Cluster_5909	glycogen synthase	134.56	760.536	2.49877	1.06625e-06	2.14731e-05
E110019.CDS.8618025108.1		Cluster_3012	putative oxidoreductase YdbC	21.4277	120.99	2.49734	2.33408e-06	4.0447e-05
E110019.CDS.8618021658.1	groL	Cluster_7293	chaperonin GroL	2980.1	16732.7	2.48924	2.24261e-05	0.000290981
E110019.CDS.8618014245.1		Cluster_6855	prkA serine kinase C-terminal domain protein	70.278	393.928	2.48678	1.30636e-06	2.52067e-05
E110019.CDS.8618013784.1	treA	Cluster_1797	periplasmic trehalase	480.236	2684.6	2.48289	1.31446e-06	2.52067e-05
E110019.CDS.8618005803.1	glgX	Cluster_6020	glycogen debranching enzyme GlgX	274.293	1529.31	2.47909	1.59723e-06	2.97542e-05
E110019.CDS.8618011379.1		Cluster_3164	xylose isomerase-like TIM barrel family protein	5.43245	30.2496	2.47724	0.000553786	0.00425412
E110019.CDS.8618021386.1	sohA	Cluster_471	antitoxin PrlF	14.1333	78.4286	2.47228	9.23631e-06	0.00013163
E110019.CDS.8618023918.2		Cluster_3114	integrase core domain protein	113.263	627.555	2.47007	7.1397e-07	1.48963e-05
E110019.CDS.8618028269.1		Cluster_2349	conserved hypothetical protein	13.7657	76.2558	2.46977	4.39397e-06	6.98748e-05
E110019.CDS.8618012614.1	ulaE	Cluster_3034	L-ribulose-5-phosphate 3-epimerase ulaE	52.5296	290.445	2.46706	4.56827e-06	7.24026e-05
E110019.CDS.8618007194.1		Cluster_2675	D-tagatose-bisphosphate aldolase, class II, non-catalytic subunit	2.554	14.1058	2.46546	0.0036554	0.0201703
E110019.CDS.8618010704.1	hslU	Cluster_5954	ATP-dependent protease HslVU, ATPase subunit	3190.75	17570.5	2.46118	3.9426e-05	0.000471665
E110019.CDS.8618009609.1		Cluster_3035	bacterial regulatory helix-turn-helix s, AraC family protein	3.07343	16.7165	2.44335	0.00147317	0.00975134
E110019.CDS.8618027859.1		Cluster_1079	putative diguanylate cyclase YcdT	13.8952	75.4388	2.44072	3.87183e-05	0.000466408
E110019.CDS.8618006060.1	fumC	Cluster_4344	fumarate hydratase, class II	77.3983	419.284	2.43755	4.10614e-06	6.63084e-05
E110019.CDS.8618019100.1	pgaA	Cluster_4412	poly-beta-1,6 N-acetyl-D-glucosamine export porin PgaA	92.874	502.378	2.43542	2.6382e-06	4.51796e-05
E110019.CDS.8618022756.1	paaF	Cluster_2429	phenylacetate-CoA ligase	12.575	67.9774	2.4345	3.27292e-05	0.000403583
E110019.CDS.8618018569.1		Cluster_2276	glucitol operon activator family protein	10.216	55.2106	2.43412	2.08597e-05	0.000272692
E110019.CDS.8618022793.1		Cluster_2387	zinc-binding dehydrogenase family protein	10.2591	55.3369	2.43133	4.6935e-05	0.0005444
E110019.CDS.8618011230.1		Cluster_1929	PTS system, mannose/fructose/sorbose , IID component family protein	368.661	1987.93	2.4309	3.07939e-06	5.15156e-05
E110019.CDS.8618023004.1		Cluster_6330	conserved hypothetical protein	3.59286	19.3102	2.42616	0.00156883	0.0102931
E110019.CDS.8618007619.1		Cluster_6404	SIS domain protein	16.6873	89.6625	2.42575	2.42681e-05	0.000310251
E110019.CDS.8618011333.1	gutB	Cluster_5019	sorbitol dehydrogenase	19.4363	104.206	2.42262	1.40393e-05	0.000189891
E110019.CDS.8618026163.1		Cluster_1127	conserved hypothetical protein	4.86986	26.0726	2.42058	0.00042195	0.00340169
E110019.CDS.8618027785.1		Cluster_2384	FAD binding domain protein	1.51513	8.03401	2.40668	0.00995121	0.0458529
E110019.CDS.8618007735.1	paaB	Cluster_308	phenylacetate degradation putative enoyl-CoA hydratase PaaB	2.79213	14.7964	2.40581	0.0012396	0.00849637
E110019.CDS.8618006024.1		Cluster_1423	spoVR like family protein	31.1674	164.495	2.39994	3.53309e-06	5.741e-05
E110019.CDS.8618022458.1	pcaF	Cluster_2597	3-oxoadipyl-CoA thiolase	11.5361	60.7603	2.39697	4.99253e-05	0.00057233
E110019.CDS.8618008550.1		Cluster_431	conserved hypothetical protein	71.5327	376.546	2.39615	5.27054e-06	8.13347e-05
E110019.CDS.8618005846.1		Cluster_2893	allophanate hydrolase subunit 1 family protein	49.7374	261.796	2.39604	1.09641e-05	0.000154564
E110019.CDS.8618015825.1	ulaB	Cluster_1875	ascorbate-specific phosphotransferase enzyme IIB component	4.35042	22.7883	2.38906	0.000807331	0.00593104
E110019.CDS.8618022113.1	dctA	Cluster_1151	aerobic C4-dicarboxylate transport protein	846.685	4420.96	2.38446	2.28334e-05	0.0002948
E110019.CDS.8618016018.1		Cluster_4675	conserved hypothetical protein	108.436	565.74	2.38329	3.28187e-06	5.36622e-05
E110019.CDS.8618006294.1		Cluster_2358	aldo/keto reductase family protein	132.116	687.262	2.37906	1.03756e-06	2.1058e-05
E110019.CDS.8618009741.1		Cluster_5095	tyrosine kinase family protein	62.4211	323.441	2.3734	4.23818e-06	6.78109e-05
E110019.CDS.8618027085.1		Cluster_2973	gram-negative pili assembly chaperone, C-terminal domain protein	2.2727	11.7731	2.37302	0.00188979	0.0119048
E110019.CDS.8618019290.1	ucpA	Cluster_6243	oxidoreductase ucpA	107.679	556.207	2.36889	5.07962e-06	7.8855e-05
E110019.CDS.8618026671.1		Cluster_1480	flagellar basal body-associated FliL family protein	7.38069	37.8457	2.3583	5.90126e-05	0.000661956
E110019.CDS.8618014611.1	nrfA	Cluster_7115	cytochrome c-552	272.761	1395.9	2.35548	7.0565e-07	1.48414e-05
E110019.CDS.8618008274.1		Cluster_4750	2Fe-2S iron-sulfur cluster binding domain protein	21.319	108.122	2.34245	4.85869e-05	0.000558214
E110019.CDS.8618010459.1	rihC	Cluster_4700	non-specific ribonucleoside hydrolase rihC	93.8043	474.764	2.33948	9.178e-06	0.000131518
E110019.CDS.8618028949.1	glgB	Cluster_4643	1,4-alpha-glucan branching enzyme	345.481	1744.31	2.33597	3.95179e-06	6.40141e-05
E110019.CDS.8618016454.1		Cluster_3002	conserved hypothetical protein	701.067	3528.43	2.3314	2.55359e-05	0.000324866
E110019.CDS.8618019501.1	nikE	Cluster_4537	nickel import ATP-binding protein NikE	133.175	670.242	2.33135	3.17158e-06	5.23511e-05
E110019.CDS.8618027714.1		Cluster_1131	conserved hypothetical protein	90.0179	452.953	2.33108	2.77789e-06	4.71969e-05
E110019.CDS.8618017195.1		Cluster_2065	conserved hypothetical protein	7.18572	36.0772	2.32788	0.000289195	0.00248099
E110019.CDS.8618014666.1	mdh	Cluster_4666	malate dehydrogenase, NAD-dependent	223.32	1114.61	2.31936	1.03857e-05	0.000146807
E110019.CDS.8618020560.1		Cluster_3079	putative glucose-6-phosphate 1-epimerase	389.42	1929.69	2.30897	4.78685e-06	7.50308e-05
E110019.CDS.8618008254.1	nirD	Cluster_2206	nitrite reductase [NAD(P)H small subunit	66.9472	331.358	2.3073	2.17296e-07	5.27169e-06
E110019.CDS.8618019733.1		Cluster_7355	conserved hypothetical protein	27.3795	135.442	2.3065	7.86056e-06	0.000115495
E110019.CDS.8618019133.1		Cluster_2294	efflux transporter, RND family, MFP subunit	89.4762	438.982	2.29459	6.43691e-06	9.7886e-05
E110019.CDS.8618014369.1	pspE	Cluster_696	thiosulfate sulfurtransferase PspE	5.86556	28.759	2.29368	0.000328402	0.00278527
E110019.CDS.8618022324.1	hslV	Cluster_954	ATP-dependent protease HslVU, peptidase subunit	1214.37	5926.24	2.28691	7.35599e-05	0.000792744
E110019.CDS.8618027566.1		Cluster_3162	ketose-bisphosphate aldolase family protein	40.7121	197.945	2.28157	2.63647e-05	0.000334595
E110019.CDS.8618011560.1		Cluster_3087	NAD binding domain of 6-phosphogluconate dehydrogenase family protein	14.2851	68.9375	2.27078	4.18389e-05	0.000493737
E110019.CDS.8618018520.1	lyx	Cluster_4195	L-xylulose/3-keto-L-gulonate kinase	10.7786	51.0925	2.24495	0.000182558	0.00169134
E110019.CDS.8618027625.1	adiA	Cluster_4598	biodegradative arginine decarboxylase	140.991	664.466	2.23659	2.07387e-06	3.69485e-05
E110019.CDS.8618005836.1		Cluster_4386	nitrate reductase, alpha subunit	6816.14	32029	2.23235	7.97153e-06	0.000116663
E110019.CDS.8618005766.1		Cluster_3047	conserved hypothetical protein	19.1981	89.9572	2.22827	7.29774e-05	0.000789731
E110019.CDS.8618023891.1		Cluster_7104	reverse transcriptase family protein	101.899	476.987	2.2268	2.07148e-05	0.000271478
E110019.CDS.8618024321.1	ssnA	Cluster_4358	protein SsnA	20.042	93.5448	2.22263	8.92519e-05	0.000943235
E110019.CDS.8618007279.1		Cluster_64	transposase IS66 family protein	17.4017	81.1486	2.22134	3.59931e-05	0.000438645
E110019.CDS.8618021326.2		Cluster_1434	putative tyrosine protein kinase	139.602	647.292	2.2131	3.24494e-05	0.000401081
E110019.CDS.8618020133.1	sdhD	Cluster_663	succinate dehydrogenase, hydrophobic membrane anchor protein	304.658	1406.66	2.20702	4.81167e-05	0.000555259
E110019.CDS.8618027614.1	ydiI	Cluster_649	esterase YdiI	18.1593	83.7086	2.20467	5.93881e-05	0.000664739
E110019.CDS.8618019050.1	glgP	Cluster_6003	glycogen/starch/alpha-glucan phosphorylases family protein	173.584	798.618	2.20187	1.2028e-05	0.000165974
E110019.CDS.8618009291.1	epaP	Cluster_926	type III secretion apparatus protein, YscR/HrcR family	18.4406	84.6434	2.19851	7.1963e-05	0.000780373
E110019.CDS.8618019778.1		Cluster_4723	oxidoreductase , NAD-binding Rossmann fold family protein	318.468	1456.57	2.19336	1.81954e-05	0.000240271
E110019.CDS.8618012079.1		Cluster_3082	PTS system mannose/fructose/sorbose IID component family protein	8.18142	37.2478	2.18673	0.00026367	0.00230404
E110019.CDS.8618010443.1	tfa	Cluster_1738	tail fiber assembly protein	2.79213	12.6405	2.17862	0.00568355	0.0294101
E110019.CDS.8618022960.1	pyk	Cluster_4228	pyruvate kinase	461.039	2062.81	2.16165	2.39029e-05	0.000306332
E110019.CDS.8618010601.1	murP	Cluster_59	PTS system N-acetylmuramic acid-specific EIIBC component	48.8504	218.088	2.15847	8.43795e-05	0.000900048
E110019.CDS.8618009615.1	uidA	Cluster_6131	beta-glucuronidase	53.6547	239.47	2.15807	8.95857e-05	0.000943998
E110019.CDS.8618022604.1		Cluster_321	deoR C terminal sensor domain protein	78.1558	347.441	2.15234	3.81529e-05	0.000460661
E110019.CDS.8618023440.1	mgsA	Cluster_3751	methylglyoxal synthase	25.1068	111.322	2.14859	8.93324e-05	0.000943235
E110019.CDS.8618014999.1	fadH	Cluster_7195	2,4-dienoyl-CoA reductase [NADPH	17.6398	78.1166	2.14679	0.000172375	0.00162002
E110019.CDS.8618006141.1	tdcF	Cluster_792	protein tdcF	3.07343	13.5753	2.14306	0.0074793	0.0369083
E110019.CDS.8618028699.1		Cluster_5987	conserved hypothetical protein	62.0743	272.853	2.13606	4.37832e-05	0.000514354
E110019.CDS.8618019660.1		Cluster_896	phage integrase family protein	57.1613	250.722	2.13298	6.7247e-05	0.000738443
E110019.CDS.8618007541.1		Cluster_64	transposase IS66 family protein	197.525	862.182	2.12595	8.1559e-06	0.00011883
E110019.CDS.8618015819.1	frdD	Cluster_361	fumarate reductase subunit D	53.4836	233.265	2.1248	6.11963e-06	9.38824e-05
E110019.CDS.8618009706.1		Cluster_3136	enoyl-CoA hydratase/isomerase family protein	6.38499	27.799	2.12228	0.00082135	0.00601708
E110019.CDS.8618007436.1		Cluster_6602	conserved hypothetical protein	98.6533	427.612	2.11586	3.88636e-05	0.00046708
E110019.CDS.8618022828.1		Cluster_2081	type III secretion apparatus protein, YscI/HrpB, C-terminal domain	44.9762	194.576	2.1131	4.45619e-05	0.000521154
E110019.CDS.8618009885.1	aceA	Cluster_1074	isocitrate lyase	54.6504	236.405	2.11296	0.000120531	0.00120208
E110019.CDS.8618011571.1	uxuA	Cluster_7157	mannonate dehydratase	417.599	1799.39	2.10732	4.49895e-05	0.000524978
E110019.CDS.8618016063.1		Cluster_3239	type III secretion apparatus lipoprotein, YscJ/HrcJ family	64.478	277.67	2.10649	2.25641e-05	0.000292045
E110019.CDS.8618009563.1		Cluster_64	transposase IS66 family protein	118.048	504.003	2.09406	1.21165e-05	0.000166754
E110019.CDS.8618006389.1		Cluster_4265	bacterial extracellular solute-binding s, 5 Middle family protein	263.123	1118.8	2.08814	0.000112527	0.00113119
E110019.CDS.8618023458.1		Cluster_7364	putative phosphotransferase ydiA	138.413	587.897	2.08659	3.79072e-05	0.000458756
E110019.CDS.8618026344.1	aspA	Cluster_1241	aspartate ammonia-lyase	8233.12	34830.7	2.08085	0.000126637	0.00124866
E110019.CDS.8618022843.1		Cluster_3063	conserved hypothetical protein	125.08	528.627	2.0794	4.53716e-05	0.000528255
E110019.CDS.8618010933.1		Cluster_64	transposase IS66 family protein	121.121	511.777	2.07906	1.26065e-05	0.000173041
E110019.CDS.8618030399.1		Cluster_4090	conserved hypothetical protein	434.697	1829.52	2.07338	4.0223e-05	0.000476826
E110019.CDS.8618027518.1		Cluster_1782	bacterial extracellular solute-binding s, 5 Middle family protein	84.389	354.254	2.06966	7.02989e-05	0.000768019
E110019.CDS.8618023756.1		Cluster_3685	conserved hypothetical protein	18.2024	76.1715	2.06512	0.000184596	0.00170718
E110019.CDS.8618027675.1		Cluster_3548	chain length determinant family protein	8.78717	36.5741	2.05735	0.00128984	0.00879451
E110019.CDS.8618013736.1	metH	Cluster_4388	methionine synthase	1044.38	4321.22	2.04879	0.00012413	0.00123326
E110019.CDS.8618020830.1		Cluster_4997	2Fe-2S iron-sulfur cluster binding domain protein	13.6139	56.078	2.04236	0.000464147	0.00368491
E110019.CDS.8618017581.1	frdB	Cluster_320	fumarate reductase iron-sulfur subunit	193.544	796.758	2.04148	6.74134e-06	0.000101334
E110019.CDS.8618009950.1	terB	Cluster_5169	terB	164.926	677.518	2.03844	3.98916e-05	0.000476143
E110019.CDS.8618008619.1		Cluster_5438	prophage CP4-57 regulatory family protein	7.90012	32.2961	2.03141	0.000280772	0.00242468
E110019.CDS.8618018126.1		Cluster_749	beta-lactamase family protein	27.1846	110.842	2.02765	0.000229219	0.00202989
E110019.CDS.8618030796.2		Cluster_3433	phoH-like family protein	6.42815	26.1231	2.02285	0.0033422	0.0189488
E110019.CDS.8618030076.1		Cluster_825	hicB family protein	20.8859	84.3403	2.01369	0.000363623	0.0030058
E110019.CDS.8618011190.1		Cluster_4794	putative nitrite transporter	107.509	433.898	2.0129	2.30098e-06	4.00064e-05
E110019.CDS.8618006925.1	aldB	Cluster_4256	aldehyde dehydrogenase B	4.58856	18.5186	2.01286	0.00437946	0.0234986
E110019.CDS.8618018149.1		Cluster_464	acetyl-CoA C-acetyltransferase family protein	76.4457	308.458	2.01257	0.000323829	0.00275097
E110019.CDS.8618005606.1		Cluster_4428	acetyltransferase family protein	400.738	1616.39	2.01204	5.16117e-05	0.000587787
E110019.CDS.8618012863.1		Cluster_683	putative cardiolipin synthase YbhO	5.15115	20.7503	2.01016	0.00720182	0.0357532
E110019.CDS.8618014579.1	hcaB	Cluster_346	3-phenylpropionate-dihydrodiol/cinnamic acid-dihydrodiol dehydrogenase	10.2591	41.2816	2.00859	0.000903782	0.0065474
E110019.CDS.8618009320.1	nrfD	Cluster_6181	cytochrome c nitrite reductase, NrfD subunit	12.77	51.3117	2.00653	0.000156869	0.00150134
E110019.CDS.8618020961.1		Cluster_78	yccJ-like family protein	6.42815	25.8284	2.00648	0.00210877	0.0129814
E110019.CDS.8618029413.1	ugpQ	Cluster_3478	glycerophosphoryl diester phosphodiesterase	14.8477	59.6571	2.00645	0.00043624	0.00348458
E110019.CDS.8618010256.1		Cluster_5301	PTS system, mannose/fructose/sorbose , IIC component family protein	672.046	2696.48	2.00445	0.000112555	0.00113119
E110019.CDS.8618007920.1	ompT	Cluster_4734	protease 7	852.853	3403.84	1.99679	0.000123289	0.00122724
E110019.CDS.8618018835.1		Cluster_1522	phage integrase family protein	35.366	8.85088	-1.99847	0.000392684	0.00320538
E110019.CDS.8618006811.1	fdxH	Cluster_885	formate dehydrogenase, beta subunit	446.854	111.769	-1.99929	0.00115854	0.0080145
E110019.CDS.8618021743.1		Cluster_3019	conserved hypothetical family protein	9.50158	2.37483	-2.00034	0.0110462	0.0496594
E110019.CDS.8618007819.1	pyrH	Cluster_5238	UMP kinase	1291.66	322	-2.00409	3.47291e-05	0.000425228
E110019.CDS.8618011929.1		Cluster_491	tRNA threonylcarbamoyl adenosine modification protein YgjD	203.712	50.7809	-2.00417	0.000108458	0.00109848
E110019.CDS.8618022783.1	aqpZ	Cluster_3616	aquaporin Z	13.2894	3.30961	-2.00554	0.00948575	0.0442951
E110019.CDS.8618011778.1	fimG	Cluster_397	protein fimG	26.9464	6.66972	-2.0144	0.000338277	0.00284471
E110019.CDS.8618007128.1		Cluster_6142	conserved hypothetical protein	117.353	29.0285	-2.01531	5.36217e-05	0.000609349
E110019.CDS.8618018463.1	rlmG	Cluster_955	ribosomal RNA large subunit methyltransferase G	487.59	120.291	-2.01914	3.73297e-05	0.000452818
E110019.CDS.8618005181.1	uraA	Cluster_2309	uracil permease	231.265	56.9454	-2.02189	8.09812e-05	0.000869131
E110019.CDS.8618010558.1		Cluster_4610	radical SAM superfamily protein	1704.86	419.595	-2.02259	3.40409e-05	0.000417782
E110019.CDS.8618026993.1	rplB	Cluster_115	ribosomal protein L2	65705.3	16157.8	-2.02378	0.000277358	0.00240316
E110019.CDS.8618019663.1	rpsO	Cluster_25	ribosomal protein S15	1284.68	314.884	-2.02852	2.29524e-05	0.000295604
E110019.CDS.8618028605.1	gidA	Cluster_6109	tRNA uridine 5-carboxymethylaminomethyl modification enzyme GidA	5422.42	1328.76	-2.02886	0.000140187	0.00136421
E110019.CDS.8618020178.1	pyrD	Cluster_3304	dihydroorotate dehydrogenase	275.915	66.9247	-2.04361	4.6967e-05	0.0005444
E110019.CDS.8618013118.1	avrA	Cluster_3993	avirulence A domain protein	543.923	131.905	-2.04391	4.41592e-05	0.000517606
E110019.CDS.8618012718.1	pta	Cluster_4546	phosphate acetyltransferase	9990.41	2419.31	-2.04595	0.000222524	0.00199708
E110019.CDS.8618016168.1	fiu	Cluster_6848	catecholate siderophore receptor fiu	469.953	113.68	-2.04753	7.02962e-05	0.000768019
E110019.CDS.8618013180.1		Cluster_788	2Fe-2S iron-sulfur cluster binding domain protein	52.0533	12.59	-2.04771	0.000227585	0.00202319
E110019.CDS.8618009038.1	mug	Cluster_398	G/U mismatch-specific DNA glycosylase	77.8522	18.7797	-2.05156	7.03821e-05	0.000768019
E110019.CDS.8618016511.1	fepA	Cluster_5994	ferrienterobactin receptor	213.669	51.4632	-2.05377	0.00020857	0.00190192
E110019.CDS.8618028169.2		Cluster_1585	conserved hypothetical protein	25.6263	6.16445	-2.05558	0.000677453	0.005077
E110019.CDS.8618012890.1	rplJ	Cluster_865	50S ribosomal protein L10	55368.9	13312.2	-2.05633	0.00026371	0.00230404
E110019.CDS.8618024558.1	nth	Cluster_5336	endonuclease III	263.21	63.0848	-2.06085	0.000159479	0.00152352
E110019.CDS.8618010529.1		Cluster_2022	small GTP-binding domain protein	7403.32	1772.78	-2.06216	0.000119348	0.00119257
E110019.CDS.8618023650.1		Cluster_7	transposase family protein	48.828	11.6805	-2.06361	0.000101494	0.00104466
E110019.CDS.8618018303.1	rbfA	Cluster_1275	ribosome-binding factor A	1710.36	408.109	-2.06727	4.00724e-05	0.000476826
E110019.CDS.8618020060.1		Cluster_1635	electron transport complex, RnfABCDGE type, G subunit	253.926	60.3646	-2.07263	0.000103231	0.00105916
E110019.CDS.8618014684.1		Cluster_6125	conserved hypothetical protein	530.332	125.9	-2.07462	1.44991e-05	0.000194915
E110019.CDS.8618026318.1		Cluster_7	transposase family protein	105.297	24.9947	-2.07478	5.77693e-05	0.000649407
E110019.CDS.8618016850.1		Cluster_7	transposase family protein	52.6159	12.4721	-2.0768	0.000103357	0.00105916
E110019.CDS.8618017048.1	rumB	Cluster_2725	23S rRNA (uracil-5-)-methyltransferase RumB	167.263	39.6479	-2.0768	5.0051e-05	0.000572513
E110019.CDS.8618026860.1	tolQ	Cluster_3380	protein TolQ	403.592	95.2795	-2.08266	2.8303e-05	0.000355731
E110019.CDS.8618022493.1		Cluster_7	transposase family protein	57.075	13.4321	-2.08717	0.00013111	0.00128306
E110019.CDS.8618020043.1		Cluster_6063	type VII secretion system (T7SS), usher family protein	292.863	68.8953	-2.08775	3.18703e-05	0.000395799
E110019.CDS.8618009506.1		Cluster_950	conserved hypothetical protein	60.3642	14.1227	-2.09568	0.000147318	0.00142562
E110019.CDS.8618015798.1	yjeM	Cluster_4892	inner membrane transporter yjeM	128.694	30.0812	-2.09701	3.49811e-05	0.00042731
E110019.CDS.8618028450.1		Cluster_224	putative L,D-transpeptidase YbiS	453.632	106.008	-2.09734	1.60791e-05	0.000215048
E110019.CDS.8618029341.1		Cluster_7	transposase family protein	98.6741	23.0493	-2.09795	6.44367e-05	0.000709591
E110019.CDS.8618026539.1		Cluster_7	transposase family protein	86.8135	20.2619	-2.09915	0.000169184	0.00159578
E110019.CDS.8618014350.1	rplW	Cluster_44	50S ribosomal protein L23	24584.5	5734.83	-2.09993	0.000146101	0.00141647
E110019.CDS.8618013559.1	rimP	Cluster_57	ribosome maturation factor rimP	10301.2	2394.41	-2.10507	0.000106664	0.00108663
E110019.CDS.8618026640.1		Cluster_167	putative aminopeptidase	88.5221	20.4808	-2.11176	3.89965e-05	0.0004676
E110019.CDS.8618010775.1		Cluster_2201	conserved hypothetical protein	103.435	23.8915	-2.11416	2.9441e-05	0.000367379
E110019.CDS.8618018251.1		Cluster_7080	peptidase U32 family protein	1256.68	289.325	-2.11886	2.04653e-05	0.000269564
E110019.CDS.8618030505.2	queD	Cluster_2232	queuosine biosynthesis protein QueD	35.6473	8.20244	-2.11967	0.000218153	0.00197549
E110019.CDS.8618025998.1	truB	Cluster_2515	tRNA pseudouridine(55) synthase	2698.34	618.256	-2.1258	5.50426e-05	0.000624135
E110019.CDS.8618014569.1	rpmH	Cluster_45	ribosomal protein L34	2645.79	602.667	-2.13427	1.40036e-05	0.000189891
E110019.CDS.8618022816.1		Cluster_979	phosphocarrier, HPr family protein	1593.47	362.802	-2.13492	0.00018209	0.00169
E110019.CDS.8618006540.1	holD	Cluster_6496	DNA polymerase III, psi subunit	364.848	83.0685	-2.13492	1.40525e-05	0.000189891
E110019.CDS.8618007980.1	fimC	Cluster_3619	chaperone protein fimC	16.8823	3.81488	-2.1458	0.0013084	0.00887953
E110019.CDS.8618019176.1	rapA	Cluster_4379	RNA polymerase-associated protein rapA	2851.66	644.37	-2.14584	1.58202e-05	0.000212129
E110019.CDS.8618025619.1		Cluster_7	transposase family protein	53.2871	12.0173	-2.14867	7.31377e-05	0.000789827
E110019.CDS.8618017969.1	nusA	Cluster_4721	transcription elongation protein nusA	107833	24126.1	-2.16014	7.13752e-05	0.000775611
E110019.CDS.8618010833.1	trmB	Cluster_2787	tRNA (guanine-N(7)-)-methyltransferase	196.092	43.8501	-2.16088	1.66455e-05	0.000221487
E110019.CDS.8618022171.1	cmk	Cluster_236	cytidylate kinase	2818.3	625.54	-2.17165	1.43952e-05	0.000194019
E110019.CDS.8618017658.1		Cluster_287	conserved hypothetical protein	28.3098	6.28237	-2.17192	0.000276457	0.00240316
E110019.CDS.8618006948.1		Cluster_5286	putative predicted acyl transferase	21.1895	4.69915	-2.17288	0.00272358	0.0162201
E110019.CDS.8618010168.1	mgtA	Cluster_4421	magnesium-translocating P-type ATPase	1940.64	430.308	-2.17309	1.77971e-05	0.000235608
E110019.CDS.8618010271.1		Cluster_214	pspA/IM30 family protein	50.7971	11.251	-2.1747	1.35584e-05	0.000184649
E110019.CDS.8618012383.1	speE	Cluster_238	spermidine synthase	5220.51	1153.01	-2.17878	3.33679e-05	0.000410488
E110019.CDS.8618005520.1	rimI	Cluster_1403	ribosomal-protein-alanine acetyltransferase	494.173	108.813	-2.18317	1.1377e-05	0.000159523
E110019.CDS.8618027839.1	pyrD	Cluster_2161	dihydroorotate dehydrogenase	162.134	35.5467	-2.1894	2.88879e-05	0.000361688
E110019.CDS.8618016965.1	rpmG	Cluster_55	ribosomal protein L33	164.405	36.035	-2.18978	6.88657e-06	0.000102924
E110019.CDS.8618015448.1	infB	Cluster_6881	translation initiation factor IF-2	64305.8	14075.8	-2.19174	0.000109193	0.00110378
E110019.CDS.8618027554.1	rnd	Cluster_2723	ribonuclease D	444.455	96.947	-2.19677	1.33099e-05	0.000182217
E110019.CDS.8618014964.1		Cluster_6273	bacterial regulatory helix-turn-helix , lysR family protein	1024.61	223.436	-2.19713	4.21202e-06	6.75997e-05
E110019.CDS.8618006776.1	rpsL	Cluster_413	ribosomal protein S12	24390.7	5317.17	-2.1976	8.12866e-05	0.000870618
E110019.CDS.8618020703.1		Cluster_967	phage lysozyme family protein	44.369	9.61723	-2.20586	2.77096e-05	0.000349959
E110019.CDS.8618024489.1	rpsS	Cluster_1122	ribosomal protein S19	18339.1	3972.51	-2.2068	5.72831e-05	0.000645332
E110019.CDS.8618030634.1		Cluster_1522	phage integrase family protein	18.1593	3.93279	-2.20708	0.00200585	0.0125
E110019.CDS.8618017280.1	panF	Cluster_3139	sodium/pantothenate symporter	662.278	142.835	-2.21309	4.79761e-06	7.50308e-05
E110019.CDS.8618023026.2	dusC	Cluster_2517	tRNA-dihydrouridine synthase C	81.7918	17.6343	-2.21357	1.13272e-05	0.000159252
E110019.CDS.8618006696.1	phnB	Cluster_5725	protein phnB	22.7047	4.86757	-2.22171	0.00167799	0.0108447
E110019.CDS.8618018334.1	nlpI	Cluster_142	lipoprotein nlpI	13365.2	2852.43	-2.22822	8.84532e-05	0.000937747
E110019.CDS.8618030103.1	yhjV	Cluster_2696	inner membrane transport protein YhjV	1168.55	248.675	-2.23238	4.8045e-06	7.50308e-05
E110019.CDS.8618006248.1	srmB	Cluster_4352	ATP-dependent RNA helicase SrmB	1504.91	320.122	-2.23299	4.91161e-06	7.64744e-05
E110019.CDS.8618023979.1		Cluster_7	transposase family protein	82.6581	17.5586	-2.23498	2.89156e-05	0.000361688
E110019.CDS.8618024789.2		Cluster_3327	conserved hypothetical protein	13.3326	2.82959	-2.23629	0.00365339	0.0201703
E110019.CDS.8618014284.1		Cluster_1996	conserved hypothetical protein	2873.37	606.296	-2.24465	6.8337e-06	0.000102427
E110019.CDS.8618023055.1	rplD	Cluster_6622	50S ribosomal protein L4	63149.6	13222.6	-2.25577	6.37186e-05	0.000704145
E110019.CDS.8618019769.1	rhtA	Cluster_890	inner membrane transporter rhtA	76.8133	16.068	-2.25716	2.20422e-05	0.000286714
E110019.CDS.8618029350.1		Cluster_468	conserved hypothetical protein	79.0637	16.447	-2.26519	2.71722e-05	0.000344005
E110019.CDS.8618006195.1	gpt	Cluster_5186	xanthine phosphoribosyltransferase	868.303	180.512	-2.2661	3.21718e-06	5.29364e-05
E110019.CDS.8618026664.1	kdpB	Cluster_1115	K+-transporting ATPase, B subunit	95.7317	19.7902	-2.27421	2.77843e-05	0.000350055
E110019.CDS.8618026833.1	rpsG	Cluster_19	ribosomal protein S7	31190.3	6435.25	-2.27703	5.65084e-05	0.000637983
E110019.CDS.8618014038.1	ndh	Cluster_2468	NADH dehydrogenase	8931.21	1836.88	-2.2816	8.08973e-05	0.000869131
E110019.CDS.8618007156.1		Cluster_3403	fimbrial family protein	7.70515	1.58322	-2.28296	0.0105465	0.0478353
E110019.CDS.8618026425.1		Cluster_2699	electron transport complex, RnfABCDGE type, D subunit	392.596	79.8685	-2.29735	7.11553e-06	0.000105617
E110019.CDS.8618005916.1		Cluster_1171	conserved hypothetical protein	16.1679	3.28435	-2.29945	0.0019989	0.0124716
E110019.CDS.8618024258.1		Cluster_7220	ribonucleoside-diphosphate reductase, alpha subunit	5909.59	1198.72	-2.30156	1.15232e-05	0.000160757
E110019.CDS.8618027538.1	lysP	Cluster_1650	lysine-specific permease	2573.41	518.303	-2.31182	9.38837e-06	0.000133432
E110019.CDS.8618017919.2	pyrF	Cluster_241	orotidine 5'-phosphate decarboxylase	171.917	34.494	-2.3173	7.81114e-06	0.000115093
E110019.CDS.8618005403.1	rplN	Cluster_61	ribosomal protein L14	15900.2	3189.35	-2.31771	2.32377e-05	0.000298542
E110019.CDS.8618007756.1	suhB	Cluster_135	inositol-1-monophosphatase	333.874	66.6469	-2.32469	4.58069e-06	7.24026e-05
E110019.CDS.8618011358.1		Cluster_58	carbohydrate binding domain protein	9.50158	1.89481	-2.32611	0.00555271	0.0288786
E110019.CDS.8618005165.1	rpsU	Cluster_27	ribosomal protein S21	901.891	178.853	-2.33418	1.39594e-06	2.63813e-05
E110019.CDS.8618016675.1		Cluster_1228	conserved hypothetical protein	11.2548	2.23166	-2.33436	0.00251031	0.0151548
E110019.CDS.8618012431.1	mrcA	Cluster_4410	penicillin-binding protein 1A	748.206	148.292	-2.33499	2.87416e-06	4.85166e-05
E110019.CDS.8618010549.2	fadD	Cluster_4585	long-chain-fatty-acid--CoA ligase	1502.86	296.685	-2.34071	1.80315e-06	3.30704e-05
E110019.CDS.8618029444.1		Cluster_7	transposase family protein	65.8621	12.9773	-2.34345	1.18639e-05	0.000164581
E110019.CDS.8618015910.1		Cluster_4199	amino acid permease family protein	517.87	101.949	-2.34474	2.08451e-06	3.69823e-05
E110019.CDS.8618016609.1	ompX	Cluster_510	outer membrane protein X	3640.16	716.416	-2.34513	8.62806e-06	0.00012432
E110019.CDS.8618005118.1		Cluster_155	prolyl oligopeptidase family protein	127.372	25.0621	-2.34547	4.80328e-06	7.50308e-05
E110019.CDS.8618028671.1	fimH	Cluster_6152	protein fimH	52.5727	10.3162	-2.34941	9.20602e-06	0.000131558
E110019.CDS.8618009910.1	acrA	Cluster_2534	acriflavine resistance protein A	24.3061	4.74966	-2.35542	0.000210745	0.0019184
E110019.CDS.8618025950.1	osmB	Cluster_1949	osmotically inducible lipo domain protein	22.986	4.46332	-2.36456	0.00016203	0.00154506
E110019.CDS.8618022879.1	ackA	Cluster_4904	acetate kinase	13558.9	2614.96	-2.37438	2.54217e-05	0.000324204
E110019.CDS.8618021354.1	rpsI	Cluster_556	30S ribosomal protein S9	2314.26	444.126	-2.38151	2.24992e-06	3.93794e-05
E110019.CDS.8618024911.1	rplY	Cluster_810	50S ribosomal protein L25	1279.66	243.083	-2.39624	1.27793e-06	2.48719e-05
E110019.CDS.8618025295.1	oxaA	Cluster_2192	inner membrane protein oxaA	5360.04	1013.39	-2.40305	3.16475e-06	5.23511e-05
E110019.CDS.8618016973.1		Cluster_89	enterobacterial Ail/Lom family protein	6.7526	1.27163	-2.40877	0.00408645	0.0221339
E110019.CDS.8618012599.1	rpsH	Cluster_555	30S ribosomal protein S8	3176.19	597.37	-2.4106	3.08146e-06	5.15156e-05
E110019.CDS.8618011811.1		Cluster_1734	efflux transporter, outer membrane factor (OMF) lipo, NodT family protein	13.5275	2.54325	-2.41115	0.0015997	0.0104431
E110019.CDS.8618018224.1		Cluster_2261	bacterial regulatory , arsR family protein	7.66199	1.44005	-2.4116	0.00812862	0.0393676
E110019.CDS.8618020810.1	rnpA	Cluster_74	ribonuclease P protein component	4278.46	796.241	-2.42581	2.48027e-06	4.26967e-05
E110019.CDS.8618009601.1		Cluster_7	transposase family protein	66.0571	12.2784	-2.42759	1.75185e-05	0.00023251
E110019.CDS.8618023265.1	rpsP	Cluster_18	ribosomal protein S16	681.431	125.79	-2.43755	8.2982e-07	1.69739e-05
E110019.CDS.8618026959.1	rplM	Cluster_48	ribosomal protein L13	4178.53	770.463	-2.4392	2.64183e-06	4.51796e-05
E110019.CDS.8618015485.1	rplX	Cluster_695	ribosomal protein L24	7350.2	1351.55	-2.44316	6.42462e-06	9.7886e-05
E110019.CDS.8618021515.1		Cluster_60	conserved hypothetical protein	45.192	8.25294	-2.45309	5.114e-06	7.91531e-05
E110019.CDS.8618010420.1		Cluster_761	conserved hypothetical protein	9.45842	1.72639	-2.45384	0.00895676	0.0423175
E110019.CDS.8618024855.1	hokA	Cluster_1210	HokA domain protein	62.0311	11.251	-2.46294	4.35579e-06	6.94795e-05
E110019.CDS.8618016899.1	guaB	Cluster_1671	inosine-5'-monophosphate dehydrogenase	3467.74	625.581	-2.47073	2.17629e-06	3.83497e-05
E110019.CDS.8618012125.1	rplE	Cluster_109	50S ribosomal protein L5	21968	3950.04	-2.47547	1.20128e-05	0.000165974
E110019.CDS.8618026940.1	rpsM	Cluster_49	30S ribosomal protein S13	59196.4	10628.7	-2.47754	1.63637e-05	0.000218294
E110019.CDS.8618012940.1	rplI	Cluster_1068	ribosomal protein L9	2317.01	414.037	-2.48443	1.2225e-06	2.41536e-05
E110019.CDS.8618020005.1		Cluster_6337	polyamine ABC transporter, ATP-binding family protein	3163.7	563.449	-2.48926	1.69402e-06	3.13333e-05
E110019.CDS.8618008439.1	ybgC	Cluster_999	tol-pal system-associated acyl-CoA thioesterase	216.156	38.4773	-2.49	1.37759e-06	2.63206e-05
E110019.CDS.8618022993.1	rpmJ	Cluster_38	ribosomal protein L36	12651.5	2235.2	-2.50083	7.11424e-06	0.000105617
E110019.CDS.8618015885.1	pitA	Cluster_1290	low-affinity inorganic phosphate transporter 1	2027.95	356.763	-2.50699	5.96633e-07	1.2913e-05
E110019.CDS.8618011974.1	rpsK	Cluster_1133	30S ribosomal protein S11	53508.2	9394.69	-2.50984	1.34079e-05	0.000183077
E110019.CDS.8618018214.1		Cluster_1233	conserved hypothetical protein	25.15	4.41281	-2.51079	8.413e-05	0.000899226
E110019.CDS.8618011941.1		Cluster_1269	conserved hypothetical protein	18.0506	3.16644	-2.51111	0.000104902	0.00107129
E110019.CDS.8618019814.1	rplA	Cluster_2936	ribosomal protein L1	37884.1	6629.03	-2.51472	1.15267e-05	0.000160757
E110019.CDS.8618012163.1	yeiU	Cluster_6569	inner membrane protein yeiU	1648.8	288.163	-2.51646	3.7413e-07	8.59674e-06
E110019.CDS.8618014178.1		Cluster_5064	yfaZ family protein	34.6516	6.04654	-2.51874	6.59748e-06	9.97463e-05
E110019.CDS.8618029781.1	rpsR	Cluster_50	ribosomal protein S18	1073.36	186.904	-2.52176	2.83699e-07	6.63575e-06
E110019.CDS.8618027250.1		Cluster_5033	rhodanese-like domain protein	326.6	56.4906	-2.53144	2.73938e-07	6.46544e-06
E110019.CDS.8618010236.1		Cluster_7416	DNA methylase family protein	128.411	22.1146	-2.5377	6.92273e-07	1.46195e-05
E110019.CDS.8618020743.1	rpsD	Cluster_68	ribosomal protein S4	175487	30037.9	-2.54651	1.50875e-06	2.8308e-05
E110019.CDS.8618023033.1		Cluster_755	ribosomal S14p/S29e family protein	3912.54	665.398	-2.55582	1.21586e-06	2.41137e-05
E110019.CDS.8618006779.1		Cluster_2285	conserved hypothetical protein	92.4394	15.7059	-2.5572	1.82087e-06	3.32087e-05
E110019.CDS.8618023908.1		Cluster_1915	putative iS600 ORF2	47.5302	8.05927	-2.56012	1.17005e-05	0.000162746
E110019.CDS.8618016738.1	rpoA	Cluster_101	DNA-directed RNA polymerase, alpha subunit	336151	56812.3	-2.56483	1.04069e-07	2.79806e-06
E110019.CDS.8618013363.1		Cluster_5574	RND transporter, hydrophobe/amphiphile efflux-1 family protein	171.375	28.877	-2.56917	1.21271e-06	2.41137e-05
E110019.CDS.8618006698.1	fimF	Cluster_1366	protein fimF	27.3795	4.60649	-2.57136	3.14818e-05	0.000391907
E110019.CDS.8618017131.2		Cluster_2503	putative acyltransferase yihG	385.107	63.6573	-2.59686	4.48239e-07	9.99152e-06
E110019.CDS.8618014426.1	rimM	Cluster_5091	16S rRNA processing protein RimM	7396.73	1218.14	-2.60221	2.07552e-06	3.69485e-05
E110019.CDS.8618007229.1	secY	Cluster_617	preprotein translocase, SecY subunit	69363.8	11344.5	-2.61219	5.5799e-06	8.58548e-05
E110019.CDS.8618009970.1	gidB	Cluster_3305	16S rRNA (guanine(527)-N(7))-methyltransferase GidB	454.845	74.024	-2.61931	3.15955e-07	7.32454e-06
E110019.CDS.8618017608.1		Cluster_6472	putative ankyrin repeat protein B	6.14685	0	-2.61985	0.000405554	0.00328985
E110019.CDS.8618015596.1	rplO	Cluster_70	ribosomal protein L15	8039.73	1305.83	-2.62218	1.7808e-06	3.28221e-05
E110019.CDS.8618024893.1		Cluster_281	conserved hypothetical protein	149.689	24.0851	-2.63575	4.20308e-07	9.44968e-06
E110019.CDS.8618023506.1	sotB	Cluster_4934	sugar efflux transporter	128.542	20.5735	-2.64338	1.51956e-06	2.84086e-05
E110019.CDS.8618021638.1	rplK	Cluster_2138	ribosomal protein L11	4755.21	760.501	-2.64449	6.30824e-07	1.35407e-05
E110019.CDS.8618016009.1	rplF	Cluster_978	ribosomal protein L6	9421.72	1497.99	-2.65297	1.88253e-06	3.40947e-05
E110019.CDS.8618008449.1		Cluster_2538	acyltransferase family protein	438.349	69.6533	-2.65382	1.90079e-07	4.67667e-06
E110019.CDS.8618028845.1	rplS	Cluster_31	ribosomal protein L19	789.933	124.839	-2.66167	9.49056e-08	2.60541e-06
E110019.CDS.8618007900.1		Cluster_3502	radical SAM additional 4Fe4S-binding SPASM domain protein	85.2537	13.4069	-2.66879	4.07506e-07	9.20153e-06
E110019.CDS.8618027195.1	cro	Cluster_2144	regulatory protein cro	13.1376	2.06324	-2.67072	0.000266283	0.00232263
E110019.CDS.8618016629.1		Cluster_5881	putative arginine/ornithine antiporter	614.834	96.2648	-2.67512	9.11993e-08	2.5303e-06
E110019.CDS.8618009579.1		Cluster_6895	outer membrane autotransporter barrel domain protein	19.0463	2.97276	-2.67964	0.000151249	0.00145556
E110019.CDS.8618007608.1		Cluster_1903	slyX family protein	40.279	6.28237	-2.68065	8.54981e-06	0.00012357
E110019.CDS.8618019104.1	rimO	Cluster_7101	ribosomal protein S12 methylthiotransferase RimO	487.809	75.3713	-2.69423	1.25235e-07	3.28254e-06
E110019.CDS.8618025411.1	mdfA	Cluster_4312	multidrug transporter MdfA	126.249	19.3607	-2.70506	2.42903e-07	5.86565e-06
E110019.CDS.8618005311.1	yihD	Cluster_3748	protein yihD	221.089	33.896	-2.70544	8.45402e-08	2.37076e-06
E110019.CDS.8618022330.1		Cluster_1764	ribosomal RNA adenine dimethylase family protein	8.41955	1.27163	-2.72707	0.00481274	0.0254339
E110019.CDS.8618006449.1	rpsE	Cluster_4093	ribosomal protein S5	7840.85	1167.71	-2.74733	7.13337e-07	1.48963e-05
E110019.CDS.8618013508.1		Cluster_1373	integrase core domain protein	12.77	1.89481	-2.75263	0.00106311	0.00747232
E110019.CDS.8618026264.1	mobA	Cluster_493	molybdopterin-guanine dinucleotide biosynthesis protein A	867.212	127.214	-2.76913	2.51842e-08	8.0098e-07
E110019.CDS.8618021760.1	priB	Cluster_6929	primosomal replication protein n	3291.33	482.318	-2.77061	1.18115e-07	3.14329e-06
E110019.CDS.8618008998.1	dbpA	Cluster_4328	ATP-independent RNA helicase dbpA	355.239	51.4546	-2.78742	6.31381e-08	1.81949e-06
E110019.CDS.8618029156.1		Cluster_6604	conserved hypothetical protein	726.245	105.065	-2.78917	2.26766e-08	7.34664e-07
E110019.CDS.8618027693.1	rplR	Cluster_79	ribosomal protein L18	4782.84	690.233	-2.79271	2.71026e-07	6.42578e-06
E110019.CDS.8618020554.1		Cluster_3014	binding--dependent transport system inner membrane component family protein	1124.98	162.28	-2.79335	4.60133e-08	1.38732e-06
E110019.CDS.8618015549.1		Cluster_126	toxin Ldr, type I toxin-antitoxin system family protein	7.66199	1.1032	-2.79602	0.00789183	0.0385429
E110019.CDS.8618023410.1	rplP	Cluster_1271	ribosomal protein L16	10768.3	1549.89	-2.79656	7.99518e-07	1.65487e-05
E110019.CDS.8618021906.1		Cluster_6638	fimbrial family protein	79.6918	11.4446	-2.79976	6.74072e-08	1.93185e-06
E110019.CDS.8618005991.1	rpsF	Cluster_40	ribosomal protein S6	6525.52	930.663	-2.80976	2.53272e-07	6.05993e-06
E110019.CDS.8618029658.1	kdpA	Cluster_1848	K+-transporting ATPase, A subunit	55.1922	7.554	-2.86915	1.90068e-06	3.43043e-05
E110019.CDS.8618014906.1		Cluster_574	entericidin EcnA/B family protein	32.5307	4.43807	-2.8738	3.139e-06	5.2175e-05
E110019.CDS.8618015570.1		Cluster_1778	antA/AntB antirepressor family protein	131.572	17.8954	-2.87819	5.59382e-08	1.63002e-06
E110019.CDS.8618019074.1	aceF	Cluster_6117	dihydrolipoyllysine-residue acetyltransferase	45127.5	6122.47	-2.88182	1.29586e-06	2.51272e-05
E110019.CDS.8618013026.1	trmD	Cluster_3519	tRNA (guanine(37)-N(1))-methyltransferase	8256.98	1112.8	-2.89142	2.6418e-07	6.29207e-06
E110019.CDS.8618028244.1		Cluster_898	bestrophin, RFP-TM, chloride channel family protein	119.517	16.068	-2.89495	1.37885e-07	3.56044e-06
E110019.CDS.8618010615.1		Cluster_2700	putative predicted protein	72.0298	9.49932	-2.9227	5.50216e-08	1.61232e-06
E110019.CDS.8618023124.1		Cluster_5241	eamA-like transporter family protein	1314.61	170.962	-2.94289	4.64945e-09	1.8655e-07
E110019.CDS.8618008756.1	aceE	Cluster_5556	pyruvate dehydrogenase (acetyl-transferring), homodimeric type	138607	17926.8	-2.95081	1.92127e-07	4.70487e-06
E110019.CDS.8618015573.1		Cluster_46	conserved hypothetical protein	7.42385	0.960033	-2.95101	0.00283199	0.0167479
E110019.CDS.8618008423.1		Cluster_4710	EF-P lysine aminoacylase GenX	442.57	56.9201	-2.9589	9.92814e-09	3.58235e-07
E110019.CDS.8618015930.1	rplV	Cluster_107	ribosomal protein L22	11457.5	1460.61	-2.97165	1.73603e-07	4.33261e-06
E110019.CDS.8618026719.1		Cluster_1128	conserved hypothetical protein	340.065	43.1343	-2.97891	5.82958e-09	2.2195e-07
E110019.CDS.8618030340.1		Cluster_4349	sodium:dicarboxylate symporter family protein	337.486	42.6207	-2.9852	5.52205e-09	2.14948e-07
E110019.CDS.8618011126.1	proP	Cluster_1312	proline/betaine transporter	4908.13	615.334	-2.99573	4.39484e-08	1.34778e-06
E110019.CDS.8618021025.1		Cluster_4939	flavo, HI0933 family protein	647.41	80.5169	-3.00731	8.37905e-09	3.09966e-07
E110019.CDS.8618019566.1	deaD	Cluster_1554	cold-shock DEAD box protein A	9368.65	1160.78	-3.01275	1.63551e-07	4.13502e-06
E110019.CDS.8618026753.1	rpmC	Cluster_122	ribosomal protein L29	88.1337	10.9141	-3.0135	5.8208e-08	1.68674e-06
E110019.CDS.8618020691.1		Cluster_261	gram-negative pili assembly chaperone, C-terminal domain protein	33.1364	4.10122	-3.01429	1.31386e-06	2.52067e-05
E110019.CDS.8618030379.1	rpmD	Cluster_34	ribosomal protein L30	235.96	28.978	-3.02552	1.21642e-08	4.14697e-07
E110019.CDS.8618030186.1	dkgB	Cluster_3181	2,5-diketo-D-gluconic acid reductase B	538.339	65.8384	-3.03151	2.35398e-09	1.0318e-07
E110019.CDS.8618027424.1		Cluster_7091	outer membrane transport family protein	2549.29	310.824	-3.03593	4.92217e-09	1.95985e-07
E110019.CDS.8618014780.1	cgtA	Cluster_4931	obg family GTPase CgtA	3518.63	428.581	-3.03738	1.24996e-08	4.20633e-07
E110019.CDS.8618015751.1	rhlE	Cluster_2840	ATP-dependent RNA helicase rhlE	2870.36	346.473	-3.05042	1.70504e-08	5.59337e-07
E110019.CDS.8618018784.1		Cluster_417	amino ABC transporter, permease , 3-TM region, His/Glu/Gln/Arg/opine family domain protein	325.584	38.3679	-3.08506	7.6391e-09	2.86658e-07
E110019.CDS.8618025135.1	hcp	Cluster_2221	hydroxylamine reductase	204.989	23.6473	-3.1158	2.45925e-08	7.8696e-07
E110019.CDS.8618020331.1		Cluster_951	putative acrEF/envCD operon repressor	25.1068	2.85485	-3.1366	3.25906e-06	5.34568e-05
E110019.CDS.8618011539.1		Cluster_1941	hypothetical protein	5.67058	0.623186	-3.18576	0.00835225	0.0402637
E110019.CDS.8618027070.1		Cluster_4780	methyltransferase domain protein	47.746	5.17917	-3.20459	1.58928e-07	4.04374e-06
E110019.CDS.8618016370.1		Cluster_3387	conserved hypothetical protein	13.1376	1.4148	-3.21504	9.77996e-05	0.00101416
E110019.CDS.8618025470.1		Cluster_7	transposase family protein	414.197	44.0524	-3.23303	2.95251e-09	1.23202e-07
E110019.CDS.8618009928.1	typA	Cluster_6134	GTP-binding protein TypA/BipA	35040.3	3683.69	-3.24979	2.96607e-08	9.20895e-07
E110019.CDS.8618007499.1		Cluster_5861	conserved hypothetical protein	12.1419	1.27163	-3.25525	4.82312e-05	0.000555351
E110019.CDS.8618013029.2	mobB	Cluster_553	molybdopterin-guanine dinucleotide biosynthesis protein B	791.22	80.3906	-3.29898	1.35462e-10	7.36009e-09
E110019.CDS.8618016218.1	rmf	Cluster_1153	ribosome modulation factor	33.6559	3.30961	-3.34613	2.14869e-07	5.23719e-06
E110019.CDS.8618007166.1		Cluster_7185	conserved hypothetical protein	14.5232	1.4148	-3.3597	0.000187492	0.00172784
E110019.CDS.8618023685.1	rplQ	Cluster_983	ribosomal protein L17	3349.7	322.488	-3.37671	2.42231e-10	1.22668e-08
E110019.CDS.8618011000.1		Cluster_5152	putative predicted protein	23.5262	2.23166	-3.39808	1.64101e-07	4.13502e-06
E110019.CDS.8618021376.1		Cluster_7102	PTS system, lactose/cellobiose IIC component family protein	5.15115	0.480017	-3.42374	0.0047955	0.0253943
E110019.CDS.8618014833.1		Cluster_818	conserved hypothetical protein	30.5825	2.80434	-3.44697	6.92294e-07	1.46195e-05
E110019.CDS.8618005204.1	metA	Cluster_2498	homoserine O-succinyltransferase	298.962	27.1001	-3.46359	1.55765e-10	8.376e-09
E110019.CDS.8618021894.1	yhdY	Cluster_2754	inner membrane amino-acid ABC transporter permease protein yhdY	541.023	48.2546	-3.48695	3.01992e-11	1.81056e-09
E110019.CDS.8618025510.1	rpsQ	Cluster_108	30S ribosomal protein S17	689.765	59.5897	-3.53297	1.26913e-11	8.17255e-10
E110019.CDS.8618018674.1		Cluster_3191	hsp70 family protein	172.999	13.7942	-3.64863	5.38884e-11	3.05578e-09
E110019.CDS.8618026108.1		Cluster_697	conserved hypothetical protein	261.692	19.3271	-3.75917	2.56002e-11	1.58965e-09
E110019.CDS.8618018084.1		Cluster_3103	bacterial regulatory helix-turn-helix s, AraC family protein	750.623	55.2528	-3.76397	2.97485e-12	2.1394e-10
E110019.CDS.8618006266.1	yhdJ	Cluster_6166	DNA adenine methyltransferase YhdJ	144.191	10.4341	-3.7886	2.67315e-11	1.64037e-09
E110019.CDS.8618027828.1		Cluster_4496	hypothetical protein	74.6701	5.32234	-3.8104	2.94217e-10	1.47561e-08
E110019.CDS.8618017885.1	gcd	Cluster_4616	quinoprotein glucose dehydrogenase	6123.42	394.618	-3.95581	4.12748e-12	2.87052e-10
E110019.CDS.8618026978.1		Cluster_2191	conserved hypothetical protein	5.10799	0.311593	-4.03502	0.00976882	0.0452523
E110019.CDS.8618008070.1		Cluster_3814	tellurite resistance TerB family protein	35.9286	2.06324	-4.12215	1.81788e-09	8.17418e-08
E110019.CDS.8618024938.1		Cluster_1461	amino acid permease family protein	310.458	16.7922	-4.20853	1.11145e-13	9.99538e-12
E110019.CDS.8618013774.1		Cluster_4972	bacterial extracellular solute-binding s, 3 family protein	300.586	15.0322	-4.32164	1.8476e-13	1.6334e-11
E110019.CDS.8618019248.2		Cluster_1117	conserved hypothetical protein	20.042	0.79161	-4.66209	7.31728e-08	2.06308e-06
E110019.CDS.8618014220.1	yeeF	Cluster_7326	inner membrane transport protein YeeF	518.086	20.2955	-4.67396	1.35604e-16	1.96475e-14
E110019.CDS.8618007649.1	fis	Cluster_98	DNA-binding protein fis	1664.04	58.7306	-4.82444	1.0567e-17	1.96848e-15
E110019.CDS.8618029384.1	dusB	Cluster_2480	tRNA-dihydrouridine synthase B	7155.39	248.397	-4.84831	1.36366e-15	1.65415e-13
aThese are locus ids that were generated by an in-house annotation pipeline.
bLFC is the log2 fold-change value of the read counts. Any read counts that were zero were considered one for the LFC calculation.

## Sheet: LB 1 vs. LB 0.5
Locus IDa	Gene ID	LS-BSR Cluster ID	Predicted Protein Function	Read Counts (LB 0.5)	Read Counts (LB 1)	LFC (LB 1/ LB 0.5)b	p-value	FDR
E110019.CDS.8618015459.1		Cluster_151	conserved hypothetical protein	0	672.214	9.39278	4.0225e-29	2.0909e-25
E110019.CDS.8618022226.1		Cluster_6030	orn/Lys/Arg decarboxylase, N-terminal domain protein	29.4887	14072.7	8.89852	5.57236e-18	7.24128e-15
E110019.CDS.8618025135.1	hcp	Cluster_2221	hydroxylamine reductase	18.8558	4995.94	8.0496	1.47308e-19	3.82853e-16
E110019.CDS.8618006141.1	tdcF	Cluster_792	protein tdcF	10.7945	686.423	5.99073	5.30131e-17	5.51124e-14
E110019.CDS.8618021304.1	slp	Cluster_5053	outer membrane protein slp	6.04598	373.694	5.94974	2.28919e-16	1.4874e-13
E110019.CDS.8618023371.1	yciE	Cluster_1382	protein yciE	0.254829	15.3558	5.91311	3.07578e-06	7.83721e-05
E110019.CDS.8618015589.1	hcr	Cluster_4713	NADH oxidoreductase hcr	13.3195	772.69	5.85828	2.07394e-16	1.4874e-13
E110019.CDS.8618019393.1	glcD	Cluster_1295	glycolate oxidase, subunit GlcD	6.16174	332.256	5.75281	1.1114e-15	6.41896e-13
E110019.CDS.8618018054.1	hdeB	Cluster_449	protein hdeB	16.9322	908.232	5.74522	1.91526e-16	1.4874e-13
E110019.CDS.8618014691.1		Cluster_776	L-serine ammonia-lyase	21.4266	1085.31	5.66256	1.50639e-15	7.69062e-13
E110019.CDS.8618012300.1	pflB	Cluster_5990	formate acetyltransferase	743.83	36944.3	5.63423	4.81496e-08	2.06844e-06
E110019.CDS.8618017891.1		Cluster_4849	2-hydroxy-3-oxopropionate reductase	1.38991	67.9425	5.61125	2.99662e-11	3.89411e-09
E110019.CDS.8618017195.1		Cluster_2065	conserved hypothetical protein	28.5378	1244.9	5.44701	1.2324e-14	4.57574e-12
E110019.CDS.8618021544.1	hyaB	Cluster_2023	hydrogenase-1 large chain	4.28548	175.436	5.35535	2.76275e-13	6.52763e-11
E110019.CDS.8618025049.1	adiY	Cluster_2886	HTH-type transcriptional regulator AdiY	41.8588	1657.17	5.30705	3.01494e-13	6.81377e-11
E110019.CDS.8618023776.1	hdeA	Cluster_735	chaperone-like protein hdeA	24.9002	970.422	5.28438	1.08682e-14	4.34562e-12
E110019.CDS.8618010074.1	glcB	Cluster_6029	malate synthase G	130.737	5036.75	5.26776	2.87816e-11	3.89411e-09
E110019.CDS.8618005894.1	hyi	Cluster_3140	hydroxypyruvate isomerase	2.03863	78.4343	5.26581	9.85783e-11	1.07069e-08
E110019.CDS.8618015269.1	glcA	Cluster_2222	glycolate permease glcA	3.75252	139.137	5.21251	1.01202e-12	2.02325e-10
E110019.CDS.8618021114.1		Cluster_1589	conserved hypothetical protein	23.3736	850.087	5.18466	1.55621e-13	4.25746e-11
E110019.CDS.8618008763.1	hyaA	Cluster_2712	hydrogenase-1 small chain	10.7479	388.17	5.17456	3.01864e-14	9.80682e-12
E110019.CDS.8618020961.1		Cluster_78	yccJ-like family protein	20.6396	711.135	5.10664	1.34971e-13	3.89767e-11
E110019.CDS.8618026163.1		Cluster_1127	conserved hypothetical protein	20.6855	707.854	5.09676	8.50732e-14	2.60124e-11
E110019.CDS.8618016403.1		Cluster_1194	conserved hypothetical protein	2.75651	92.2132	5.06406	2.94517e-11	3.89411e-09
E110019.CDS.8618007716.1		Cluster_6430	glutamate decarboxylase	16.4932	544.136	5.04402	1.93104e-13	4.77978e-11
E110019.CDS.8618014775.1	ackA	Cluster_5935	acetate kinase	621.289	20258.6	5.02712	1.02311e-07	4.02887e-06
E110019.CDS.8618016379.1	pptA	Cluster_1945	tautomerase pptA	0.254829	8.08736	4.98806	0.000600887	0.00740144
E110019.CDS.8618006124.1	iraP	Cluster_1149	anti-adapter protein iraP	19.0648	585.449	4.94056	6.88812e-13	1.43218e-10
E110019.CDS.8618025298.1		Cluster_5533	hypothetical protein	0.254829	7.27427	4.8352	0.00118932	0.0130976
E110019.CDS.8618010259.1	narI	Cluster_5372	respiratory nitrate reductase, gamma subunit	19.6669	513.302	4.70597	3.8473e-12	6.66609e-10
E110019.CDS.8618012194.1	narJ	Cluster_5258	nitrate reductase molybdenum cofactor assembly chaperone	193.941	5060.03	4.70546	4.15653e-09	2.54184e-07
E110019.CDS.8618013288.1		Cluster_2581	2-hydroxyglutaryl-CoA dehydratase, D-component family protein	51.9098	1330.41	4.67972	8.3956e-12	1.24499e-09
E110019.CDS.8618008609.1	hdeD	Cluster_219	protein hdeD	14.0607	338.798	4.59069	7.33737e-12	1.12175e-09
E110019.CDS.8618024770.1		Cluster_1630	ybgS-like family protein	13.76	330.832	4.58755	1.57775e-11	2.21653e-09
E110019.CDS.8618006943.1		Cluster_855	conserved hypothetical protein	24.0907	571.117	4.56724	6.66317e-12	1.04955e-09
E110019.CDS.8618007933.1	sdaC	Cluster_4351	serine transporter	2181.71	50778.3	4.54068	2.03588e-05	0.000418281
E110019.CDS.8618005458.1		Cluster_6780	hypothetical protein	2.91888	67.1613	4.52414	6.8403e-09	3.90724e-07
E110019.CDS.8618031108.1		Cluster_5825	traY domain protein	17.7907	388.271	4.44787	3.93955e-11	4.87567e-09
E110019.CDS.8618019359.1		Cluster_4356	pyridine nucleotide-disulfide oxidoreductase family protein	5.3048	115.706	4.44702	7.36561e-10	6.27647e-08
E110019.CDS.8618018096.1	cybH	Cluster_2796	ni/Fe-hydrogenase, b-type cytochrome subunit	1.50567	32.3234	4.4241	2.10982e-07	7.21503e-06
E110019.CDS.8618025713.1	katE	Cluster_5996	catalase HPII	98.3089	2019.09	4.36024	6.66238e-10	5.86967e-08
E110019.CDS.8618014016.1	dps	Cluster_988	DNA protection during starvation protein	356.31	7055.63	4.30757	7.23362e-08	2.96066e-06
E110019.CDS.8618022045.1	osmY	Cluster_5099	osmotically-inducible protein Y	134.328	2659.22	4.30717	1.96893e-09	1.50507e-07
E110019.CDS.8618012188.1		Cluster_4221	amidohydrolase family protein	167.545	3287.12	4.29421	4.58123e-09	2.70797e-07
E110019.CDS.8618018801.1		Cluster_2109	cytochrome C biogenesis family protein	4.26218	83.3418	4.28938	3.59915e-09	2.25402e-07
E110019.CDS.8618009320.1	nrfD	Cluster_6181	cytochrome c nitrite reductase, NrfD subunit	41.3266	806.873	4.2872	2.76802e-10	2.66447e-08
E110019.CDS.8618029488.1	wrbA	Cluster_1524	quinone oxidoreductase, type IV	96.1126	1872.02	4.28372	2.20453e-09	1.6209e-07
E110019.CDS.8618025950.1	osmB	Cluster_1949	osmotically inducible lipo domain protein	3.47438	66.2236	4.25252	4.2446e-09	2.56552e-07
E110019.CDS.8618009426.1	gadE	Cluster_960	transcriptional regulator gadE	16.8405	318.755	4.24244	1.48484e-10	1.51337e-08
E110019.CDS.8618013270.1	hlyE	Cluster_3416	hemolysin E, chromosomal	1.25084	23.4548	4.22891	2.53554e-06	6.61229e-05
E110019.CDS.8618026389.1		Cluster_144	molybdopterin oxidoreductase family protein	54.0417	993.029	4.19969	2.96335e-10	2.80063e-08
E110019.CDS.8618014188.1	narH	Cluster_7255	nitrate reductase, beta subunit	1955.9	35929.8	4.19928	3.32022e-05	0.00062081
E110019.CDS.8618020973.1	fbaB	Cluster_2685	fructose-bisphosphate aldolase class 1	51.5858	930.966	4.17368	2.67523e-10	2.62375e-08
E110019.CDS.8618015923.1	iaaH	Cluster_5982	indole-3-acetyl-aspartic acid hydrolase	135.577	2405.92	4.1494	3.56926e-09	2.25402e-07
E110019.CDS.8618006040.1	nrfC	Cluster_3540	cytochrome c nitrite reductase, Fe-S protein	24.6477	436.034	4.14491	5.51519e-10	5.02947e-08
E110019.CDS.8618019608.1	ynjE	Cluster_2513	thiosulfate sulfurtransferase YnjE	173.037	3045.31	4.13744	1.3276e-08	6.77057e-07
E110019.CDS.8618028966.1		Cluster_1936	bacterial OB fold family protein	5.65208	99.4209	4.13669	5.18044e-09	3.02561e-07
E110019.CDS.8618031650.1		Cluster_4446	lysis family protein	6.92623	118.912	4.10168	4.58448e-09	2.70797e-07
E110019.CDS.8618010603.1	ompW	Cluster_2922	outer membrane protein W	29.4172	496.658	4.07752	1.46218e-10	1.51337e-08
E110019.CDS.8618007581.1		Cluster_1801	cyd operon protein YbgE	4.65607	78.3967	4.07361	2.17215e-08	9.90426e-07
E110019.CDS.8618018399.1	allB	Cluster_780	allantoinase	39.542	655.177	4.05043	9.20855e-10	7.59779e-08
E110019.CDS.8618011713.1	potE	Cluster_4301	putrescine-ornithine antiporter	26.9171	443.126	4.04112	6.89991e-10	5.97763e-08
E110019.CDS.8618021094.1	ccmF	Cluster_2205	cytochrome c-type biogenesis protein CcmF	24.2997	391.735	4.01087	1.04185e-09	8.46179e-08
E110019.CDS.8618028365.1		Cluster_6839	aldehyde ferredoxin oxidoreductase, domains 2 & 3 family protein	25.2957	397.544	3.97415	1.26778e-09	1.01383e-07
E110019.CDS.8618020953.1		Cluster_3745	conserved hypothetical protein	1.13508	17.7806	3.96944	3.68584e-05	0.000674612
E110019.CDS.8618019929.1	yegS	Cluster_518	lipid kinase YegS	5.53632	84.123	3.9255	4.06243e-08	1.75971e-06
E110019.CDS.8618007190.1		Cluster_2800	cobalt transport family protein	10.7712	163.417	3.92331	3.48253e-09	2.25402e-07
E110019.CDS.8618023633.1		Cluster_139	conserved hypothetical protein	7.94555	118.903	3.90349	1.94666e-08	9.03459e-07
E110019.CDS.8618017403.1		Cluster_5434	conserved hypothetical protein	11.9529	178.836	3.90321	5.6039e-09	3.23657e-07
E110019.CDS.8618023518.1		Cluster_7028	conserved hypothetical protein	3.03464	45.3297	3.90086	5.63559e-07	1.70313e-05
E110019.CDS.8618014611.1	nrfA	Cluster_7115	cytochrome c-552	1123.23	16643.5	3.88924	1.3694e-05	0.000290536
E110019.CDS.8618012535.1		Cluster_575	mgtC family protein	6.23089	92.2712	3.88837	1.42156e-08	7.03739e-07
E110019.CDS.8618015080.1	narU	Cluster_2795	nitrite extrusion protein 2	25.2491	372.123	3.88148	2.21401e-09	1.6209e-07
E110019.CDS.8618020929.1	ilvA	Cluster_4979	threonine ammonia-lyase	3114.48	45826.5	3.87912	0.000203483	0.00290578
E110019.CDS.8618009915.1	psiF	Cluster_421	phosphate starvation-inducible protein psiF	4.81845	70.3701	3.86832	1.91363e-07	6.7667e-06
E110019.CDS.8618014245.1		Cluster_6855	prkA serine kinase C-terminal domain protein	313.9	4572.91	3.86474	3.20378e-07	1.054e-05
E110019.CDS.8618016364.1		Cluster_2688	FAD binding domain protein	5.83699	84.9303	3.86298	1.52694e-08	7.41777e-07
E110019.CDS.8618015905.1	adiC	Cluster_2560	arginine/agmatine antiporter	12.3002	174.687	3.82802	7.54342e-09	4.26203e-07
E110019.CDS.8618008616.1	glsA	Cluster_2496	glutaminase A	23.442	328.364	3.80813	3.23806e-09	2.15788e-07
E110019.CDS.8618028269.1		Cluster_2349	conserved hypothetical protein	61.1551	856.571	3.80803	1.07492e-08	5.8815e-07
E110019.CDS.8618011906.1		Cluster_5290	putative CoA-substrate-specific enzyme activase domain protein	3.40523	47.685	3.80771	5.94201e-07	1.78045e-05
E110019.CDS.8618005795.1	nrfB	Cluster_212	cytochrome c nitrite reductase, pentaheme subunit	42.9022	584.069	3.76702	1.4515e-08	7.11784e-07
E110019.CDS.8618031182.1	traK	Cluster_5239	type-F conjugative transfer system secretin TraK	6.18505	82.5692	3.73875	1.76114e-07	6.35723e-06
E110019.CDS.8618031199.1	imm	Cluster_2033	colicin-E2 immunity protein	21.2417	283.017	3.73591	8.81797e-09	4.87615e-07
E110019.CDS.8618006113.1	cydA	Cluster_1104	cytochrome d ubiquinol oxidase subunit 1	2226.3	29324.3	3.71938	8.77162e-05	0.0014338
E110019.CDS.8618022508.1		Cluster_6924	conserved hypothetical protein	14.4313	186.828	3.69444	1.70805e-08	7.99861e-07
E110019.CDS.8618006811.1	fdxH	Cluster_885	formate dehydrogenase, beta subunit	88.8577	1149.43	3.69328	2.50581e-08	1.13263e-06
E110019.CDS.8618025336.1	ansB	Cluster_2368	L-asparaginase 2	463.757	5993.87	3.69204	2.44492e-06	6.41854e-05
E110019.CDS.8618006925.1	aldB	Cluster_4256	aldehyde dehydrogenase B	14.6395	187.572	3.67951	1.32858e-08	6.77057e-07
E110019.CDS.8618023185.1		Cluster_3615	conserved hypothetical protein	73.0622	935.271	3.67819	3.63293e-08	1.58689e-06
E110019.CDS.8618022351.1		Cluster_2095	biofilm formation family protein	108.875	1378.58	3.66243	8.185e-08	3.29811e-06
E110019.CDS.8618009235.1		Cluster_6009	formate dehydrogenase, alpha subunit	303.725	3844.94	3.66212	5.24438e-07	1.62493e-05
E110019.CDS.8618030438.1	gadC	Cluster_1454	gamma-aminobutyrate antiporter	27.635	349.484	3.66066	1.28582e-08	6.7512e-07
E110019.CDS.8618013484.1	mdtE	Cluster_2531	multidrug resistance protein mdtE	13.3653	168.205	3.65366	1.60427e-08	7.58091e-07
E110019.CDS.8618006665.1		Cluster_190	phosphotransferase enzyme family protein	110.31	1342.76	3.60556	9.58777e-08	3.83363e-06
E110019.CDS.8618028373.1		Cluster_7263	alpha amylase, catalytic domain protein	44.1057	536.193	3.60372	2.9978e-08	1.33185e-06
E110019.CDS.8618022688.1	ric	Cluster_2907	iron-sulfur cluster repair di-iron protein	26.8239	325.418	3.6007	1.56301e-08	7.5227e-07
E110019.CDS.8618018703.1	gcl	Cluster_7283	glyoxylate carboligase	21.6115	260.404	3.59088	1.3514e-08	6.81999e-07
E110019.CDS.8618012929.1	ggt	Cluster_4591	gamma-glutamyltransferase	49.5705	596.89	3.58991	1.58602e-08	7.56344e-07
E110019.CDS.8618017961.1	srlA	Cluster_1770	glucitol/sorbitol permease IIC component	157.7	1882.36	3.57729	1.48611e-07	5.51773e-06
E110019.CDS.8618028224.1		Cluster_87	30S ribosomal subunit S22 family protein	8.038	91.3422	3.50637	3.28811e-07	1.06159e-05
E110019.CDS.8618025415.1		Cluster_6588	conserved hypothetical protein	15.8212	178.674	3.4974	8.03148e-08	3.26153e-06
E110019.CDS.8618008183.1		Cluster_2004	acetyltransferase family protein	16.609	185.222	3.47922	1.09766e-07	4.28994e-06
E110019.CDS.8618030703.1	traA	Cluster_2233	type IV conjugative transfer system pilin TraA	8.71003	97.0975	3.47868	5.46679e-07	1.67155e-05
E110019.CDS.8618018848.1		Cluster_5507	conserved hypothetical protein	7.01868	77.6096	3.46696	5.30102e-07	1.63046e-05
E110019.CDS.8618021833.1	cydB	Cluster_4120	cytochrome d ubiquinol oxidase, subunit II	61.3167	658.076	3.4239	1.26058e-07	4.78285e-06
E110019.CDS.8618006860.1		Cluster_5163	espF repeat family protein	4.26218	45.3008	3.40987	3.21055e-06	8.06205e-05
E110019.CDS.8618028316.1		Cluster_773	conserved hypothetical protein	8.31614	88.1391	3.4058	9.04996e-07	2.61343e-05
E110019.CDS.8618008993.1		Cluster_619	conserved hypothetical protein	17.8831	189.212	3.40334	1.99628e-07	6.91778e-06
E110019.CDS.8618023513.1	otsA	Cluster_1528	alpha,alpha-trehalose-phosphate synthase	71.7399	747.35	3.38094	1.57895e-07	5.77986e-06
E110019.CDS.8618023406.1	ccmD	Cluster_3908	heme exporter protein CcmD	2.64075	27.4825	3.3795	2.85308e-05	0.000551312
E110019.CDS.8618007671.1		Cluster_6447	conserved hypothetical protein	59.7404	618.001	3.37083	1.24278e-07	4.74997e-06
E110019.CDS.8618022071.1	espA	Cluster_5129	espA	62.3803	639.246	3.35721	1.13322e-07	4.36331e-06
E110019.CDS.8618012540.1		Cluster_1238	conserved hypothetical protein	1.89957	19.4154	3.35346	0.000185484	0.00266921
E110019.CDS.8618012951.1	pflB	Cluster_7244	formate acetyltransferase	30872.3	313224	3.34281	0.00518588	0.0439026
E110019.CDS.8618024481.1		Cluster_1912	conserved hypothetical protein	3.61345	36.3714	3.33136	6.04124e-06	0.000141452
E110019.CDS.8618006619.1	moaB	Cluster_5200	molybdenum cofactor biosynthesis protein B	96.9641	966.599	3.31739	2.51302e-07	8.48228e-06
E110019.CDS.8618027180.1	deoA	Cluster_2458	thymidine phosphorylase	1122.1	11127	3.30979	8.68213e-05	0.00142815
E110019.CDS.8618029259.1		Cluster_1435	putative DNA-binding protein	15.7287	154.499	3.29612	5.16849e-07	1.61842e-05
E110019.CDS.8618024588.1	eae	Cluster_5546	intimin	153.394	1494.11	3.28397	9.40845e-07	2.70194e-05
E110019.CDS.8618026035.1	grcA	Cluster_391	autonomous glycyl radical cofactor GrcA	1994.16	19243.8	3.27054	0.0003435	0.00455489
E110019.CDS.8618026103.1	ftnA	Cluster_863	ferritin-1	570.379	5501.86	3.26993	1.06515e-05	0.000232633
E110019.CDS.8618025096.1		Cluster_4909	4Fe-4S binding domain protein	32.9623	317.716	3.26885	1.98675e-07	6.91778e-06
E110019.CDS.8618027146.1		Cluster_5821	conserved hypothetical protein	4.79514	46.0733	3.26429	1.02853e-05	0.000226387
E110019.CDS.8618013463.1		Cluster_85	conserved hypothetical protein	2.77981	26.6868	3.26307	6.71264e-05	0.00113656
E110019.CDS.8618026770.1		Cluster_1388	bacterial regulatory s, luxR family protein	6.2775	59.887	3.25398	3.93745e-06	9.65419e-05
E110019.CDS.8618012289.1		Cluster_1287	ABC transporter family protein	8.01547	76.0588	3.24626	7.1937e-06	0.000164726
E110019.CDS.8618030406.1		Cluster_2501	bacterial regulatory helix-turn-helix , lysR family protein	483.17	4579.76	3.24467	2.98051e-05	0.000569585
E110019.CDS.8618030961.1	traE	Cluster_6431	type IV conjugative transfer system protein TraE	10.7254	100.35	3.22594	2.33428e-06	6.22236e-05
E110019.CDS.8618022783.1	aqpZ	Cluster_3616	aquaporin Z	2.64075	24.2505	3.199	9.26523e-05	0.00149104
E110019.CDS.8618029318.1		Cluster_1685	glutamate decarboxylase	39.5428	362.34	3.19585	7.96624e-07	2.31333e-05
E110019.CDS.8618024695.1		Cluster_6943	bacteriophage CII family protein	1.27415	11.3165	3.15083	0.00290928	0.027931
E110019.CDS.8618029960.1		Cluster_6055	nitrate reductase, alpha subunit	144.638	1283.93	3.15004	1.84766e-06	5.13589e-05
E110019.CDS.8618011343.1		Cluster_3720	conserved hypothetical protein	3.01134	26.6723	3.14687	6.9423e-05	0.00116407
E110019.CDS.8618018030.1	manX	Cluster_7448	PTS system mannose-specific EIIAB component	1655.9	14596.8	3.13997	0.000155304	0.00234671
E110019.CDS.8618018998.1		Cluster_2705	type III secretion effector delivery regulator, TyeA family	29.836	262.172	3.13539	9.6665e-07	2.76079e-05
E110019.CDS.8618019824.1	poxB	Cluster_6129	pyruvate dehydrogenase [ubiquinone	202.825	1760.09	3.11734	3.33477e-06	8.33373e-05
E110019.CDS.8618027078.1	osmC	Cluster_1446	peroxiredoxin osmC	14.5703	125.361	3.10499	2.13471e-06	5.77927e-05
E110019.CDS.8618015343.1		Cluster_1977	conserved hypothetical protein	2.64075	22.6475	3.10033	0.000172126	0.00252743
E110019.CDS.8618009878.1	narK	Cluster_4345	nitrite extrusion protein 1	1597.29	13698.3	3.1003	0.000259987	0.00358466
E110019.CDS.8618029126.1	narH	Cluster_2135	nitrate reductase, beta subunit	18.8791	160.841	3.09077	1.96478e-06	5.37022e-05
E110019.CDS.8618005600.1	nupC	Cluster_418	nucleoside permease nupC	354.259	3006.59	3.08525	6.5847e-06	0.00015289
E110019.CDS.8618006696.1	phnB	Cluster_5725	protein phnB	3.91489	33.1712	3.08289	6.52676e-05	0.0011087
E110019.CDS.8618013800.1	appC	Cluster_1450	cytochrome bd-II oxidase subunit 1	9.89095	83.278	3.07376	4.13938e-06	0.000100544
E110019.CDS.8618029630.1	nikB	Cluster_938	nickel ABC transporter, permease subunit NikB	16.9337	142.366	3.07164	3.90497e-06	9.61992e-05
E110019.CDS.8618021953.1		Cluster_113	type III secretion system regulator family protein	19.1565	161.009	3.07124	1.32873e-06	3.77418e-05
E110019.CDS.8618026951.1		Cluster_7338	substrate binding domain of ABC-type glycine betaine transport system family protein	7.41258	62.2538	3.07011	1.0322e-05	0.000226387
E110019.CDS.8618014374.1	bhsA	Cluster_996	multiple stress resistance protein BhsA	1.64474	13.7557	3.06411	0.00148176	0.0160129
E110019.CDS.8618015756.1		Cluster_3551	conserved hypothetical protein	4.42455	36.4061	3.04058	6.42335e-05	0.00109831
E110019.CDS.8618024386.1		Cluster_2591	bacterial extracellular solute-binding family protein	5.11912	42.0571	3.03838	1.78719e-05	0.000370112
E110019.CDS.8618021853.1		Cluster_1523	TPR repeat family protein	20.6163	168.347	3.02958	2.54417e-06	6.61229e-05
E110019.CDS.8618016445.1		Cluster_2485	enterobacterial EspB family protein	381.934	3110.38	3.0257	2.13001e-05	0.000434189
E110019.CDS.8618019450.1		Cluster_2805	conserved hypothetical protein	16.7014	135.868	3.02416	3.0912e-06	7.83807e-05
E110019.CDS.8618016973.1		Cluster_89	enterobacterial Ail/Lom family protein	0.996009	8.08156	3.0204	0.00560153	0.0465868
E110019.CDS.8618023710.1	gldA	Cluster_1051	glycerol dehydrogenase	107.947	863.295	2.99953	3.84963e-06	9.52874e-05
E110019.CDS.8618012021.1	ccmE	Cluster_5160	cytochrome c-type biogenesis protein CcmE	86.9815	693.608	2.99534	2.19769e-06	5.88845e-05
E110019.CDS.8618028323.1	eprI	Cluster_76	type III secretion apparatus needle protein	5.90691	46.9067	2.98932	2.91907e-05	0.000561975
E110019.CDS.8618014661.1		Cluster_7109	iron-sulfur cluster-binding protein	709.223	5608.6	2.98333	0.000122292	0.00191226
E110019.CDS.8618030580.1	traV	Cluster_1350	type IV conjugative transfer system protein TraV	44.4522	351.165	2.98182	1.97328e-06	5.37022e-05
E110019.CDS.8618028558.1		Cluster_3744	conserved hypothetical protein	2.66405	21.0416	2.98155	0.000530904	0.00663374
E110019.CDS.8618009945.1	srlE	Cluster_4746	glucitol/sorbitol-specific phosphotransferase enzyme IIB component	370.884	2924.54	2.97917	2.39491e-05	0.000480332
E110019.CDS.8618029623.1	yeiT	Cluster_2554	NAD-dependent dihydropyrimidine dehydrogenase sunbunit PreT	659.121	5196.47	2.97892	7.65267e-05	0.00127088
E110019.CDS.8618029483.1	gabD	Cluster_1715	succinate-semialdehyde dehydrogenase [NADP+ GabD	55.733	434.159	2.96162	2.16763e-06	5.838e-05
E110019.CDS.8618017629.1		Cluster_2810	transporter, anaerobic C4-dicarboxylate uptake C family protein	308.956	2400.17	2.95766	3.41049e-05	0.000630881
E110019.CDS.8618018489.1		Cluster_2627	putative diguanylate cyclase YdaM	64.9294	503.474	2.95497	2.56908e-06	6.64383e-05
E110019.CDS.8618031075.1	traL	Cluster_443	type IV conjugative transfer system protein TraL	3.66006	28.3275	2.95226	0.000178802	0.00260339
E110019.CDS.8618031094.1		Cluster_4080	conserved hypothetical protein	10.0533	77.6937	2.95012	1.38242e-05	0.000292108
E110019.CDS.8618026704.1		Cluster_6578	cysteine-rich domain protein	673.755	5202	2.94877	0.00012519	0.00193672
E110019.CDS.8618019440.1	dmlR	Cluster_2504	HTH-type transcriptional regulator DmlR	27.8207	213.555	2.94038	4.22396e-06	0.000102122
E110019.CDS.8618016228.1	mdtF	Cluster_5564	multidrug resistance protein MdtF	42.0663	320.985	2.93177	2.81689e-06	7.24862e-05
E110019.CDS.8618028505.1	srlD	Cluster_3128	sorbitol-6-phosphate 2-dehydrogenase	451.264	3437.84	2.92946	4.31035e-05	0.000769939
E110019.CDS.8618030239.1		Cluster_5957	transporter, basic amino acid/polyamine antiporter family protein	2.87227	21.875	2.92902	0.000246342	0.00343294
E110019.CDS.8618027154.1	nupG	Cluster_7187	nucleoside permease nupG	404.081	3052.79	2.91741	4.04545e-05	0.000730148
E110019.CDS.8618023335.1		Cluster_288	biofilm-dependent modulation family protein	3.24286	24.2505	2.90268	0.000171199	0.00252743
E110019.CDS.8618018646.1	allS	Cluster_5209	HTH-type transcriptional activator AllS	9.31215	69.5686	2.90125	2.4609e-05	0.000488236
E110019.CDS.8618014920.1		Cluster_5835	smpA / OmlA family protein	40.9071	304.828	2.89757	2.41181e-06	6.36374e-05
E110019.CDS.8618015076.1	ygiW	Cluster_1136	protein ygiW	57.2395	422.241	2.88298	4.77615e-06	0.000112847
E110019.CDS.8618014249.1		Cluster_1036	conserved hypothetical protein	31.5499	231.214	2.87352	5.36314e-06	0.000126143
E110019.CDS.8618029905.1	otsB	Cluster_6214	trehalose-phosphatase	49.6637	359.819	2.85701	4.09258e-06	9.98743e-05
E110019.CDS.8618006079.1		Cluster_4864	secretion system effector C (SseC) like family protein	187.212	1353.56	2.85402	1.19708e-05	0.000259268
E110019.CDS.8618014769.1		Cluster_6486	conserved hypothetical protein	42.1354	304.05	2.8512	4.36058e-06	0.000104936
E110019.CDS.8618021944.1	nikA	Cluster_1116	nickel ABC transporter, nickel/metallophore periplasmic binding protein	213.736	1525.68	2.83556	1.76584e-05	0.000367154
E110019.CDS.8618026288.1		Cluster_1503	conserved hypothetical protein	6.02267	42.8731	2.8316	6.86248e-05	0.00115579
E110019.CDS.8618010256.1		Cluster_5301	PTS system, mannose/fructose/sorbose , IIC component family protein	2132.92	15160.1	2.82937	0.000669817	0.00807805
E110019.CDS.8618029375.1	udp	Cluster_150	uridine phosphorylase	9552.09	67571	2.82252	0.00609128	0.0495501
E110019.CDS.8618006661.1	gabT	Cluster_2372	4-aminobutyrate transaminase	27.6816	195.755	2.82205	9.45706e-06	0.000210076
E110019.CDS.8618029615.1	yeiA	Cluster_2562	NAD-dependent dihydropyrimidine dehydrogenase subunit PreA	325.02	2283.07	2.81238	4.39341e-05	0.000782088
E110019.CDS.8618021766.1		Cluster_1273	conserved hypothetical protein	12.092	84.9216	2.81208	3.12417e-05	0.000590524
E110019.CDS.8618005954.1	gabP	Cluster_5859	GABA permease	10.9569	76.9124	2.81138	3.71534e-05	0.000677626
E110019.CDS.8618021179.1	hybC	Cluster_4579	hydrogenase-2 large chain	247.694	1721.52	2.79705	2.58817e-05	0.000511532
E110019.CDS.8618018236.1		Cluster_7280	PTS system, Fru family, IIB component domain protein	130.809	907.491	2.79442	1.30626e-05	0.000281741
E110019.CDS.8618030529.1		Cluster_5910	bacterial conjugation TrbI-like family protein	24.0215	165.926	2.78813	1.31403e-05	0.000281991
E110019.CDS.8618010133.1	nikA	Cluster_1116	nickel ABC transporter, nickel/metallophore periplasmic binding protein	215.937	1487.53	2.78424	2.42372e-05	0.000482701
E110019.CDS.8618015874.1	pepT	Cluster_2608	peptidase T	237.576	1636.06	2.78377	3.55772e-05	0.000653463
E110019.CDS.8618013471.1	cesT	Cluster_359	tir chaperone	290.388	1985.87	2.77371	4.30793e-05	0.000769939
E110019.CDS.8618027760.1	ccmC	Cluster_3481	heme exporter CcmC family protein	59.9494	409.125	2.77072	9.27979e-06	0.000207023
E110019.CDS.8618011469.2		Cluster_5747	transposase IS200 like family protein	4.14641	28.2811	2.7699	0.00028212	0.0038591
E110019.CDS.8618030975.1		Cluster_1934	traP family protein	9.8218	66.3627	2.75631	6.20052e-05	0.0010672
E110019.CDS.8618010543.1		Cluster_1394	conserved hypothetical protein	14.8943	98.6194	2.72711	2.28817e-05	0.000462798
E110019.CDS.8618021150.1	gadW	Cluster_3473	HTH-type transcriptional regulator gadW	53.0923	351.374	2.72643	1.11976e-05	0.000243535
E110019.CDS.8618010714.1		Cluster_2092	PTS system, glucitol/sorbitol-specific IIA component family protein	96.8266	637.761	2.71954	1.46829e-05	0.000308996
E110019.CDS.8618015305.1	nikB	Cluster_938	nickel ABC transporter, permease subunit NikB	23.7442	156.116	2.71698	3.14858e-05	0.000590843
E110019.CDS.8618021143.1	dcuB	Cluster_2992	anaerobic C4-dicarboxylate transporter DcuB	147.881	968.237	2.71092	2.3694e-05	0.00047737
E110019.CDS.8618014478.1	narL	Cluster_3580	response regulator	130.648	849.444	2.70083	2.61252e-05	0.000512449
E110019.CDS.8618007484.1	deoC	Cluster_7345	deoxyribose-phosphate aldolase	695.254	4507.13	2.6966	0.000354384	0.00468724
E110019.CDS.8618013621.1		Cluster_5698	msyB family protein	18.9483	120.529	2.66924	3.14479e-05	0.000590843
E110019.CDS.8618024765.1	ccmF	Cluster_4569	cytochrome c-type biogenesis protein CcmF	47.5793	301.613	2.6643	1.73428e-05	0.000362039
E110019.CDS.8618019151.1	yphA	Cluster_1476	inner membrane protein yphA	8.4319	53.391	2.66267	0.000133567	0.00204803
E110019.CDS.8618012575.1	gudD	Cluster_4367	glucarate dehydratase	57.6575	364.495	2.66032	2.76184e-05	0.000535673
E110019.CDS.8618014369.1	pspE	Cluster_696	thiosulfate sulfurtransferase PspE	22.8165	143.043	2.6483	2.65048e-05	0.00051794
E110019.CDS.8618025200.1	dmsB	Cluster_3294	dimethylsulfoxide reductase, chain B	46.7713	292.586	2.64516	4.67482e-05	0.00082652
E110019.CDS.8618027223.1	pfkB	Cluster_2522	1-phosphofructokinase	193.078	1190.63	2.62447	6.87069e-05	0.00115579
E110019.CDS.8618019229.1		Cluster_1067	nitrate reductase cytochrome c-type subunit family protein	58.3971	358.106	2.61642	2.40258e-05	0.000480332
E110019.CDS.8618031301.1	col	Cluster_4590	colicin-E2	1208.29	7374.08	2.6095	0.000729127	0.00863326
E110019.CDS.8618015469.1		Cluster_3092	prokaryotic cytochrome b561 family protein	2.52499	15.3587	2.60471	0.00350883	0.0323009
E110019.CDS.8618030824.1	traC	Cluster_6058	type-IV secretion system protein TraC	112.508	683.444	2.6028	2.99615e-05	0.000570475
E110019.CDS.8618027901.1	hybD	Cluster_1582	hydrogenase expression/formation protein	3.63676	21.8344	2.58588	0.00105315	0.011798
E110019.CDS.8618010264.1		Cluster_973	conserved hypothetical protein	49.9885	299.935	2.58498	3.05224e-05	0.000579035
E110019.CDS.8618028188.1	yfkM	Cluster_3414	general stress protein 18	7.29682	43.6746	2.58146	0.000267064	0.0036628
E110019.CDS.8618028401.1	chbB	Cluster_73	N,N'-diacetylchitobiose-specific phosphotransferase enzyme IIB component	7.66741	45.2747	2.56189	0.000258324	0.00357544
E110019.CDS.8618024956.1	phoA	Cluster_2925	alkaline phosphatase	105.306	620.139	2.55801	4.96718e-05	0.000875234
E110019.CDS.8618028861.1	moaC	Cluster_363	molybdenum cofactor biosynthesis protein C	12.092	71.1079	2.55596	0.000163695	0.00245921
E110019.CDS.8618025929.1	chbA	Cluster_2268	N,N'-diacetylchitobiose-specific phosphotransferase enzyme IIA component	6.18505	36.3569	2.55537	0.00051234	0.00647607
E110019.CDS.8618028140.1	raiA	Cluster_451	ribosome-associated inhibitor A	2521.14	14740.8	2.54767	0.00246981	0.0243607
E110019.CDS.8618030566.1	trbI	Cluster_2112	type-F conjugative transfer system protein TrbI	5.81446	33.9785	2.5469	0.000671358	0.00807805
E110019.CDS.8618008120.1		Cluster_336	helix-turn-helix domain, rpiR family protein	5.95353	34.7713	2.54608	0.000725895	0.00861462
E110019.CDS.8618019425.1		Cluster_1784	conserved hypothetical protein	5.14242	29.8986	2.53956	0.000561917	0.00697098
E110019.CDS.8618030236.1		Cluster_350	mauM/NapG ferredoxin-type family protein	37.1328	215.847	2.53924	5.59747e-05	0.000969855
E110019.CDS.8618015806.1	nikC	Cluster_930	nickel ABC transporter, permease subunit NikC	54.2064	314.605	2.53701	7.08596e-05	0.00118054
E110019.CDS.8618011863.1	napA	Cluster_4418	periplasmic nitrate reductase, large subunit	2485.87	14402.7	2.53451	0.00287155	0.0278426
E110019.CDS.8618009219.1	tam	Cluster_162	trans-aconitate 2-methyltransferase	6.30081	36.3945	2.53011	0.000522224	0.00657269
E110019.CDS.8618018496.1		Cluster_2982	cytochrome c family protein	29.1647	168.344	2.52912	9.10147e-05	0.00147381
E110019.CDS.8618013371.1		Cluster_5037	conserved hypothetical protein	37.8965	215.893	2.51018	5.08973e-05	0.000893798
E110019.CDS.8618006266.1	yhdJ	Cluster_6166	DNA adenine methyltransferase YhdJ	8.26952	46.9298	2.50463	0.000258631	0.00357544
E110019.CDS.8618022860.1		Cluster_7159	polysulphide reductase, NrfD family protein	269.518	1528.43	2.5036	0.000157489	0.00237283
E110019.CDS.8618024565.1	nikD	Cluster_84	nickel import ATP-binding protein NikD	51.0793	289.475	2.50263	9.33417e-05	0.00149289
E110019.CDS.8618022816.1		Cluster_979	phosphocarrier, HPr family protein	289.742	1633.83	2.49542	0.00018589	0.00266921
E110019.CDS.8618020915.1		Cluster_4327	putative glucarate transporter	40.0059	224.666	2.4895	9.301e-05	0.00149218
E110019.CDS.8618024524.1		Cluster_2855	lysine-arginine-ornithine-binding periplasmic family protein	99.559	558.213	2.48719	5.44425e-05	0.000946462
E110019.CDS.8618024750.1	upp	Cluster_530	uracil phosphoribosyltransferase	132.427	740.541	2.48339	5.12356e-05	0.00089671
E110019.CDS.8618010905.1		Cluster_5227	ferritin-like domain protein	21.2876	118.831	2.48082	8.0247e-05	0.0013242
E110019.CDS.8618010701.1		Cluster_3179	putative mannosyl-3-phosphoglycerate phosphatase	17.8606	99.4499	2.47719	0.00025068	0.00348405
E110019.CDS.8618030011.1	nikC	Cluster_930	nickel ABC transporter, permease subunit NikC	57.8672	321.923	2.4759	0.000122906	0.00191277
E110019.CDS.8618010213.1		Cluster_4829	4Fe-4S binding domain protein	241.828	1341.99	2.47232	0.000330822	0.00443199
E110019.CDS.8618027139.1	gap	Cluster_2289	glyceraldehyde-3-phosphate dehydrogenase, type I	60.3891	334.122	2.46802	6.22087e-05	0.0010672
E110019.CDS.8618009419.1		Cluster_1977	conserved hypothetical protein	4.40124	24.2823	2.46392	0.0014808	0.0160129
E110019.CDS.8618012705.1		Cluster_4830	DMSO reductase anchor subunit family protein	36.5556	201.246	2.4608	0.000182432	0.00264146
E110019.CDS.8618028089.1		Cluster_3285	putative predicted oxidoreductase	6.18505	33.9379	2.45604	0.000900907	0.0102696
E110019.CDS.8618025440.1		Cluster_3121	putative selenium-dependent hydroxylase accessory protein YqeC	60.5507	328.17	2.43823	6.46469e-05	0.00110175
E110019.CDS.8618011230.1		Cluster_1929	PTS system, mannose/fructose/sorbose , IID component family protein	1575.4	8367.75	2.40912	0.00182162	0.0190903
E110019.CDS.8618009584.1		Cluster_746	entericidin EcnA/B family protein	16.6082	88.1478	2.40803	0.000136894	0.00209286
E110019.CDS.8618029850.1	ygfJ	Cluster_5123	molybdenum hydroxylase accessory protein, YgfJ family	70.9303	373.61	2.39706	0.000130819	0.00201183
E110019.CDS.8618008345.1	cdd	Cluster_4809	cytidine deaminase	528.929	2784.93	2.3965	0.000820893	0.00948223
E110019.CDS.8618009625.1	glxK	Cluster_2580	glycerate kinase 1	3.38193	17.7748	2.39392	0.00319048	0.0298813
E110019.CDS.8618008851.1	nikE	Cluster_111	nickel import ATP-binding protein NikE	72.9713	383.32	2.39315	0.000209359	0.00297335
E110019.CDS.8618019303.1	gpmI	Cluster_1445	2,3-bisphosphoglycerate-independent phosphoglycerate mutase	455.021	2389.96	2.39298	0.000526208	0.00659092
E110019.CDS.8618020489.1		Cluster_7287	conserved hypothetical protein	15.752	82.4128	2.38733	0.00034132	0.00454919
E110019.CDS.8618019023.1	abgT	Cluster_7272	aminobenzoyl-glutamate transport protein	26.2218	136.82	2.38344	0.000149989	0.00227965
E110019.CDS.8618024365.1		Cluster_2592	conserved hypothetical protein	95.8065	498.852	2.38042	0.000101993	0.00161142
E110019.CDS.8618006024.1		Cluster_1423	spoVR like family protein	132.133	678.664	2.36071	0.000232278	0.00327204
E110019.CDS.8618007608.1		Cluster_1903	slyX family protein	5.04997	25.8795	2.35746	0.00235793	0.0235893
E110019.CDS.8618010610.1		Cluster_1701	fimbrial family protein	116.911	593.36	2.3435	0.000171801	0.00252743
E110019.CDS.8618028061.1		Cluster_6156	peptidase U32 family protein	59.6953	302.467	2.34109	0.000179978	0.0026132
E110019.CDS.8618011823.1		Cluster_7490	conserved hypothetical protein	116.957	590.493	2.33595	0.000170952	0.00252743
E110019.CDS.8618010880.1	elaB	Cluster_1894	protein elaB	30.8779	155.263	2.33007	0.000189387	0.00271193
E110019.CDS.8618018569.1		Cluster_2276	glucitol operon activator family protein	43.9658	220.688	2.32755	0.000169251	0.00252743
E110019.CDS.8618023176.1		Cluster_168	periplasmic nitrate (or nitrite) reductase c-type cytochrome, NapC/NirT family protein	125.599	629.072	2.3244	0.000237867	0.0033327
E110019.CDS.8618021598.1	tal	Cluster_4745	transaldolase	180.657	902.616	2.32086	0.000222549	0.00315207
E110019.CDS.8618025185.1	hypB	Cluster_182	hydrogenase accessory protein HypB	299.062	1494.07	2.32074	0.000605225	0.00743726
E110019.CDS.8618021008.1		Cluster_4271	conserved hypothetical protein	2092.58	10437.4	2.31841	0.00535267	0.0451062
E110019.CDS.8618012884.1	cbpA	Cluster_1060	curved DNA-binding protein	76.6966	382.322	2.31755	0.000154645	0.00234357
E110019.CDS.8618015334.1		Cluster_5571	outer membrane autotransporter barrel domain protein	59.9494	298.393	2.3154	0.000176732	0.00258775
E110019.CDS.8618008136.1	hybE	Cluster_3315	hydrogenase-2 operon protein hybE	49.6179	245.719	2.30808	0.000182974	0.00264194
E110019.CDS.8618027628.1		Cluster_581	tat (twin-arginine translocation) pathway signal sequence domain protein	264.008	1300.13	2.3	0.000474988	0.00606631
E110019.CDS.8618011873.1		Cluster_4618	anaerobic dimethyl sulfoxide reductase, A subunit, DmsA/YnfE family protein	82.1638	399.33	2.28101	0.000209075	0.00297335
E110019.CDS.8618006294.1		Cluster_2358	aldo/keto reductase family protein	550.324	2673.08	2.28015	0.00115113	0.0127582
E110019.CDS.8618009050.1		Cluster_2814	conserved hypothetical protein	75.978	368.798	2.27918	0.000177246	0.00258799
E110019.CDS.8618030945.1		Cluster_6758	putative transposase InsH for insertion sequence element IS5	0	4.85241	2.2787	0.00228268	0.0231256
E110019.CDS.8618014990.1	blc	Cluster_834	outer membrane lipoprotein blc	25.7129	124.542	2.27607	0.000422812	0.00548074
E110019.CDS.8618012260.1	nikE	Cluster_111	nickel import ATP-binding protein NikE	75.3572	363.876	2.27163	0.000415699	0.00541815
E110019.CDS.8618027991.1		Cluster_2611	type III secretion apparatus protein, YscD/HrpQ family	24.6003	118.061	2.26278	0.00034248	0.00455297
E110019.CDS.8618021351.1		Cluster_118	formate dehydrogenase, alpha subunit	70.9552	334.706	2.23792	0.000455391	0.00587376
E110019.CDS.8618007876.1		Cluster_4082	conserved hypothetical protein	1948.56	9190.85	2.23779	0.00471243	0.0408253
E110019.CDS.8618029719.1	hns	Cluster_653	DNA-binding protein H-NS	331.031	1550.58	2.22777	0.00047106	0.00603703
E110019.CDS.8618014709.1	tir	Cluster_2178	tir	955.016	4441.3	2.21738	0.00232842	0.0233651
E110019.CDS.8618005161.1	nikD	Cluster_84	nickel import ATP-binding protein NikD	65.1407	302.424	2.21494	0.000525859	0.00659092
E110019.CDS.8618022569.1		Cluster_3238	conserved hypothetical protein	25.8745	119.699	2.2098	0.000480755	0.00611445
E110019.CDS.8618016554.2	treB	Cluster_1587	PTS system trehalose-specific EIIBC component	1573.37	7264.3	2.20696	0.00327554	0.0305678
E110019.CDS.8618027374.1	hybD	Cluster_3328	hydrogenase expression/formation protein	45.7022	210.945	2.20653	0.000266575	0.0036628
E110019.CDS.8618010464.1	agp	Cluster_5925	glucose-1-phosphatase	1118.37	5146.57	2.20221	0.00291519	0.027931
E110019.CDS.8618006964.1	artJ	Cluster_250	ABC transporter arginine-binding protein 1	31.2251	143.235	2.1976	0.000398978	0.00522389
E110019.CDS.8618006020.1		Cluster_165	ferredoxin-type , NapH/MauN family protein	94.0483	430.184	2.19348	0.000425233	0.00549842
E110019.CDS.8618022334.1		Cluster_7174	mechanosensitive ion channel family protein	20.1991	92.2248	2.19086	0.000618519	0.00756485
E110019.CDS.8618010790.1	dmsA	Cluster_6002	anaerobic dimethyl sulfoxide reductase chain A	1256.89	5730.72	2.18886	0.00471145	0.0408253
E110019.CDS.8618022943.1	fumB	Cluster_7292	fumarate hydratase class I, anaerobic	228.887	1041.75	2.18629	0.00062294	0.00760103
E110019.CDS.8618027028.1		Cluster_4935	oxidoreductase NAD-binding domain protein	106.716	485.388	2.18536	0.000295488	0.00399986
E110019.CDS.8618017239.1		Cluster_4414	putative dimethyl sulfoxide reductase chain ynfE	112.14	509.159	2.18282	0.000457183	0.00588227
E110019.CDS.8618021410.1	dcuA	Cluster_4302	anaerobic C4-dicarboxylate transporter DcuA	1123.27	5081.01	2.17741	0.00349886	0.0323009
E110019.CDS.8618015234.1	napF	Cluster_5220	ferredoxin-type protein NapF	110.193	493.916	2.16423	0.00048517	0.00615101
E110019.CDS.8618029331.1		Cluster_2230	NUDIX domain protein	15.543	69.5368	2.16151	0.000894205	0.0102156
E110019.CDS.8618009903.1		Cluster_1106	conserved hypothetical protein	6.50902	29.1058	2.16079	0.00246011	0.0243574
E110019.CDS.8618028453.1	sad	Cluster_2794	succinate semialdehyde dehydrogenase [NAD(P)+ Sad	81.0054	361.584	2.15824	0.000421977	0.00548074
E110019.CDS.8618010011.1	tkt	Cluster_7193	transketolase	313.457	1396.71	2.15569	0.000846437	0.00973402
E110019.CDS.8618020186.1	nanM	Cluster_5013	N-acetylneuraminate epimerase	10.563	46.9385	2.15176	0.00175204	0.0185103
E110019.CDS.8618009995.1		Cluster_1093	conserved hypothetical protein	8.10792	35.5815	2.13372	0.0039846	0.0357719
E110019.CDS.8618026113.1		Cluster_4202	type I phosphodiesterase / nucleotide pyrophosphatase family protein	653.114	2852.8	2.12697	0.0028996	0.027931
E110019.CDS.8618017391.1		Cluster_6358	putative L,D-transpeptidase YnhG	83.5778	363.885	2.12229	0.000615607	0.00754699
E110019.CDS.8618007353.1		Cluster_3367	conserved hypothetical protein	10.7953	46.9588	2.12099	0.00359323	0.0327677
E110019.CDS.8618017264.1	nanA	Cluster_3054	N-acetylneuraminate lyase	224.481	970.241	2.11175	0.000653744	0.00792112
E110019.CDS.8618016281.1	mtfA	Cluster_2824	protein mtfA	212.746	909.93	2.09662	0.00117882	0.0130269
E110019.CDS.8618023906.1		Cluster_118	molybdopterin oxidoreductase family protein	10.7945	46.0878	2.09409	0.00203547	0.0209512
E110019.CDS.8618026990.1	menB	Cluster_860	naphthoate synthase	133.213	568.166	2.09258	0.000415898	0.00541815
E110019.CDS.8618016438.1		Cluster_1654	carboxymuconolactone decarboxylase family protein	28.0747	118.862	2.08195	0.000811024	0.00941226
E110019.CDS.8618029884.1		Cluster_1615	homoserine/Threonine efflux family protein	7.6441	32.3349	2.08068	0.00303942	0.0289888
E110019.CDS.8618021820.1		Cluster_399	conserved hypothetical protein	201.944	849.6	2.07283	0.000820685	0.00948223
E110019.CDS.8618028499.1	hypA	Cluster_5817	hydrogenase nickel insertion protein HypA	13.7134	57.3898	2.06521	0.0021746	0.0222074
E110019.CDS.8618024145.1		Cluster_6100	sulfatase family protein	30.6471	127.887	2.06105	0.0013716	0.0149155
E110019.CDS.8618010669.1	ynjB	Cluster_7151	protein ynjB	47.2087	195.711	2.0516	0.000834679	0.00962009
E110019.CDS.8618028371.1	dmsB	Cluster_3293	dimethylsulfoxide reductase, chain B	14.2922	59.0015	2.04552	0.0018443	0.0192891
E110019.CDS.8618024043.1	pyk	Cluster_5958	pyruvate kinase	1241.72	5115.86	2.04264	0.00473597	0.040961
E110019.CDS.8618021714.1	yqjE	Cluster_5737	inner membrane protein yqjE	98.7479	405.953	2.03949	0.000705336	0.00838978
E110019.CDS.8618006195.1	gpt	Cluster_5186	xanthine phosphoribosyltransferase	142.572	584.032	2.03435	0.000692362	0.00827333
E110019.CDS.8618023571.1		Cluster_4873	iron-containing alcohol dehydrogenase family protein	12.8331	52.5461	2.03371	0.00272365	0.0265123
E110019.CDS.8618030619.1	trbC	Cluster_2923	type-F conjugative transfer system pilin assembly protein TrbC	11.6748	47.7168	2.03111	0.00263476	0.0258455
E110019.CDS.8618013978.1	hybO	Cluster_374	hydrogenase-2 small chain	953.481	3876.81	2.02359	0.00543994	0.0456496
E110019.CDS.8618028703.1	uspG	Cluster_620	universal stress protein G	126.732	514.995	2.02278	0.000977389	0.0110205
E110019.CDS.8618007913.1	ptsH	Cluster_88	phosphocarrier protein HPr	353.805	1433.68	2.01869	0.00154296	0.0165368
E110019.CDS.8618006788.1	hyaE	Cluster_2069	hydrogenase-1 operon protein hyaE	0	4.04513	2.01618	0.00562167	0.0466507
E110019.CDS.8618009028.1	ybaT	Cluster_2339	inner membrane transport protein YbaT	59.5578	240.277	2.01234	0.00162472	0.0172705
E110019.CDS.8618026118.1		Cluster_5321	formate dehydrogenase, gamma subunit	14.2464	57.4275	2.01115	0.00318615	0.0298813
E110019.CDS.8618027171.1		Cluster_5134	bacterial regulatory helix-turn-helix s, AraC family protein	19.2031	76.8024	1.99981	0.00195627	0.0202968
E110019.CDS.8618030360.1	ivy	Cluster_1399	inhibitor of vertebrate lysozyme	9.10315	36.3743	1.99848	0.00265155	0.0259074
E110019.CDS.8618011376.1	cfa	Cluster_998	cyclopropane-fatty-acyl-phospholipid synthase	178.898	714.095	1.99698	0.0013294	0.0145173
E110019.CDS.8618009371.1	ilvM	Cluster_1987	acetolactate synthase isozyme 2 small subunit	477.837	119.731	-1.99673	0.000688494	0.00825774
E110019.CDS.8618028599.1	rrmJ	Cluster_531	ribosomal RNA large subunit methyltransferase J	3277.49	819.184	-2.00033	0.00351097	0.0323009
E110019.CDS.8618009745.1		Cluster_5500	amino acid adenylation domain protein	65.1376	16.1776	-2.00949	0.00287639	0.0278426
E110019.CDS.8618016704.2		Cluster_7304	conserved hypothetical protein	236.431	58.2753	-2.02046	0.00085606	0.00982296
E110019.CDS.8618022251.1		Cluster_3182	hpcH/HpaI aldolase/citrate lyase family protein	36.3909	8.88885	-2.03351	0.00608568	0.0495501
E110019.CDS.8618018721.1	cyoC	Cluster_1348	cytochrome o ubiquinol oxidase, subunit III	1635.54	398.037	-2.03879	0.00136612	0.014887
E110019.CDS.8618022230.1	sdhB	Cluster_3602	succinate dehydrogenase iron-sulfur subunit	1465.99	355.841	-2.04257	0.00118039	0.0130269
E110019.CDS.8618006611.1	glpG	Cluster_4772	rhomboid family protease GlpG	243.494	59.042	-2.04407	0.000783286	0.00921159
E110019.CDS.8618005141.1		Cluster_4975	branched-chain amino acid transport system / permease component family protein	33.6351	8.09025	-2.05571	0.0055827	0.0465046
E110019.CDS.8618025918.1	proV	Cluster_6139	glycine betaine/L-proline transport ATP binding subunit	2856.93	686.005	-2.05818	0.00222297	0.0226569
E110019.CDS.8618029413.1	ugpQ	Cluster_3478	glycerophosphoryl diester phosphodiesterase	47.1846	11.3252	-2.05878	0.00408166	0.0363919
E110019.CDS.8618018380.1	cpxP	Cluster_889	periplasmic protein CpxP	1223.12	290.445	-2.07423	0.000689469	0.00825774
E110019.CDS.8618015696.1	hslR	Cluster_3965	heat shock protein 15	1187.32	281.37	-2.07717	0.000931014	0.0105826
E110019.CDS.8618016069.1		Cluster_3439	xylose isomerase-like TIM barrel family protein	926.727	218.417	-2.08506	0.000589895	0.00728331
E110019.CDS.8618013940.1		Cluster_4889	rieske [2Fe-2S domain protein	1331.25	312.157	-2.09243	0.000889373	0.0101827
E110019.CDS.8618012868.1	eptA	Cluster_4250	phosphoethanolamine transferase eptA	431.904	101.119	-2.09465	0.000513301	0.00647607
E110019.CDS.8618012921.1	glpX	Cluster_4954	fructose-1,6-bisphosphatase, class II	2837.3	663.024	-2.09739	0.00171005	0.0181405
E110019.CDS.8618018404.1	prlC	Cluster_6015	oligopeptidase A	3624.33	830.474	-2.12571	0.00215932	0.0220948
E110019.CDS.8618027918.1		Cluster_2798	conserved hypothetical protein	637.187	145.625	-2.12946	0.000329122	0.00442062
E110019.CDS.8618021044.1	ilvD	Cluster_2172	dihydroxy-acid dehydratase	1760.41	400.589	-2.13571	0.00081073	0.00941226
E110019.CDS.8618010806.2		Cluster_6742	RHS repeat-associated core domain protein	118.042	26.6926	-2.14479	0.000800272	0.0093901
E110019.CDS.8618022181.1		Cluster_4033	tRNA threonylcarbamoyl adenosine modification protein YjeE	76.2336	16.9965	-2.16519	0.0011339	0.0125941
E110019.CDS.8618021619.1		Cluster_6984	putative dNA-binding transcriptional regulator	2853.33	635.835	-2.16592	0.000807912	0.00941226
E110019.CDS.8618014911.1	trpC	Cluster_4335	tryptophan biosynthesis protein trpCF	388.061	85.6825	-2.17921	0.000284725	0.00388452
E110019.CDS.8618018520.1	lyx	Cluster_4195	L-xylulose/3-keto-L-gulonate kinase	40.444	8.89464	-2.18492	0.00325328	0.0304147
E110019.CDS.8618020971.1	kefB	Cluster_1918	glutathione-regulated potassium-efflux system protein kefB	560.828	122.928	-2.18975	0.000237649	0.0033327
E110019.CDS.8618026898.1		Cluster_6836	ribonucleoside-diphosphate reductase, alpha subunit	203.407	44.5051	-2.19232	0.000286152	0.00389377
E110019.CDS.8618020289.1	cstA	Cluster_7237	carbon starvation protein A	3725.36	813.417	-2.19531	0.00158866	0.0169218
E110019.CDS.8618020830.1		Cluster_4997	2Fe-2S iron-sulfur cluster binding domain protein	44.5213	9.70772	-2.19729	0.00246486	0.024358
E110019.CDS.8618014079.1	hisQ	Cluster_3556	histidine transport system permease protein hisQ	193.045	42.0658	-2.19821	0.00036877	0.00485283
E110019.CDS.8618012900.1	yojI	Cluster_4251	ABC transporter ATP-binding protein YojI	37.4094	8.08446	-2.21018	0.00355067	0.0324365
E110019.CDS.8618015114.1		Cluster_3111	short chain dehydrogenase family protein	33.7493	7.27138	-2.21456	0.00445556	0.0390339
E110019.CDS.8618026671.1		Cluster_1480	flagellar basal body-associated FliL family protein	30.16	6.46409	-2.22212	0.00446058	0.0390339
E110019.CDS.8618008274.1		Cluster_4750	2Fe-2S iron-sulfur cluster binding domain protein	85.172	17.798	-2.25867	0.000774215	0.00912556
E110019.CDS.8618027336.1	uidB	Cluster_2864	glucuronide carrier protein	31.0394	6.47278	-2.26165	0.00430381	0.0381111
E110019.CDS.8618015759.1		Cluster_1717	polyprenyl P-hydroxybenzoate and phenylacrylic acid decarboxylase family protein	97.5196	20.2314	-2.26909	0.000534735	0.00665464
E110019.CDS.8618016168.1	fiu	Cluster_6848	catecholate siderophore receptor fiu	90.619	18.585	-2.28568	0.00048111	0.00611445
E110019.CDS.8618028033.1	glpE	Cluster_2207	thiosulfate sulfurtransferase glpE	63.6537	12.9398	-2.29843	0.00100559	0.011314
E110019.CDS.8618013154.1		Cluster_3942	hemin uptake hemP family protein	28.053	5.6626	-2.30862	0.0033011	0.0306961
E110019.CDS.8618016915.1		Cluster_5325	putative type III secretion system, LEE associated	129.418	25.8911	-2.32151	0.000240413	0.00335932
E110019.CDS.8618020984.1	ydjE	Cluster_7077	inner membrane metabolite transport protein ydjE	69.3058	13.7557	-2.33294	0.000733106	0.00866065
E110019.CDS.8618009283.1		Cluster_2392	branched-chain amino acid transport system / permease component family protein	28.6085	5.67129	-2.33469	0.00317534	0.0298813
E110019.CDS.8618006531.1		Cluster_4393	conserved hypothetical protein	11230.6	2191.42	-2.3575	0.00243467	0.0241978
E110019.CDS.8618013196.1		Cluster_488	conserved hypothetical protein	79.4966	15.3616	-2.37156	0.000535136	0.00665464
E110019.CDS.8618019688.1	fhuC	Cluster_6218	iron(3+)-hydroxamate import ATP-binding protein FhuC	79.5697	15.3674	-2.37234	0.000395947	0.0051973
E110019.CDS.8618009291.1	epaP	Cluster_926	type III secretion apparatus protein, YscR/HrcR family	67.2454	12.9485	-2.37666	0.000568722	0.00703861
E110019.CDS.8618029790.1	ftsL	Cluster_675	cell division protein FtsL	1226.83	235.381	-2.38187	0.00011194	0.00176323
E110019.CDS.8618011029.1		Cluster_6200	bacterial regulatory helix-turn-helix , lysR family protein	472.165	90.4886	-2.38348	0.000116405	0.00182802
E110019.CDS.8618024403.1	paaC	Cluster_2825	phenylacetic acid degradation protein paaC	29.5804	5.6626	-2.38511	0.00311767	0.0294664
E110019.CDS.8618011023.1		Cluster_2968	conserved hypothetical protein	1718.36	327.786	-2.3902	0.000168971	0.00252743
E110019.CDS.8618006004.1	mglB	Cluster_2299	D-galactose-binding periplasmic protein	4669.08	879.285	-2.40873	0.000652667	0.00792112
E110019.CDS.8618015855.1		Cluster_412	integrase core domain protein	25.8753	4.84952	-2.41566	0.00308086	0.0292766
E110019.CDS.8618026879.1		Cluster_2808	conserved hypothetical protein	64.8603	12.1528	-2.41605	0.000471534	0.00603703
E110019.CDS.8618008046.1	cspG	Cluster_3901	cold shock-like protein CspG	2765.7	515.118	-2.42467	0.000225928	0.00319123
E110019.CDS.8618026514.1		Cluster_6300	binding--dependent transport system inner membrane component family protein	1880.41	342.962	-2.45493	0.000146384	0.00223139
E110019.CDS.8618030001.1		Cluster_289	class II Aldolase and Adducin N-terminal domain protein	967.054	171.545	-2.49501	4.62861e-05	0.000821144
E110019.CDS.8618005636.1	ilvA	Cluster_1443	threonine ammonia-lyase, biosynthetic	2775.81	491.115	-2.49878	0.000171062	0.00252743
E110019.CDS.8618008240.1		Cluster_1857	conserved hypothetical protein	27.5425	4.84952	-2.50575	0.00231392	0.0232645
E110019.CDS.8618024358.1		Cluster_2516	conserved hypothetical family protein	308.026	54.207	-2.5065	2.60354e-05	0.000512449
E110019.CDS.8618020380.1		Cluster_6386	bacterial regulatory s, lacI family protein	429.613	75.1414	-2.51536	3.39403e-05	0.000630881
E110019.CDS.8618015506.1		Cluster_6840	tonB dependent receptor family protein	641.546	111.539	-2.52401	3.97579e-05	0.000720076
E110019.CDS.8618018165.1		Cluster_1318	histidine kinase-, DNA gyrase B-, and HSP90-like ATPase family protein	15678.6	2720.96	-2.52661	0.00205053	0.0210645
E110019.CDS.8618028566.1	hisM	Cluster_3599	histidine transport system permease protein hisM	139.883	24.2563	-2.52779	8.90448e-05	0.00145096
E110019.CDS.8618028585.1	putA	Cluster_5514	bifunctional protein putA	11303.4	1952.69	-2.53322	0.00124334	0.0136537
E110019.CDS.8618011449.1	argT	Cluster_892	lysine-arginine-ornithine-binding periplasmic protein	714.117	122.071	-2.54844	3.4944e-05	0.00064411
E110019.CDS.8618022399.1		Cluster_3268	siderophore-interacting FAD-binding domain protein	119.848	20.2343	-2.56633	8.72033e-05	0.00142991
E110019.CDS.8618013671.1	dnaK	Cluster_354	chaperone protein DnaK	22506.8	3791.38	-2.56957	0.002918	0.027931
E110019.CDS.8618010163.1	livH	Cluster_6195	high-affinity branched-chain amino acid transport system permease protein livH	29.0467	4.85531	-2.58074	0.00230281	0.0232427
E110019.CDS.8618027675.1		Cluster_3548	chain length determinant family protein	29.164	4.85821	-2.58569	0.00158217	0.0168873
E110019.CDS.8618023014.1	cycA	Cluster_5855	D-serine/D-alanine/glycine transporter	1061.51	176.325	-2.58981	3.86226e-05	0.000701958
E110019.CDS.8618008935.1		Cluster_5726	prepilin-type N-terminal cleavage/methylation domain protein	24.9484	4.04223	-2.62572	0.00203382	0.0209512
E110019.CDS.8618025563.1		Cluster_2698	conserved hypothetical protein	979.647	157.661	-2.63543	2.2475e-05	0.000456348
E110019.CDS.8618007126.1	ugpC	Cluster_2651	sn-glycerol-3-phosphate import ATP-binding protein UgpC	100.622	16.1805	-2.63661	8.99539e-05	0.00146119
E110019.CDS.8618021004.1		Cluster_5036	phage terminase large subunit family protein	20.1758	3.23494	-2.64081	0.00441208	0.0388054
E110019.CDS.8618009780.1		Cluster_1000	conserved hypothetical protein	523.37	83.2693	-2.65197	1.50162e-05	0.000314734
E110019.CDS.8618021426.1	fhuD	Cluster_3039	iron(3+)-hydroxamate-binding protein fhuD	50.9612	8.09025	-2.65514	0.000309983	0.00418517
E110019.CDS.8618026059.1		Cluster_5023	glycosyl transferase 2 family protein	222.795	34.8176	-2.67782	1.36581e-05	0.000290536
E110019.CDS.8618026501.1		Cluster_5445	conserved hypothetical protein	41.4657	6.47858	-2.67817	0.000360372	0.00475436
E110019.CDS.8618007265.1		Cluster_466	hok/gef family protein	31.2042	4.85531	-2.6841	0.000699322	0.00833733
E110019.CDS.8618019733.1		Cluster_7355	conserved hypothetical protein	109.317	16.9907	-2.6857	3.40815e-05	0.000630881
E110019.CDS.8618013449.1	gspL	Cluster_2994	type II secretion system protein L	99.9071	15.3703	-2.70044	5.2315e-05	0.000912529
E110019.CDS.8618006606.1	fepD	Cluster_7491	ferric enterobactin transport system permease protein fepD	58.3046	8.88885	-2.71354	0.000170761	0.00252743
E110019.CDS.8618008475.1	fadB	Cluster_6849	fatty oxidation complex, alpha subunit FadB	490.763	74.3226	-2.72315	8.3159e-06	0.000189588
E110019.CDS.8618007721.1	fepB	Cluster_4738	ferrienterobactin-binding periplasmic protein	69.9102	10.515	-2.73305	9.81507e-05	0.00156021
E110019.CDS.8618022324.1	hslV	Cluster_954	ATP-dependent protease HslVU, peptidase subunit	4638.27	694.838	-2.73884	0.00012925	0.0019936
E110019.CDS.8618018819.1	aldA	Cluster_4225	lactaldehyde dehydrogenase	827.33	123.683	-2.74182	8.8389e-06	0.000200631
E110019.CDS.8618014553.1		Cluster_6566	conserved hypothetical protein	32.6842	4.85821	-2.7501	0.000806384	0.00941226
E110019.CDS.8618010704.1	hslU	Cluster_5954	ATP-dependent protease HslVU, ATPase subunit	13772.6	2042.68	-2.75327	0.00066966	0.00807805
E110019.CDS.8618007871.1		Cluster_6497	integrase core domain protein	27.9597	4.04802	-2.78806	0.000934776	0.010586
E110019.CDS.8618016244.1		Cluster_3052	baseplate J-like family protein	16.8172	2.42766	-2.7923	0.00510177	0.043261
E110019.CDS.8618026293.1	hcaR	Cluster_6161	hca operon transcriptional activator	380.936	54.9708	-2.79281	6.59749e-06	0.00015289
E110019.CDS.8618018149.1		Cluster_464	acetyl-CoA C-acetyltransferase family protein	241.451	34.7626	-2.79612	9.06906e-06	0.000204074
E110019.CDS.8618024041.1		Cluster_5293	ABC transporter family protein	57.4927	8.08446	-2.83016	0.000123974	0.00192364
E110019.CDS.8618022983.1	ygbN	Cluster_3125	inner membrane permease ygbN	92.1208	12.9514	-2.83042	4.1761e-05	0.000751121
E110019.CDS.8618018536.1	livK	Cluster_4878	leucine-specific-binding protein	63.6055	8.90333	-2.83673	0.000122505	0.00191226
E110019.CDS.8618011490.1	fliK	Cluster_2728	flagellar hook-length control protein	64.0259	8.90044	-2.84671	7.87707e-05	0.00130398
E110019.CDS.8618010725.1	actP	Cluster_463	cation/acetate symporter ActP	315.551	43.692	-2.85243	4.4464e-06	0.000106509
E110019.CDS.8618021286.1	yiaO	Cluster_2308	2,3-diketo-L-gulonate-binding periplasmic protein yiaO	29.3481	4.04802	-2.85798	0.000932438	0.0105826
E110019.CDS.8618006771.1	entF	Cluster_6054	enterobactin synthase component F	264.517	36.4003	-2.86133	3.14069e-06	7.92492e-05
E110019.CDS.8618020514.1		Cluster_16	transposase family protein	53.3021	7.28297	-2.87159	0.000100004	0.00158482
E110019.CDS.8618007479.1	gntK	Cluster_1371	thermoresistant gluconokinase	89.2097	12.1383	-2.87764	2.07077e-05	0.000423774
E110019.CDS.8618018561.1	acs	Cluster_4556	acetate--CoA ligase	6532.98	879.401	-2.89315	9.2385e-05	0.00149104
E110019.CDS.8618028684.1	gspC	Cluster_3203	type II secretion system protein C	250.469	32.3784	-2.95153	2.3827e-06	6.31902e-05
E110019.CDS.8618013394.1	mqo	Cluster_7294	malate dehydrogenase	382.47	49.3025	-2.95562	1.86236e-06	5.14924e-05
E110019.CDS.8618018423.1	betI	Cluster_5131	transcriptional repressor BetI	2011.81	248.876	-3.01499	4.71757e-06	0.000112486
E110019.CDS.8618011444.1	pitA	Cluster_1306	low-affinity inorganic phosphate transporter 1	8.10714	0	-3.01919	0.00507006	0.0431328
E110019.CDS.8618027535.1	gntU	Cluster_4365	low-affinity gluconate transporter	162.227	19.401	-3.06381	1.62137e-06	4.58038e-05
E110019.CDS.8618016298.1	epaR	Cluster_907	type III secretion apparatus protein SpaR/YscT/HrcT	450.867	53.3939	-3.07795	5.12105e-07	1.61329e-05
E110019.CDS.8618011830.1		Cluster_2235	conserved hypothetical protein	103.728	12.1499	-3.09379	6.6474e-06	0.00015289
E110019.CDS.8618022359.1	iscR	Cluster_3316	iron-sulfur cluster assembly transcription factor IscR	934.833	108.339	-3.10916	6.72919e-07	1.99876e-05
E110019.CDS.8618006876.1	yjcH	Cluster_1223	inner membrane protein yjcH	69.9056	8.09315	-3.11063	2.97152e-05	0.000569585
E110019.CDS.8618008088.2		Cluster_1300	putative peptide chain release factor H	28.053	3.24074	-3.11376	0.000335013	0.00447661
E110019.CDS.8618015518.1	dnaJ	Cluster_7434	chaperone protein DnaJ	828.291	93.8075	-3.14236	5.25179e-07	1.62493e-05
E110019.CDS.8618010416.1	gspD	Cluster_4640	type II secretion system protein D	650.485	72.8644	-3.15823	3.18593e-07	1.054e-05
E110019.CDS.8618011884.1	yddA	Cluster_4584	inner membrane ABC transporter ATP-binding protein YddA	43.387	4.84952	-3.16135	7.03937e-05	0.00117655
E110019.CDS.8618005110.1	fliP	Cluster_2875	flagellar biosynthetic protein FliP	9.05732	0	-3.17908	0.00214294	0.0219704
E110019.CDS.8618006329.1	nrdI	Cluster_2152	nrdI protein	9.08062	0	-3.18279	0.00191821	0.0199417
E110019.CDS.8618005149.1		Cluster_444	sprT-like family protein	58.8166	6.47278	-3.18377	1.8345e-05	0.000378402
E110019.CDS.8618027326.1		Cluster_3470	ABC transporter family protein	443.763	46.8922	-3.24237	1.97748e-07	6.91778e-06
E110019.CDS.8618012098.1		Cluster_7171	pyridine nucleotide-disulfide oxidoreductase family protein	2627.58	276.469	-3.24854	1.63434e-06	4.59206e-05
E110019.CDS.8618008699.1		Cluster_194	binding--dependent transport system inner membrane component family protein	15.4964	1.61457	-3.26271	0.00344682	0.0319369
E110019.CDS.8618029493.1	fhuA	Cluster_4608	ferrichrome-iron receptor	1334.21	138.313	-3.26998	2.75281e-07	9.23167e-06
E110019.CDS.8618027050.1		Cluster_2969	amino ABC transporter, permease , 3-TM region, His/Glu/Gln/Arg/opine family domain protein	265.309	27.4796	-3.27124	3.22949e-07	1.05578e-05
E110019.CDS.8618025891.1		Cluster_779	transporter, betaine/carnitine/choline transporter family protein	1333.78	134.999	-3.30449	3.26855e-07	1.06159e-05
E110019.CDS.8618005731.1		Cluster_404	conserved hypothetical protein	88.4141	8.89175	-3.31374	4.75778e-06	0.000112847
E110019.CDS.8618024335.1		Cluster_1234	conserved hypothetical protein	10.1458	0	-3.34281	0.00144355	0.0156651
E110019.CDS.8618019961.1	ilvB	Cluster_7295	acetolactate synthase, large subunit, biosynthetic type	2598.72	254.912	-3.34973	5.57682e-07	1.69522e-05
E110019.CDS.8618007259.1	fhuB	Cluster_4562	iron(3+)-hydroxamate import system permease protein fhuB	58.9549	5.66839	-3.3786	8.94925e-06	0.000202253
E110019.CDS.8618007423.1		Cluster_2366	branched-chain amino acid transport system / permease component family protein	59.5531	5.67129	-3.39243	1.31827e-05	0.000281991
E110019.CDS.8618015053.1	flgJ	Cluster_6176	flagellar rod assembly protein/muramidase FlgJ	77.392	7.28007	-3.41016	3.52213e-06	8.75984e-05
E110019.CDS.8618011280.1	betA	Cluster_6086	choline dehydrogenase	1539.5	144.652	-3.41181	1.39265e-07	5.20792e-06
E110019.CDS.8618007256.1	flgG	Cluster_3495	flagellar basal-body rod protein FlgG	138.868	12.9427	-3.42351	4.38137e-07	1.3972e-05
E110019.CDS.8618020601.1	fliN	Cluster_545	flagellar motor switch protein FliN	10.7945	0	-3.43223	0.00095249	0.0107631
E110019.CDS.8618008739.1	entB	Cluster_2990	isochorismatase	35.0484	3.23784	-3.43624	6.12295e-05	0.00105738
E110019.CDS.8618011743.1		Cluster_7467	conserved hypothetical protein	1613.17	147.21	-3.45395	9.67868e-08	3.84044e-06
E110019.CDS.8618025568.1		Cluster_1340	putative RNA polymerase sigma factor fecI	257.931	23.4345	-3.46028	6.71326e-08	2.76949e-06
E110019.CDS.8618026580.1	betB	Cluster_4180	betaine aldehyde dehydrogenase	5293.82	473.58	-3.48263	1.88936e-06	5.19625e-05
E110019.CDS.8618014649.1	fliM	Cluster_7492	flagellar motor switch protein FliM	54.6912	4.85531	-3.49367	9.11634e-06	0.000204253
E110019.CDS.8618028434.1	pppA	Cluster_3180	leader peptidase pppA	312.396	27.5347	-3.50405	2.90705e-08	1.30266e-06
E110019.CDS.8618027704.1	astD	Cluster_4203	succinylglutamic semialdehyde dehydrogenase	356.292	30.703	-3.53661	3.19621e-08	1.40796e-06
E110019.CDS.8618024931.1	gspF	Cluster_4910	type II secretion system protein F	123.395	10.5208	-3.55197	3.16121e-07	1.05333e-05
E110019.CDS.8618022595.1	gspE	Cluster_4197	type II secretion system protein E	552.186	46.9704	-3.55533	1.30882e-08	6.77057e-07
E110019.CDS.8618024783.1		Cluster_4884	flagellar P-ring family protein	77.1371	6.46699	-3.57626	1.73201e-06	4.84031e-05
E110019.CDS.8618019599.1	flgF	Cluster_5306	flagellar basal-body rod protein flgF	96.9649	8.08156	-3.58476	6.89966e-07	2.03775e-05
E110019.CDS.8618022176.1	astC	Cluster_2599	succinylornithine transaminase family protein	491.818	40.4426	-3.60418	1.40868e-08	7.03739e-07
E110019.CDS.8618024570.1	putP	Cluster_5889	sodium/proline symporter	585.677	47.7342	-3.61701	1.16769e-08	6.19351e-07
E110019.CDS.8618006056.1	rbsK	Cluster_905	ribokinase	5572.6	440.794	-3.66017	7.13732e-07	2.09603e-05
E110019.CDS.8618014976.1	astE	Cluster_4715	succinylglutamate desuccinylase	176.228	13.7471	-3.68025	5.0285e-08	2.14247e-06
E110019.CDS.8618025903.1		Cluster_1544	type III secretion system subunit	106.879	8.09605	-3.72262	2.29736e-07	7.805e-06
E110019.CDS.8618022740.1	fhuF	Cluster_5070	siderophore-iron reductase FhuF	21.7281	1.61747	-3.74775	0.000310895	0.00418661
E110019.CDS.8618009706.1		Cluster_3136	enoyl-CoA hydratase/isomerase family protein	22.0754	1.62037	-3.76804	0.000293445	0.00398257
E110019.CDS.8618021879.1	mdtP	Cluster_1672	multidrug resistance outer membrane protein mdtP	11.0027	0.807287	-3.76863	0.00606958	0.0495286
E110019.CDS.8618023771.1	alr	Cluster_6295	alanine racemase	342.495	24.2505	-3.82	3.5412e-09	2.25402e-07
E110019.CDS.8618013584.1		Cluster_324	amino ABC transporter, permease , 3-TM region, His/Glu/Gln/Arg/opine family domain protein	584.028	41.2499	-3.82358	2.46478e-09	1.72696e-07
E110019.CDS.8618012281.1	gspJ	Cluster_1723	type II secretion system protein J	34.6304	2.43055	-3.83268	2.73879e-05	0.000533191
E110019.CDS.8618025010.1	gspH	Cluster_1758	type II secretion system protein H	70.9979	4.85531	-3.87014	7.86892e-07	2.2979e-05
E110019.CDS.8618027478.1		Cluster_3027	binding--dependent transport system inner membrane component family protein	12.3926	0.810184	-3.93509	0.00310308	0.0294339
E110019.CDS.8618005613.1	rbsR	Cluster_528	ribose operon repressor	6683.89	431.089	-3.95463	1.86416e-07	6.63694e-06
E110019.CDS.8618012375.1		Cluster_4802	conserved hypothetical protein	12.5783	0.807287	-3.96171	0.00235984	0.0235893
E110019.CDS.8618006500.1		Cluster_1095	conserved hypothetical protein	50.6598	3.23205	-3.97032	2.85552e-06	7.31183e-05
E110019.CDS.8618025453.1		Cluster_5432	putative dsORF-f3	12.7407	0.810184	-3.97505	0.00196876	0.0203857
E110019.CDS.8618027854.1	fepG	Cluster_2340	ferric enterobactin transport system permease protein fepG	153.024	9.70193	-3.97934	1.1379e-08	6.16124e-07
E110019.CDS.8618005298.1	astA	Cluster_2361	arginine N-succinyltransferase	296.696	18.5995	-3.99565	1.61706e-09	1.27356e-07
E110019.CDS.8618009445.1		Cluster_2077	transporter, betaine/carnitine/choline transporter family protein	258.542	16.166	-3.99936	2.69094e-09	1.84046e-07
E110019.CDS.8618028086.1	ycdB	Cluster_2690	peroxidase ycdB	221.265	13.75	-4.00828	2.39442e-09	1.72696e-07
E110019.CDS.8618029811.1	gspI	Cluster_2249	type II secretion system protein I	40.1209	2.42476	-4.04844	6.63369e-06	0.00015289
E110019.CDS.8618013770.1		Cluster_566	fimbrial family protein	26.9847	1.61457	-4.06292	9.58923e-05	0.00152898
E110019.CDS.8618007009.1		Cluster_4791	ABC transporter family protein	167.246	9.71931	-4.10497	3.99492e-09	2.4721e-07
E110019.CDS.8618006690.1	entC	Cluster_4930	isochorismate synthase entC	97.4271	5.6597	-4.10553	6.57216e-08	2.73297e-06
E110019.CDS.8618020909.1	astB	Cluster_3003	succinylarginine dihydrolase	363.434	21.0184	-4.11197	3.85933e-10	3.58229e-08
E110019.CDS.8618011898.1	flgE	Cluster_7143	flagellar hook protein flgE	298.655	16.1718	-4.20693	2.54185e-10	2.54087e-08
E110019.CDS.8618011670.1		Cluster_5288	ABC transporter family protein	598.439	32.361	-4.20887	8.186e-11	9.45574e-09
E110019.CDS.8618008695.1		Cluster_7452	branched-chain amino acid transport system / permease component family protein	3041.21	162.467	-4.22642	2.49177e-09	1.72696e-07
E110019.CDS.8618020534.1		Cluster_7472	fecR family protein	411.485	21.8402	-4.23578	9.88712e-11	1.07069e-08
E110019.CDS.8618030084.1	efeU	Cluster_6275	ferrous iron permease efeU	76.995	4.04223	-4.25154	1.56919e-07	5.77986e-06
E110019.CDS.8618007803.1		Cluster_2080	(2,3-dihydroxybenzoyl)adenylate synthase	110.726	5.66839	-4.28792	1.15215e-08	6.17409e-07
E110019.CDS.8618030458.1	glpQ	Cluster_691	glycerophosphoryl diester phosphodiesterase	2885.62	143.871	-4.32603	6.64219e-10	5.86967e-08
E110019.CDS.8618006651.1	paaJ	Cluster_6440	phenylacetate-CoA oxygenase, PaaJ subunit	16.2609	0.810184	-4.32701	0.000638886	0.00777736
E110019.CDS.8618009569.1		Cluster_4984	branched-chain amino acid transport system / permease component family protein	1417.27	69.5252	-4.34944	7.07042e-11	8.35274e-09
E110019.CDS.8618011970.1	fliF	Cluster_6079	flagellar M-ring protein FliF	33.2871	1.62037	-4.36057	9.82401e-06	0.000217299
E110019.CDS.8618022636.1		Cluster_2166	rbsD / FucU transport family protein	1838.03	87.2681	-4.39656	1.47778e-10	1.51337e-08
E110019.CDS.8618016400.1	ccmA	Cluster_5886	heme ABC exporter, ATP-binding protein CcmA	1289.18	60.6161	-4.41061	5.18679e-11	6.26998e-09
E110019.CDS.8618007758.1		Cluster_6376	type II secretion system (T2SS), K family protein	69.1908	3.24074	-4.41619	1.27436e-07	4.80009e-06
E110019.CDS.8618016780.1	fecA	Cluster_4624	fe(3+) dicitrate transport protein fecA	15093.6	702.22	-4.42587	1.75341e-07	6.35723e-06
E110019.CDS.8618018111.1		Cluster_2448	periplasmic binding family protein	3853.43	174.701	-4.46318	8.55843e-10	7.17527e-08
E110019.CDS.8618005609.1	ibpB	Cluster_618	small heat shock protein ibpB	145.137	6.46699	-4.48818	1.95034e-09	1.50507e-07
E110019.CDS.8618027774.1	galP	Cluster_4865	galactose-proton symporter	11354.8	483.476	-4.55371	2.16642e-08	9.90426e-07
E110019.CDS.8618018725.1	flgC	Cluster_6522	flagellar basal-body rod protein FlgC	61.0153	2.42186	-4.65498	1.11543e-07	4.32687e-06
E110019.CDS.8618029308.1	fecD	Cluster_6182	fe(3+) dicitrate transport system permease protein fecD	425.98	16.1747	-4.71897	3.01427e-12	5.40283e-10
E110019.CDS.8618007448.1	mglA	Cluster_1511	galactose/methyl galactoside import ATP-binding protein MglA	3079.56	112.387	-4.77618	3.16778e-11	4.01613e-09
E110019.CDS.8618009358.1	glpA	Cluster_2273	glycerol-3-phosphate dehydrogenase, anaerobic, A subunit	10196.1	365.965	-4.80017	3.59515e-09	2.25402e-07
E110019.CDS.8618013060.1	ibpA	Cluster_3973	small heat shock protein ibpA	1005.23	35.567	-4.82084	1.30885e-12	2.51978e-10
E110019.CDS.8618026766.1	glpF	Cluster_850	glycerol uptake facilitator protein	10252.3	353.948	-4.85626	3.19025e-09	2.15363e-07
E110019.CDS.8618020806.1	glpT	Cluster_824	glycerol-3-phosphate transporter	41059.7	1379.29	-4.89572	5.95995e-07	1.78045e-05
E110019.CDS.8618025461.1		Cluster_4888	imelysin family protein	246.947	8.07867	-4.93394	6.60467e-12	1.04955e-09
E110019.CDS.8618006166.1	fliI	Cluster_7087	flagellar protein export ATPase FliI	78.2955	2.42766	-5.01129	7.82557e-09	4.3739e-07
E110019.CDS.8618013425.1		Cluster_6366	fecCD transport family protein	916.209	28.3217	-5.0157	1.66432e-13	4.32557e-11
E110019.CDS.8618022420.1		Cluster_3557	hrpE/YscL/FliH and V-type ATPase subunit E family protein	32.5001	0	-5.02237	2.10187e-07	7.21503e-06
E110019.CDS.8618028796.1	glpC	Cluster_994	glycerol-3-phosphate dehydrogenase, anaerobic, C subunit	2926.82	87.2392	-5.06821	2.00295e-12	3.71833e-10
E110019.CDS.8618005478.1		Cluster_3660	flagellar L-ring family protein	33.6344	0	-5.07186	1.79109e-07	6.42075e-06
E110019.CDS.8618019869.1	flgB	Cluster_643	flagellar basal-body rod protein FlgB	37.5267	0	-5.22985	5.12789e-08	2.16705e-06
E110019.CDS.8618018309.1	flgD	Cluster_3614	basal-body rod modification protein flgD	125.18	3.23494	-5.27412	9.32881e-11	1.05416e-08
E110019.CDS.8618012731.1	glpB	Cluster_2741	glycerol-3-phosphate dehydrogenase, anaerobic, B subunit	5522.82	135.769	-5.34618	5.78381e-12	9.69814e-10
E110019.CDS.8618012486.1	glpK	Cluster_1282	glycerol kinase	95924.9	1980.66	-5.59785	4.84714e-07	1.53631e-05
E110019.CDS.8618022629.1	fes	Cluster_2733	enterochelin esterase	39.2406	0.810184	-5.59795	3.63615e-07	1.16671e-05
E110019.CDS.8618022028.1		Cluster_208	conserved hypothetical protein	49.8751	0	-5.64025	2.17508e-09	1.6209e-07
E110019.CDS.8618005319.1	gspG	Cluster_5168	type II secretion system protein G	48.0656	0.807287	-5.89578	5.3214e-08	2.23069e-06
E110019.CDS.8618020681.1	glpD	Cluster_5887	aerobic glycerol-3-phosphate dehydrogenase	3247.6	50.1097	-6.01814	2.93243e-15	1.27023e-12
E110019.CDS.8618012834.1	yjiY	Cluster_6036	inner membrane protein YjiY	13631.8	203.677	-6.06455	8.62249e-12	1.24499e-09
E110019.CDS.8618029209.1	fliG	Cluster_7496	flagellar motor switch protein FliG	63.4478	0.807287	-6.29635	2.45834e-09	1.72696e-07
E110019.CDS.8618005721.1		Cluster_3300	putative membrane protein	272.747	3.23205	-6.39897	1.62749e-15	7.69062e-13
E110019.CDS.8618024546.1	lldD	Cluster_4938	L-lactate dehydrogenase [cytochrome	18430.2	106.753	-7.43165	2.23895e-14	7.7587e-12
E110019.CDS.8618025991.1	lldP	Cluster_4241	L-lactate permease	39940.6	160.98	-7.95483	5.36925e-13	1.16289e-10
E110019.CDS.8618017929.1		Cluster_6242	bacterial regulatory s, gntR family protein	11573.8	27.4854	-8.71798	4.66659e-19	8.08564e-16
aThese are locus ids that were generated by an in-house annotation pipeline.
bLFC is the log2 fold-change value of the read counts. Any read counts that were zero were considered one for the LFC calculation.

## Sheet: LB 1 vs. LB 0.2
Locus IDa	Gene ID	LS-BSR Cluster ID	Predicted Protein Function	Read Counts (LB 0.2)	Read Counts (LB 1)	LFC (LB 1/ LB 0.2)b	p-value	FDR
E110019.CDS.8618020468.1	lamB	Cluster_2996	maltoporin	55.0959	57323.3	10.023	7.91907e-16	4.62954e-14
E110019.CDS.8618022226.1		Cluster_6030	orn/Lys/Arg decarboxylase, N-terminal domain protein	13.3358	11263.1	9.72208	7.5967e-25	1.97628e-22
E110019.CDS.8618025586.1	malE	Cluster_427	maltose-binding periplasmic protein	75.5033	44922.5	9.21668	1.68166e-15	9.2102e-14
E110019.CDS.8618014775.1	ackA	Cluster_5935	acetate kinase	27.3381	16142.7	9.20576	3.46604e-21	4.74264e-19
E110019.CDS.8618015459.1		Cluster_151	conserved hypothetical protein	0	538.102	9.07174	3.81239e-33	1.98359e-29
E110019.CDS.8618007933.1	sdaC	Cluster_4351	serine transporter	78.8987	40463.5	9.00241	1.27198e-15	7.04052e-14
E110019.CDS.8618020929.1	ilvA	Cluster_4979	threonine ammonia-lyase	76.2756	36529.4	8.90362	7.36274e-16	4.35322e-14
E110019.CDS.8618021114.1		Cluster_1589	conserved hypothetical protein	1.54014	680.286	8.78694	8.55363e-31	2.22523e-27
E110019.CDS.8618012300.1	pflB	Cluster_5990	formate acetyltransferase	73.1579	29429.5	8.65204	1.29725e-16	9.24602e-15
E110019.CDS.8618026113.1		Cluster_4202	type I phosphodiesterase / nucleotide pyrophosphatase family protein	5.84549	2283.05	8.60942	5.56249e-30	9.6472e-27
E110019.CDS.8618028798.1		Cluster_2405	maltose operon periplasmic family protein	38.0144	12837.7	8.39962	3.59745e-20	4.06903e-18
E110019.CDS.8618028505.1	srlD	Cluster_3128	sorbitol-6-phosphate 2-dehydrogenase	8.36613	2746.39	8.35876	3.86124e-28	2.23223e-25
E110019.CDS.8618024149.1	malK	Cluster_2713	maltose/maltodextrin import ATP-binding protein MalK	41.1994	13472.1	8.35314	7.62937e-20	7.63377e-18
E110019.CDS.8618006141.1	tdcF	Cluster_792	protein tdcF	1.85522	546.891	8.20352	9.79131e-29	1.00914e-25
E110019.CDS.8618008054.1	tnaA	Cluster_2927	tryptophanase	16.1021	4681.62	8.18362	7.41777e-25	1.97628e-22
E110019.CDS.8618010714.1		Cluster_2092	PTS system, glucitol/sorbitol-specific IIA component family protein	1.85522	509.456	8.10122	3.60331e-28	2.23223e-25
E110019.CDS.8618030406.1		Cluster_2501	bacterial regulatory helix-turn-helix , lysR family protein	13.3369	3652.64	8.09737	7.45703e-26	2.28229e-23
E110019.CDS.8618009945.1	srlE	Cluster_4746	glucitol/sorbitol-specific phosphotransferase enzyme IIB component	8.7506	2336.31	8.06063	3.40346e-28	2.23223e-25
E110019.CDS.8618023185.1		Cluster_3615	conserved hypothetical protein	2.94037	747.225	7.9894	5.37471e-29	6.99116e-26
E110019.CDS.8618017195.1		Cluster_2065	conserved hypothetical protein	4.3406	994.651	7.84015	1.16372e-28	1.00914e-25
E110019.CDS.8618013900.1		Cluster_1448	binding--dependent transport system inner membrane component family protein	32.9037	7475.74	7.82782	3.50266e-21	4.74264e-19
E110019.CDS.8618017961.1	srlA	Cluster_1770	glucitol/sorbitol permease IIC component	7.24572	1503.22	7.69671	5.65019e-28	2.93979e-25
E110019.CDS.8618015923.1	iaaH	Cluster_5982	indole-3-acetyl-aspartic acid hydrolase	9.69584	1926.32	7.63426	3.74103e-27	1.49728e-24
E110019.CDS.8618026163.1		Cluster_1127	conserved hypothetical protein	2.94037	566.735	7.59053	3.31473e-27	1.43721e-24
E110019.CDS.8618021304.1	slp	Cluster_5053	outer membrane protein slp	1.71531	299.076	7.4459	6.69862e-24	1.39412e-21
E110019.CDS.8618014691.1		Cluster_776	L-serine ammonia-lyase	5.25059	864.6	7.36341	2.6646e-27	1.26036e-24
E110019.CDS.8618014661.1		Cluster_7109	iron-sulfur cluster-binding protein	27.8966	4485	7.32888	1.4353e-22	2.48929e-20
E110019.CDS.8618006566.1	treC	Cluster_4243	alpha,alpha-phosphotrehalase	43.2639	6780.35	7.29205	4.73879e-20	5.13665e-18
E110019.CDS.8618016554.2	treB	Cluster_1587	PTS system trehalose-specific EIIBC component	38.1532	5808.2	7.25014	1.01454e-20	1.19969e-18
E110019.CDS.8618020590.1		Cluster_279	binding--dependent transport system inner membrane component family protein	32.5193	4893.53	7.23344	2.84811e-21	4.11631e-19
E110019.CDS.8618023776.1	hdeA	Cluster_735	chaperone-like protein hdeA	5.28584	776.181	7.19811	2.50996e-26	9.32113e-24
E110019.CDS.8618020961.1		Cluster_78	yccJ-like family protein	3.88561	569.463	7.19532	7.25308e-26	2.28229e-23
E110019.CDS.8618026704.1		Cluster_6578	cysteine-rich domain protein	30.1374	4161.97	7.10957	5.72886e-22	8.76685e-20
E110019.CDS.8618018054.1	hdeB	Cluster_449	protein hdeB	5.3905	726.614	7.07463	2.68724e-26	9.32113e-24
E110019.CDS.8618012188.1		Cluster_4221	amidohydrolase family protein	20.3369	2630.56	7.01513	1.40281e-23	2.60672e-21
E110019.CDS.8618006124.1	iraP	Cluster_1149	anti-adapter protein iraP	3.85035	468.179	6.92592	7.24575e-25	1.97628e-22
E110019.CDS.8618025440.1		Cluster_3121	putative selenium-dependent hydroxylase accessory protein YqeC	2.1703	262.135	6.91627	2.83873e-22	4.76449e-20
E110019.CDS.8618012535.1		Cluster_575	mgtC family protein	0.63016	73.9827	6.87533	1.78085e-15	9.65181e-14
E110019.CDS.8618006040.1	nrfC	Cluster_3540	cytochrome c nitrite reductase, Fe-S protein	3.08028	349.099	6.82443	1.85297e-23	3.32448e-21
E110019.CDS.8618012286.1	garL	Cluster_173	2-dehydro-3-deoxyglucarate aldolase	12.7067	1411.19	6.79518	2.37271e-24	5.73556e-22
E110019.CDS.8618005795.1	nrfB	Cluster_212	cytochrome c nitrite reductase, pentaheme subunit	4.48051	467.604	6.70548	5.25139e-24	1.13846e-21
E110019.CDS.8618007190.1		Cluster_2800	cobalt transport family protein	1.26032	130.846	6.69794	3.81278e-18	3.36235e-16
E110019.CDS.8618025279.1	malP	Cluster_6893	maltodextrin phosphorylase	265.705	27300.3	6.68295	1.54591e-12	5.15602e-11
E110019.CDS.8618022293.2		Cluster_4807	2-hydroxy-3-oxopropionate reductase	7.45615	749.256	6.65088	2.42519e-24	5.73556e-22
E110019.CDS.8618010074.1	glcB	Cluster_6029	malate synthase G	41.0947	4025.56	6.61409	5.15457e-20	5.47331e-18
E110019.CDS.8618019393.1	glcD	Cluster_1295	glycolate oxidase, subunit GlcD	2.80046	265.497	6.56689	2.64426e-21	3.93088e-19
E110019.CDS.8618016364.1		Cluster_2688	FAD binding domain protein	0.770071	67.9714	6.46379	6.40412e-15	3.26673e-13
E110019.CDS.8618024088.1	malQ	Cluster_6032	4-alpha-glucanotransferase	67.5569	5839.49	6.4336	1.02875e-17	8.921e-16
E110019.CDS.8618014245.1		Cluster_6855	prkA serine kinase C-terminal domain protein	42.3892	3655.33	6.43016	7.51011e-20	7.63377e-18
E110019.CDS.8618017264.1	nanA	Cluster_3054	N-acetylneuraminate lyase	9.06568	773.833	6.41546	4.84854e-24	1.09683e-21
E110019.CDS.8618008616.1	glsA	Cluster_2496	glutaminase A	3.11554	262.723	6.39791	1.00121e-20	1.19969e-18
E110019.CDS.8618009320.1	nrfD	Cluster_6181	cytochrome c nitrite reductase, NrfD subunit	7.70071	646.735	6.39204	1.13765e-23	2.1923e-21
E110019.CDS.8618028269.1		Cluster_2349	conserved hypothetical protein	8.29561	685.506	6.36868	8.61641e-24	1.72428e-21
E110019.CDS.8618014611.1	nrfA	Cluster_7115	cytochrome c-552	164.264	13313.9	6.34077	2.09812e-14	9.09708e-13
E110019.CDS.8618029488.1	wrbA	Cluster_1524	quinone oxidoreductase, type IV	19.742	1498.91	6.2465	3.82141e-22	6.02509e-20
E110019.CDS.8618017629.1		Cluster_2810	transporter, anaerobic C4-dicarboxylate uptake C family protein	27.2323	1917.93	6.13809	3.55493e-21	4.74264e-19
E110019.CDS.8618014016.1	dps	Cluster_988	DNA protection during starvation protein	81.806	5648.45	6.1095	1.86425e-16	1.27628e-14
E110019.CDS.8618020973.1	fbaB	Cluster_2685	fructose-bisphosphate aldolase class 1	11.691	745.001	5.99378	3.31016e-22	5.38212e-20
E110019.CDS.8618023633.1		Cluster_139	conserved hypothetical protein	1.54014	95.1617	5.94925	9.62093e-16	5.44105e-14
E110019.CDS.8618014188.1	narH	Cluster_7255	nitrate reductase, beta subunit	497.902	28707.2	5.8494	7.23544e-11	1.91096e-09
E110019.CDS.8618029615.1	yeiA	Cluster_2562	NAD-dependent dihydropyrimidine dehydrogenase subunit PreA	31.6445	1821.03	5.84666	1.31862e-19	1.24741e-17
E110019.CDS.8618023710.1	gldA	Cluster_1051	glycerol dehydrogenase	12.2517	689.649	5.8148	5.17809e-21	6.57113e-19
E110019.CDS.8618010464.1	agp	Cluster_5925	glucose-1-phosphatase	74.6616	4107.65	5.7818	6.33492e-17	4.73519e-15
E110019.CDS.8618013288.1		Cluster_2581	2-hydroxyglutaryl-CoA dehydratase, D-component family protein	19.4963	1062.59	5.76824	4.65107e-21	6.04988e-19
E110019.CDS.8618029623.1	yeiT	Cluster_2554	NAD-dependent dihydropyrimidine dehydrogenase sunbunit PreT	76.0652	4145.22	5.76807	1.64464e-16	1.14094e-14
E110019.CDS.8618006925.1	aldB	Cluster_4256	aldehyde dehydrogenase B	2.7652	149.931	5.76077	2.00348e-17	1.65462e-15
E110019.CDS.8618025049.1	adiY	Cluster_2886	HTH-type transcriptional regulator AdiY	24.5376	1327.66	5.75775	3.12547e-20	3.61374e-18
E110019.CDS.8618019359.1		Cluster_4356	pyridine nucleotide-disulfide oxidoreductase family protein	1.71531	92.6878	5.75584	6.38657e-15	3.26673e-13
E110019.CDS.8618012194.1	narJ	Cluster_5258	nitrate reductase molybdenum cofactor assembly chaperone	76.8241	4041.99	5.71736	1.51416e-17	1.29151e-15
E110019.CDS.8618018496.1		Cluster_2982	cytochrome c family protein	2.66055	134.956	5.66462	4.13195e-16	2.55935e-14
E110019.CDS.8618021544.1	hyaB	Cluster_2023	hydrogenase-1 large chain	2.7652	140.213	5.66409	6.37062e-17	4.73519e-15
E110019.CDS.8618022351.1		Cluster_2095	biofilm formation family protein	22.8576	1102.12	5.59147	8.11207e-20	7.9636e-18
E110019.CDS.8618008763.1	hyaA	Cluster_2712	hydrogenase-1 small chain	6.54616	310.476	5.56769	1.6995e-18	1.55132e-16
E110019.CDS.8618006943.1		Cluster_855	conserved hypothetical protein	9.97566	455.413	5.51262	5.58822e-20	5.8151e-18
E110019.CDS.8618015589.1	hcr	Cluster_4713	NADH oxidoreductase hcr	13.6861	615.305	5.49052	3.88334e-20	4.29894e-18
E110019.CDS.8618008183.1		Cluster_2004	acetyltransferase family protein	3.71044	148.222	5.32002	6.10783e-16	3.73871e-14
E110019.CDS.8618029259.1		Cluster_1435	putative DNA-binding protein	3.22019	123.663	5.26313	1.81285e-15	9.72397e-14
E110019.CDS.8618018399.1	allB	Cluster_780	allantoinase	13.7214	524.353	5.25604	9.05573e-19	8.41374e-17
E110019.CDS.8618025713.1	katE	Cluster_5996	catalase HPII	42.4255	1616.3	5.25162	2.49054e-17	2.02473e-15
E110019.CDS.8618018801.1		Cluster_2109	cytochrome C biogenesis family protein	1.85522	66.7651	5.16943	1.07889e-12	3.6451e-11
E110019.CDS.8618012246.1	gcvP	Cluster_4385	glycine dehydrogenase	496.659	17788.2	5.16252	4.47797e-10	9.95679e-09
E110019.CDS.8618023518.1		Cluster_7028	conserved hypothetical protein	1.08515	36.3531	5.06611	5.63654e-10	1.22196e-08
E110019.CDS.8618009426.1	gadE	Cluster_960	transcriptional regulator gadE	7.73597	255.248	5.04418	1.96543e-16	1.32807e-14
E110019.CDS.8618012289.1		Cluster_1287	ABC transporter family protein	1.85522	60.9292	5.03747	4.25085e-12	1.37374e-10
E110019.CDS.8618014369.1	pspE	Cluster_696	thiosulfate sulfurtransferase PspE	3.53527	114.202	5.01363	1.81433e-14	8.06832e-13
E110019.CDS.8618025135.1	hcp	Cluster_2221	hydroxylamine reductase	123.704	3977.67	5.00696	6.6621e-14	2.66638e-12
E110019.CDS.8618027389.1		Cluster_6138	bacterial regulatory , Fis family protein	30.7334	986.073	5.00381	2.68525e-17	2.14944e-15
E110019.CDS.8618019608.1	ynjE	Cluster_2513	thiosulfate sulfurtransferase YnjE	75.9186	2433.52	5.00245	7.02591e-16	4.20182e-14
E110019.CDS.8618005894.1	hyi	Cluster_3140	hydroxypyruvate isomerase	1.99513	62.7167	4.97429	2.65248e-12	8.67979e-11
E110019.CDS.8618010610.1		Cluster_1701	fimbrial family protein	15.0852	474.113	4.97403	3.21828e-18	2.88702e-16
E110019.CDS.8618028365.1		Cluster_6839	aldehyde ferredoxin oxidoreductase, domains 2 & 3 family protein	10.1156	317.24	4.97092	3.55275e-17	2.80075e-15
E110019.CDS.8618021008.1		Cluster_4271	conserved hypothetical protein	271.33	8338.63	4.94169	8.53871e-12	2.57655e-10
E110019.CDS.8618024481.1		Cluster_1912	conserved hypothetical protein	0.94524	29.0479	4.94161	1.21946e-08	2.08028e-07
E110019.CDS.8618019255.1		Cluster_6289	conserved hypothetical protein	47.3258	1431.12	4.91838	3.49889e-16	2.19334e-14
E110019.CDS.8618011230.1		Cluster_1929	PTS system, mannose/fructose/sorbose , IID component family protein	222.449	6689.9	4.91044	7.2185e-12	2.20929e-10
E110019.CDS.8618010256.1		Cluster_5301	PTS system, mannose/fructose/sorbose , IIC component family protein	405.339	12117.6	4.90183	2.59828e-10	6.0352e-09
E110019.CDS.8618015080.1	narU	Cluster_2795	nitrite extrusion protein 2	10.0109	297.922	4.89529	1.99403e-16	1.33012e-14
E110019.CDS.8618007716.1		Cluster_6430	glutamate decarboxylase	14.6313	434.977	4.89381	4.46285e-17	3.4657e-15
E110019.CDS.8618010139.1		Cluster_2528	putative nleA7 protein	33.0437	961.352	4.86262	1.1195e-16	8.08995e-15
E110019.CDS.8618006024.1		Cluster_1423	spoVR like family protein	18.7968	543.216	4.85297	4.63907e-17	3.54957e-15
E110019.CDS.8618018030.1	manX	Cluster_7448	PTS system mannose-specific EIIAB component	406.984	11662.6	4.84077	3.05985e-10	6.98264e-09
E110019.CDS.8618018569.1		Cluster_2276	glucitol operon activator family protein	6.16057	176.329	4.83906	4.09504e-15	2.13065e-13
E110019.CDS.8618008609.1	hdeD	Cluster_219	protein hdeD	9.48541	270.892	4.83586	2.13057e-16	1.40321e-14
E110019.CDS.8618029960.1		Cluster_6055	nitrate reductase, alpha subunit	36.894	1026.35	4.79799	2.52512e-16	1.622e-14
E110019.CDS.8618019824.1	poxB	Cluster_6129	pyruvate dehydrogenase [ubiquinone	50.7553	1408.65	4.79461	8.63554e-16	4.93744e-14
E110019.CDS.8618005836.1		Cluster_4386	nitrate reductase, alpha subunit	4094.41	112598	4.78138	7.78399e-06	7.20643e-05
E110019.CDS.8618027180.1	deoA	Cluster_2458	thymidine phosphorylase	328.047	8884.15	4.75926	8.90469e-11	2.3282e-09
E110019.CDS.8618012354.1	fucI	Cluster_2019	L-fucose isomerase	30.2079	815.443	4.75458	1.54521e-16	1.08645e-14
E110019.CDS.8618018950.1	garD	Cluster_4267	galactarate dehydratase	14.9464	403.093	4.75324	2.46738e-16	1.60472e-14
E110019.CDS.8618006294.1		Cluster_2358	aldo/keto reductase family protein	79.6313	2133.46	4.74372	7.12807e-15	3.60072e-13
E110019.CDS.8618006665.1		Cluster_190	phosphotransferase enzyme family protein	40.1847	1072.94	4.73878	6.4628e-16	3.90999e-14
E110019.CDS.8618016281.1	mtfA	Cluster_2824	protein mtfA	27.3733	728.153	4.7334	2.89112e-16	1.83445e-14
E110019.CDS.8618026409.1	gatC	Cluster_5875	galactitol permease IIC component	0.31508	8.36238	4.73012	0.000396074	0.00222305
E110019.CDS.8618025200.1	dmsB	Cluster_3294	dimethylsulfoxide reductase, chain B	8.99516	233.668	4.69917	8.58433e-16	4.93744e-14
E110019.CDS.8618028073.1		Cluster_4354	putative galactarate transporter	14.0717	361.734	4.68406	1.05547e-15	5.90496e-14
E110019.CDS.8618023796.1	tnaB	Cluster_702	low affinity tryptophan permease	8.36613	212.717	4.66823	1.27908e-14	5.88944e-13
E110019.CDS.8618031694.1		Cluster_6889	immunoglobulin A1 protease family protein	305.163	7726.2	4.66211	1.23899e-10	3.12936e-09
E110019.CDS.8618014920.1		Cluster_5835	smpA / OmlA family protein	9.62645	243.711	4.66202	9.67563e-15	4.7045e-13
E110019.CDS.8618025003.1	gcvH	Cluster_393	glycine cleavage system H protein	196.402	4927.64	4.64901	5.08498e-12	1.61324e-10
E110019.CDS.8618019786.1	fsa	Cluster_3582	fructose-6-phosphate aldolase	5.74083	143.981	4.64847	1.16545e-13	4.5938e-12
E110019.CDS.8618008993.1		Cluster_619	conserved hypothetical protein	6.16057	151.295	4.61815	5.43276e-14	2.19121e-12
E110019.CDS.8618025336.1	ansB	Cluster_2368	L-asparaginase 2	195.568	4790.29	4.61437	9.15658e-12	2.70691e-10
E110019.CDS.8618019440.1	dmlR	Cluster_2504	HTH-type transcriptional regulator DmlR	7.07055	170.949	4.5956	2.81255e-14	1.18973e-12
E110019.CDS.8618011906.1		Cluster_5290	putative CoA-substrate-specific enzyme activase domain protein	1.5754	38.0792	4.59521	3.7992e-09	7.21431e-08
E110019.CDS.8618017056.1		Cluster_1357	putative sialic acid transporter	11.6216	278.886	4.5848	8.80148e-15	4.38923e-13
E110019.CDS.8618029910.1		Cluster_1492	PTS system, mannose/fructose/sorbose , IIB component family protein	2.59003	61.2912	4.56464	1.27773e-11	3.73485e-10
E110019.CDS.8618013471.1	cesT	Cluster_359	tir chaperone	67.9425	1591.38	4.54982	2.27884e-14	9.799e-13
E110019.CDS.8618023406.1	ccmD	Cluster_3908	heme exporter protein CcmD	0.94524	21.9532	4.5376	4.68236e-07	5.92757e-06
E110019.CDS.8618008574.1	garK	Cluster_4855	glycerate kinase 2	12.0766	276.772	4.51841	1.58354e-14	7.15079e-13
E110019.CDS.8618009915.1	psiF	Cluster_421	phosphate starvation-inducible protein psiF	2.48538	56.3171	4.50203	1.38453e-10	3.46332e-09
E110019.CDS.8618025096.1		Cluster_4909	4Fe-4S binding domain protein	11.2712	253.904	4.49357	1.90847e-14	8.34434e-13
E110019.CDS.8618009954.1	frdC	Cluster_561	fumarate reductase subunit C	9.76524	217.411	4.47663	8.85776e-15	4.38923e-13
E110019.CDS.8618023004.1		Cluster_6330	conserved hypothetical protein	2.1703	47.7794	4.46042	4.72876e-10	1.04697e-08
E110019.CDS.8618018489.1		Cluster_2627	putative diguanylate cyclase YdaM	18.4476	403.749	4.45196	1.20804e-14	5.61198e-13
E110019.CDS.8618022045.1	osmY	Cluster_5099	osmotically-inducible protein Y	97.5237	2129.32	4.4485	4.45768e-13	1.58858e-11
E110019.CDS.8618015269.1	glcA	Cluster_2222	glycolate permease glcA	5.11067	111.384	4.44589	2.06346e-12	6.83834e-11
E110019.CDS.8618010213.1		Cluster_4829	4Fe-4S binding domain protein	49.8067	1074.22	4.43081	3.19532e-15	1.67932e-13
E110019.CDS.8618019641.1		Cluster_3066	putative t3SS effector protein EspS	68.7104	1467.66	4.41684	3.0865e-14	1.29508e-12
E110019.CDS.8618029126.1	narH	Cluster_2135	nitrate reductase, beta subunit	6.02066	128.453	4.41518	7.6711e-13	2.62584e-11
E110019.CDS.8618021094.1	ccmF	Cluster_2205	cytochrome c-type biogenesis protein CcmF	14.7371	314.063	4.41353	3.84154e-14	1.58993e-12
E110019.CDS.8618027283.1	araB	Cluster_6088	L-ribulokinase	3.29071	69.4495	4.39949	1.23568e-10	3.12936e-09
E110019.CDS.8618012929.1	ggt	Cluster_4591	gamma-glutamyltransferase	22.8576	477.596	4.38505	9.66538e-15	4.7045e-13
E110019.CDS.8618024588.1	eae	Cluster_5546	intimin	57.4072	1197.89	4.38313	5.3835e-14	2.18831e-12
E110019.CDS.8618028316.1		Cluster_773	conserved hypothetical protein	3.39536	70.4803	4.37558	3.90093e-11	1.05711e-09
E110019.CDS.8618025185.1	hypB	Cluster_182	hydrogenase accessory protein HypB	57.5426	1194.18	4.37525	1.04251e-14	4.96003e-13
E110019.CDS.8618013544.1	malS	Cluster_6012	alpha-amylase	43.4402	898.332	4.37015	1.90837e-14	8.34434e-13
E110019.CDS.8618007671.1		Cluster_6447	conserved hypothetical protein	23.9427	494.671	4.36881	1.13178e-14	5.30507e-13
E110019.CDS.8618028373.1		Cluster_7263	alpha amylase, catalytic domain protein	20.8624	428.946	4.36182	1.59426e-14	7.15079e-13
E110019.CDS.8618020586.1		Cluster_2367	D-tagatose-bisphosphate aldolase, class II, non-catalytic subunit	6.40513	131.368	4.35824	2.62143e-13	9.88356e-12
E110019.CDS.8618015874.1	pepT	Cluster_2608	peptidase T	65.2445	1308.8	4.32624	4.09563e-14	1.67792e-12
E110019.CDS.8618006413.1	fucK	Cluster_7108	L-fuculokinase	7.94527	157.793	4.31179	1.76944e-13	6.76942e-12
E110019.CDS.8618009878.1	narK	Cluster_4345	nitrite extrusion protein 1	552.155	10958.2	4.31079	1.84746e-09	3.69704e-08
E110019.CDS.8618023513.1	otsA	Cluster_1528	alpha,alpha-trehalose-phosphate synthase	30.5935	598.038	4.28894	2.43282e-14	1.03754e-12
E110019.CDS.8618026035.1	grcA	Cluster_391	autonomous glycyl radical cofactor GrcA	795.43	15381.9	4.27336	2.00869e-08	3.32841e-07
E110019.CDS.8618014249.1		Cluster_1036	conserved hypothetical protein	9.59119	184.779	4.26795	5.87925e-13	2.053e-11
E110019.CDS.8618027628.1		Cluster_581	tat (twin-arginine translocation) pathway signal sequence domain protein	54.7786	1039.36	4.24595	3.8503e-14	1.58993e-12
E110019.CDS.8618018703.1	gcl	Cluster_7283	glyoxylate carboligase	11.0961	208.298	4.23053	3.44209e-13	1.25239e-11
E110019.CDS.8618013270.1	hlyE	Cluster_3416	hemolysin E, chromosomal	0	18.7665	4.23009	1.12466e-08	1.93122e-07
E110019.CDS.8618010701.1		Cluster_3179	putative mannosyl-3-phosphoglycerate phosphatase	4.30535	79.5028	4.20681	3.86636e-11	1.05323e-09
E110019.CDS.8618010264.1		Cluster_973	conserved hypothetical protein	12.9866	239.706	4.20618	3.79248e-13	1.36647e-11
E110019.CDS.8618020953.1		Cluster_3745	conserved hypothetical protein	0.770071	14.1983	4.20458	1.61111e-05	0.00013971
E110019.CDS.8618029483.1	gabD	Cluster_1715	succinate-semialdehyde dehydrogenase [NADP+ GabD	18.832	347.024	4.20378	1.06083e-13	4.21335e-12
E110019.CDS.8618010259.1	narI	Cluster_5372	respiratory nitrate reductase, gamma subunit	22.3332	410.085	4.19866	1.40554e-13	5.45748e-12
E110019.CDS.8618029850.1	ygfJ	Cluster_5123	molybdenum hydroxylase accessory protein, YgfJ family	16.697	298.822	4.16162	3.02091e-13	1.13078e-11
E110019.CDS.8618022860.1		Cluster_7159	polysulphide reductase, NrfD family protein	68.7467	1220.73	4.15031	3.38755e-13	1.24123e-11
E110019.CDS.8618029905.1	otsB	Cluster_6214	trehalose-phosphatase	16.5571	287.696	4.11902	5.60145e-13	1.98261e-11
E110019.CDS.8618025108.1		Cluster_3012	putative oxidoreductase YdbC	12.916	222.744	4.10815	5.87027e-13	2.053e-11
E110019.CDS.8618010595.1	ppsA	Cluster_4612	phosphoenolpyruvate synthase	330.787	5697.36	4.10632	1.35741e-09	2.74809e-08
E110019.CDS.8618028188.1	yfkM	Cluster_3414	general stress protein 18	2.03039	34.9452	4.10526	4.1665e-08	6.51e-07
E110019.CDS.8618029144.1	ptsP	Cluster_4407	phosphoenolpyruvate-protein phosphotransferase	19.8819	335.881	4.07842	3.18825e-13	1.17649e-11
E110019.CDS.8618021598.1	tal	Cluster_4745	transaldolase	42.7748	722.221	4.07761	2.51753e-13	9.56111e-12
E110019.CDS.8618021410.1	dcuA	Cluster_4302	anaerobic C4-dicarboxylate transporter DcuA	240.398	4056.86	4.07687	1.4076e-10	3.50418e-09
E110019.CDS.8618014666.1	mdh	Cluster_4666	malate dehydrogenase, NAD-dependent	134.909	2274.84	4.0757	2.27599e-11	6.33262e-10
E110019.CDS.8618027154.1	nupG	Cluster_7187	nucleoside permease nupG	145.301	2438.15	4.06867	1.88969e-11	5.37271e-10
E110019.CDS.8618010790.1	dmsA	Cluster_6002	anaerobic dimethyl sulfoxide reductase chain A	273.639	4573.7	4.06301	1.64776e-10	4.04402e-09
E110019.CDS.8618022508.1		Cluster_6924	conserved hypothetical protein	8.96103	149.481	4.06015	7.02549e-12	2.16294e-10
E110019.CDS.8618006661.1	gabT	Cluster_2372	4-aminobutyrate transaminase	9.45128	156.69	4.05126	8.67795e-12	2.59491e-10
E110019.CDS.8618013484.1	mdtE	Cluster_2531	multidrug resistance protein mdtE	8.12044	134.535	4.05028	4.66123e-12	1.49706e-10
E110019.CDS.8618024956.1	phoA	Cluster_2925	alkaline phosphatase	29.9645	495.74	4.04826	5.99354e-13	2.07896e-11
E110019.CDS.8618005458.1		Cluster_6780	hypothetical protein	3.25545	53.8082	4.0469	1.93996e-09	3.85252e-08
E110019.CDS.8618025644.1	citC	Cluster_7419	[citrate (pro-3S)-lyase ligase	0.31508	5.18454	4.04042	0.00918683	0.0312612
E110019.CDS.8618023258.1	nirB	Cluster_6067	nitrite reductase [NAD(P)H, large subunit	1837.82	29801.5	4.01932	1.32943e-06	1.51026e-05
E110019.CDS.8618029318.1		Cluster_1685	glutamate decarboxylase	18.0267	289.922	4.00746	9.39566e-13	3.19514e-11
E110019.CDS.8618019151.1	yphA	Cluster_1476	inner membrane protein yphA	2.66055	42.7439	4.00592	1.8365e-08	3.05282e-07
E110019.CDS.8618014709.1	tir	Cluster_2178	tir	221.609	3559.52	4.0056	2.38058e-10	5.5748e-09
E110019.CDS.8618024770.1		Cluster_1630	ybgS-like family protein	16.5571	264.791	3.99933	2.27378e-12	7.48764e-11
E110019.CDS.8618025415.1		Cluster_6588	conserved hypothetical protein	8.96103	142.81	3.99428	1.40283e-11	4.0776e-10
E110019.CDS.8618026103.1	ftnA	Cluster_863	ferritin-1	276.425	4390.63	3.98947	7.64298e-10	1.60998e-08
E110019.CDS.8618015819.1	frdD	Cluster_361	fumarate reductase subunit D	32.1656	495.012	3.94387	1.20037e-13	4.69588e-12
E110019.CDS.8618017891.1		Cluster_4849	2-hydroxy-3-oxopropionate reductase	3.53527	54.3718	3.94297	1.67625e-09	3.38044e-08
E110019.CDS.8618020915.1		Cluster_4327	putative glucarate transporter	11.9014	179.367	3.91371	1.23346e-11	3.62582e-10
E110019.CDS.8618012863.1		Cluster_683	putative cardiolipin synthase YbhO	3.11554	46.0182	3.88465	1.66272e-08	2.79069e-07
E110019.CDS.8618020489.1		Cluster_7287	conserved hypothetical protein	4.48051	65.7542	3.87535	1.23745e-09	2.53483e-08
E110019.CDS.8618014186.1		Cluster_2829	conserved hypothetical protein	13.4415	195.271	3.86071	1.52354e-11	4.37954e-10
E110019.CDS.8618021179.1	hybC	Cluster_4579	hydrogenase-2 large chain	94.8586	1374.76	3.85726	9.09675e-12	2.70459e-10
E110019.CDS.8618020129.1	yjiG	Cluster_4034	inner membrane protein yjiG	0.63016	9.05759	3.84534	0.000895763	0.0044135
E110019.CDS.8618028140.1	raiA	Cluster_451	ribosome-associated inhibitor A	821.73	11783.4	3.84194	2.88864e-07	3.80496e-06
E110019.CDS.8618025856.1	pepE	Cluster_3561	peptidase E	29.6119	424.029	3.83991	1.13909e-12	3.82366e-11
E110019.CDS.8618017581.1	frdB	Cluster_320	fumarate reductase iron-sulfur subunit	116.484	1667.75	3.83969	8.00876e-12	2.43682e-10
E110019.CDS.8618030438.1	gadC	Cluster_1454	gamma-aminobutyrate antiporter	19.8831	279.825	3.81491	1.84734e-11	5.28115e-10
E110019.CDS.8618017403.1		Cluster_5434	conserved hypothetical protein	10.1872	143.301	3.81421	2.84654e-10	6.55335e-09
E110019.CDS.8618018848.1		Cluster_5507	conserved hypothetical protein	4.51577	62.0215	3.77972	5.83845e-09	1.06963e-07
E110019.CDS.8618024346.1	fucA	Cluster_933	L-fuculose phosphate aldolase	1.22506	16.7774	3.77559	1.07044e-05	9.6693e-05
E110019.CDS.8618013978.1	hybO	Cluster_374	hydrogenase-2 small chain	227.127	3098.95	3.77021	3.45176e-10	7.84258e-09
E110019.CDS.8618012705.1		Cluster_4830	DMSO reductase anchor subunit family protein	11.7956	160.705	3.76809	2.1614e-11	6.04612e-10
E110019.CDS.8618012093.1		Cluster_4061	universal stress family protein	16.0668	217.645	3.75982	2.91511e-11	7.98281e-10
E110019.CDS.8618009741.1		Cluster_5095	tyrosine kinase family protein	37.6641	509.025	3.75648	6.00431e-12	1.87069e-10
E110019.CDS.8618019023.1	abgT	Cluster_7272	aminobenzoyl-glutamate transport protein	8.29561	109.772	3.72602	2.1609e-10	5.13386e-09
E110019.CDS.8618010880.1	elaB	Cluster_1894	protein elaB	9.55593	124.175	3.69983	2.06408e-10	4.94903e-09
E110019.CDS.8618023756.1		Cluster_3685	conserved hypothetical protein	10.9914	142.579	3.69731	2.17138e-10	5.13532e-09
E110019.CDS.8618022133.1		Cluster_6240	PTS system sorbose-specific iic component family protein	3.25545	41.9172	3.68661	5.49406e-08	8.30977e-07
E110019.CDS.8618019043.1		Cluster_6457	conserved hypothetical protein	0.454991	5.80081	3.67235	0.00482425	0.0183082
E110019.CDS.8618010011.1	tkt	Cluster_7193	transketolase	88.0338	1117.39	3.66594	4.08204e-11	1.10046e-09
E110019.CDS.8618021853.1		Cluster_1523	TPR repeat family protein	10.8163	134.965	3.64131	3.47282e-10	7.85613e-09
E110019.CDS.8618027078.1	osmC	Cluster_1446	peroxiredoxin osmC	8.05105	100.302	3.63904	1.2661e-09	2.57325e-08
E110019.CDS.8618011713.1	potE	Cluster_4301	putrescine-ornithine antiporter	28.8441	354.356	3.61885	6.10511e-11	1.62897e-09
E110019.CDS.8618025424.1		Cluster_3004	mandelate racemase / muconate lactonizing enzyme, C-terminal domain protein	11.1666	136.851	3.61534	5.44042e-10	1.18437e-08
E110019.CDS.8618018096.1	cybH	Cluster_2796	ni/Fe-hydrogenase, b-type cytochrome subunit	2.13504	25.7999	3.59503	7.53818e-07	9.1212e-06
E110019.CDS.8618031108.1		Cluster_5825	traY domain protein	25.7638	310.783	3.59249	1.12425e-10	2.86738e-09
E110019.CDS.8618026344.1	aspA	Cluster_1241	aspartate ammonia-lyase	4957.48	59413.5	3.58311	0.000145547	0.00093261
E110019.CDS.8618005690.1	ccmA	Cluster_7253	heme ABC exporter, ATP-binding protein CcmA	1.5754	18.8104	3.57774	2.88092e-05	0.000233845
E110019.CDS.8618011349.1	katG	Cluster_4644	catalase/peroxidase HPI	448.708	5302	3.56269	4.93993e-08	7.56608e-07
E110019.CDS.8618015343.1		Cluster_1977	conserved hypothetical protein	1.54014	18.1239	3.55676	1.55493e-05	0.00013529
E110019.CDS.8618015905.1	adiC	Cluster_2560	arginine/agmatine antiporter	11.9014	139.746	3.5536	6.20598e-10	1.32335e-08
E110019.CDS.8618006004.1	mglB	Cluster_2299	D-galactose-binding periplasmic protein	60.1724	703.832	3.54806	7.91977e-11	2.08114e-09
E110019.CDS.8618008208.1	rihA	Cluster_4677	pyrimidine-specific ribonucleoside hydrolase rihA	86.9486	1014.2	3.54403	1.01051e-10	2.60281e-09
E110019.CDS.8618007039.1		Cluster_7307	oxidoreductase, aldo/keto reductase family	2.62529	30.4208	3.53451	7.1169e-07	8.63152e-06
E110019.CDS.8618012798.1	sucB	Cluster_4914	dihydrolipoyllysine-residue succinyltransferase, E2 component of oxoglutarate dehydrogenase (succinyl-transferring) complex	813.116	9363.46	3.52551	8.50406e-07	1.01483e-05
E110019.CDS.8618009903.1		Cluster_1106	conserved hypothetical protein	2.03039	23.2646	3.51831	6.85267e-06	6.43582e-05
E110019.CDS.8618007160.1	hypD	Cluster_406	hydrogenase expression/formation protein HypD	60.0633	687.197	3.51617	2.76361e-11	7.60796e-10
E110019.CDS.8618020560.1		Cluster_3079	putative glucose-6-phosphate 1-epimerase	234.765	2665.51	3.50512	3.11365e-09	6.02243e-08
E110019.CDS.8618028688.1	frdA	Cluster_4575	fumarate reductase, flavoprotein subunit	1191.93	13412.6	3.49221	1.34731e-06	1.52724e-05
E110019.CDS.8618016620.1		Cluster_2948	putative N-acetylmannosamine-6-phosphate 2-epimerase	5.25059	58.8699	3.48698	2.48184e-08	4.03532e-07
E110019.CDS.8618006619.1	moaB	Cluster_5200	molybdenum cofactor biosynthesis protein B	68.9219	771.812	3.48522	1.05568e-10	2.70577e-09
E110019.CDS.8618019905.1	araD	Cluster_2943	L-ribulose-5-phosphate 4-epimerase	1.22506	13.5995	3.47263	9.45105e-05	0.00064448
E110019.CDS.8618019290.1	ucpA	Cluster_6243	oxidoreductase ucpA	64.9669	716.053	3.46229	1.2804e-10	3.21832e-09
E110019.CDS.8618015004.1		Cluster_2278	putative type III secretion system, LEE associated	0.770071	8.40623	3.4484	0.00156842	0.00713329
E110019.CDS.8618025711.1	gadX	Cluster_947	HTH-type transcriptional regulator gadX	63.2868	690.356	3.44736	1.74534e-10	4.24346e-09
E110019.CDS.8618015076.1	ygiW	Cluster_1136	protein ygiW	31.1179	337.964	3.44105	1.64169e-10	4.04402e-09
E110019.CDS.8618030399.1		Cluster_4090	conserved hypothetical protein	262.247	2845.96	3.43992	9.66213e-09	1.68698e-07
E110019.CDS.8618013940.1		Cluster_4889	rieske [2Fe-2S domain protein	23.068	249.687	3.43616	5.37521e-10	1.17509e-08
E110019.CDS.8618019425.1		Cluster_1784	conserved hypothetical protein	2.20556	23.8634	3.43558	1.17508e-05	0.000105232
E110019.CDS.8618008254.1	nirD	Cluster_2206	nitrite reductase [NAD(P)H small subunit	40.2144	434.751	3.43441	1.43385e-11	4.14462e-10
E110019.CDS.8618020295.1	hypC	Cluster_1193	hydrogenase assembly chaperone HypC/HupF	7.00003	74.9521	3.42054	3.42053e-09	6.54301e-08
E110019.CDS.8618019778.1		Cluster_4723	oxidoreductase , NAD-binding Rossmann fold family protein	192.207	2047.66	3.41324	4.16794e-09	7.85716e-08
E110019.CDS.8618013408.1		Cluster_6236	short chain dehydrogenase family protein	2.94037	31.0283	3.39951	1.29175e-06	1.47714e-05
E110019.CDS.8618026770.1		Cluster_1388	bacterial regulatory s, luxR family protein	4.55103	47.9986	3.39873	3.51232e-07	4.56267e-06
E110019.CDS.8618007574.1	adhE	Cluster_5561	aldehyde-alcohol dehydrogenase	3459.2	36463.2	3.39793	9.24996e-05	0.000635767
E110019.CDS.8618025578.1		Cluster_6075	AAA domain protein	36.8576	386.373	3.38996	1.58467e-10	3.92621e-09
E110019.CDS.8618024365.1		Cluster_2592	conserved hypothetical protein	38.0838	398.764	3.38829	2.38935e-10	5.5748e-09
E110019.CDS.8618031301.1	col	Cluster_4590	colicin-E2	563.779	5899.16	3.38731	3.94878e-07	5.08552e-06
E110019.CDS.8618021143.1	dcuB	Cluster_2992	anaerobic C4-dicarboxylate transporter DcuB	74.0656	773.168	3.38391	1.86684e-10	4.51776e-09
E110019.CDS.8618021351.1		Cluster_118	formate dehydrogenase, alpha subunit	25.658	267.513	3.38212	6.28907e-10	1.33559e-08
E110019.CDS.8618027085.1		Cluster_2973	gram-negative pili assembly chaperone, C-terminal domain protein	1.36497	14.1983	3.37877	6.08779e-05	0.000446753
E110019.CDS.8618026088.1	uspA	Cluster_971	universal stress protein A	1193.76	12402.8	3.37708	4.15011e-06	4.1605e-05
E110019.CDS.8618028703.1	uspG	Cluster_620	universal stress protein G	39.7286	411.607	3.37302	2.25501e-10	5.30896e-09
E110019.CDS.8618029375.1	udp	Cluster_150	uridine phosphorylase	5226.51	53953.3	3.36779	0.000294648	0.00173031
E110019.CDS.8618010603.1	ompW	Cluster_2922	outer membrane protein W	38.3966	395.725	3.36545	9.10731e-11	2.36927e-09
E110019.CDS.8618021150.1	gadW	Cluster_3473	HTH-type transcriptional regulator gadW	27.4427	281.943	3.36091	5.74636e-10	1.23547e-08
E110019.CDS.8618028966.1		Cluster_1936	bacterial OB fold family protein	7.73597	79.4151	3.35976	2.12031e-08	3.49113e-07
E110019.CDS.8618011190.1		Cluster_4794	putative nitrite transporter	64.6098	662.392	3.35786	4.38006e-11	1.17471e-09
E110019.CDS.8618010543.1		Cluster_1394	conserved hypothetical protein	7.70071	78.7901	3.35495	1.47971e-08	2.50779e-07
E110019.CDS.8618014461.1	dtpB	Cluster_5913	dipeptide and tripeptide permease B	219.014	2240.31	3.3546	6.46813e-09	1.16449e-07
E110019.CDS.8618022071.1	espA	Cluster_5129	espA	50.1262	512.15	3.35293	4.90223e-10	1.07622e-08
E110019.CDS.8618022688.1	ric	Cluster_2907	iron-sulfur cluster repair di-iron protein	25.3793	259.208	3.35238	1.86219e-09	3.71225e-08
E110019.CDS.8618016403.1		Cluster_1194	conserved hypothetical protein	7.24572	73.8073	3.34856	2.25169e-08	3.68414e-07
E110019.CDS.8618013554.1	dhaL	Cluster_6631	dihydroxyacetone kinase, L subunit	217.401	2206.77	3.34351	6.05954e-09	1.10237e-07
E110019.CDS.8618012015.1		Cluster_202	FAD binding domain in molybdopterin dehydrogenase family protein	6.82599	69.0548	3.33863	4.99993e-08	7.62809e-07
E110019.CDS.8618024106.1	glgC	Cluster_4303	glucose-1-phosphate adenylyltransferase	205.194	2075.5	3.3384	9.0058e-09	1.58301e-07
E110019.CDS.8618007194.1		Cluster_2675	D-tagatose-bisphosphate aldolase, class II, non-catalytic subunit	1.54014	15.4747	3.32877	7.57233e-05	0.000536039
E110019.CDS.8618029610.1		Cluster_3067	ROK family protein	7.5608	75.7	3.32368	2.62665e-08	4.24425e-07
E110019.CDS.8618013496.1	glgS	Cluster_732	glycogen synthesis protein glgS	1.36497	13.582	3.31475	9.57909e-05	0.000651087
E110019.CDS.8618018561.1	acs	Cluster_4556	acetate--CoA ligase	71.0592	704.182	3.30886	1.01097e-09	2.10402e-08
E110019.CDS.8618011863.1	napA	Cluster_4418	periplasmic nitrate reductase, large subunit	1161.4	11503.6	3.30815	1.43401e-06	1.61148e-05
E110019.CDS.8618006939.1		Cluster_3368	gyrI-like small molecule binding domain protein	53.0314	524.358	3.30563	6.61477e-10	1.39905e-08
E110019.CDS.8618013045.1		Cluster_7262	conserved hypothetical protein	70.6383	697.54	3.30375	8.36152e-10	1.75423e-08
E110019.CDS.8618023440.1	mgsA	Cluster_3751	methylglyoxal synthase	15.1569	147.748	3.2851	5.12172e-09	9.55136e-08
E110019.CDS.8618018646.1	allS	Cluster_5209	HTH-type transcriptional activator AllS	5.74083	55.6921	3.27814	1.7388e-07	2.39337e-06
E110019.CDS.8618008540.1		Cluster_7071	transposase family protein	9.27611	89.9684	3.27783	2.46577e-08	4.02176e-07
E110019.CDS.8618011240.1	narJ	Cluster_5356	nitrate reductase molybdenum cofactor assembly chaperone	1.54014	14.8321	3.26759	0.000114688	0.000763069
E110019.CDS.8618010820.1	maeB	Cluster_4599	NADP-dependent malic enzyme	484.877	4663.14	3.26561	3.51649e-07	4.56267e-06
E110019.CDS.8618013621.1		Cluster_5698	msyB family protein	10.1167	96.4819	3.25352	4.44486e-08	6.90346e-07
E110019.CDS.8618014478.1	narL	Cluster_3580	response regulator	71.9283	678.339	3.23738	3.78636e-10	8.49157e-09
E110019.CDS.8618016445.1		Cluster_2485	enterobacterial EspB family protein	265.327	2490	3.2303	3.75154e-08	5.96919e-07
E110019.CDS.8618023458.1		Cluster_7364	putative phosphotransferase ydiA	83.5191	782.583	3.22806	1.76366e-09	3.54299e-08
E110019.CDS.8618008136.1	hybE	Cluster_3315	hydrogenase-2 operon protein hybE	20.9671	196.267	3.22662	3.28688e-09	6.33395e-08
E110019.CDS.8618023316.1	sucC	Cluster_4870	succinyl-CoA ligase [ADP-forming subunit beta	872.626	8154.17	3.2241	3.76311e-06	3.83159e-05
E110019.CDS.8618005954.1	gabP	Cluster_5859	GABA permease	6.65082	61.7122	3.21395	1.4914e-07	2.09724e-06
E110019.CDS.8618006149.1	cysK	Cluster_6370	cysteine synthase A	117.718	1087.86	3.20808	4.59547e-09	8.6008e-08
E110019.CDS.8618020524.1		Cluster_6714	tir chaperone family protein	1.40023	12.9306	3.20706	0.000410126	0.00228468
E110019.CDS.8618011463.1	aphA	Cluster_3595	class B acid phosphatase	62.5862	577.515	3.20594	1.25741e-09	2.56561e-08
E110019.CDS.8618007661.1		Cluster_2669	tartrate dehydrogenase	4.69094	43.2199	3.20375	1.21813e-06	1.41472e-05
E110019.CDS.8618027228.1	sucD	Cluster_246	succinyl-CoA ligase [ADP-forming subunit alpha	123.355	1136.41	3.2036	5.65866e-09	1.04035e-07
E110019.CDS.8618012951.1	pflB	Cluster_7244	formate acetyltransferase	27330.7	250215	3.19457	0.00445972	0.0170875
E110019.CDS.8618027203.1	gcvT	Cluster_7400	glycine cleavage system T protein	603.652	5503.62	3.18859	6.07558e-07	7.49082e-06
E110019.CDS.8618013371.1		Cluster_5037	conserved hypothetical protein	18.9367	172.623	3.18837	5.18001e-09	9.62557e-08
E110019.CDS.8618008550.1		Cluster_431	conserved hypothetical protein	43.1956	392.718	3.18454	2.96714e-09	5.76045e-08
E110019.CDS.8618018528.1	bioD	Cluster_3572	dethiobiotin synthase	16.5912	149.781	3.17437	5.98485e-09	1.0926e-07
E110019.CDS.8618010459.1	rihC	Cluster_4700	non-specific ribonucleoside hydrolase rihC	56.6371	509.905	3.17041	2.79305e-09	5.44279e-08
E110019.CDS.8618015756.1		Cluster_3551	conserved hypothetical protein	3.25545	29.1531	3.16272	6.21875e-06	5.92604e-05
E110019.CDS.8618022960.1	pyk	Cluster_4228	pyruvate kinase	278.031	2462.82	3.147	5.87417e-08	8.83332e-07
E110019.CDS.8618007484.1	deoC	Cluster_7345	deoxyribose-phosphate aldolase	407.471	3600.31	3.14335	2.20039e-07	2.93555e-06
E110019.CDS.8618014599.1	grxB	Cluster_1552	glutaredoxin, GrxB family	113.304	998.85	3.14007	4.02652e-09	7.61819e-08
E110019.CDS.8618016668.1		Cluster_1474	ipaB/EvcA family protein	18.517	162.464	3.1332	1.25588e-08	2.13541e-07
E110019.CDS.8618012575.1	gudD	Cluster_4367	glucarate dehydratase	33.2188	291.043	3.13116	5.32968e-09	9.83345e-08
E110019.CDS.8618012021.1	ccmE	Cluster_5160	cytochrome c-type biogenesis protein CcmE	63.8431	554.233	3.11789	1.1602e-09	2.38598e-08
E110019.CDS.8618007876.1		Cluster_4082	conserved hypothetical protein	848.951	7351.53	3.11429	4.67716e-06	4.60896e-05
E110019.CDS.8618016228.1	mdtF	Cluster_5564	multidrug resistance protein MdtF	29.6835	256.597	3.11177	8.51685e-09	1.51239e-07
E110019.CDS.8618029684.1	dhaK	Cluster_4996	dihydroxyacetone kinase, DhaK subunit	383.767	3308.72	3.10797	1.85393e-07	2.53175e-06
E110019.CDS.8618023906.1		Cluster_118	molybdopterin oxidoreductase family protein	4.3406	36.8466	3.08557	2.77617e-06	2.95386e-05
E110019.CDS.8618011873.1		Cluster_4618	anaerobic dimethyl sulfoxide reductase, A subunit, DmsA/YnfE family protein	37.7335	319.042	3.07983	5.22503e-09	9.67468e-08
E110019.CDS.8618026951.1		Cluster_7338	substrate binding domain of ABC-type glycine betaine transport system family protein	5.916	49.7597	3.07228	1.18034e-06	1.38007e-05
E110019.CDS.8618006113.1	cydA	Cluster_1104	cytochrome d ubiquinol oxidase subunit 1	2787.67	23436.1	3.0716	0.000103143	0.000693328
E110019.CDS.8618016379.1	pptA	Cluster_1945	tautomerase pptA	0.770071	6.46971	3.07064	0.00852849	0.029406
E110019.CDS.8618028453.1	sad	Cluster_2794	succinate semialdehyde dehydrogenase [NAD(P)+ Sad	34.4791	289.437	3.06945	1.11383e-08	1.91895e-07
E110019.CDS.8618031650.1		Cluster_4446	lysis family protein	11.3418	95.188	3.06914	1.5736e-07	2.18332e-06
E110019.CDS.8618019450.1		Cluster_2805	conserved hypothetical protein	12.9513	108.691	3.06907	5.01404e-08	7.62809e-07
E110019.CDS.8618015234.1	napF	Cluster_5220	ferredoxin-type protein NapF	47.0756	394.628	3.06744	1.04021e-09	2.15626e-08
E110019.CDS.8618013796.1		Cluster_3021	DJ-1/PfpI family protein	17.8527	149.145	3.06251	5.36006e-08	8.13072e-07
E110019.CDS.8618028499.1	hypA	Cluster_5817	hydrogenase nickel insertion protein HypA	5.53041	45.8428	3.05124	6.43625e-07	7.87948e-06
E110019.CDS.8618013839.1	ulaC	Cluster_1517	ascorbate-specific phosphotransferase enzyme IIA component	4.44526	36.8203	3.05016	1.49644e-06	1.67441e-05
E110019.CDS.8618015453.1		Cluster_5576	putative selenate reductase, YgfK subunit	27.5485	227.944	3.04863	2.10741e-08	3.48091e-07
E110019.CDS.8618010710.1		Cluster_2181	pfkB carbohydrate kinase family protein	4.62043	38.1669	3.04622	1.86492e-06	2.05141e-05
E110019.CDS.8618026920.1	mtlA	Cluster_7215	PTS system mannitol-specific EIICBA component	87.5788	720.626	3.0406	8.73988e-09	1.54672e-07
E110019.CDS.8618015388.1		Cluster_2524	NAD binding domain of 6-phosphogluconate dehydrogenase family protein	207.082	1697.53	3.03516	6.23481e-08	9.34862e-07
E110019.CDS.8618008345.1	cdd	Cluster_4809	cytidine deaminase	272.49	2223.5	3.02855	6.42929e-08	9.61252e-07
E110019.CDS.8618030134.1		Cluster_6901	copper-translocating P-type ATPase	60.0666	489.092	3.02547	9.22035e-09	1.61527e-07
E110019.CDS.8618016639.1	glgA	Cluster_5909	glycogen synthase	81.2453	658.502	3.01883	1.48565e-08	2.50969e-07
E110019.CDS.8618021084.1	dkgA	Cluster_6271	2,5-diketo-D-gluconic acid reductase A	76.6909	618.565	3.0118	6.25438e-09	1.13385e-07
E110019.CDS.8618022308.1		Cluster_3727	sepZ family protein	23.6629	189.672	3.00281	3.80599e-08	6.03737e-07
E110019.CDS.8618015974.1		Cluster_3537	deoR C terminal sensor domain protein	69.5168	553.649	2.99354	1.01498e-08	1.76621e-07
E110019.CDS.8618010905.1		Cluster_5227	ferritin-like domain protein	11.9719	94.9424	2.9874	2.97063e-07	3.89324e-06
E110019.CDS.8618027374.1	hybD	Cluster_3328	hydrogenase expression/formation protein	21.4573	168.452	2.97279	4.5607e-08	7.0623e-07
E110019.CDS.8618012945.1	ycaM	Cluster_1570	inner membrane transporter ycaM	5.11067	40.0508	2.97025	3.33297e-06	3.4476e-05
E110019.CDS.8618031199.1	imm	Cluster_2033	colicin-E2 immunity protein	29.0181	226.317	2.96332	3.24282e-08	5.20753e-07
E110019.CDS.8618007814.2	oppA	Cluster_2074	periplasmic oligopeptide-binding protein	1232.47	9564.67	2.95616	3.05138e-05	0.000246145
E110019.CDS.8618022828.1		Cluster_2081	type III secretion apparatus protein, YscI/HrpB, C-terminal domain	27.1276	210.507	2.95603	3.36781e-08	5.39161e-07
E110019.CDS.8618016069.1		Cluster_3439	xylose isomerase-like TIM barrel family protein	22.613	174.857	2.95096	7.965e-08	1.16738e-06
E110019.CDS.8618022569.1		Cluster_3238	conserved hypothetical protein	12.461	95.7692	2.94214	1.52326e-07	2.12784e-06
E110019.CDS.8618005589.1	oppB	Cluster_2410	oligopeptide transport system permease protein oppB	53.103	407.181	2.9388	4.69429e-08	7.24759e-07
E110019.CDS.8618028558.1		Cluster_3744	conserved hypothetical protein	2.20556	16.8651	2.93482	0.00043744	0.00241358
E110019.CDS.8618016138.1		Cluster_6854	pentapeptide repeats family protein	22.5425	171.18	2.92479	6.95783e-08	1.03138e-06
E110019.CDS.8618021386.1	sohA	Cluster_471	antitoxin PrlF	8.5413	64.776	2.92293	1.19754e-06	1.39704e-05
E110019.CDS.8618021953.1		Cluster_113	type III secretion system regulator family protein	17.0473	128.962	2.91933	1.9088e-07	2.59308e-06
E110019.CDS.8618009028.1	ybaT	Cluster_2339	inner membrane transport protein YbaT	25.517	192.4	2.91458	4.0341e-08	6.34121e-07
E110019.CDS.8618005684.1		Cluster_4361	outer membrane autotransporter barrel domain protein	553.837	4164.29	2.91054	3.40652e-06	3.50972e-05
E110019.CDS.8618025254.1	eutK	Cluster_525	ethanolamine utilization protein EutK	0.94524	7.09475	2.908	0.0122281	0.0396503
E110019.CDS.8618026568.1		Cluster_1502	conserved hypothetical protein	3.71044	27.7715	2.90394	2.12293e-05	0.000178732
E110019.CDS.8618011823.1		Cluster_7490	conserved hypothetical protein	63.3154	472.639	2.90011	4.42947e-09	8.32005e-08
E110019.CDS.8618008466.1	fucP	Cluster_7092	H+ symporter permease	18.0972	134.835	2.89736	1.57134e-07	2.18332e-06
E110019.CDS.8618027139.1	gap	Cluster_2289	glyceraldehyde-3-phosphate dehydrogenase, type I	35.9146	267.545	2.89714	6.849e-08	1.01815e-06
E110019.CDS.8618028011.1	hypC	Cluster_3640	hydrogenase assembly chaperone HypC/HupF	14.1411	105.329	2.89694	1.47192e-07	2.07545e-06
E110019.CDS.8618031094.1		Cluster_4080	conserved hypothetical protein	8.40139	62.2758	2.88997	1.96746e-06	2.14605e-05
E110019.CDS.8618006990.1	sucA	Cluster_5550	oxoglutarate dehydrogenase (succinyl-transferring), E1 component	2147.51	15885.8	2.887	0.00014084	0.000910301
E110019.CDS.8618028959.1		Cluster_2535	anaerobic sulfatase maturase	2.62529	19.4004	2.88553	0.000115763	0.000768261
E110019.CDS.8618013991.1		Cluster_4098	conserved hypothetical protein	10.9914	80.8757	2.87933	6.91572e-07	8.42681e-06
E110019.CDS.8618017614.1		Cluster_2362	zinc-binding dehydrogenase family protein	33.2882	242.91	2.86734	5.67587e-08	8.55988e-07
E110019.CDS.8618031049.1		Cluster_2072	HTH domain protein	37.945	276.015	2.86277	9.05664e-08	1.31994e-06
E110019.CDS.8618013784.1	treA	Cluster_1797	periplasmic trehalase	289.725	2088.85	2.84995	5.3397e-07	6.68021e-06
E110019.CDS.8618016063.1		Cluster_3239	type III secretion apparatus lipoprotein, YscJ/HrcJ family	38.8528	279.886	2.84875	3.877e-08	6.13132e-07
E110019.CDS.8618013800.1	appC	Cluster_1450	cytochrome bd-II oxidase subunit 1	9.27611	66.5722	2.84333	1.2611e-06	1.44845e-05
E110019.CDS.8618005326.1		Cluster_5769	conserved hypothetical protein	1.08515	7.78119	2.84209	0.00739213	0.0262534
E110019.CDS.8618025720.1		Cluster_7206	conserved hypothetical protein	306.287	2195.67	2.8417	7.81167e-07	9.43019e-06
E110019.CDS.8618027146.1		Cluster_5821	conserved hypothetical protein	5.14593	36.8028	2.83831	1.52121e-05	0.000132577
E110019.CDS.8618029548.1		Cluster_1346	conserved hypothetical protein	51.9451	370.326	2.83374	4.87015e-08	7.49687e-07
E110019.CDS.8618022801.1		Cluster_2999	class II aldolase, tagatose bisphosphate family	1.99513	14.1983	2.83116	0.00044073	0.00242658
E110019.CDS.8618023230.1	terD	Cluster_1735	tellurite resistance protein	59.5434	421.965	2.82511	1.05331e-07	1.52233e-06
E110019.CDS.8618009073.1	pfkA	Cluster_4749	6-phosphofructokinase	905.61	6382.43	2.81714	1.77196e-05	0.000152054
E110019.CDS.8618029755.1	glyA	Cluster_4322	serine hydroxymethyltransferase	1349.36	9463.1	2.81004	5.32734e-05	0.00039654
E110019.CDS.8618011944.1	sufA	Cluster_2240	feS assembly scaffold SufA	9.80162	68.6227	2.8076	2.61178e-06	2.79037e-05
E110019.CDS.8618018478.1	xylF	Cluster_7483	D-xylose ABC transporter, D-xylose-binding protein	6.02066	42.0838	2.80527	5.79095e-06	5.56937e-05
E110019.CDS.8618007309.2		Cluster_6972	pfkB carbohydrate kinase family protein	4.93551	34.3377	2.79852	1.26427e-05	0.000112253
E110019.CDS.8618031227.1		Cluster_1690	caudovirales tail fibre assembly family protein	1.5754	10.9503	2.79718	0.00340935	0.0136663
E110019.CDS.8618021944.1	nikA	Cluster_1116	nickel ABC transporter, nickel/metallophore periplasmic binding protein	176.021	1223.23	2.79687	7.59841e-08	1.11679e-06
E110019.CDS.8618028224.1		Cluster_87	30S ribosomal subunit S22 family protein	10.5012	72.9718	2.79679	1.23517e-06	1.42496e-05
E110019.CDS.8618018136.1	mdtM	Cluster_2549	multidrug resistance protein mdtM	8.43552	58.2011	2.7865	1.31933e-06	1.50207e-05
E110019.CDS.8618019050.1	glgP	Cluster_6003	glycogen/starch/alpha-glucan phosphorylases family protein	104.767	722.831	2.78647	1.25139e-07	1.77896e-06
E110019.CDS.8618021820.1		Cluster_399	conserved hypothetical protein	98.4303	678.813	2.78584	9.45886e-08	1.37289e-06
E110019.CDS.8618027430.1		Cluster_3575	HAD hydrolase, IA, variant 1 family protein	13.6167	93.7011	2.78269	9.13243e-07	1.08484e-05
E110019.CDS.8618008646.1	gutQ	Cluster_2493	arabinose 5-phosphate isomerase GutQ	26.4975	181.452	2.77566	1.7548e-07	2.40269e-06
E110019.CDS.8618027585.1	ravA	Cluster_1376	ATPase ravA	159.574	1086.98	2.76803	1.12887e-07	1.62483e-06
E110019.CDS.8618016079.1		Cluster_6171	putative HTH-type transcriptional regulator leuO	8.36613	56.9334	2.76664	3.80297e-06	3.85709e-05
E110019.CDS.8618028949.1	glgB	Cluster_4643	1,4-alpha-glucan branching enzyme	208.375	1416.79	2.76537	3.82602e-07	4.95193e-06
E110019.CDS.8618022943.1	fumB	Cluster_7292	fumarate hydratase class I, anaerobic	122.579	831.783	2.7625	8.91381e-08	1.30277e-06
E110019.CDS.8618029983.1	gltA	Cluster_1146	citrate (Si)-synthase	809.803	5489.18	2.76095	2.58268e-05	0.000211951
E110019.CDS.8618028853.1		Cluster_2683	bacterial phosphonate metabolism family protein	2.48538	16.8388	2.76025	0.000449364	0.00245851
E110019.CDS.8618025155.1		Cluster_3510	phage small terminase subunit	1.71531	11.6192	2.75996	0.00225932	0.00965126
E110019.CDS.8618023371.1	yciE	Cluster_1382	protein yciE	1.81996	12.2617	2.75218	0.000663853	0.00344026
E110019.CDS.8618025929.1	chbA	Cluster_2268	N,N'-diacetylchitobiose-specific phosphotransferase enzyme IIA component	4.30535	29.0041	2.75205	2.47271e-05	0.000204231
E110019.CDS.8618027028.1		Cluster_4935	oxidoreductase NAD-binding domain protein	57.8622	386.825	2.74099	1.63741e-07	2.26462e-06
E110019.CDS.8618010133.1	nikA	Cluster_1116	nickel ABC transporter, nickel/metallophore periplasmic binding protein	178.716	1192.38	2.7381	1.1753e-07	1.68318e-06
E110019.CDS.8618009609.1		Cluster_3035	bacterial regulatory helix-turn-helix s, AraC family protein	1.85522	12.3582	2.73581	0.00151478	0.00692787
E110019.CDS.8618026389.1		Cluster_144	molybdopterin oxidoreductase family protein	119.418	794.182	2.73345	2.12755e-08	3.49201e-07
E110019.CDS.8618023166.1		Cluster_7380	bacterial regulatory helix-turn-helix s, AraC family protein	4.20069	27.8504	2.729	7.13905e-05	0.000511632
E110019.CDS.8618025958.1	hdhA	Cluster_5292	7-alpha-hydroxysteroid dehydrogenase	80.9962	535.652	2.72537	9.47277e-08	1.37289e-06
E110019.CDS.8618014769.1		Cluster_6486	conserved hypothetical protein	36.8587	243.156	2.7218	2.26371e-07	3.00461e-06
E110019.CDS.8618030335.1		Cluster_2629	PP-loop family protein	58.8768	387.993	2.72026	2.03079e-07	2.73736e-06
E110019.CDS.8618015394.1		Cluster_4834	glutathione S-transferase, C-terminal domain protein	28.1434	185.317	2.71912	4.14117e-07	5.30702e-06
E110019.CDS.8618013169.1	araC	Cluster_3085	arabinose operon regulatory protein	9.41602	61.5543	2.70867	3.46078e-06	3.55156e-05
E110019.CDS.8618009753.1		Cluster_2888	ABC transporter family protein	9.31137	60.7977	2.70695	5.44351e-06	5.27423e-05
E110019.CDS.8618026288.1		Cluster_1503	conserved hypothetical protein	5.28584	34.3201	2.69885	3.58292e-05	0.000283312
E110019.CDS.8618024828.1		Cluster_3015	ABC-2 type transporter family protein	21.2128	137.702	2.69854	9.48316e-07	1.12394e-05
E110019.CDS.8618029981.1	qorA	Cluster_6353	quinone oxidoreductase 1	65.1762	421.176	2.69201	1.6409e-07	2.26462e-06
E110019.CDS.8618017239.1		Cluster_4414	putative dimethyl sulfoxide reductase chain ynfE	63.0764	406.548	2.68825	1.87991e-07	2.56052e-06
E110019.CDS.8618006079.1		Cluster_4864	secretion system effector C (SseC) like family protein	169.101	1084.04	2.68047	4.36829e-07	5.57063e-06
E110019.CDS.8618023984.1		Cluster_5975	PRD domain protein	27.164	174.039	2.67965	9.52866e-07	1.12676e-05
E110019.CDS.8618018060.1		Cluster_3560	bacterial regulatory s, gntR family protein	158.247	1013.46	2.67905	2.74944e-07	3.63079e-06
E110019.CDS.8618025298.1		Cluster_5533	hypothetical protein	0.909982	5.80958	2.67452	0.0154497	0.0479909
E110019.CDS.8618023083.1		Cluster_1498	type III secretion low calcium response chaperone LcrH/SycD	8.33087	53.1481	2.67348	6.05055e-06	5.78695e-05
E110019.CDS.8618012884.1	cbpA	Cluster_1060	curved DNA-binding protein	47.9912	305.381	2.66977	4.20178e-07	5.37147e-06
E110019.CDS.8618007371.1	eutC	Cluster_272	ethanolamine ammonia-lyase light chain	2.94037	18.6876	2.66801	0.000324778	0.00188279
E110019.CDS.8618021605.1		Cluster_6017	glutamate synthase, small subunit domain protein	25.8662	163.662	2.66158	2.59809e-07	3.43966e-06
E110019.CDS.8618028835.1		Cluster_278	endonuclease/Exonuclease/phosphatase family protein	4.51577	28.4492	2.65534	9.58549e-05	0.000651087
E110019.CDS.8618023536.1		Cluster_4704	bacterial regulatory helix-turn-helix s, AraC family protein	13.5815	84.8014	2.64245	2.58452e-06	2.76692e-05
E110019.CDS.8618027714.1		Cluster_1131	conserved hypothetical protein	54.2542	338.6	2.64178	2.1846e-07	2.92197e-06
E110019.CDS.8618028089.1		Cluster_3285	putative predicted oxidoreductase	4.3406	27.0851	2.64153	9.18344e-05	0.000632688
E110019.CDS.8618028323.1	eprI	Cluster_76	type III secretion apparatus needle protein	6.02066	37.5243	2.63983	2.18766e-05	0.000183884
E110019.CDS.8618016654.1	hypE	Cluster_2330	hydrogenase expression/formation protein HypE	68.7786	426.604	2.63286	1.41799e-07	2.00484e-06
E110019.CDS.8618022105.1		Cluster_600	helix-turn-helix family protein	17.607	108.893	2.62869	1.83999e-06	2.03234e-05
E110019.CDS.8618024424.1	dld	Cluster_1828	D-lactate dehydrogenase	333.37	2061.08	2.6282	2.4664e-06	2.65138e-05
E110019.CDS.8618018435.1	yhhJ	Cluster_646	inner membrane transport permease yhhJ	12.5316	77.3535	2.6259	4.7144e-06	4.63687e-05
E110019.CDS.8618021491.1		Cluster_6226	transcriptional regulatory , C terminal family protein	1.68005	10.3515	2.62327	0.00254517	0.0106451
E110019.CDS.8618012409.1	uspE	Cluster_2519	universal stress protein E	366.352	2256.46	2.62276	4.62231e-06	4.56354e-05
E110019.CDS.8618006376.1		Cluster_4843	conserved hypothetical protein	3.99027	24.5761	2.6227	8.40512e-05	0.000584858
E110019.CDS.8618023063.1	gst	Cluster_3303	glutathione S-transferase	53.0314	325.863	2.61935	5.531e-07	6.88464e-06
E110019.CDS.8618018998.1		Cluster_2705	type III secretion effector delivery regulator, TyeA family	34.3734	210.048	2.61136	6.78537e-07	8.28739e-06
E110019.CDS.8618019303.1	gpmI	Cluster_1445	2,3-bisphosphoglycerate-independent phosphoglycerate mutase	312.643	1910.45	2.61132	1.9148e-06	2.10184e-05
E110019.CDS.8618021714.1	yqjE	Cluster_5737	inner membrane protein yqjE	53.2054	324.683	2.60939	4.5805e-07	5.82698e-06
E110019.CDS.8618023590.1	sufC	Cluster_3449	feS assembly ATPase SufC	29.0534	176.899	2.60615	1.1213e-06	1.31399e-05
E110019.CDS.8618023656.1		Cluster_5998	glycyl radical enzyme, PFL2/glycerol dehydratase family protein	20.8283	126.596	2.60361	2.95471e-06	3.12275e-05
E110019.CDS.8618010029.1	sufB	Cluster_1360	feS assembly protein SufB	72.9144	441.17	2.59706	6.9455e-07	8.44332e-06
E110019.CDS.8618020781.1		Cluster_1509	putative rOrf6	17.0121	102.344	2.5888	3.14285e-06	3.26392e-05
E110019.CDS.8618027859.1		Cluster_1079	putative diguanylate cyclase YcdT	8.40139	50.5339	2.58855	2.22035e-05	0.000185731
E110019.CDS.8618029196.1		Cluster_1571	FGGY family of carbohydrate kinase, N-terminal domain protein	1.40023	8.40623	2.58579	0.0100786	0.0338317
E110019.CDS.8618023918.2		Cluster_3114	integrase core domain protein	68.327	410.017	2.58516	5.34108e-07	6.68021e-06
E110019.CDS.8618026823.1	lysS	Cluster_1471	lysine--tRNA ligase	769.346	4615.95	2.58492	3.50733e-05	0.000278605
E110019.CDS.8618015978.1	rimL	Cluster_5075	ribosomal-protein-serine acetyltransferase	24.6423	146.7	2.57366	1.23423e-06	1.42496e-05
E110019.CDS.8618022150.1	araA	Cluster_1322	L-arabinose isomerase	13.3016	78.948	2.5693	6.07948e-06	5.80396e-05
E110019.CDS.8618031182.1	traK	Cluster_5239	type-F conjugative transfer system secretin TraK	11.3065	66.2278	2.55028	1.16181e-05	0.000104222
E110019.CDS.8618019229.1		Cluster_1067	nitrate reductase cytochrome c-type subunit family protein	48.965	286.113	2.54676	1.49788e-07	2.10067e-06
E110019.CDS.8618010334.1		Cluster_4259	type III secretion outer membrane pore, YscC/HrcC family	131.543	768.498	2.5465	1.00567e-06	1.1865e-05
E110019.CDS.8618024018.1	dpiA	Cluster_229	transcriptional regulatory protein DpiA	9.45128	55.032	2.54169	1.77391e-05	0.000152054
E110019.CDS.8618017221.1		Cluster_4948	zinc-binding dehydrogenase family protein	9.66058	56.247	2.54159	6.97066e-06	6.49971e-05
E110019.CDS.8618006860.1		Cluster_5163	espF repeat family protein	6.23108	36.2654	2.54104	7.79513e-05	0.000550313
E110019.CDS.8618024113.1	pgi	Cluster_6082	glucose-6-phosphate isomerase	508.77	2937.26	2.52939	1.2882e-05	0.000113988
E110019.CDS.8618021706.1	rihB	Cluster_7327	pyrimidine-specific ribonucleoside hydrolase rihB	1.5754	9.07513	2.5262	0.0126527	0.0407881
E110019.CDS.8618005290.1	msrA	Cluster_6670	peptide methionine sulfoxide reductase MsrA	44.175	254.027	2.52368	1.39256e-06	1.57168e-05
E110019.CDS.8618019929.1	yegS	Cluster_518	lipid kinase YegS	11.7262	67.3288	2.52148	9.4166e-06	8.61065e-05
E110019.CDS.8618027901.1	hybD	Cluster_1582	hydrogenase expression/formation protein	3.04503	17.4638	2.51984	0.000335578	0.00193357
E110019.CDS.8618010159.1	yliI	Cluster_2740	soluble aldose sugar dehydrogenase yliI	7.70071	44.0905	2.5174	2.29477e-05	0.000191035
E110019.CDS.8618009950.1	terB	Cluster_5169	terB	99.5518	569.619	2.51648	1.29934e-06	1.48256e-05
E110019.CDS.8618012963.1		Cluster_2600	major Facilitator Superfamily protein	7.38563	42.0224	2.50837	2.46822e-05	0.000204231
E110019.CDS.8618011343.1		Cluster_3720	conserved hypothetical protein	3.7457	21.3018	2.50767	0.000568146	0.00301332
E110019.CDS.8618015825.1	ulaB	Cluster_1875	ascorbate-specific phosphotransferase enzyme IIB component	2.62529	14.9286	2.50752	0.00133541	0.00624833
E110019.CDS.8618025338.1	lsrB	Cluster_5260	autoinducer 2-binding protein lsrB	1.71531	9.71771	2.50215	0.00826448	0.0287626
E110019.CDS.8618015334.1		Cluster_5571	outer membrane autotransporter barrel domain protein	42.1446	238.64	2.50142	1.69661e-06	1.88621e-05
E110019.CDS.8618012635.1	terD	Cluster_6471	tellurite resistance protein	227.214	1286.52	2.50135	4.58521e-06	4.53552e-05
E110019.CDS.8618015813.2		Cluster_3107	bacterial extracellular solute-binding s, 3 family protein	45.0872	253.841	2.49313	3.63254e-06	3.7059e-05
E110019.CDS.8618031123.1		Cluster_1302	plasmid conjugative transfer entry exclusion TraS family protein	57.3708	322.36	2.49029	1.2746e-06	1.46074e-05
E110019.CDS.8618029215.2		Cluster_1740	resolvase, N terminal domain protein	20.197	113.461	2.48998	4.12909e-06	4.14742e-05
E110019.CDS.8618030236.1		Cluster_350	mauM/NapG ferredoxin-type family protein	30.87	172.482	2.48217	4.78097e-07	6.03772e-06
E110019.CDS.8618005803.1	glgX	Cluster_6020	glycogen debranching enzyme GlgX	165.57	923.617	2.47986	2.8858e-06	3.06425e-05
E110019.CDS.8618015870.1	dhaM	Cluster_1222	PTS-dependent dihydroxyacetone kinase, phosphotransferase subunit dhaM	661.907	3687.97	2.47813	3.43559e-05	0.000275006
E110019.CDS.8618010980.1		Cluster_2761	putative N-acetylneuraminic acid outer membrane channel protein NanC	1.85522	10.3252	2.47651	0.00540071	0.0201867
E110019.CDS.8618027171.1		Cluster_5134	bacterial regulatory helix-turn-helix s, AraC family protein	11.0608	61.3789	2.47229	1.04567e-05	9.46195e-05
E110019.CDS.8618020186.1	nanM	Cluster_5013	N-acetylneuraminate epimerase	6.79073	37.6208	2.46989	5.6206e-05	0.000415989
E110019.CDS.8618026213.1		Cluster_3447	bacterial extracellular solute-binding s, 3 family protein	654.654	3617.39	2.46614	5.54448e-05	0.000411526
E110019.CDS.8618029118.1		Cluster_6260	hupH hydrogenase expression , C-terminal conserved region family protein	1.99513	11.0029	2.46333	0.00356708	0.0141784
E110019.CDS.8618011023.1		Cluster_2968	conserved hypothetical protein	47.6761	262.773	2.46248	3.03898e-06	3.18786e-05
E110019.CDS.8618028061.1		Cluster_6156	peptidase U32 family protein	43.9601	241.967	2.46055	4.1376e-07	5.30702e-06
E110019.CDS.8618028275.1		Cluster_4692	conserved hypothetical protein	14.5267	79.8624	2.45881	1.25881e-05	0.000112071
E110019.CDS.8618021570.1		Cluster_4702	NAD binding domain of 6-phosphogluconate dehydrogenase family protein	31.7139	174.18	2.45739	4.16788e-06	4.17029e-05
E110019.CDS.8618009856.1		Cluster_6866	asmA family protein	7.70071	42.1627	2.4529	3.80981e-05	0.000299885
E110019.CDS.8618026473.1		Cluster_2326	aldo/keto reductase family protein	102.596	558.52	2.44464	1.77818e-06	1.96848e-05
E110019.CDS.8618014374.1	bhsA	Cluster_996	multiple stress resistance protein BhsA	2.03039	11.0204	2.44035	0.00684603	0.0246846
E110019.CDS.8618024391.1		Cluster_3991	reactive intermediate/imine deaminase family protein	281.366	1522.95	2.43635	1e-05	9.09883e-05
E110019.CDS.8618024321.1	ssnA	Cluster_4358	protein SsnA	12.1118	65.3572	2.43193	3.02335e-05	0.000244262
E110019.CDS.8618023639.1	gap	Cluster_585	glyceraldehyde-3-phosphate dehydrogenase, type I	9170.62	49477.5	2.43168	0.00741422	0.026307
E110019.CDS.8618021766.1		Cluster_1273	conserved hypothetical protein	12.601	67.9451	2.43084	1.18319e-05	0.00010571
E110019.CDS.8618012909.1	pntA	Cluster_5898	NAD(P)(+) transhydrogenase (AB-specific), alpha subunit	1452.68	7823.84	2.42916	0.000278237	0.00164134
E110019.CDS.8618030556.1		Cluster_1392	transglycosylase SLT domain protein	2.1703	11.6806	2.42814	0.00463834	0.0176542
E110019.CDS.8618007843.1		Cluster_6418	phage N-6-adenine-methyltransferase	1.68005	9.04005	2.42782	0.00644069	0.0233525
E110019.CDS.8618019750.1		Cluster_4094	conserved hypothetical protein	40.8501	219.751	2.42746	4.22796e-06	4.22228e-05
E110019.CDS.8618005486.1		Cluster_6390	POTRA domain, ShlB-type family protein	27.4769	147.551	2.42492	3.12288e-06	3.24966e-05
E110019.CDS.8618005258.1		Cluster_806	conserved hypothetical protein	22.787	122.071	2.42144	5.06284e-06	4.94221e-05
E110019.CDS.8618030961.1	traE	Cluster_6431	type IV conjugative transfer system protein TraE	15.1216	80.4261	2.41105	1.48433e-05	0.000129798
E110019.CDS.8618011726.1	ybhL	Cluster_3282	inner membrane protein YbhL	138.124	733.776	2.40938	2.9589e-06	3.12275e-05
E110019.CDS.8618013158.1		Cluster_3355	acetyltransferase family protein	7.31623	38.8007	2.40691	0.000124736	0.000819447
E110019.CDS.8618007353.1		Cluster_3367	conserved hypothetical protein	7.10581	37.6822	2.40681	8.61645e-05	0.00059855
E110019.CDS.8618015698.1		Cluster_2934	bacterial regulatory s, tetR family protein	37.2785	197.339	2.40426	3.60746e-06	3.68755e-05
E110019.CDS.8618009050.1		Cluster_2814	conserved hypothetical protein	55.7613	295.062	2.40368	3.45392e-06	3.55153e-05
E110019.CDS.8618023738.1		Cluster_5668	putative terF	27.933	146.744	2.39326	6.33422e-06	6.01404e-05
E110019.CDS.8618020875.1		Cluster_5580	putative iS91 transpoase	10.5012	55.0144	2.38926	3.56473e-05	0.000282303
E110019.CDS.8618007541.1		Cluster_64	transposase IS66 family protein	118.972	623.189	2.38905	1.55058e-06	1.73126e-05
E110019.CDS.8618029331.1		Cluster_2230	NUDIX domain protein	10.6422	55.5956	2.38517	9.38676e-05	0.00064125
E110019.CDS.8618029699.1	tsx	Cluster_6167	nucleoside-specific channel-forming protein tsx	300.442	1569.13	2.38481	1.56181e-05	0.000135661
E110019.CDS.8618015274.1		Cluster_5417	conserved hypothetical protein	2.48538	12.9745	2.38414	0.00398816	0.0156135
E110019.CDS.8618026680.1		Cluster_1634	conserved hypothetical protein	27.4063	142.669	2.38009	3.10629e-06	3.24252e-05
E110019.CDS.8618011469.2		Cluster_5747	transposase IS200 like family protein	4.3406	22.5694	2.3784	0.000564741	0.00299832
E110019.CDS.8618009219.1	tam	Cluster_162	trans-aconitate 2-methyltransferase	5.60092	29.1181	2.37818	0.000322447	0.00187452
E110019.CDS.8618021833.1	cydB	Cluster_4120	cytochrome d ubiquinol oxidase, subunit II	101.403	525.924	2.37476	2.02103e-06	2.19528e-05
E110019.CDS.8618018261.1	gntT	Cluster_2423	high-affinity gluconate transporter	45.1544	234.019	2.37369	4.10643e-06	4.13264e-05
E110019.CDS.8618005559.1		Cluster_652	conserved hypothetical protein	14.0717	72.8665	2.37246	2.51105e-05	0.000207052
E110019.CDS.8618019004.1	ulaD	Cluster_2926	3-keto-L-gulonate-6-phosphate decarboxylase ulaD	10.6763	54.9706	2.36424	4.80457e-05	0.000366542
E110019.CDS.8618017990.1	zntB	Cluster_2347	zinc transport protein ZntB	14.9112	76.3864	2.35692	1.6336e-05	0.000141424
E110019.CDS.8618013190.1		Cluster_3	transposase family protein	6.75547	34.25	2.34198	9.81686e-05	0.000663339
E110019.CDS.8618019133.1		Cluster_2294	efflux transporter, RND family, MFP subunit	53.9755	273.384	2.34055	5.09102e-06	4.96041e-05
E110019.CDS.8618029500.1		Cluster_7330	electron transfer flavodomain protein	3.85035	19.4267	2.33497	0.000828403	0.00412458
E110019.CDS.8618018000.1	fhlA	Cluster_4633	formate hydrogenlyase transcriptional activator	161.186	812.821	2.33421	3.98675e-06	4.01998e-05
E110019.CDS.8618010649.1	fadJ	Cluster_4653	fatty oxidation complex, alpha subunit FadJ	103.22	519.334	2.33094	1.96366e-06	2.14605e-05
E110019.CDS.8618008399.1		Cluster_769	conserved hypothetical protein	1.68005	8.42377	2.32596	0.0103543	0.0346231
E110019.CDS.8618019100.1	pgaA	Cluster_4412	poly-beta-1,6 N-acetyl-D-glucosamine export porin PgaA	56.0411	280.175	2.32177	6.95803e-06	6.49971e-05
E110019.CDS.8618027991.1		Cluster_2611	type III secretion apparatus protein, YscD/HrpQ family	18.9367	94.4139	2.31781	1.66138e-05	0.000143353
E110019.CDS.8618012079.1		Cluster_3082	PTS system mannose/fructose/sorbose IID component family protein	4.93551	24.541	2.31393	0.000437299	0.00241358
E110019.CDS.8618017979.1	sseA	Cluster_4779	3-mercaptopyruvate sulfurtransferase	66.6117	329.957	2.30843	5.68989e-06	5.50269e-05
E110019.CDS.8618005606.1		Cluster_4428	acetyltransferase family protein	241.77	1197.41	2.30821	1.38861e-05	0.000121837
E110019.CDS.8618030370.1	rpiA	Cluster_255	ribose 5-phosphate isomerase A	218.42	1081.33	2.30763	1.01741e-05	9.22225e-05
E110019.CDS.8618005161.1	nikD	Cluster_84	nickel import ATP-binding protein NikD	49.0355	241.835	2.30213	1.84368e-06	2.03234e-05
E110019.CDS.8618015178.1		Cluster_658	helix-turn-helix family protein	61.046	300.591	2.29983	6.42417e-06	6.08834e-05
E110019.CDS.8618019478.1		Cluster_1759	FAD linked oxidase, C-terminal domain protein	6.44039	31.6796	2.29834	0.000145288	0.000932103
E110019.CDS.8618007920.1	ompT	Cluster_4734	protease 7	514.914	2530.51	2.29703	8.19071e-05	0.000572799
E110019.CDS.8618017894.1		Cluster_12	putative transposase	3.43062	16.8563	2.29675	0.00270013	0.0112032
E110019.CDS.8618009563.1		Cluster_64	transposase IS66 family protein	71.0888	349.189	2.29631	3.07223e-06	3.21626e-05
E110019.CDS.8618015286.1		Cluster_7487	periplasmic binding s and sugar binding domain of LacI family protein	23.8733	117.106	2.29434	2.68718e-05	0.000219144
E110019.CDS.8618023214.1	eutB	Cluster_1254	ethanolamine ammonia-lyase heavy chain	11.6205	56.837	2.29016	2.61473e-05	0.000213571
E110019.CDS.8618009419.1		Cluster_1977	conserved hypothetical protein	3.99027	19.4705	2.28673	0.000843418	0.00419131
E110019.CDS.8618008915.1		Cluster_4620	glycyl radical enzyme, PFL2/glycerol dehydratase family protein	11.3065	54.9706	2.28151	8.6634e-05	0.000601009
E110019.CDS.8618013713.1	melA	Cluster_3113	alpha-galactosidase	10.5364	51.1238	2.27861	0.000104618	0.000701451
E110019.CDS.8618010669.1	ynjB	Cluster_7151	protein ynjB	32.3782	156.558	2.2736	1.37552e-05	0.000120893
E110019.CDS.8618011108.1	iraD	Cluster_2047	anti-adapter protein iraD	11.0256	53.1919	2.27036	4.13806e-05	0.000321348
E110019.CDS.8618019821.1	sodC1	Cluster_831	superoxide dismutase [Cu-Zn 1	8.33087	40.1385	2.26845	0.000136109	0.000884113
E110019.CDS.8618016438.1		Cluster_1654	carboxymuconolactone decarboxylase family protein	19.7773	95.0389	2.26467	3.29001e-05	0.000263758
E110019.CDS.8618021636.1		Cluster_3055	conserved hypothetical protein	64.1627	308.101	2.2636	1.13386e-05	0.000101891
E110019.CDS.8618016665.1	glk	Cluster_7451	glucokinase	94.7892	455.125	2.26347	7.37905e-06	6.84371e-05
E110019.CDS.8618030580.1	traV	Cluster_1350	type IV conjugative transfer system protein TraV	58.597	281.311	2.26327	1.2789e-05	0.000113358
E110019.CDS.8618019685.1		Cluster_6229	CAAX protease self-immunity family protein	12.461	59.8019	2.26277	5.31313e-05	0.000396214
E110019.CDS.8618008633.1		Cluster_1444	universal stress family protein	10.6411	51.0011	2.26088	7.91271e-05	0.000556349
E110019.CDS.8618030239.1		Cluster_5957	transporter, basic amino acid/polyamine antiporter family protein	3.67519	17.5866	2.25859	0.00122212	0.00580174
E110019.CDS.8618009638.1	manA	Cluster_2626	mannose-6-phosphate isomerase, class I	536.113	2562.23	2.25679	7.37073e-05	0.000525341
E110019.CDS.8618027410.1	ccmA	Cluster_6076	heme ABC exporter, ATP-binding protein CcmA	177.786	847.815	2.25361	1.83803e-05	0.000156518
E110019.CDS.8618022476.1	iclR	Cluster_3197	acetate operon repressor	19.1824	91.1483	2.24843	4.35618e-05	0.000335284
E110019.CDS.8618007428.1		Cluster_2313	oligopeptide/dipeptide ABC transporter, ATP-binding , C-terminal domain protein	61.7489	291.093	2.23699	2.086e-05	0.000175907
E110019.CDS.8618007581.1		Cluster_1801	cyd operon protein YbgE	13.3016	62.6027	2.23462	8.17746e-05	0.000572642
E110019.CDS.8618012143.1		Cluster_2818	putative lysine decarboxylase family protein	875.672	4119.08	2.23386	0.000199693	0.00123441
E110019.CDS.8618021260.1	mtlD	Cluster_4860	mannitol-1-phosphate 5-dehydrogenase	80.6493	378.033	2.22878	1.32979e-05	0.000117071
E110019.CDS.8618020449.1	cpdB	Cluster_4565	2',3'-cyclic-nucleotide 2'-phosphodiesterase	263.299	1234.1	2.22869	2.93382e-05	0.000237397
E110019.CDS.8618030048.1		Cluster_3267	conserved hypothetical protein	67.2055	314.693	2.2273	8.72753e-06	8.0087e-05
E110019.CDS.8618015360.1	eutC	Cluster_272	ethanolamine ammonia-lyase light chain	3.7457	17.4814	2.22251	0.00324211	0.0130744
E110019.CDS.8618024145.1		Cluster_6100	sulfatase family protein	21.9828	102.546	2.22182	4.9931e-05	0.000376891
E110019.CDS.8618013659.1		Cluster_4107	acetyltransferase family protein	42.8089	199.03	2.217	1.50037e-05	0.00013098
E110019.CDS.8618010933.1		Cluster_64	transposase IS66 family protein	72.9441	338.627	2.21483	6.29302e-06	5.98585e-05
E110019.CDS.8618027819.1		Cluster_7354	electron transfer flavodomain protein	3.08028	14.2334	2.20814	0.00354296	0.0140933
E110019.CDS.8618022334.1		Cluster_7174	mechanosensitive ion channel family protein	15.9963	73.8424	2.20671	5.05995e-05	0.000380447
E110019.CDS.8618028956.1		Cluster_5606	putative membrane protein	2.80046	12.9219	2.20608	0.00699571	0.0251025
E110019.CDS.8618027965.1	lhgO	Cluster_4318	L-2-hydroxyglutarate oxidase LhgO	14.5972	67.32	2.20534	0.000125603	0.000824101
E110019.CDS.8618020903.1	tpiA	Cluster_3117	triose-phosphate isomerase	782.432	3587.53	2.19696	0.000215688	0.0013179
E110019.CDS.8618019013.1		Cluster_2157	conserved hypothetical protein	23.0327	105.583	2.19663	4.89336e-05	0.000371681
E110019.CDS.8618021883.1		Cluster_1542	putative adenosine monophosphate-protein transferase fic	8.19096	37.5418	2.1964	0.000267706	0.00158642
E110019.CDS.8618024524.1		Cluster_2855	lysine-arginine-ornithine-binding periplasmic family protein	97.6613	446.971	2.19432	1.76833e-05	0.000152054
E110019.CDS.8618027760.1	ccmC	Cluster_3481	heme exporter CcmC family protein	71.6485	327.078	2.19063	7.04557e-06	6.5578e-05
E110019.CDS.8618030001.1		Cluster_289	class II Aldolase and Adducin N-terminal domain protein	30.1385	137.438	2.1891	3.82905e-05	0.000300945
E110019.CDS.8618028335.1	yciF	Cluster_877	protein yciF	0	4.55949	2.18887	0.00372496	0.0146997
E110019.CDS.8618017874.1		Cluster_1401	conserved hypothetical protein	26.2188	119.376	2.18684	6.33375e-05	0.000462195
E110019.CDS.8618030155.1	tas	Cluster_1025	protein tas	84.5701	384.049	2.18307	1.95383e-05	0.000165566
E110019.CDS.8618008098.1		Cluster_5291	enoyl-CoA hydratase/isomerase family protein	1.99513	9.05759	2.18264	0.0131098	0.0418981
E110019.CDS.8618024205.1		Cluster_5268	conserved hypothetical protein	12.2859	55.657	2.17956	8.24073e-05	0.000575524
E110019.CDS.8618006088.1		Cluster_989	helix-turn-helix domain protein	1.99513	9.03128	2.17845	0.0130799	0.0418282
E110019.CDS.8618024565.1	nikD	Cluster_84	nickel import ATP-binding protein NikD	51.1705	231.458	2.17736	5.43415e-06	5.27423e-05
E110019.CDS.8618020289.1	cstA	Cluster_7237	carbon starvation protein A	144.25	650.335	2.17261	2.02329e-05	0.000171173
E110019.CDS.8618011376.1	cfa	Cluster_998	cyclopropane-fatty-acyl-phospholipid synthase	126.855	571.218	2.17087	2.20713e-05	0.000184923
E110019.CDS.8618011821.1		Cluster_4187	mannitol dehydrogenase Rossmann domain protein	33.253	149.711	2.17063	2.5909e-05	0.000211957
E110019.CDS.8618025606.1	aspC	Cluster_6268	aspartate aminotransferase	904.885	4070.79	2.1695	0.000368599	0.00209598
E110019.CDS.8618024765.1	ccmF	Cluster_4569	cytochrome c-type biogenesis protein CcmF	53.6593	241.184	2.16824	1.64836e-05	0.000142466
E110019.CDS.8618030243.1	rimJ	Cluster_1032	ribosomal-protein-alanine acetyltransferase	112.152	501.727	2.16145	1.86887e-05	0.000158625
E110019.CDS.8618007508.1	hupA	Cluster_42	DNA-binding protein HU-alpha	650.233	2900.67	2.15736	0.00020925	0.00128388
E110019.CDS.8618021735.1		Cluster_2353	conserved hypothetical protein	699.194	3118.96	2.1573	0.000206169	0.00126947
E110019.CDS.8618024048.1		Cluster_6847	molybdopterin-binding domain of aldehyde dehydrogenase family protein	48.867	217.665	2.15518	4.54824e-05	0.000348007
E110019.CDS.8618027354.1	ydcW	Cluster_1545	1-pyrroline dehydrogenase	2.1703	9.6651	2.15489	0.0155644	0.0482608
E110019.CDS.8618008151.1	narI	Cluster_5375	respiratory nitrate reductase, gamma subunit	2.7652	12.2705	2.14974	0.00592888	0.0218315
E110019.CDS.8618018315.1		Cluster_1838	conserved hypothetical protein	2.62529	11.6455	2.14922	0.00856948	0.0294828
E110019.CDS.8618024373.1		Cluster_2067	conserved hypothetical protein	2.7652	12.253	2.14767	0.0059197	0.0218286
E110019.CDS.8618031459.1	ssb	Cluster_5733	single-stranded DNA-binding family protein	2.48538	10.9853	2.14404	0.0123781	0.0400267
E110019.CDS.8618005473.1		Cluster_825	hicB family protein	13.4415	59.0804	2.13598	0.000165955	0.00105173
E110019.CDS.8618014289.1		Cluster_273	bacterial regulatory s, crp family protein	2956.79	12984.5	2.13468	0.0024101	0.0101949
E110019.CDS.8618029620.1		Cluster_6931	conserved hypothetical protein	11.8661	51.8278	2.12688	0.000171785	0.00108077
E110019.CDS.8618021141.1	yeeA	Cluster_5032	inner membrane protein yeeA	168.965	734.865	2.12075	4.13505e-05	0.000321348
E110019.CDS.8618021810.1	yhaV	Cluster_504	toxin YhaV	16.3478	70.5242	2.10902	0.000260244	0.00154801
E110019.CDS.8618011401.1		Cluster_170	deoR C terminal sensor domain protein	15.787	67.9889	2.10656	0.000180689	0.00113132
E110019.CDS.8618023470.1		Cluster_441	putative predicted protein	17.3977	74.8995	2.10606	0.000201894	0.00124609
E110019.CDS.8618028371.1	dmsB	Cluster_3293	dimethylsulfoxide reductase, chain B	10.9562	47.1192	2.10457	0.0002425	0.00145528
E110019.CDS.8618016424.1		Cluster_6453	putative quinone oxidoreductase YhdH	50.3686	216.564	2.1042	2.57589e-05	0.000211727
E110019.CDS.8618010146.1	fucU	Cluster_604	L-fucose mutarotase	7.07055	30.3594	2.10225	0.000509129	0.00274194
E110019.CDS.8618015059.1	asd	Cluster_7436	aspartate-semialdehyde dehydrogenase	200.71	860.094	2.09938	4.39993e-05	0.000337653
E110019.CDS.8618028699.1		Cluster_5987	conserved hypothetical protein	37.49	160.65	2.09935	7.83462e-05	0.000552014
E110019.CDS.8618006020.1		Cluster_165	ferredoxin-type , NapH/MauN family protein	80.6061	343.995	2.09343	8.90646e-06	8.1585e-05
E110019.CDS.8618027704.1	astD	Cluster_4203	succinylglutamic semialdehyde dehydrogenase	5.74083	24.4972	2.09328	0.00158676	0.00720412
E110019.CDS.8618018830.1	rbsB	Cluster_888	D-ribose-binding periplasmic protein	392.354	1670.66	2.09019	0.0001092	0.000729355
E110019.CDS.8618022604.1		Cluster_321	deoR C terminal sensor domain protein	47.1859	200.059	2.084	6.63741e-05	0.000480981
E110019.CDS.8618020773.1	fbp	Cluster_7497	fructose-1,6-bisphosphatase class 1	1686.83	7139.95	2.0816	0.00151312	0.00692787
E110019.CDS.8618017391.1		Cluster_6358	putative L,D-transpeptidase YnhG	68.7501	290.996	2.08157	7.06587e-05	0.000507086
E110019.CDS.8618008851.1	nikE	Cluster_111	nickel import ATP-binding protein NikE	72.4516	306.603	2.08128	1.18449e-05	0.00010571
E110019.CDS.8618018100.1	pckA	Cluster_713	phosphoenolpyruvate carboxykinase	1737.76	7345.92	2.07972	0.00189586	0.00831588
E110019.CDS.8618018773.1	ytfQ	Cluster_2478	ABC transporter periplasmic-binding protein ytfQ	56.6713	239.449	2.07903	5.14217e-05	0.00038496
E110019.CDS.8618011215.1		Cluster_5795	conserved hypothetical protein	3.22019	13.582	2.07648	0.00509806	0.0192351
E110019.CDS.8618028018.1	nikR	Cluster_1260	nickel-responsive transcriptional regulator NikR	31.5376	132.616	2.07211	5.84599e-05	0.000431442
E110019.CDS.8618008788.1	gltI	Cluster_210	glutamate/aspartate periplasmic-binding protein	164.139	689.796	2.07125	8.02606e-05	0.000563234
E110019.CDS.8618029296.1	icd	Cluster_5919	isocitrate dehydrogenase, NADP-dependent	1257.65	5284.66	2.07108	0.00128057	0.0060406
E110019.CDS.8618009885.1	aceA	Cluster_1074	isocitrate lyase	33.0095	138.61	2.07007	0.000111616	0.000744538
E110019.CDS.8618019203.1		Cluster_3150	SPFH domain / Band 7 family protein	22.3321	93.6836	2.06868	9.66237e-05	0.0006546
E110019.CDS.8618005495.1	sufD	Cluster_4285	feS assembly protein SufD	75.5738	316.741	2.06735	5.31534e-05	0.000396214
E110019.CDS.8618009235.1		Cluster_6009	formate dehydrogenase, alpha subunit	734.293	3076.33	2.06678	0.00010222	0.000688038
E110019.CDS.8618005600.1	nupC	Cluster_418	nucleoside permease nupC	574.022	2404.55	2.06659	0.000244477	0.00146208
E110019.CDS.8618029223.1	fumA	Cluster_6092	fumarate hydratase class I, aerobic	159.477	667.433	2.06527	5.08356e-05	0.000381671
E110019.CDS.8618008951.1		Cluster_1229	conserved hypothetical protein	8.96103	37.4804	2.0644	0.000522388	0.00280783
E110019.CDS.8618017769.1	ulaA	Cluster_5857	ascorbate-specific permease IIC component ulaA	15.9269	65.9033	2.04888	0.000243717	0.0014609
E110019.CDS.8618020708.1	pgk	Cluster_473	phosphoglycerate kinase	7085.08	29299.7	2.04803	0.011895	0.0387326
E110019.CDS.8618018603.1		Cluster_1698	MFS transporter, sugar porter family protein	12.0413	49.786	2.04775	0.000324956	0.00188279
E110019.CDS.8618011703.1		Cluster_3378	conserved hypothetical protein	243.728	1007.45	2.04737	7.16948e-05	0.000512401
E110019.CDS.8618006364.1	yqjC	Cluster_991	protein yqjC	86.9178	357.128	2.03872	9.193e-05	0.000632688
E110019.CDS.8618006084.1		Cluster_2160	helix-turn-helix family protein	7.87588	32.2784	2.03506	0.000815577	0.00408024
E110019.CDS.8618016886.1	ydhF	Cluster_6219	oxidoreductase YdhF	89.0154	364.64	2.03434	6.11809e-05	0.000447204
E110019.CDS.8618021298.1	lrhA	Cluster_7319	transcriptional regulator LrhA	140.399	574.909	2.03381	5.0169e-05	0.000377756
E110019.CDS.8618013890.1		Cluster_3490	conserved hypothetical protein	9.31137	38.0967	2.0326	0.00078968	0.00396211
E110019.CDS.8618017318.1		Cluster_6343	putative tagatose-6-phosphate ketose/aldose isomerase	20.0218	81.8013	2.03055	0.000143581	0.000924569
E110019.CDS.8618020334.1		Cluster_7335	bacterial regulatory helix-turn-helix , lysR family protein	16.3114	66.4933	2.02733	0.000185823	0.00116067
E110019.CDS.8618028401.1	chbB	Cluster_73	N,N'-diacetylchitobiose-specific phosphotransferase enzyme IIB component	8.89051	36.1865	2.02511	0.000401587	0.00224655
E110019.CDS.8618030076.1		Cluster_825	hicB family protein	12.6373	51.3168	2.02174	0.000788893	0.00396198
E110019.CDS.8618027890.1		Cluster_4201	ABC transporter family protein	5.11067	20.7469	2.02131	0.00314513	0.0127745
E110019.CDS.8618024386.1		Cluster_2591	bacterial extracellular solute-binding family protein	8.29673	33.6512	2.02004	0.00182244	0.0080463
E110019.CDS.8618017464.1	oppC	Cluster_4681	oligopeptide transport system permease protein oppC	171.592	695.87	2.01984	9.90486e-05	0.000668418
E110019.CDS.8618014698.1	fbaA	Cluster_5015	fructose-bisphosphate aldolase, class II	4330.42	17446.6	2.01037	0.00696346	0.0250532
E110019.CDS.8618025535.1		Cluster_1139	conserved hypothetical protein	23.4536	94.2823	2.00718	0.000284365	0.0016737
E110019.CDS.8618022773.1		Cluster_5018	integral membrane , TerC family protein	611.666	2454.25	2.00447	0.000505237	0.00272409
E110019.CDS.8618027691.1		Cluster_6408	oligopeptide/dipeptide ABC transporter, ATP-binding , C-terminal domain protein	139.247	558.603	2.00417	9.32622e-05	0.000640163
E110019.CDS.8618020398.1		Cluster_3673	bacterial AMP nucleoside phosphorylase family protein	4.83085	19.374	2.00378	0.00511362	0.0192798
E110019.CDS.8618013814.1	ydcO	Cluster_7148	inner membrane protein ydcO	4.02552	16.1173	2.00136	0.00600216	0.0220701
E110019.CDS.8618030545.2		Cluster_3464	enterobacterial TraT complement resistance family protein	244.609	978.779	2.0005	0.000139137	0.000901529
E110019.CDS.8618009435.1	frwB	Cluster_1213	fructose-like phosphotransferase enzyme IIB component 2	3.39536	13.5732	1.99913	0.00844176	0.0292612
E110019.CDS.8618005549.1	pyrB	Cluster_1055	aspartate carbamoyltransferase	83.3803	333.113	1.99823	9.71483e-05	0.000657298
E110019.CDS.8618007756.1	suhB	Cluster_135	inositol-1-monophosphatase	201.843	50.6216	-1.99541	8.03228e-05	0.000563234
E110019.CDS.8618015885.1	pitA	Cluster_1290	low-affinity inorganic phosphate transporter 1	1224.85	306.98	-1.99639	0.000132825	0.000864882
E110019.CDS.8618015210.1		Cluster_3960	conserved hypothetical protein	31.0849	7.78996	-1.99653	0.00144105	0.00667061
E110019.CDS.8618017048.1	rumB	Cluster_2725	23S rRNA (uracil-5-)-methyltransferase RumB	101.024	25.2801	-1.99862	0.000207424	0.00127417
E110019.CDS.8618009896.1		Cluster_2334	cobalamin synthesis cobW C-terminal domain protein	185.904	46.503	-1.99917	0.000144089	0.000926696
E110019.CDS.8618023410.1	rplP	Cluster_1271	ribosomal protein L16	6498.16	1625.3	-1.99933	0.00204472	0.00888035
E110019.CDS.8618006998.1		Cluster_1803	conserved hypothetical protein	121.708	30.4032	-2.00112	0.000215808	0.0013179
E110019.CDS.8618005838.1	cspA	Cluster_54	cold shock protein CspA	1392.07	347.524	-2.00204	0.000153647	0.000977293
E110019.CDS.8618024429.1		Cluster_395	conserved hypothetical protein	129.549	32.331	-2.00251	0.000187433	0.00116681
E110019.CDS.8618025998.1	truB	Cluster_2515	tRNA pseudouridine(55) synthase	1628.56	406.131	-2.00358	0.000216531	0.00132077
E110019.CDS.8618009506.1		Cluster_950	conserved hypothetical protein	36.4754	9.09267	-2.00415	0.00102353	0.00496311
E110019.CDS.8618025991.1	lldP	Cluster_4241	L-lactate permease	517.467	128.874	-2.0055	7.0009e-05	0.000503117
E110019.CDS.8618020514.1		Cluster_16	transposase family protein	23.4536	5.83589	-2.00678	0.00292679	0.012019
E110019.CDS.8618026044.1		Cluster_2694	conserved hypothetical protein	116.985	29.1005	-2.0072	0.0001792	0.00112335
E110019.CDS.8618018674.1		Cluster_3191	hsp70 family protein	104.453	25.9051	-2.01155	0.000199019	0.00123273
E110019.CDS.8618027729.1		Cluster_2050	conserved hypothetical protein	75.8537	18.7841	-2.01371	0.000355113	0.00203262
E110019.CDS.8618007790.1		Cluster_1251	wzyE family protein	688.746	170.43	-2.0148	7.15551e-05	0.000512106
E110019.CDS.8618016009.1	rplF	Cluster_978	ribosomal protein L6	5687.45	1405.06	-2.01715	0.00145042	0.0066902
E110019.CDS.8618008903.1	rarD	Cluster_4811	protein rarD	65.7745	16.1523	-2.02578	0.000330487	0.00190634
E110019.CDS.8618009179.1	ndk	Cluster_613	nucleoside diphosphate kinase	1527.94	374.682	-2.02785	0.000132982	0.000864882
E110019.CDS.8618015696.1	hslR	Cluster_3965	heat shock protein 15	917.823	224.935	-2.02871	7.84044e-05	0.000552014
E110019.CDS.8618024743.1		Cluster_694	bacterial chaperone lipo family protein	58.1784	14.2509	-2.02943	0.000384408	0.00216928
E110019.CDS.8618020984.1	ydjE	Cluster_7077	inner membrane metabolite transport protein ydjE	45.0167	11.0204	-2.03028	0.000584819	0.00308915
E110019.CDS.8618026890.1		Cluster_1627	conserved hypothetical protein	29.1239	7.12106	-2.03204	0.00178659	0.00791623
E110019.CDS.8618006289.1		Cluster_2301	yceG-like family protein	79.5664	19.4354	-2.03347	0.000230323	0.00139184
E110019.CDS.8618026318.1		Cluster_7	transposase family protein	63.5678	15.5273	-2.03349	0.000394649	0.00221745
E110019.CDS.8618030186.1	dkgB	Cluster_3181	2,5-diketo-D-gluconic acid reductase B	325.555	79.1584	-2.04009	3.76389e-05	0.00029672
E110019.CDS.8618019259.1	csdE	Cluster_1457	cysteine desulfurase, sulfur acceptor subunit CsdE	42.7042	10.3778	-2.04087	0.000926418	0.00454732
E110019.CDS.8618006590.1	entS	Cluster_7191	enterobactin exporter EntS	13.3369	3.23924	-2.0417	0.0122494	0.0396846
E110019.CDS.8618024799.1	prmA	Cluster_294	ribosomal protein L11 methyltransferase	258.437	62.7518	-2.04208	6.7715e-05	0.000489335
E110019.CDS.8618021793.1		Cluster_174	ribosomal L11 methyltransferase family protein	56.2879	13.6171	-2.04741	0.000376652	0.00213438
E110019.CDS.8618013345.1		Cluster_458	SPFH domain / Band 7 family protein	13.3369	3.2217	-2.04953	0.0122691	0.0397237
E110019.CDS.8618020318.1	trmU	Cluster_6279	tRNA (5-methylaminomethyl-2-thiouridylate)-methyltransferase	1783.3	429.744	-2.053	0.000182534	0.0011415
E110019.CDS.8618025495.1		Cluster_6671	bacterial regulatory s, luxR family protein	18.8673	4.54195	-2.0545	0.00546301	0.0203757
E110019.CDS.8618018623.1	mutY	Cluster_4673	A/G-specific adenine glycosylase	1086.04	261.385	-2.05483	8.40811e-05	0.000584858
E110019.CDS.8618012599.1	rpsH	Cluster_555	30S ribosomal protein S8	1917.54	459.069	-2.06247	0.000171213	0.00107848
E110019.CDS.8618024291.1	rsmC	Cluster_5376	ribosomal RNA small subunit methyltransferase C	202.674	48.5096	-2.06282	7.32206e-05	0.000522588
E110019.CDS.8618014558.1	mrdB	Cluster_974	rod shape-determining protein RodA	414.032	99.0961	-2.06284	4.28065e-05	0.000331431
E110019.CDS.8618009259.1		Cluster_748	hok/gef family protein	13.5121	3.23047	-2.06443	0.010565	0.0352597
E110019.CDS.8618010584.1		Cluster_7	transposase family protein	54.1529	12.9306	-2.06624	0.000359237	0.00205171
E110019.CDS.8618029790.1	ftsL	Cluster_675	cell division protein FtsL	789.581	188.387	-2.06739	6.11973e-05	0.000447204
E110019.CDS.8618015596.1	rplO	Cluster_70	ribosomal protein L15	4853.63	1157.23	-2.06839	0.000822002	0.00410346
E110019.CDS.8618023288.1	ccmA	Cluster_4545	heme ABC exporter, ATP-binding protein CcmA	2127.47	507.221	-2.06845	0.000212342	0.00129978
E110019.CDS.8618011950.1		Cluster_3133	putative phospholipid ABC transporter permease protein mlaE	481.166	114.597	-2.06996	4.35246e-05	0.000335284
E110019.CDS.8618021515.1		Cluster_60	conserved hypothetical protein	27.3039	6.49602	-2.07148	0.00163047	0.0073449
E110019.CDS.8618006776.1	rpsL	Cluster_413	ribosomal protein S12	14723.3	3492.16	-2.0759	0.00429992	0.0165968
E110019.CDS.8618012155.1		Cluster_4606	electron transport complex, RnfABCDGE type, C subunit	516.39	122.194	-2.07928	3.49317e-05	0.000277905
E110019.CDS.8618011941.1		Cluster_1269	conserved hypothetical protein	10.922	2.57911	-2.08229	0.014645	0.0459576
E110019.CDS.8618014021.1	pth	Cluster_1038	peptidyl-tRNA hydrolase	399.534	93.859	-2.08975	4.07093e-05	0.000317557
E110019.CDS.8618012830.1	yeaZ	Cluster_6574	tRNA threonylcarbamoyl adenosine modification protein YeaZ	186.294	43.3865	-2.10227	5.26157e-05	0.000393333
E110019.CDS.8618021965.1		Cluster_546	transcription termination factor nusG family protein	186.122	43.2462	-2.1056	4.83721e-05	0.000368492
E110019.CDS.8618021638.1	rplK	Cluster_2138	ribosomal protein L11	2870.92	663.735	-2.11283	0.000241901	0.00145428
E110019.CDS.8618021928.1		Cluster_6278	putative phophotriesterase	16.7664	3.87305	-2.11403	0.00846315	0.0292612
E110019.CDS.8618026640.1		Cluster_167	putative aminopeptidase	53.5239	12.3494	-2.11574	0.000228927	0.00138501
E110019.CDS.8618018251.1		Cluster_7080	peptidase U32 family protein	758.828	175.07	-2.11584	3.47299e-05	0.000277572
E110019.CDS.8618030110.1	cspA	Cluster_7008	cold shock protein CspA	189.337	43.5356	-2.12069	4.92581e-05	0.0003736
E110019.CDS.8618019074.1	aceF	Cluster_6117	dihydrolipoyllysine-residue acetyltransferase	27230.7	6236.7	-2.12638	0.00881689	0.0302401
E110019.CDS.8618018343.1	sirB2	Cluster_4009	protein sirB2	102.525	23.3874	-2.13217	0.000116319	0.000769983
E110019.CDS.8618005225.1		Cluster_1178	putative transmembrane protein	31.2601	7.11229	-2.13593	0.000781059	0.00392643
E110019.CDS.8618005336.1	priA	Cluster_1075	primosomal protein N'	416.584	94.6243	-2.13833	2.47291e-05	0.000204231
E110019.CDS.8618022919.1	mreB	Cluster_577	rod shape-determining protein mreB	1153.66	261.701	-2.14023	4.99817e-05	0.000376891
E110019.CDS.8618012666.1	dnaG	Cluster_461	DNA primase	2573.88	583.142	-2.14203	0.000152638	0.000974451
E110019.CDS.8618030423.1		Cluster_1416	conserved hypothetical protein	89.1894	20.1394	-2.14685	0.000127272	0.000831905
E110019.CDS.8618009928.1	typA	Cluster_6134	GTP-binding protein TypA/BipA	21150.8	4763.82	-2.15052	0.00535101	0.0200153
E110019.CDS.8618018423.1	betI	Cluster_5131	transcriptional repressor BetI	884.279	198.618	-2.15451	2.26722e-05	0.000189347
E110019.CDS.8618008309.1	pstA	Cluster_3044	phosphate ABC transporter, permease protein PstA	106.762	23.9774	-2.15466	8.40216e-05	0.000584858
E110019.CDS.8618025243.1		Cluster_5872	L-serine ammonia-lyase	355.218	79.6081	-2.15772	2.59006e-05	0.000211957
E110019.CDS.8618029859.1	sapC	Cluster_7297	peptide transport system permease protein sapC	106.936	23.9511	-2.15859	8.9725e-05	0.000619972
E110019.CDS.8618024663.1		Cluster_5382	P22AR C-terminal domain protein	158.994	35.5965	-2.15916	3.5159e-05	0.000278861
E110019.CDS.8618006611.1	glpG	Cluster_4772	rhomboid family protease GlpG	211.322	47.242	-2.1613	3.0931e-05	0.000249124
E110019.CDS.8618015573.1		Cluster_46	conserved hypothetical protein	4.48051	0	-2.16366	0.0162454	0.0498966
E110019.CDS.8618006920.1	mutM	Cluster_4796	formamidopyrimidine-DNA glycosylase	84.255	18.8016	-2.16391	0.000115005	0.000764202
E110019.CDS.8618013655.1	dnaE	Cluster_4387	DNA polymerase III subunit alpha	1215.32	270.907	-2.16546	3.95368e-05	0.000309374
E110019.CDS.8618014780.1	cgtA	Cluster_4931	obg family GTPase CgtA	2124.52	473.471	-2.16579	9.62058e-05	0.000652619
E110019.CDS.8618015408.1		Cluster_6259	conserved hypothetical protein	46.6251	10.3866	-2.16638	0.000376993	0.00213438
E110019.CDS.8618030379.1	rpmD	Cluster_34	ribosomal protein L30	142.504	31.741	-2.16658	4.3826e-05	0.000336819
E110019.CDS.8618018358.1	folK	Cluster_487	2-amino-4-hydroxy-6-hydroxymethyldihydropteridine diphosphokinase	52.8232	11.6981	-2.1749	0.000186485	0.00116341
E110019.CDS.8618025284.1		Cluster_6776	conserved hypothetical protein	4.51577	0	-2.17497	0.0118137	0.0385855
E110019.CDS.8618015175.1	kgtP	Cluster_5978	alpha-ketoglutarate permease	301.435	66.6511	-2.17715	1.44056e-05	0.000126182
E110019.CDS.8618031346.1		Cluster_5410	ribbon-helix-helix , copG family protein	41.1322	9.09267	-2.17749	0.000273955	0.00161976
E110019.CDS.8618013175.1		Cluster_821	conserved hypothetical protein	43.9646	9.68264	-2.18287	0.000435757	0.00241196
E110019.CDS.8618015930.1	rplV	Cluster_107	ribosomal protein L22	6914.83	1515.81	-2.18961	0.000817147	0.00408416
E110019.CDS.8618010355.1	ymfA	Cluster_3356	inner membrane protein ymfA	56.181	12.3144	-2.18974	0.000233812	0.00141128
E110019.CDS.8618023685.1	rplQ	Cluster_983	ribosomal protein L17	2022.74	441.024	-2.19738	6.79039e-05	0.000490019
E110019.CDS.8618021201.1	tonB	Cluster_2760	protein tonB	20.7919	4.53318	-2.19743	0.00336232	0.013509
E110019.CDS.8618012148.1		Cluster_1466	conserved hypothetical protein	14.877	3.23924	-2.19936	0.00628239	0.0229223
E110019.CDS.8618029341.1		Cluster_7	transposase family protein	59.5775	12.9482	-2.20202	0.000166528	0.00105279
E110019.CDS.8618025903.1		Cluster_1544	type III secretion system subunit	29.9634	6.49602	-2.20557	0.000954304	0.00467097
E110019.CDS.8618014350.1	rplW	Cluster_44	50S ribosomal protein L23	14838.9	3214.44	-2.20674	0.0024992	0.0104854
E110019.CDS.8618026580.1	betB	Cluster_4180	betaine aldehyde dehydrogenase	1748.18	378.099	-2.20902	3.94307e-05	0.000309374
E110019.CDS.8618020543.1		Cluster_7379	putative phospholipid import ATP-binding protein MlaF	381.375	82.2924	-2.21238	1.26007e-05	0.000112071
E110019.CDS.8618014409.1	mrdA	Cluster_6120	penicillin-binding protein 2	1794.86	386.364	-2.21584	4.53962e-05	0.000347859
E110019.CDS.8618026993.1	rplB	Cluster_115	ribosomal protein L2	39657.4	8523.81	-2.21802	0.0107817	0.035822
E110019.CDS.8618013431.1		Cluster_953	putative outer membrane lipoprotein Wza	15.1216	3.24801	-2.21898	0.00698901	0.0250958
E110019.CDS.8618029658.1	kdpA	Cluster_1848	K+-transporting ATPase, A subunit	33.2882	7.1386	-2.2213	0.000762411	0.00385503
E110019.CDS.8618029838.1		Cluster_1170	biofilm development YmgB/AriR family protein	45.367	9.72648	-2.22165	0.000207386	0.00127417
E110019.CDS.8618017400.1	mltA	Cluster_6297	membrane-bound lytic murein transglycosylase A	114.885	24.6024	-2.22332	4.16967e-05	0.00032332
E110019.CDS.8618010549.2	fadD	Cluster_4585	long-chain-fatty-acid--CoA ligase	907.168	194.082	-2.2247	1.82816e-05	0.000155933
E110019.CDS.8618017146.1	yjjG	Cluster_5371	pyrimidine 5'-nucleotidase YjjG	911.544	194.848	-2.22596	1.7993e-05	0.000153976
E110019.CDS.8618022048.2		Cluster_1893	putative saframycin Mx1 synthetase B	27.4427	5.8622	-2.22691	0.0012401	0.00587635
E110019.CDS.8618028610.1	cobC	Cluster_1620	alpha-ribazole phosphatase	157.903	33.6951	-2.22843	2.91615e-05	0.000236335
E110019.CDS.8618024489.1	rpsS	Cluster_1122	ribosomal protein S19	11071.7	2361.03	-2.22939	0.00138853	0.00646781
E110019.CDS.8618027250.1		Cluster_5033	rhodanese-like domain protein	197.539	41.9259	-2.23623	1.32437e-05	0.000116792
E110019.CDS.8618010163.1	livH	Cluster_6195	high-affinity branched-chain amino acid transport system permease protein livH	18.377	3.89059	-2.23984	0.00360723	0.0143052
E110019.CDS.8618018536.1	livK	Cluster_4878	leucine-specific-binding protein	33.8148	7.1386	-2.24394	0.000444824	0.00244395
E110019.CDS.8618030103.1	yhjV	Cluster_2696	inner membrane transport protein YhjV	705.621	148.83	-2.24523	1.10378e-05	9.93591e-05
E110019.CDS.8618019964.1	gltP	Cluster_4295	proton glutamate symport protein	889.007	186.599	-2.25225	1.3171e-05	0.000116347
E110019.CDS.8618027538.1	lysP	Cluster_1650	lysine-specific permease	1553.16	325.378	-2.25502	3.12371e-05	0.000250813
E110019.CDS.8618019726.1	kdgT	Cluster_4720	2-keto-3-deoxygluconate transporter	15.4719	3.23924	-2.25593	0.00522362	0.0196235
E110019.CDS.8618005338.1	tfa	Cluster_3225	tail fiber assembly protein	28.0035	5.84466	-2.26042	0.000846518	0.0042027
E110019.CDS.8618024921.1	yejM	Cluster_7286	inner membrane protein yejM	612.641	127.721	-2.26205	9.55723e-06	8.72391e-05
E110019.CDS.8618006009.1	hscA	Cluster_7203	fe-S protein assembly chaperone HscA	984.782	204.927	-2.26469	1.00204e-05	9.09883e-05
E110019.CDS.8618029190.1		Cluster_1080	prophage tail fibre N-terminal family protein	27.9694	5.81835	-2.26516	0.000667729	0.00345691
E110019.CDS.8618006711.1		Cluster_1919	dinI-like family protein	75.1222	15.5799	-2.26955	5.09249e-05	0.00038179
E110019.CDS.8618012710.1		Cluster_3209	putative DNA-invertase from lambdoid prophage Rac	97.2416	20.1569	-2.2703	4.33695e-05	0.000335284
E110019.CDS.8618026959.1	rplM	Cluster_48	ribosomal protein L13	2523.05	522.384	-2.27199	6.10315e-05	0.000447204
E110019.CDS.8618006420.2		Cluster_665	fimbrial family protein	4.83085	0	-2.27228	0.00857909	0.0294828
E110019.CDS.8618011389.1		Cluster_3996	ATP synthase I chain family protein	389.603	80.163	-2.281	6.91656e-06	6.48412e-05
E110019.CDS.8618014426.1	rimM	Cluster_5091	16S rRNA processing protein RimM	4466.11	918.582	-2.28154	0.000189359	0.0011757
E110019.CDS.8618031012.2	epaO	Cluster_4161	type III secretion apparatus protein, YscQ/HrcQ family	9.48654	1.9453	-2.28589	0.0159434	0.0491723
E110019.CDS.8618006606.1	fepD	Cluster_7491	ferric enterobactin transport system permease protein fepD	34.6191	7.09475	-2.28674	0.000447941	0.00245589
E110019.CDS.8618018334.1	nlpI	Cluster_142	lipoprotein nlpI	8071.22	1650.85	-2.28958	0.000556952	0.00296908
E110019.CDS.8618014735.1		Cluster_1499	sigma-54 interaction domain protein	454.654	92.679	-2.29445	4.47299e-06	4.4414e-05
E110019.CDS.8618005165.1	rpsU	Cluster_27	ribosomal protein S21	545.032	110.803	-2.29834	4.86648e-06	4.77742e-05
E110019.CDS.8618020918.1	dnaB	Cluster_5867	replicative DNA helicase	2727.25	552.703	-2.30287	6.47037e-05	0.000470844
E110019.CDS.8618015518.1	dnaJ	Cluster_7434	chaperone protein DnaJ	371.645	75.0311	-2.30836	5.75653e-06	5.54704e-05
E110019.CDS.8618020839.1	dusA	Cluster_2352	tRNA dihydrouridine synthase A family protein	231.765	46.6345	-2.31319	8.69127e-06	8.00366e-05
E110019.CDS.8618010539.1		Cluster_6439	bacteriophage lysis family protein	4.97076	0	-2.31347	0.00852238	0.0294045
E110019.CDS.8618023178.1	nemR	Cluster_129	HTH-type transcriptional repressor nemR	64.3731	12.9482	-2.31371	7.57127e-05	0.000536039
E110019.CDS.8618007248.1	lpxH	Cluster_5243	UDP-2,3-diacylglucosamine hydrolase	412.811	82.9613	-2.31497	4.93602e-06	4.83655e-05
E110019.CDS.8618029156.1		Cluster_6604	conserved hypothetical protein	439.401	88.1634	-2.31728	3.10978e-06	3.24252e-05
E110019.CDS.8618020434.1	recO	Cluster_338	DNA repair protein RecO	596.962	119.615	-2.31924	5.75707e-06	5.54704e-05
E110019.CDS.8618023429.2	hemA	Cluster_2720	glutamyl-tRNA reductase	1772.35	354.439	-2.32206	2.29336e-05	0.000191035
E110019.CDS.8618016254.1	tyrP	Cluster_2582	tyrosine-specific transport protein	55.2722	11.0467	-2.32293	9.39137e-05	0.00064125
E110019.CDS.8618009999.1		Cluster_699	AIG2-like family protein	16.1715	3.23047	-2.32364	0.00489915	0.0185384
E110019.CDS.8618010236.1		Cluster_7416	DNA methylase family protein	77.6429	15.5098	-2.32368	3.48117e-05	0.000277799
E110019.CDS.8618010526.1		Cluster_263	conserved hypothetical protein	16.3125	3.24801	-2.32835	0.0029178	0.012001
E110019.CDS.8618005951.1		Cluster_2118	lysozyme-like family protein	78.4812	15.6062	-2.33023	3.75325e-05	0.00029633
E110019.CDS.8618014284.1		Cluster_1996	conserved hypothetical protein	1734.35	344.033	-2.33378	2.06718e-05	0.000174603
E110019.CDS.8618020005.1		Cluster_6337	polyamine ABC transporter, ATP-binding family protein	1909.8	377.475	-2.33896	2.19249e-05	0.000183993
E110019.CDS.8618014906.1		Cluster_574	entericidin EcnA/B family protein	19.6374	3.87305	-2.34206	0.00205098	0.00890013
E110019.CDS.8618016376.1		Cluster_388	conserved hypothetical protein	5.07542	0	-2.34353	0.0115238	0.0378286
E110019.CDS.8618007721.1	fepB	Cluster_4738	ferrienterobactin-binding periplasmic protein	43.0216	8.415	-2.35402	0.000126379	0.000828149
E110019.CDS.8618006764.1	rsmH	Cluster_1047	16S rRNA (cytosine(1402)-N(4))-methyltransferase	2914.2	569.571	-2.35515	4.8733e-05	0.000370698
E110019.CDS.8618027554.1	rnd	Cluster_2723	ribonuclease D	268.416	52.4353	-2.35586	5.1718e-06	5.02969e-05
E110019.CDS.8618017734.1	wzc	Cluster_688	tyrosine-protein kinase wzc	33.253	6.48725	-2.3578	0.000459485	0.00251124
E110019.CDS.8618012125.1	rplE	Cluster_109	50S ribosomal protein L5	13259.5	2581.09	-2.36097	0.00101461	0.00493542
E110019.CDS.8618031198.1		Cluster_2132	conserved hypothetical protein	9.90627	1.92776	-2.36142	0.0153628	0.0477496
E110019.CDS.8618017695.1		Cluster_7256	putative phosphoethanolamine transferase ybiP	203.652	39.5661	-2.36377	8.05788e-06	7.44674e-05
E110019.CDS.8618013363.1		Cluster_5574	RND transporter, hydrophobe/amphiphile efflux-1 family protein	103.509	20.078	-2.36607	1.82587e-05	0.000155933
E110019.CDS.8618005311.1	yihD	Cluster_3748	protein yihD	133.687	25.9139	-2.36706	8.53902e-06	7.8774e-05
E110019.CDS.8618020703.1		Cluster_967	phage lysozyme family protein	26.8501	5.18454	-2.37264	0.00037959	0.00214674
E110019.CDS.8618015485.1	rplX	Cluster_695	ribosomal protein L24	4437.07	855.181	-2.3753	0.000107421	0.000718396
E110019.CDS.8618005991.1	rpsF	Cluster_40	ribosomal protein S6	3940.35	758.103	-2.37786	7.67664e-05	0.000542685
E110019.CDS.8618020009.1	secE	Cluster_3988	preprotein translocase, SecE subunit	5677.35	1087.06	-2.38479	0.000166373	0.00105279
E110019.CDS.8618022171.1	cmk	Cluster_236	cytidylate kinase	1701.81	323.757	-2.39409	1.09083e-05	9.83638e-05
E110019.CDS.8618006531.1		Cluster_4393	conserved hypothetical protein	9282.59	1759.72	-2.39918	0.000468345	0.0025543
E110019.CDS.8618014569.1	rpmH	Cluster_45	ribosomal protein L34	1598.15	302.791	-2.4	8.71371e-06	8.0087e-05
E110019.CDS.8618018463.1	rlmG	Cluster_955	ribosomal RNA large subunit methyltransferase G	294.531	55.7973	-2.40015	3.00372e-06	3.15724e-05
E110019.CDS.8618007180.1	mreC	Cluster_7435	rod shape-determining protein MreC	813.669	154.102	-2.40056	3.80262e-06	3.85709e-05
E110019.CDS.8618021354.1	rpsI	Cluster_556	30S ribosomal protein S9	1397.23	263.692	-2.40565	7.37115e-06	6.84371e-05
E110019.CDS.8618025295.1	oxaA	Cluster_2192	inner membrane protein oxaA	3236.48	610.712	-2.40586	3.95414e-05	0.000309374
E110019.CDS.8618025445.1		Cluster_270	conserved hypothetical family protein	17.2225	3.23924	-2.41057	0.00209425	0.00905766
E110019.CDS.8618026425.1		Cluster_2699	electron transport complex, RnfABCDGE type, D subunit	237.086	44.5664	-2.41138	3.97171e-06	4.01258e-05
E110019.CDS.8618024558.1	nth	Cluster_5336	endonuclease III	158.92	29.8308	-2.41343	6.64786e-06	6.26609e-05
E110019.CDS.8618021906.1		Cluster_6638	fimbrial family protein	48.1675	9.03128	-2.41506	6.83117e-05	0.00049228
E110019.CDS.8618021004.1		Cluster_5036	phage terminase large subunit family protein	13.8271	2.58788	-2.41766	0.00401967	0.0157133
E110019.CDS.8618012940.1	rplI	Cluster_1068	ribosomal protein L9	1398.88	260.999	-2.42215	6.50009e-06	6.14908e-05
E110019.CDS.8618026786.1		Cluster_7168	glycosyl transferases group 1 family protein	610.159	113.814	-2.4225	2.36794e-06	2.55081e-05
E110019.CDS.8618017280.1	panF	Cluster_3139	sodium/pantothenate symporter	399.927	74.4499	-2.4254	2.1109e-06	2.28812e-05
E110019.CDS.8618014964.1		Cluster_6273	bacterial regulatory helix-turn-helix , lysR family protein	619.497	114.641	-2.43397	1.41556e-06	1.59419e-05
E110019.CDS.8618009776.1		Cluster_7186	shET2 enterotoxin, N-terminal region family protein	31.7151	5.82712	-2.44431	0.000204794	0.00126249
E110019.CDS.8618016244.1		Cluster_3052	baseplate J-like family protein	10.6058	1.9453	-2.44679	0.0143986	0.0452826
E110019.CDS.8618007304.1		Cluster_218	phage Terminase family protein	5.46101	0	-2.44917	0.00461763	0.0175882
E110019.CDS.8618010860.1		Cluster_7430	extended Signal Peptide of Type V secretion system family protein	46.732	8.415	-2.47338	5.61307e-05	0.000415989
E110019.CDS.8618012031.1		Cluster_679	alpha/beta hydrolase fold family protein	357.421	64.0282	-2.48085	1.93164e-06	2.11586e-05
E110019.CDS.8618024005.2		Cluster_5328	DNA polymerase III, delta subunit	195.147	34.954	-2.48104	3.34442e-06	3.45258e-05
E110019.CDS.8618023055.1	rplD	Cluster_6622	50S ribosomal protein L4	38117.6	6826.39	-2.48126	0.00409919	0.0159761
E110019.CDS.8618021025.1		Cluster_4939	flavo, HI0933 family protein	390.894	69.9079	-2.48325	1.35355e-06	1.53098e-05
E110019.CDS.8618017131.2		Cluster_2503	putative acyltransferase yihG	232.607	41.5552	-2.48479	2.01146e-06	2.18946e-05
E110019.CDS.8618016629.1		Cluster_5881	putative arginine/ornithine antiporter	371.33	66.1489	-2.48891	1.21047e-06	1.40897e-05
E110019.CDS.8618012431.1	mrcA	Cluster_4410	penicillin-binding protein 1A	451.659	80.3208	-2.49139	1.22818e-06	1.42321e-05
E110019.CDS.8618009910.1	acrA	Cluster_2534	acriflavine resistance protein A	14.6666	2.59665	-2.49781	0.00369109	0.0145822
E110019.CDS.8618007229.1	secY	Cluster_617	preprotein translocase, SecY subunit	41876.7	7406.11	-2.49936	0.00438036	0.0168323
E110019.CDS.8618022010.1	era	Cluster_2437	GTP-binding protein Era	648.976	114.606	-2.50148	1.24857e-06	1.43724e-05
E110019.CDS.8618019814.1	rplA	Cluster_2936	ribosomal protein L1	22868.5	4026.57	-2.50574	0.00141578	0.00657706
E110019.CDS.8618019566.1	deaD	Cluster_1554	cold-shock DEAD box protein A	5657.04	991.315	-2.51263	7.52718e-05	0.000534297
E110019.CDS.8618021553.1		Cluster_7428	putative amidase/amidotransferase	188.5	32.9911	-2.51442	2.30321e-06	2.48622e-05
E110019.CDS.8618008935.1		Cluster_5726	prepilin-type N-terminal cleavage/methylation domain protein	18.5875	3.23047	-2.52452	0.00128173	0.00604061
E110019.CDS.8618007009.1		Cluster_4791	ABC transporter family protein	44.9451	7.8075	-2.52523	6.54508e-05	0.000475109
E110019.CDS.8618013154.1		Cluster_3942	hemin uptake hemP family protein	26.1847	4.53318	-2.53013	0.000249234	0.00148714
E110019.CDS.8618026860.1	tolQ	Cluster_3380	protein TolQ	243.665	42.1803	-2.53026	1.48006e-06	1.65964e-05
E110019.CDS.8618029511.1	cirA	Cluster_6868	colicin I receptor	161.44	27.8241	-2.53659	2.76525e-06	2.94828e-05
E110019.CDS.8618008046.1	cspG	Cluster_3901	cold shock-like protein CspG	2400.94	413.78	-2.53667	6.63798e-06	6.26609e-05
E110019.CDS.8618020359.1	rnb	Cluster_6856	exoribonuclease II	743.691	128.162	-2.53674	1.11476e-06	1.30928e-05
E110019.CDS.8618013118.1	avrA	Cluster_3993	avirulence A domain protein	328.915	56.4838	-2.54181	6.11293e-07	7.51905e-06
E110019.CDS.8618029493.1	fhuA	Cluster_4608	ferrichrome-iron receptor	644.775	110.689	-2.54229	8.6889e-07	1.03452e-05
E110019.CDS.8618016650.1	rnc	Cluster_6585	ribonuclease III	482.325	81.5797	-2.56372	6.21799e-07	7.63024e-06
E110019.CDS.8618029781.1	rpsR	Cluster_50	ribosomal protein S18	648.288	109.158	-2.57021	5.85688e-07	7.27288e-06
E110019.CDS.8618008359.1	htrE	Cluster_4434	outer membrane usher protein htrE	30.9802	5.20207	-2.57419	0.000116284	0.000769983
E110019.CDS.8618020743.1	rpsD	Cluster_68	ribosomal protein S4	105928	17742.1	-2.57783	0.0111722	0.0368371
E110019.CDS.8618006226.1	focC	Cluster_2813	chaperone protein focC	175.056	29.2847	-2.5796	1.6176e-06	1.80222e-05
E110019.CDS.8618013559.1	rimP	Cluster_57	ribosome maturation factor rimP	6223.11	1036.01	-2.58659	5.5048e-05	0.000409164
E110019.CDS.8618013026.1	trmD	Cluster_3519	tRNA (guanine(37)-N(1))-methyltransferase	4985.44	829.454	-2.58749	3.48767e-05	0.000277892
E110019.CDS.8618024825.1		Cluster_5358	electron transport complex, RnfABCDGE type, E subunit	148.067	24.5849	-2.59041	2.23147e-06	2.41379e-05
E110019.CDS.8618028605.1	gidA	Cluster_6109	tRNA uridine 5-carboxymethylaminomethyl modification enzyme GidA	3274	539.896	-2.6003	1.0015e-05	9.09883e-05
E110019.CDS.8618006540.1	holD	Cluster_6496	DNA polymerase III, psi subunit	220.427	36.2567	-2.60398	7.99618e-07	9.5862e-06
E110019.CDS.8618023033.1		Cluster_755	ribosomal S14p/S29e family protein	2361.59	387.443	-2.6077	4.51815e-06	4.47771e-05
E110019.CDS.8618015570.1		Cluster_1778	antA/AntB antirepressor family protein	79.4606	12.992	-2.61261	6.95944e-06	6.49971e-05
E110019.CDS.8618010615.1		Cluster_2700	putative predicted protein	43.5471	7.10352	-2.61597	3.10599e-05	0.000249775
E110019.CDS.8618021499.1		Cluster_457	mraZ family protein	1356.52	219.529	-2.62742	1.08924e-06	1.2822e-05
E110019.CDS.8618018784.1		Cluster_417	amino ABC transporter, permease , 3-TM region, His/Glu/Gln/Arg/opine family domain protein	196.873	31.7936	-2.63045	5.9991e-07	7.43174e-06
E110019.CDS.8618024041.1		Cluster_5293	ABC transporter family protein	40.1142	6.46094	-2.6343	6.37607e-05	0.000464632
E110019.CDS.8618026264.1	mobA	Cluster_493	molybdopterin-guanine dinucleotide biosynthesis protein A	524.46	84.1676	-2.6395	1.98157e-07	2.68493e-06
E110019.CDS.8618008761.1		Cluster_5242	methyltransferase domain protein	53.0666	8.42377	-2.65527	1.85365e-05	0.000157591
E110019.CDS.8618010863.1	mdtC	Cluster_4372	multidrug resistance protein MdtC	102.142	16.1699	-2.65919	3.20966e-06	3.32667e-05
E110019.CDS.8618013394.1	mqo	Cluster_7294	malate dehydrogenase	249.308	39.3731	-2.66265	3.89103e-07	5.02358e-06
E110019.CDS.8618007906.1		Cluster_3390	conserved hypothetical protein	8.26147	1.30271	-2.66488	0.0114093	0.0375
E110019.CDS.8618021760.1	priB	Cluster_6929	primosomal replication protein n	1987.56	313.171	-2.66597	1.71054e-06	1.89764e-05
E110019.CDS.8618025918.1	proV	Cluster_6139	glycine betaine/L-proline transport ATP binding subunit	3493.68	549.227	-2.66927	5.90852e-06	5.66152e-05
E110019.CDS.8618005503.1	rlmL	Cluster_6087	ribosomal RNA large subunit methyltransferase L	5417.98	850.06	-2.67212	2.71578e-05	0.00022113
E110019.CDS.8618006698.1	fimF	Cluster_1366	protein fimF	16.5218	2.58788	-2.67453	0.00154783	0.00705168
E110019.CDS.8618027854.1	fepG	Cluster_2340	ferric enterobactin transport system permease protein fepG	49.5655	7.75488	-2.67616	2.40797e-05	0.000199819
E110019.CDS.8618006403.1	mreD	Cluster_402	rod shape-determining protein MreD	83.3451	12.9745	-2.68342	4.46797e-06	4.4414e-05
E110019.CDS.8618026940.1	rpsM	Cluster_49	30S ribosomal protein S13	35735.2	5524.45	-2.69345	0.00163573	0.00735042
E110019.CDS.8618013685.1		Cluster_6607	antitermination family protein	46.1724	7.12983	-2.69509	1.71039e-05	0.000147337
E110019.CDS.8618006000.1	fliR	Cluster_3491	flagellar biosynthetic protein FliR	6.51091	0	-2.70286	0.00246439	0.010374
E110019.CDS.8618015751.1	rhlE	Cluster_2840	ATP-dependent RNA helicase rhlE	1733.14	264.791	-2.71046	8.4725e-07	1.01339e-05
E110019.CDS.8618008449.1		Cluster_2538	acyltransferase family protein	264.848	40.2086	-2.71959	2.23345e-07	2.97203e-06
E110019.CDS.8618019176.1	rapA	Cluster_4379	RNA polymerase-associated protein rapA	1721.58	261.049	-2.72134	7.83294e-07	9.43398e-06
E110019.CDS.8618016265.1		Cluster_6223	type II secretion system (T2SS), E, N-terminal domain protein	25.7274	3.89936	-2.722	0.000266223	0.00157943
E110019.CDS.8618005118.1		Cluster_155	prolyl oligopeptidase family protein	77.0127	11.663	-2.72316	2.90782e-06	3.08134e-05
E110019.CDS.8618005721.1		Cluster_3300	putative membrane protein	17.0462	2.57911	-2.7245	0.00168309	0.00751685
E110019.CDS.8618022993.1	rpmJ	Cluster_38	ribosomal protein L36	7637.76	1154.8	-2.7255	4.35449e-05	0.000335284
E110019.CDS.8618026194.1	queA	Cluster_2653	tRNA ribosyltransferase-isomerase	456.77	68.728	-2.7325	1.39474e-07	1.97734e-06
E110019.CDS.8618008423.1		Cluster_4710	EF-P lysine aminoacylase GenX	267.368	40.1823	-2.73419	2.02234e-07	2.73305e-06
E110019.CDS.8618030505.2	queD	Cluster_2232	queuosine biosynthesis protein QueD	21.5278	3.23047	-2.73639	0.000386081	0.00217636
E110019.CDS.8618013774.1		Cluster_4972	bacterial extracellular solute-binding s, 3 family protein	181.75	27.2605	-2.73707	2.95106e-07	3.87737e-06
E110019.CDS.8618014684.1		Cluster_6125	conserved hypothetical protein	320.653	47.9109	-2.74259	1.17754e-07	1.68318e-06
E110019.CDS.8618011974.1	rpsK	Cluster_1133	30S ribosomal protein S11	32300.3	4810.58	-2.74727	0.00106385	0.00514905
E110019.CDS.8618020060.1		Cluster_1635	electron transport complex, RnfABCDGE type, G subunit	153.247	22.6747	-2.75671	6.05879e-07	7.48786e-06
E110019.CDS.8618026514.1		Cluster_6300	binding--dependent transport system inner membrane component family protein	1856.54	274.491	-2.75779	5.51531e-07	6.88157e-06
E110019.CDS.8618020554.1		Cluster_3014	binding--dependent transport system inner membrane component family protein	679.045	99.8176	-2.76614	1.13048e-07	1.62483e-06
E110019.CDS.8618020848.1		Cluster_3230	conserved hypothetical protein	8.89051	1.30271	-2.77075	0.0160162	0.0493676
E110019.CDS.8618006838.1		Cluster_428	prepilin-type N-terminal cleavage/methylation domain protein	6.86124	0	-2.77847	0.00141797	0.00658134
E110019.CDS.8618005441.1	kdpC	Cluster_1711	K+-transporting ATPase, C subunit	13.371	1.9453	-2.78105	0.00344594	0.0137705
E110019.CDS.8618010059.1	ttdT	Cluster_1752	L-tartrate/succinate antiporter	26.9536	3.89059	-2.79242	0.000121358	0.0008013
E110019.CDS.8618014761.1		Cluster_3899	conserved hypothetical protein	36.0557	5.18454	-2.79794	2.78352e-05	0.000226292
E110019.CDS.8618024065.1	hscB	Cluster_563	fe-S protein assembly co-chaperone HscB	184.449	26.4863	-2.7999	1.52544e-07	2.12784e-06
E110019.CDS.8618028671.1	fimH	Cluster_6152	protein fimH	31.7492	4.54195	-2.80534	5.78691e-05	0.000427689
E110019.CDS.8618026059.1		Cluster_5023	glycosyl transferase 2 family protein	195.36	27.9469	-2.80538	2.10067e-07	2.81695e-06
E110019.CDS.8618017181.1		Cluster_7274	histidine kinase-, DNA gyrase B-, and HSP90-like ATPase family protein	55.0276	7.79873	-2.81885	5.86229e-06	5.62758e-05
E110019.CDS.8618009306.1		Cluster_5071	type II secretion system (T2SS), M family protein	50.7575	7.15614	-2.82637	6.73772e-06	6.3393e-05
E110019.CDS.8618031268.1		Cluster_2248	putative epaO1 protein	23.1032	3.24801	-2.83047	0.000192837	0.00119586
E110019.CDS.8618020043.1		Cluster_6063	type VII secretion system (T7SS), usher family protein	176.807	24.62	-2.84427	2.05893e-07	2.76811e-06
E110019.CDS.8618007900.1		Cluster_3502	radical SAM additional 4Fe4S-binding SPASM domain protein	51.564	7.15614	-2.84911	4.4517e-06	4.4372e-05
E110019.CDS.8618030434.1	rlmH	Cluster_371	rRNA large subunit m3Psi methyltransferase RlmH	412.877	56.4662	-2.87025	3.93672e-08	6.2069e-07
E110019.CDS.8618010955.1	rlmN	Cluster_2541	23S rRNA m2A2503 methyltransferase	591.091	80.3647	-2.87875	2.95696e-08	4.76317e-07
E110019.CDS.8618011563.1		Cluster_4940	sugar (and other) transporter family protein	192.638	25.9139	-2.89409	7.19397e-08	1.06035e-06
E110019.CDS.8618027070.1		Cluster_4780	methyltransferase domain protein	28.8441	3.86428	-2.9	5.88578e-05	0.000433764
E110019.CDS.8618010168.1	mgtA	Cluster_4421	magnesium-translocating P-type ATPase	1172.64	154.225	-2.92665	4.24909e-08	6.61916e-07
E110019.CDS.8618026370.1		Cluster_7	transposase family protein	34.6896	4.52441	-2.9387	2.33625e-05	0.000194177
E110019.CDS.8618027660.1	ygjV	Cluster_1065	inner membrane protein ygjV	14.877	1.93653	-2.94154	0.00101497	0.00493542
E110019.CDS.8618020691.1		Cluster_261	gram-negative pili assembly chaperone, C-terminal domain protein	20.023	2.59665	-2.94693	0.000240446	0.00144796
E110019.CDS.8618018214.1		Cluster_1233	conserved hypothetical protein	15.1921	1.9453	-2.96526	0.000848314	0.00420761
E110019.CDS.8618028580.1		Cluster_6841	conserved hypothetical protein	30.4184	3.89059	-2.96688	4.60019e-05	0.000351465
E110019.CDS.8618028086.1	ycdB	Cluster_2690	peroxidase ycdB	86.7768	11.0029	-2.97943	5.27091e-07	6.62429e-06
E110019.CDS.8618015308.1		Cluster_5984	TRAP transporter, DctM subunit	26.0425	3.24801	-3.00324	9.48196e-05	0.000645742
E110019.CDS.8618014178.1		Cluster_5064	yfaZ family protein	20.9329	2.58788	-3.01593	0.000173205	0.00108839
E110019.CDS.8618018835.1		Cluster_1522	phage integrase family protein	21.3527	2.60542	-3.03483	0.00016521	0.00104828
E110019.CDS.8618017420.1		Cluster_4908	integral membrane , PqiA family protein	345.737	42.1189	-3.03714	1.16039e-08	1.98603e-07
E110019.CDS.8618024213.1		Cluster_6979	conserved hypothetical protein	26.7432	3.23924	-3.04544	5.94199e-05	0.000437287
E110019.CDS.8618013029.2	mobB	Cluster_553	molybdopterin-guanine dinucleotide biosynthesis protein B	478.605	57.0825	-3.06771	3.32446e-09	6.38272e-08
E110019.CDS.8618022359.1	iscR	Cluster_3316	iron-sulfur cluster assembly transcription factor IscR	727.92	86.5976	-3.07138	3.78744e-09	7.21431e-08
E110019.CDS.8618014220.1	yeeF	Cluster_7326	inner membrane transport protein YeeF	312.943	36.8905	-3.08458	7.58153e-09	1.36023e-07
E110019.CDS.8618013636.1		Cluster_242	pseudouridine synthase, RluA family protein	165.116	19.4091	-3.08867	3.46791e-08	5.53482e-07
E110019.CDS.8618015759.1		Cluster_1717	polyprenyl P-hydroxybenzoate and phenylacrylic acid decarboxylase family protein	139.145	16.2137	-3.1013	4.16319e-08	6.51e-07
E110019.CDS.8618012163.1	yeiU	Cluster_6569	inner membrane protein yeiU	995.958	116.04	-3.10146	6.31902e-09	1.14159e-07
E110019.CDS.8618025470.1		Cluster_7	transposase family protein	250.143	29.0654	-3.10538	1.07661e-08	1.86099e-07
E110019.CDS.8618022389.1	apt	Cluster_1066	adenine phosphoribosyltransferase	190.566	22.0496	-3.11146	1.77698e-08	2.96335e-07
E110019.CDS.8618007166.1		Cluster_7185	conserved hypothetical protein	8.7506	0	-3.12938	0.000716904	0.00368371
E110019.CDS.8618024938.1		Cluster_1461	amino acid permease family protein	187.521	21.3544	-3.13444	1.54387e-08	2.59959e-07
E110019.CDS.8618009579.1		Cluster_6895	outer membrane autotransporter barrel domain protein	11.5169	1.30271	-3.14417	0.00160347	0.00726097
E110019.CDS.8618013488.1	nsrR	Cluster_4043	HTH-type transcriptional repressor nsrR	3619.02	404.183	-3.16252	1.74871e-07	2.40067e-06
E110019.CDS.8618016511.1	fepA	Cluster_5994	ferrienterobactin receptor	128.883	14.2509	-3.17694	4.9442e-08	7.56608e-07
E110019.CDS.8618007259.1	fhuB	Cluster_4562	iron(3+)-hydroxamate import system permease protein fhuB	41.1641	4.55072	-3.17722	4.95609e-06	4.84709e-05
E110019.CDS.8618026108.1		Cluster_697	conserved hypothetical protein	158.226	16.9089	-3.22613	8.48431e-09	1.51178e-07
E110019.CDS.8618019248.2		Cluster_1117	conserved hypothetical protein	12.1118	1.29394	-3.22657	0.00126796	0.00599743
E110019.CDS.8618005520.1	rimI	Cluster_1403	ribosomal-protein-alanine acetyltransferase	298.27	31.7498	-3.2318	2.7359e-09	5.35145e-08
E110019.CDS.8618020810.1	rnpA	Cluster_74	ribonuclease P protein component	2583.54	272.686	-3.24404	2.6012e-08	4.21622e-07
E110019.CDS.8618023509.1		Cluster_1363	conserved hypothetical protein	6.09117	0.642586	-3.24476	0.0146418	0.0459576
E110019.CDS.8618005453.2	livF	Cluster_915	high-affinity branched-chain amino acid transport ATP-binding protein LivF	12.5316	1.29394	-3.27572	0.00120885	0.0057545
E110019.CDS.8618031250.1	epaP	Cluster_178	type III secretion apparatus protein, YscR/HrcR family	6.37099	0.651356	-3.29	0.0143168	0.0450636
E110019.CDS.8618011884.1	yddA	Cluster_4584	inner membrane ABC transporter ATP-binding protein YddA	37.945	3.87305	-3.29237	3.48124e-06	3.56553e-05
E110019.CDS.8618015910.1		Cluster_4199	amino acid permease family protein	312.767	31.6884	-3.30306	1.10581e-09	2.28314e-08
E110019.CDS.8618005204.1	metA	Cluster_2498	homoserine O-succinyltransferase	180.806	18.2029	-3.3122	2.6837e-09	5.26916e-08
E110019.CDS.8618025891.1		Cluster_779	transporter, betaine/carnitine/choline transporter family protein	1082.07	107.864	-3.32651	6.18636e-10	1.32335e-08
E110019.CDS.8618023124.1		Cluster_5241	eamA-like transporter family protein	794.517	78.472	-3.33983	3.52887e-10	7.94836e-09
E110019.CDS.8618005546.1		Cluster_6482	resolvase, N terminal domain protein	238.827	23.2997	-3.35758	2.12447e-09	4.18697e-08
E110019.CDS.8618015506.1		Cluster_6840	tonB dependent receptor family protein	917.118	89.0802	-3.36393	4.8138e-10	1.06128e-08
E110019.CDS.8618024335.1		Cluster_1234	conserved hypothetical protein	10.326	0	-3.36821	0.000188738	0.00117324
E110019.CDS.8618007423.1		Cluster_2366	branched-chain amino acid transport system / permease component family protein	47.1859	4.55949	-3.37141	7.97785e-07	9.5862e-06
E110019.CDS.8618016675.1		Cluster_1228	conserved hypothetical protein	6.79073	0.651356	-3.38205	0.0138497	0.0439658
E110019.CDS.8618022563.1		Cluster_967	phage lysozyme family protein	6.79073	0.651356	-3.38205	0.0138497	0.0439658
E110019.CDS.8618012559.1	uhpC	Cluster_4300	regulatory protein uhpC	20.478	1.95407	-3.38952	6.54724e-05	0.000475109
E110019.CDS.8618007649.1	fis	Cluster_98	DNA-binding protein fis	1004.59	95.813	-3.39024	4.45063e-10	9.93846e-09
E110019.CDS.8618025411.1	mdfA	Cluster_4312	multidrug transporter MdfA	76.204	7.12983	-3.41793	7.1848e-08	1.06035e-06
E110019.CDS.8618021673.1		Cluster_682	putative colanic acid polymerase WcaD	7.00115	0.651356	-3.42608	0.00851949	0.0294045
E110019.CDS.8618024576.1		Cluster_1508	recombinase family protein	21.2822	1.95407	-3.44509	6.7503e-05	0.000488481
E110019.CDS.8618007499.1		Cluster_5861	conserved hypothetical protein	7.35149	0.651356	-3.49652	0.00527853	0.0197869
E110019.CDS.8618016400.1	ccmA	Cluster_5886	heme ABC exporter, ATP-binding protein CcmA	551.471	48.4044	-3.51008	2.62593e-10	6.07231e-09
E110019.CDS.8618017885.1	gcd	Cluster_4616	quinoprotein glucose dehydrogenase	3700.48	322.869	-3.51869	8.86967e-09	1.56437e-07
E110019.CDS.8618027828.1		Cluster_4496	hypothetical protein	45.1577	3.89936	-3.53366	3.12076e-07	4.07973e-06
E110019.CDS.8618011100.1	ybcI	Cluster_1355	inner membrane protein ybcI	30.9791	2.58788	-3.58145	3.82335e-06	3.87022e-05
E110019.CDS.8618030940.1		Cluster_3954	putative ycjB protein	7.73597	0.642586	-3.58962	0.00636388	0.0231477
E110019.CDS.8618029384.1	dusB	Cluster_2480	tRNA-dihydrouridine synthase B	4320.64	355.928	-3.60159	1.04507e-08	1.8125e-07
E110019.CDS.8618015855.1		Cluster_412	integrase core domain protein	47.1506	3.87305	-3.60573	3.16446e-07	4.12649e-06
E110019.CDS.8618021936.1		Cluster_719	small Multidrug Resistance family protein	15.8223	1.29394	-3.61211	0.000170419	0.00107478
E110019.CDS.8618018084.1		Cluster_3103	bacterial regulatory helix-turn-helix s, AraC family protein	453.634	36.9431	-3.61815	2.15528e-11	6.04612e-10
E110019.CDS.8618016370.1		Cluster_3387	conserved hypothetical protein	7.94639	0.642586	-3.62834	0.00401637	0.0157122
E110019.CDS.8618021894.1	yhdY	Cluster_2754	inner membrane amino-acid ABC transporter permease protein yhdY	327.201	25.9928	-3.65399	2.48415e-11	6.87501e-10
E110019.CDS.8618007265.1		Cluster_466	hok/gef family protein	49.0081	3.89059	-3.65496	1.23535e-07	1.76097e-06
E110019.CDS.8618011811.1		Cluster_1734	efflux transporter, outer membrane factor (OMF) lipo, NodT family protein	8.1557	0.642586	-3.66585	0.00612537	0.0224281
E110019.CDS.8618008739.1	entB	Cluster_2990	isochorismatase	33.1483	2.59665	-3.67421	2.53761e-06	2.72231e-05
E110019.CDS.8618012389.1		Cluster_4329	putative transport protein YifK	557.907	41.5201	-3.74814	5.30089e-12	1.67155e-10
E110019.CDS.8618010416.1	gspD	Cluster_4640	type II secretion system protein D	806.035	58.4641	-3.78522	5.7456e-12	1.80086e-10
E110019.CDS.8618028684.1	gspC	Cluster_3203	type II secretion system protein C	363.341	25.9665	-3.8066	8.56704e-12	2.57655e-10
E110019.CDS.8618012900.1	yojI	Cluster_4251	ABC transporter ATP-binding protein YojI	91.2584	6.46094	-3.82014	2.09787e-09	4.15028e-08
E110019.CDS.8618014833.1		Cluster_818	conserved hypothetical protein	18.4828	1.30271	-3.8266	4.04243e-05	0.000315807
E110019.CDS.8618013449.1	gspL	Cluster_2994	type II secretion system protein L	175.859	12.3056	-3.83704	9.58558e-11	2.48128e-09
E110019.CDS.8618024855.1	hokA	Cluster_1210	HokA domain protein	37.4548	2.58788	-3.85531	4.63157e-07	5.87758e-06
E110019.CDS.8618028434.1	pppA	Cluster_3180	leader peptidase pppA	322.004	22.111	-3.86424	6.43819e-12	1.99392e-10
E110019.CDS.8618022636.1		Cluster_2166	rbsD / FucU transport family protein	1022.3	69.6448	-3.87566	4.9675e-12	1.58564e-10
E110019.CDS.8618009173.1		Cluster_802	putative membrane protein	9.76636	0.651356	-3.9063	0.00144509	0.0066715
E110019.CDS.8618022629.1	fes	Cluster_2733	enterochelin esterase	9.76636	0.651356	-3.9063	0.00144509	0.0066715
E110019.CDS.8618006690.1	entC	Cluster_4930	isochorismate synthase entC	68.3986	4.52441	-3.91817	7.90049e-09	1.41259e-07
E110019.CDS.8618025461.1		Cluster_4888	imelysin family protein	99.0308	6.4434	-3.94198	5.72123e-10	1.23517e-08
E110019.CDS.8618022639.1		Cluster_3213	putative acetaldehyde dehydrogenase 2	10.1167	0.651356	-3.95715	0.000937004	0.00459494
E110019.CDS.8618020681.1	glpD	Cluster_5887	aerobic glycerol-3-phosphate dehydrogenase	651.328	40.0157	-4.02475	7.07586e-13	2.43813e-11
E110019.CDS.8618011778.1	fimG	Cluster_397	protein fimG	16.2773	0	-4.02479	2.97263e-06	3.13089e-05
E110019.CDS.8618007871.1		Cluster_6497	integrase core domain protein	53.3476	3.24801	-4.0378	1.75374e-08	2.93399e-07
E110019.CDS.8618011830.1		Cluster_2235	conserved hypothetical protein	162.595	9.76156	-4.05803	2.1503e-11	6.04612e-10
E110019.CDS.8618026501.1		Cluster_5445	conserved hypothetical protein	95.6321	5.20207	-4.20034	2.14168e-10	5.11154e-09
E110019.CDS.8618016168.1	fiu	Cluster_6848	catecholate siderophore receptor fiu	283.674	14.8321	-4.25744	3.80814e-13	1.36647e-11
E110019.CDS.8618007803.1		Cluster_2080	(2,3-dihydroxybenzoyl)adenylate synthase	89.4362	4.55072	-4.29669	2.02685e-10	4.88227e-09
E110019.CDS.8618006229.1		Cluster_923	putative predicted protein	12.8466	0.651356	-4.3018	0.000223209	0.00135829
E110019.CDS.8618022595.1	gspE	Cluster_4197	type II secretion system protein E	788.746	37.7172	-4.38626	1.04863e-14	4.96003e-13
E110019.CDS.8618030084.1	efeU	Cluster_6275	ferrous iron permease efeU	71.0273	3.23047	-4.45856	2.94791e-10	6.75681e-09
E110019.CDS.8618011000.1		Cluster_5152	putative predicted protein	14.248	0.642586	-4.47073	4.9885e-05	0.000376891
E110019.CDS.8618025568.1		Cluster_1340	putative RNA polymerase sigma factor fecI	418.196	18.7051	-4.48267	9.76525e-15	4.7045e-13
E110019.CDS.8618022740.1	fhuF	Cluster_5070	siderophore-iron reductase FhuF	29.0886	1.29394	-4.49061	5.09347e-07	6.41678e-06
E110019.CDS.8618011444.1	pitA	Cluster_1306	low-affinity inorganic phosphate transporter 1	23.5582	0	-4.55816	6.65171e-08	9.91657e-07
E110019.CDS.8618020331.1		Cluster_951	putative acrEF/envCD operon repressor	15.1569	0.642586	-4.55994	6.04522e-05	0.000444256
E110019.CDS.8618025010.1	gspH	Cluster_1758	type II secretion system protein H	107.99	3.89059	-4.79476	3.39461e-12	1.10388e-10
E110019.CDS.8618024931.1	gspF	Cluster_4910	type II secretion system protein F	234.422	8.43254	-4.797	1.41e-14	6.4353e-13
E110019.CDS.8618018111.1		Cluster_2448	periplasmic binding family protein	4066.29	139.79	-4.86238	1.55574e-13	5.99593e-12
E110019.CDS.8618020534.1		Cluster_7472	fecR family protein	524.844	17.4814	-4.908	1.02373e-16	7.50207e-15
E110019.CDS.8618016780.1	fecA	Cluster_4624	fe(3+) dicitrate transport protein fecA	17459.7	562.29	-4.95657	9.52846e-10	1.99103e-08
E110019.CDS.8618012281.1	gspJ	Cluster_1723	type II secretion system protein J	62.3427	1.95407	-4.99567	1.70772e-10	4.17149e-09
E110019.CDS.8618011670.1		Cluster_5288	ABC transporter family protein	845.656	25.9139	-5.02827	1.8543e-17	1.55612e-15
E110019.CDS.8618029811.1	gspI	Cluster_2249	type II secretion system protein I	67.1383	1.93653	-5.11559	6.21674e-11	1.65029e-09
E110019.CDS.8618013425.1		Cluster_6366	fecCD transport family protein	1073.4	22.6922	-5.56384	1.23808e-19	1.19291e-17
E110019.CDS.8618007758.1		Cluster_6376	type II secretion system (T2SS), K family protein	143.062	2.60542	-5.77898	2.69357e-15	1.43007e-13
E110019.CDS.8618029308.1	fecD	Cluster_6182	fe(3+) dicitrate transport system permease protein fecD	741.098	12.9394	-5.83982	8.66496e-21	1.07342e-18
E110019.CDS.8618005319.1	gspG	Cluster_5168	type II secretion system protein G	74.7685	0.642586	-6.8624	3.09735e-13	1.15111e-11
aThese are locus ids that were generated by an in-house annotation pipeline.
bLFC is the log2 fold-change value of the read counts. Any read counts that were zero were considered one for the LFC calculation.

## Sheet: DMEM 0.5 vs. DMEM 0.2
Locus IDa	Gene ID	LS-BSR Cluster ID	Predicted Protein Function	Read Counts (DMEM 0.2)	Read Counts (DMEM 0.5)	LFC (DMEM 0.5/ DMEM 0.2)b	p-value	FDR
E110019.CDS.8618008488.1		Cluster_1179	napD family protein	1.617	85.8991	5.73125	1.80725e-11	7.23873e-09
E110019.CDS.8618030011.1	nikC	Cluster_930	nickel ABC transporter, permease subunit NikC	6.0181	304.293	5.66001	3.77572e-16	1.96602e-12
E110019.CDS.8618005795.1	nrfB	Cluster_212	cytochrome c nitrite reductase, pentaheme subunit	2.156	97.6414	5.50107	8.21454e-12	3.88847e-09
E110019.CDS.8618005161.1	nikD	Cluster_84	nickel import ATP-binding protein NikD	3.54805	155.249	5.45141	3.08435e-13	3.19973e-10
E110019.CDS.8618006616.1		Cluster_1935	conserved hypothetical protein	0.538999	19.8685	5.20406	1.79526e-05	0.00112074
E110019.CDS.8618015305.1	nikB	Cluster_938	nickel ABC transporter, permease subunit NikB	3.16608	108.895	5.10409	1.20218e-11	5.21644e-09
E110019.CDS.8618015806.1	nikC	Cluster_930	nickel ABC transporter, permease subunit NikC	9.3412	290.221	4.9574	3.91965e-14	8.69878e-11
E110019.CDS.8618007190.1		Cluster_2800	cobalt transport family protein	2.47005	64.9485	4.71668	1.73612e-09	4.51998e-07
E110019.CDS.8618018801.1		Cluster_2109	cytochrome C biogenesis family protein	0.696026	15.8045	4.50505	5.97669e-05	0.00299237
E110019.CDS.8618026389.1		Cluster_144	molybdopterin oxidoreductase family protein	4.78307	103.941	4.44168	4.32593e-10	1.32929e-07
E110019.CDS.8618023633.1		Cluster_139	conserved hypothetical protein	2.695	57.0575	4.40406	3.27106e-08	5.49433e-06
E110019.CDS.8618005836.1		Cluster_4386	nitrate reductase, alpha subunit	26.2284	531.347	4.34045	5.01178e-14	8.69878e-11
E110019.CDS.8618023406.1	ccmD	Cluster_3908	heme exporter protein CcmD	0	19.0751	4.25362	2.59796e-06	0.000218187
E110019.CDS.8618029630.1	nikB	Cluster_938	nickel ABC transporter, permease subunit NikB	5.79315	109.232	4.2369	5.88618e-10	1.70274e-07
E110019.CDS.8618011863.1	napA	Cluster_4418	periplasmic nitrate reductase, large subunit	503.169	9401.21	4.22373	7.77268e-13	4.49693e-10
E110019.CDS.8618008851.1	nikE	Cluster_111	nickel import ATP-binding protein NikE	8.7131	161.769	4.21461	2.36762e-10	8.80587e-08
E110019.CDS.8618010133.1	nikA	Cluster_1116	nickel ABC transporter, nickel/metallophore periplasmic binding protein	33.5494	609.222	4.18261	4.16586e-13	3.19973e-10
E110019.CDS.8618012260.1	nikE	Cluster_111	nickel import ATP-binding protein NikE	8.87012	158.787	4.162	2.74797e-10	9.53911e-08
E110019.CDS.8618021944.1	nikA	Cluster_1116	nickel ABC transporter, nickel/metallophore periplasmic binding protein	35.0094	626.591	4.16171	4.91604e-13	3.19973e-10
E110019.CDS.8618011190.1		Cluster_4794	putative nitrite transporter	41.4562	707.574	4.09322	4.68464e-13	3.19973e-10
E110019.CDS.8618006943.1		Cluster_855	conserved hypothetical protein	4.4011	74.2103	4.07568	8.48677e-09	1.69964e-06
E110019.CDS.8618024565.1	nikD	Cluster_84	nickel import ATP-binding protein NikD	9.49823	151.615	3.99661	6.72703e-10	1.84356e-07
E110019.CDS.8618006020.1		Cluster_165	ferredoxin-type , NapH/MauN family protein	52.2998	833.228	3.99383	4.65725e-13	3.19973e-10
E110019.CDS.8618014188.1	narH	Cluster_7255	nitrate reductase, beta subunit	10.8012	171.083	3.98543	4.33992e-10	1.32929e-07
E110019.CDS.8618019829.1	yeaI	Cluster_1684	inner membrane protein YeaI	4.17616	63.0212	3.91559	4.44675e-08	6.6155e-06
E110019.CDS.8618009320.1	nrfD	Cluster_6181	cytochrome c nitrite reductase, NrfD subunit	6.71413	84.1722	3.64807	3.08563e-08	5.35563e-06
E110019.CDS.8618011108.1	iraD	Cluster_2047	anti-adapter protein iraD	22.0734	258.895	3.55199	3.35545e-09	8.06608e-07
E110019.CDS.8618011823.1		Cluster_7490	conserved hypothetical protein	30.6083	340.442	3.47541	3.40798e-09	8.06608e-07
E110019.CDS.8618030236.1		Cluster_350	mauM/NapG ferredoxin-type family protein	24.5223	261.431	3.41427	9.12039e-09	1.75888e-06
E110019.CDS.8618012705.1		Cluster_4830	DMSO reductase anchor subunit family protein	12.1932	128.696	3.39981	4.26843e-08	6.53697e-06
E110019.CDS.8618029259.1		Cluster_1435	putative DNA-binding protein	10.1731	103.123	3.34154	3.01042e-07	3.52391e-05
E110019.CDS.8618030406.1		Cluster_2501	bacterial regulatory helix-turn-helix , lysR family protein	1.39205	13.8322	3.31275	0.000566067	0.0196501
E110019.CDS.8618025934.1		Cluster_6983	conserved hypothetical protein	29.0804	288.837	3.31213	2.7386e-08	4.9172e-06
E110019.CDS.8618019229.1		Cluster_1067	nitrate reductase cytochrome c-type subunit family protein	28.9446	285.394	3.30159	6.61471e-09	1.41428e-06
E110019.CDS.8618012289.1		Cluster_1287	ABC transporter family protein	5.86107	57.322	3.28985	2.31134e-06	0.000199877
E110019.CDS.8618022860.1		Cluster_7159	polysulphide reductase, NrfD family protein	40.0386	388.874	3.27984	4.2683e-09	9.66306e-07
E110019.CDS.8618012194.1	narJ	Cluster_5258	nitrate reductase molybdenum cofactor assembly chaperone	2.08808	20.1589	3.27117	8.65612e-05	0.00402432
E110019.CDS.8618009878.1	narK	Cluster_4345	nitrite extrusion protein 1	9.18418	87.4894	3.25189	3.13735e-07	3.55135e-05
E110019.CDS.8618015234.1	napF	Cluster_5220	ferredoxin-type protein NapF	25.9823	245.741	3.24154	6.60004e-08	9.04379e-06
E110019.CDS.8618008254.1	nirD	Cluster_2206	nitrite reductase [NAD(P)H small subunit	31.6651	294.343	3.21653	3.82155e-08	6.02995e-06
E110019.CDS.8618027628.1		Cluster_581	tat (twin-arginine translocation) pathway signal sequence domain protein	33.2778	301.868	3.18129	1.28922e-08	2.39748e-06
E110019.CDS.8618023258.1	nirB	Cluster_6067	nitrite reductase [NAD(P)H, large subunit	1092.04	9626.63	3.14001	3.57577e-08	5.81845e-06
E110019.CDS.8618028061.1		Cluster_6156	peptidase U32 family protein	24.9722	218.438	3.12883	2.71483e-07	3.28747e-05
E110019.CDS.8618018496.1		Cluster_2982	cytochrome c family protein	3.16608	27.5918	3.12347	3.9576e-05	0.00214659
E110019.CDS.8618013288.1		Cluster_2581	2-hydroxyglutaryl-CoA dehydratase, D-component family protein	18.5933	149.574	3.008	5.34382e-07	5.67862e-05
E110019.CDS.8618014611.1	nrfA	Cluster_7115	cytochrome c-552	149.782	1198.87	3.00074	6.79029e-09	1.41428e-06
E110019.CDS.8618018528.1	bioD	Cluster_3572	dethiobiotin synthase	52.9279	421.591	2.99375	6.90502e-08	9.21908e-06
E110019.CDS.8618006040.1	nrfC	Cluster_3540	cytochrome c nitrite reductase, Fe-S protein	6.33215	50.0117	2.9815	4.97972e-06	0.00037042
E110019.CDS.8618026883.1	yddG	Cluster_3194	inner membrane protein yddG	2.47005	19.5072	2.9814	0.000987131	0.0305952
E110019.CDS.8618014775.1	ackA	Cluster_5935	acetate kinase	9.18418	71.4204	2.95911	2.8716e-06	0.000230038
E110019.CDS.8618024181.1		Cluster_2506	radical SAM superfamily protein	26.8353	208.598	2.95852	7.86576e-07	7.87635e-05
E110019.CDS.8618007160.1	hypD	Cluster_406	hydrogenase expression/formation protein HypD	52.0536	402.998	2.9527	6.4085e-08	9.04379e-06
E110019.CDS.8618019245.2	ccmB	Cluster_3586	heme exporter protein CcmB	19.5143	148.296	2.92588	1.33448e-06	0.000126339
E110019.CDS.8618025200.1	dmsB	Cluster_3294	dimethylsulfoxide reductase, chain B	15.4951	116.715	2.9131	2.34156e-06	0.000199877
E110019.CDS.8618016654.1	hypE	Cluster_2330	hydrogenase expression/formation protein HypE	35.8625	267.469	2.89883	3.56822e-07	3.87078e-05
E110019.CDS.8618017629.1		Cluster_2810	transporter, anaerobic C4-dicarboxylate uptake C family protein	37.4115	271.803	2.861	3.386e-07	3.75125e-05
E110019.CDS.8618020295.1	hypC	Cluster_1193	hydrogenase assembly chaperone HypC/HupF	7.6351	54.6046	2.8383	1.89013e-05	0.00115787
E110019.CDS.8618020929.1	ilvA	Cluster_4979	threonine ammonia-lyase	9.18418	64.5422	2.81302	5.92903e-06	0.000428784
E110019.CDS.8618023176.1		Cluster_168	periplasmic nitrate (or nitrite) reductase c-type cytochrome, NapC/NirT family protein	72.4209	504.266	2.79971	1.2802e-07	1.62586e-05
E110019.CDS.8618021008.1		Cluster_4271	conserved hypothetical protein	155.303	1056.98	2.76678	6.44633e-08	9.04379e-06
E110019.CDS.8618010790.1	dmsA	Cluster_6002	anaerobic dimethyl sulfoxide reductase chain A	327.341	2212.43	2.75677	1.22538e-07	1.59514e-05
E110019.CDS.8618021143.1	dcuB	Cluster_2992	anaerobic C4-dicarboxylate transporter DcuB	39.0497	263.642	2.7552	7.72251e-07	7.87635e-05
E110019.CDS.8618028585.1	putA	Cluster_5514	bifunctional protein putA	81.7833	530.713	2.69805	6.40385e-07	6.66897e-05
E110019.CDS.8618019980.1		Cluster_5628	conserved hypothetical protein	1674.18	10667.5	2.6717	1.388e-05	0.000903413
E110019.CDS.8618010610.1		Cluster_1701	fimbrial family protein	34.5595	218.32	2.65929	3.58755e-06	0.000274711
E110019.CDS.8618019255.1		Cluster_6289	conserved hypothetical protein	10.8903	65.9823	2.59904	2.1408e-05	0.00129618
E110019.CDS.8618008856.1	uhpA	Cluster_5119	transcriptional regulatory protein uhpA	9.49823	55.3446	2.54271	0.00018307	0.00772655
E110019.CDS.8618021094.1	ccmF	Cluster_2205	cytochrome c-type biogenesis protein CcmF	12.5752	72.5042	2.52748	2.73441e-05	0.00161797
E110019.CDS.8618025185.1	hypB	Cluster_182	hydrogenase accessory protein HypB	94.7405	542.444	2.51742	8.75306e-07	8.59947e-05
E110019.CDS.8618009050.1		Cluster_2814	conserved hypothetical protein	70.2861	402.089	2.5162	2.86666e-06	0.000230038
E110019.CDS.8618027389.1		Cluster_6138	bacterial regulatory , Fis family protein	22.7015	126.506	2.47834	1.18231e-05	0.000789267
E110019.CDS.8618006195.1	gpt	Cluster_5186	xanthine phosphoribosyltransferase	228.285	1257.48	2.46163	5.87929e-06	0.000428784
E110019.CDS.8618025415.1		Cluster_6588	conserved hypothetical protein	17.1333	93.4773	2.44781	3.2676e-05	0.0018295
E110019.CDS.8618013621.1		Cluster_5698	msyB family protein	6.24305	33.6506	2.43031	0.00114132	0.0341545
E110019.CDS.8618027911.1	nrdD	Cluster_7230	anaerobic ribonucleoside-triphosphate reductase	435.544	2346.43	2.42958	2.74492e-06	0.00022687
E110019.CDS.8618013125.1	ccmA	Cluster_5333	heme ABC exporter, ATP-binding protein CcmA	89.5075	465.463	2.37858	3.56696e-06	0.000274711
E110019.CDS.8618027760.1	ccmC	Cluster_3481	heme exporter CcmC family protein	42.08	213.698	2.34437	2.20525e-05	0.00131986
E110019.CDS.8618017526.1		Cluster_365	conserved hypothetical protein	10.4871	53.087	2.33974	0.000388571	0.0146615
E110019.CDS.8618006619.1	moaB	Cluster_5200	molybdenum cofactor biosynthesis protein B	88.4763	447.819	2.33955	9.22462e-06	0.000640434
E110019.CDS.8618009954.1	frdC	Cluster_561	fumarate reductase subunit C	30.1372	150.44	2.31957	7.46768e-05	0.00356736
E110019.CDS.8618005486.1		Cluster_6390	POTRA domain, ShlB-type family protein	47.3597	235.713	2.3153	3.08246e-05	0.0017446
E110019.CDS.8618009235.1		Cluster_6009	formate dehydrogenase, alpha subunit	33.6385	166.651	2.30864	4.91972e-05	0.0025617
E110019.CDS.8618019440.1	dmlR	Cluster_2504	HTH-type transcriptional regulator DmlR	12.4182	60.9521	2.29522	0.000379356	0.0144183
E110019.CDS.8618022816.1		Cluster_979	phosphocarrier, HPr family protein	850.018	4163.79	2.29233	1.68653e-06	0.000154066
E110019.CDS.8618027915.1	nikR	Cluster_1260	nickel-responsive transcriptional regulator NikR	27.4634	133.425	2.28045	0.000135509	0.00597961
E110019.CDS.8618017581.1	frdB	Cluster_320	fumarate reductase iron-sulfur subunit	209.068	1005.67	2.26611	7.15491e-06	0.000510351
E110019.CDS.8618023371.1	yciE	Cluster_1382	protein yciE	6.40007	30.7656	2.26516	0.00138271	0.0389177
E110019.CDS.8618010603.1	ompW	Cluster_2922	outer membrane protein W	64.4886	308.644	2.25883	1.29061e-05	0.00085066
E110019.CDS.8618027223.1	pfkB	Cluster_2522	1-phosphofructokinase	569.643	2709.96	2.25014	1.40168e-06	0.000130331
E110019.CDS.8618025856.1	pepE	Cluster_3561	peptidase E	41.8806	196.839	2.23266	7.99818e-05	0.00378605
E110019.CDS.8618022943.1	fumB	Cluster_7292	fumarate hydratase class I, anaerobic	72.353	337.391	2.2213	3.06642e-05	0.0017446
E110019.CDS.8618013978.1	hybO	Cluster_374	hydrogenase-2 small chain	139.515	638.901	2.19517	9.46941e-06	0.000648779
E110019.CDS.8618019450.1		Cluster_2805	conserved hypothetical protein	16.3482	74.4956	2.18802	0.000428196	0.0157015
E110019.CDS.8618023820.1		Cluster_1855	conserved hypothetical protein	38.6466	173.453	2.16613	0.000184001	0.00772655
E110019.CDS.8618015171.1	dmlR	Cluster_7322	HTH-type transcriptional regulator DmlR	9.02715	40.4821	2.16494	0.00136029	0.0384947
E110019.CDS.8618024310.1	plsY	Cluster_841	acyl-phosphate glycerol 3-phosphate acyltransferase	18.9965	83.7783	2.14085	0.0003318	0.0129901
E110019.CDS.8618020493.1	hypF	Cluster_6845	carbamoyltransferase HypF	31.5505	139.033	2.13969	0.000231242	0.00948093
E110019.CDS.8618006124.1	iraP	Cluster_1149	anti-adapter protein iraP	11.9683	51.7179	2.11145	0.000420941	0.015545
E110019.CDS.8618020446.1		Cluster_1199	putative predicted protein	25.7573	111.249	2.11074	0.000440873	0.0159418
E110019.CDS.8618028018.1	nikR	Cluster_1260	nickel-responsive transcriptional regulator NikR	32.2465	139.152	2.10945	0.000292219	0.0117952
E110019.CDS.8618011873.1		Cluster_4618	anaerobic dimethyl sulfoxide reductase, A subunit, DmsA/YnfE family protein	78.1462	334.074	2.09592	6.34522e-05	0.00311694
E110019.CDS.8618025873.1		Cluster_986	conserved hypothetical protein	21.4453	91.0886	2.08661	0.000874317	0.0277596
E110019.CDS.8618028365.1		Cluster_6839	aldehyde ferredoxin oxidoreductase, domains 2 & 3 family protein	20.1424	84.072	2.06139	0.000324805	0.0129104
E110019.CDS.8618021114.1		Cluster_1589	conserved hypothetical protein	14.1031	58.6928	2.05717	0.00126145	0.0366947
E110019.CDS.8618008540.1		Cluster_7071	transposase family protein	67.2559	278.752	2.05125	0.00032817	0.0129453
E110019.CDS.8618026068.1	cysW	Cluster_4844	sulfate ABC transporter, permease protein CysW	23.3976	96.404	2.04274	0.000650969	0.0220104
E110019.CDS.8618015819.1	frdD	Cluster_361	fumarate reductase subunit D	74.8019	299.197	1.99995	0.000158263	0.00692501
E110019.CDS.8618024828.1		Cluster_3015	ABC-2 type transporter family protein	33.3033	133.093	1.9987	0.000631351	0.0215443
E110019.CDS.8618025826.1		Cluster_625	phosphoglucomutase/phosphomannomutase, C-terminal domain protein	6316.62	1562.63	-2.01517	0.000130065	0.00578845
E110019.CDS.8618012896.1		Cluster_3692	conserved hypothetical protein	574.588	138.449	-2.05318	0.000161968	0.00702808
E110019.CDS.8618031398.1		Cluster_7381	aminotransferase class-V family protein	4623.07	1110.72	-2.05735	6.16653e-05	0.00305801
E110019.CDS.8618021099.1		Cluster_5002	conserved hypothetical protein	399.512	95.1767	-2.06956	7.24345e-05	0.00349228
E110019.CDS.8618022230.1	sdhB	Cluster_3602	succinate dehydrogenase iron-sulfur subunit	1498.13	350.97	-2.09375	6.72633e-05	0.00327327
E110019.CDS.8618031326.1		Cluster_4763	NAD dependent epimerase/dehydratase family protein	2059.9	478.084	-2.10724	3.55253e-05	0.00196788
E110019.CDS.8618005501.1	ycgF	Cluster_2617	blue light- and temperature-regulated antirepressor YcgF	835.64	193.475	-2.11073	4.26035e-05	0.00228698
E110019.CDS.8618017261.1		Cluster_3676	conserved hypothetical protein	92.3128	20.7829	-2.15113	0.00105658	0.0319863
E110019.CDS.8618026205.1		Cluster_1071	conserved hypothetical protein	29.3054	6.49435	-2.17391	0.00144385	0.04042
E110019.CDS.8618010385.1	rplT	Cluster_369	ribosomal protein L20	273.518	59.5312	-2.19991	0.000172932	0.00738078
E110019.CDS.8618017691.1		Cluster_2304	glycosyl transferase 8 C-terminal family protein	1195.29	259.935	-2.20114	1.61908e-05	0.00102811
E110019.CDS.8618016965.1	rpmG	Cluster_55	ribosomal protein L33	572.186	123.707	-2.20955	9.10636e-05	0.00415937
E110019.CDS.8618031676.1		Cluster_7018	putative yajA protein	54.0015	11.5453	-2.22569	0.000873172	0.0277596
E110019.CDS.8618027589.1		Cluster_1955	conserved hypothetical protein	34.9415	7.09589	-2.29988	0.000937233	0.0293986
E110019.CDS.8618023396.1		Cluster_3501	conserved hypothetical protein	52.7241	10.1019	-2.38383	0.000166389	0.00716021
E110019.CDS.8618026468.1		Cluster_4573	AAA ATPase domain protein	2697.6	509.643	-2.40412	2.2773e-06	0.000199877
E110019.CDS.8618024911.1	rplY	Cluster_810	50S ribosomal protein L25	1909	357.16	-2.41817	1.16014e-05	0.000784527
E110019.CDS.8618016168.1	fiu	Cluster_6848	catecholate siderophore receptor fiu	1397.13	259.242	-2.43009	1.74376e-06	0.000156547
E110019.CDS.8618031141.2		Cluster_6980	plasmid stability family protein	295.464	53.5867	-2.46304	3.34223e-06	0.000263682
E110019.CDS.8618031240.1		Cluster_5754	cag pathogenicity island Cag12 family protein	30.4725	5.33965	-2.51269	0.000270555	0.0110061
E110019.CDS.8618023685.1	rplQ	Cluster_983	ribosomal protein L17	7489.94	1268.01	-2.56239	1.80799e-05	0.00112074
E110019.CDS.8618008814.1		Cluster_51	phage gp6-like head-tail connector family protein	21.3774	3.41571	-2.64583	0.00172069	0.0461836
E110019.CDS.8618022925.1		Cluster_1080	prophage tail fibre N-terminal family protein	75.969	11.6663	-2.70306	3.65811e-05	0.00200503
E110019.CDS.8618025243.1		Cluster_5872	L-serine ammonia-lyase	513.769	74.6616	-2.78268	3.99214e-06	0.000301262
E110019.CDS.8618025676.1	acpS	Cluster_384	holo-[acyl-carrier-protein synthase	17.9864	2.54968	-2.81852	0.00162435	0.0440521
E110019.CDS.8618018944.1		Cluster_11	putative oRF16-lacZ fusion protein	39325.3	5479.28	-2.8434	8.11468e-06	0.000570989
E110019.CDS.8618030634.1		Cluster_1522	phage integrase family protein	52.1851	7.0233	-2.89342	1.46782e-05	0.00094357
E110019.CDS.8618028845.1	rplS	Cluster_31	ribosomal protein L19	2628.58	346.797	-2.92212	3.04544e-07	3.52391e-05
E110019.CDS.8618025525.1	yhjX	Cluster_4900	inner membrane protein yhjX	190.537	22.9939	-3.05075	1.22453e-06	0.000118077
E110019.CDS.8618026789.1		Cluster_6579	gram-negative pili assembly chaperone, N-terminal domain protein	15.7625	1.68366	-3.22682	0.00095066	0.0296412
E110019.CDS.8618005626.1		Cluster_4866	conserved hypothetical protein	13.4962	1.1305	-3.57751	0.000512745	0.0179185
E110019.CDS.8618008319.1		Cluster_11	putative oRF16-lacZ fusion protein	1.29366e+06	107749	-3.5857	5.58528e-05	0.00282355
E110019.CDS.8618023858.1		Cluster_11	putative oRF16-lacZ fusion protein	1.37235e+06	107895	-3.66894	4.4848e-05	0.00235882
E110019.CDS.8618015435.1		Cluster_11	putative oRF16-lacZ fusion protein	1.37208e+06	107728	-3.6709	4.4294e-05	0.00235346
E110019.CDS.8618031506.1		Cluster_1798	degT/DnrJ/EryC1/StrS aminotransferase family protein	1103.03	77.2305	-3.83616	3.22329e-12	1.67837e-09
E110019.CDS.8618022563.1		Cluster_967	phage lysozyme family protein	12.1041	0.841829	-3.84583	0.000366707	0.01404
E110019.CDS.8618008231.1		Cluster_11	putative oRF16-lacZ fusion protein	1.66614e+06	114773	-3.85965	3.07182e-05	0.0017446
E110019.CDS.8618009828.1		Cluster_3919	conserved hypothetical protein	18.2113	1.1305	-4.0098	5.24485e-05	0.00270395
E110019.CDS.8618029533.1	zraP	Cluster_6510	zinc resistance-associated protein	9.3412	0.553154	-4.07786	0.00120683	0.0359083
E110019.CDS.8618027828.1		Cluster_4496	hypothetical protein	42.8651	2.52549	-4.08517	1.87236e-07	2.32128e-05
aThese are locus ids that were generated by an in-house annotation pipeline.
bLFC is the log2 fold-change value of the read counts. Any read counts that were zero were considered one for the LFC calculation.

## Sheet: DMEM 1 vs. DMEM 0.5
Locus IDa	Gene ID	LS-BSR Cluster ID	Predicted Protein Function	Read Counts (DMEM 0.5)	Read Counts (DMEM 1)	LFC (DMEM 1/ DMEM 0.5)b	p-value	FDR
E110019.CDS.8618018805.1	iucD	Cluster_5971	L-lysine 6-monooxygenase	2087.85	71569.4	5.09926	0.000118062	0.00945585
E110019.CDS.8618014805.1	modA	Cluster_3530	molybdate ABC transporter, periplasmic molybdate-binding protein	50.5959	1627.89	5.00784	4.84886e-12	2.52431e-08
E110019.CDS.8618025284.1		Cluster_6776	conserved hypothetical protein	1.13833	34.0808	4.90396	5.53132e-07	0.00014398
E110019.CDS.8618012090.1		Cluster_7246	tonB-dependent siderophore receptor family protein	835.115	24005.9	4.84527	3.34294e-06	0.000561398
E110019.CDS.8618010508.1		Cluster_5805	conserved hypothetical protein	10.8255	291.156	4.74929	1.92622e-10	2.50698e-07
E110019.CDS.8618027925.1	modB	Cluster_5345	molybdate ABC transporter, permease protein	55.6343	1316.88	4.565	3.27894e-11	8.53507e-08
E110019.CDS.8618009745.1		Cluster_5500	amino acid adenylation domain protein	92.5476	1762.39	4.2512	3.71827e-09	2.76533e-06
E110019.CDS.8618029245.1		Cluster_1490	putative gp45	1.11731	18.897	4.08005	0.00025652	0.0164869
E110019.CDS.8618015968.1		Cluster_1817	ferric iron reductase FhuF-like transporter family protein	1166.16	18817.2	4.01221	5.19582e-05	0.00510367
E110019.CDS.8618029818.1	modC	Cluster_6396	molybdate ABC transporter, ATP-binding protein	96.9538	1552.56	4.00121	7.48519e-09	4.87099e-06
E110019.CDS.8618028354.1		Cluster_6180	acetyltransferase domain protein	497.629	6464.72	3.69945	5.029e-06	0.000816083
E110019.CDS.8618016091.1		Cluster_7276	ferric iron reductase FhuF-like transporter family protein	929.126	11731	3.6583	2.15286e-05	0.00243648
E110019.CDS.8618011769.1		Cluster_4499	methyltransferase domain protein	76.8422	950.916	3.62935	1.02687e-07	3.468e-05
E110019.CDS.8618027399.1		Cluster_4634	tonB-dependent siderophore receptor family protein	33.867	410.199	3.59837	1.14812e-07	3.51594e-05
E110019.CDS.8618020524.1		Cluster_6714	tir chaperone family protein	29.4931	340.865	3.53075	2.58517e-06	0.000448614
E110019.CDS.8618028763.1	mntH	Cluster_2628	manganese transport protein mntH	529.651	5950.48	3.48989	7.34473e-06	0.00106213
E110019.CDS.8618022086.1		Cluster_4755	bacterial regulatory helix-turn-helix s, AraC family protein	58.7534	636.626	3.4377	9.24495e-08	3.468e-05
E110019.CDS.8618011944.1	sufA	Cluster_2240	feS assembly scaffold SufA	32.0964	322.829	3.33029	1.39163e-06	0.00030305
E110019.CDS.8618018054.1	hdeB	Cluster_449	protein hdeB	3.37295	32.8791	3.28509	0.000687075	0.0334291
E110019.CDS.8618005458.1		Cluster_6780	hypothetical protein	14.6932	139.65	3.24859	0.000375462	0.0210178
E110019.CDS.8618010029.1	sufB	Cluster_1360	feS assembly protein SufB	193.377	1669.94	3.1103	2.04713e-05	0.00242212
E110019.CDS.8618028208.1		Cluster_2281	conserved hypothetical protein	127.563	1086.16	3.08996	2.23416e-05	0.00247469
E110019.CDS.8618012264.1		Cluster_4576	ABC transporter family protein	18.7307	156.23	3.06019	2.25511e-06	0.000418276
E110019.CDS.8618019629.1	nrdF	Cluster_6184	ribonucleoside-diphosphate reductase 2 subunit beta	47.0111	380.119	3.01538	8.36825e-06	0.00117744
E110019.CDS.8618006726.1		Cluster_4068	conserved hypothetical protein	86.0232	692.231	3.00846	1.39708e-06	0.00030305
E110019.CDS.8618023590.1	sufC	Cluster_3449	feS assembly ATPase SufC	72.6559	570.562	2.97323	4.99123e-05	0.00499699
E110019.CDS.8618021099.1		Cluster_5002	conserved hypothetical protein	94.1079	736.421	2.96814	0.000142983	0.0102033
E110019.CDS.8618016511.1	fepA	Cluster_5994	ferrienterobactin receptor	2015.73	15626	2.95457	0.000332462	0.019504
E110019.CDS.8618016520.1		Cluster_2639	major Facilitator Superfamily protein	143.868	1089.44	2.92077	1.18637e-05	0.0015064
E110019.CDS.8618020819.1		Cluster_548	conserved hypothetical protein	127.574	919.983	2.85027	5.45639e-05	0.00518757
E110019.CDS.8618017016.1	sufS	Cluster_4918	cysteine desulfurase	245.753	1771.03	2.8493	0.0001247	0.00972322
E110019.CDS.8618015745.1		Cluster_2378	major Facilitator Superfamily protein	10.9306	78.5944	2.84606	0.000263737	0.0167441
E110019.CDS.8618013710.1		Cluster_2751	thiazolinyl imide reductase family protein	9.20205	64.173	2.80194	0.000128532	0.00972322
E110019.CDS.8618026468.1		Cluster_4573	AAA ATPase domain protein	504.127	3332.59	2.72479	0.000982996	0.043004
E110019.CDS.8618031650.1		Cluster_4446	lysis family protein	20.4592	134.742	2.71938	0.000782513	0.0363729
E110019.CDS.8618030495.1	sufE	Cluster_432	cysteine desulfuration protein sufE	63.1483	411.641	2.70457	0.00062309	0.0321169
E110019.CDS.8618029094.1		Cluster_4793	alpha/beta hydrolase family protein	6.07163	39.2632	2.69302	9.34291e-05	0.00782245
E110019.CDS.8618007920.1	ompT	Cluster_4734	protease 7	407.379	2629.86	2.69054	5.48053e-05	0.00518757
E110019.CDS.8618008739.1	entB	Cluster_2990	isochorismatase	521.985	3352.21	2.68303	4.91887e-05	0.00499699
E110019.CDS.8618022089.1		Cluster_4631	outer membrane insertion C-terminal signal domain protein	763.933	4830.44	2.66063	0.000143073	0.0102033
E110019.CDS.8618030431.1	espG	Cluster_4856	LEE-encoded effector EspG	820.865	5183.33	2.65866	0.000519901	0.0273395
E110019.CDS.8618005495.1	sufD	Cluster_4285	feS assembly protein SufD	204.835	1292.51	2.65764	0.000288931	0.0176962
E110019.CDS.8618012569.1	gpmA	Cluster_3460	2,3-bisphosphoglycerate-dependent phosphoglycerate mutase	361.017	2268.3	2.65147	0.000341256	0.0197398
E110019.CDS.8618012478.1		Cluster_274	mbtH-like family protein	36.9861	230.316	2.63856	6.56572e-05	0.00599669
E110019.CDS.8618023376.1		Cluster_6005	tonB-dependent Receptor Plug domain protein	36.4605	221.668	2.60399	6.62466e-06	0.000985371
E110019.CDS.8618010296.1		Cluster_5302	2,3-dihydro-2,3-dihydroxybenzoate dehydrogenase	340.17	2064.68	2.60159	6.72673e-05	0.00603782
E110019.CDS.8618023083.1		Cluster_1498	type III secretion low calcium response chaperone LcrH/SycD	104.752	626.867	2.58118	0.000789763	0.036385
E110019.CDS.8618029109.1	bhsA	Cluster_786	multiple stress resistance protein BhsA	33.3932	199.782	2.5808	0.000128871	0.00972322
E110019.CDS.8618027393.1		Cluster_5003	conserved hypothetical protein	2191.82	13001.7	2.5685	0.000352567	0.0201699
E110019.CDS.8618012646.1		Cluster_636	conserved hypothetical protein	111.215	636.888	2.51769	0.000642049	0.0324515
E110019.CDS.8618007183.1		Cluster_3418	putative type III secretion system, translocated effector protein, LEE associated	86.0944	486.243	2.49769	0.00113131	0.0471169
E110019.CDS.8618024055.1		Cluster_4323	voltage gated chloride channel family protein	52.6187	271.245	2.36595	0.000635907	0.0324515
E110019.CDS.8618023836.1	nrdH	Cluster_3635	glutaredoxin-like protein nrdH	20.9443	106.993	2.35289	7.57121e-05	0.00668063
E110019.CDS.8618007803.1		Cluster_2080	(2,3-dihydroxybenzoyl)adenylate synthase	1061.69	5414.76	2.35054	0.000300803	0.0182091
E110019.CDS.8618028869.1	psiE	Cluster_544	protein psiE	47.6336	236.72	2.31313	9.46627e-05	0.00782245
E110019.CDS.8618021133.1	ybdB	Cluster_3972	esterase YbdB	86.8107	428.867	2.30459	0.000169919	0.0116607
E110019.CDS.8618026898.1		Cluster_6836	ribonucleoside-diphosphate reductase, alpha subunit	369.034	1782.52	2.27209	0.000711815	0.0343121
E110019.CDS.8618009213.1		Cluster_2776	diguanylate cyclase domain protein	65.7321	302.827	2.20382	0.00110554	0.0465883
E110019.CDS.8618022740.1	fhuF	Cluster_5070	siderophore-iron reductase FhuF	278.366	1250.59	2.16756	0.000823622	0.0376121
E110019.CDS.8618022629.1	fes	Cluster_2733	enterochelin esterase	367.212	1635.05	2.15465	0.000852646	0.0385989
E110019.CDS.8618007021.1		Cluster_5962	H+ symporter family protein	669.159	2958.94	2.14466	0.000999768	0.0432135
E110019.CDS.8618031246.1		Cluster_1985	putative mobC protein	90.5652	394.472	2.12289	0.00110967	0.0465883
E110019.CDS.8618028086.1	ycdB	Cluster_2690	peroxidase ycdB	100.115	424.184	2.08303	0.00039667	0.0217375
E110019.CDS.8618016168.1	fiu	Cluster_6848	catecholate siderophore receptor fiu	256.309	1065.04	2.05495	5.84096e-05	0.00543001
E110019.CDS.8618006403.1	mreD	Cluster_402	rod shape-determining protein MreD	78.4753	19.2883	-2.02452	0.000656913	0.0325039
E110019.CDS.8618021094.1	ccmF	Cluster_2205	cytochrome c-type biogenesis protein CcmF	71.5047	17.0644	-2.06705	0.000274724	0.0170263
E110019.CDS.8618016654.1	hypE	Cluster_2330	hydrogenase expression/formation protein HypE	263.93	62.4363	-2.0797	0.000127412	0.00972322
E110019.CDS.8618013125.1	ccmA	Cluster_5333	heme ABC exporter, ATP-binding protein CcmA	459.391	103.189	-2.15444	9.23506e-05	0.00782245
E110019.CDS.8618026108.1		Cluster_697	conserved hypothetical protein	53.7894	11.7103	-2.19955	0.00100439	0.0432135
E110019.CDS.8618012073.1		Cluster_4714	integral membrane , TerC family protein	108.457	22.686	-2.25725	0.000532584	0.0277263
E110019.CDS.8618014775.1	ackA	Cluster_5935	acetate kinase	70.4618	14.6208	-2.26881	0.000408595	0.0221578
E110019.CDS.8618024938.1		Cluster_1461	amino acid permease family protein	181.653	37.5744	-2.27336	0.000439986	0.0236141
E110019.CDS.8618019829.1	yeaI	Cluster_1684	inner membrane protein YeaI	62.2525	12.8362	-2.27792	0.00108211	0.0461759
E110019.CDS.8618023176.1		Cluster_168	periplasmic nitrate (or nitrite) reductase c-type cytochrome, NapC/NirT family protein	497.63	98.2259	-2.3409	2.91501e-05	0.00316158
E110019.CDS.8618005836.1		Cluster_4386	nitrate reductase, alpha subunit	523.963	102.33	-2.35623	1.05632e-05	0.0013748
E110019.CDS.8618027424.1		Cluster_7091	outer membrane transport family protein	642.484	120.824	-2.41076	0.000333433	0.019504
E110019.CDS.8618013431.1		Cluster_953	putative outer membrane lipoprotein Wza	41.4892	7.57797	-2.45285	0.00045946	0.0244076
E110019.CDS.8618028365.1		Cluster_6839	aldehyde ferredoxin oxidoreductase, domains 2 & 3 family protein	82.9737	14.4492	-2.52167	7.86702e-05	0.00682595
E110019.CDS.8618027053.1		Cluster_1342	diguanylate cyclase domain protein	45.1452	7.31042	-2.62655	0.000389487	0.0215709
E110019.CDS.8618026555.2	sdhC	Cluster_2055	succinate dehydrogenase, cytochrome b556 subunit	1724.81	273.093	-2.65897	0.00022345	0.0147251
E110019.CDS.8618013288.1		Cluster_2581	2-hydroxyglutaryl-CoA dehydratase, D-component family protein	147.618	23.3726	-2.65897	2.12397e-05	0.00243648
E110019.CDS.8618019245.2	ccmB	Cluster_3586	heme exporter protein CcmB	146.407	22.9535	-2.67319	1.59556e-06	0.00031948
E110019.CDS.8618019229.1		Cluster_1067	nitrate reductase cytochrome c-type subunit family protein	281.53	42.8805	-2.7149	5.17302e-06	0.000816083
E110019.CDS.8618020929.1	ilvA	Cluster_4979	threonine ammonia-lyase	63.6415	9.53432	-2.73877	8.89795e-06	0.00121902
E110019.CDS.8618009358.1	glpA	Cluster_2273	glycerol-3-phosphate dehydrogenase, anaerobic, A subunit	330.147	49.1408	-2.74811	1.25321e-05	0.00155338
E110019.CDS.8618005368.1	moaA	Cluster_6347	molybdenum cofactor biosynthesis protein A	535.436	75.5277	-2.82564	3.94551e-05	0.00410806
E110019.CDS.8618025200.1	dmsB	Cluster_3294	dimethylsulfoxide reductase, chain B	115.185	16.1101	-2.83791	2.33001e-06	0.000418276
E110019.CDS.8618028240.1		Cluster_1579	putative DNA-invertase from lambdoid prophage Rac	75.5162	10.4885	-2.84797	0.000274295	0.0170263
E110019.CDS.8618006500.1		Cluster_1095	conserved hypothetical protein	35.3545	4.79113	-2.88346	0.000173729	0.0117459
E110019.CDS.8618013900.1		Cluster_1448	binding--dependent transport system inner membrane component family protein	987.025	131.424	-2.90886	3.73149e-05	0.00396452
E110019.CDS.8618005690.1	ccmA	Cluster_7253	heme ABC exporter, ATP-binding protein CcmA	31.2427	4.13232	-2.91849	0.00115939	0.0479031
E110019.CDS.8618020133.1	sdhD	Cluster_663	succinate dehydrogenase, hydrophobic membrane anchor protein	788.399	102.402	-2.94469	0.000138808	0.010178
E110019.CDS.8618023545.1		Cluster_2471	putative L,D-transpeptidase YcfS	524.188	64.4762	-3.02325	0.000131396	0.0097721
E110019.CDS.8618010790.1	dmsA	Cluster_6002	anaerobic dimethyl sulfoxide reductase chain A	2183.91	266.59	-3.03422	1.38327e-06	0.00030305
E110019.CDS.8618014611.1	nrfA	Cluster_7115	cytochrome c-552	1182.72	142.967	-3.04836	7.21532e-07	0.000178871
E110019.CDS.8618030236.1		Cluster_350	mauM/NapG ferredoxin-type family protein	257.974	29.3097	-3.13778	9.54709e-08	3.468e-05
E110019.CDS.8618008254.1	nirD	Cluster_2206	nitrite reductase [NAD(P)H small subunit	290.352	32.7554	-3.148	3.16498e-08	1.64769e-05
E110019.CDS.8618018678.1	arcC	Cluster_4826	carbamate kinase	42.4481	4.74319	-3.16177	0.00017023	0.0116607
E110019.CDS.8618011906.1		Cluster_5290	putative CoA-substrate-specific enzyme activase domain protein	9.04359	0	-3.1769	0.000650366	0.0325039
E110019.CDS.8618028798.1		Cluster_2405	maltose operon periplasmic family protein	875.802	95.0154	-3.20437	5.44826e-06	0.000834225
E110019.CDS.8618020468.1	lamB	Cluster_2996	maltoporin	3012.91	319.67	-3.2365	1.66852e-05	0.00202007
E110019.CDS.8618006943.1		Cluster_855	conserved hypothetical protein	73.2235	6.91915	-3.40364	1.47607e-06	0.000307377
E110019.CDS.8618009320.1	nrfD	Cluster_6181	cytochrome c nitrite reductase, NrfD subunit	82.9931	7.74963	-3.42079	1.49444e-07	4.32226e-05
E110019.CDS.8618006020.1		Cluster_165	ferredoxin-type , NapH/MauN family protein	822.079	76.2746	-3.43	4.81696e-08	2.27974e-05
E110019.CDS.8618010368.1	moaE	Cluster_1058	molybdopterin synthase catalytic subunit	25.7079	2.34763	-3.45293	0.00031123	0.0186237
E110019.CDS.8618015234.1	napF	Cluster_5220	ferredoxin-type protein NapF	242.62	21.9313	-3.46764	4.92443e-07	0.000134929
E110019.CDS.8618012705.1		Cluster_4830	DMSO reductase anchor subunit family protein	126.979	11.367	-3.48167	2.03741e-08	1.17853e-05
E110019.CDS.8618021515.1		Cluster_60	conserved hypothetical protein	16.1695	1.39342	-3.53657	0.000749698	0.0354812
E110019.CDS.8618011863.1	napA	Cluster_4418	periplasmic nitrate reductase, large subunit	9278.16	759.232	-3.61123	1.89227e-06	0.000364858
E110019.CDS.8618007448.1	mglA	Cluster_1511	galactose/methyl galactoside import ATP-binding protein MglA	68.4518	5.30613	-3.68936	9.29726e-06	0.00124107
E110019.CDS.8618006040.1	nrfC	Cluster_3540	cytochrome c nitrite reductase, Fe-S protein	49.3282	3.39771	-3.85978	6.58059e-08	2.85488e-05
E110019.CDS.8618024149.1	malK	Cluster_2713	maltose/maltodextrin import ATP-binding protein MalK	1397.87	87.7808	-3.99318	1.06585e-07	3.468e-05
E110019.CDS.8618005795.1	nrfB	Cluster_212	cytochrome c nitrite reductase, pentaheme subunit	96.3168	4.57153	-4.39704	1.3039e-09	1.13135e-06
E110019.CDS.8618010801.1	cusB	Cluster_2594	cation efflux system protein CusB	11.2992	0.391271	-4.85191	0.000962406	0.04246
E110019.CDS.8618008488.1		Cluster_1179	napD family protein	84.7976	2.78684	-4.92732	3.91642e-10	4.07778e-07
E110019.CDS.8618030406.1		Cluster_2501	bacterial regulatory helix-turn-helix , lysR family protein	13.639	0.391271	-5.12342	0.000191006	0.0127484
E110019.CDS.8618012834.1	yjiY	Cluster_6036	inner membrane protein YjiY	8067.64	228.889	-5.13943	9.81309e-11	1.7029e-07
aThese are locus ids that were generated by an in-house annotation pipeline.
bLFC is the log2 fold-change value of the read counts. Any read counts that were zero were considered one for the LFC calculation.

## Sheet: DMEM 1 vs. DMEM 0.2
Locus IDa	Gene ID	LS-BSR Cluster ID	Predicted Protein Function	Read Counts (DMEM 0.2)	Read Counts (DMEM 1)	LFC (DMEM 1/ DMEM 0.2)b	p-value	FDR
E110019.CDS.8618016379.1	pptA	Cluster_1945	tautomerase pptA	0.420678	22.4874	5.74026	4.64493e-06	0.000376167
E110019.CDS.8618023326.1		Cluster_701	prophage tail fibre family protein	0.420678	16.5489	5.29787	9.29263e-05	0.00398047
E110019.CDS.8618025934.1		Cluster_6983	conserved hypothetical protein	22.8685	787.097	5.10511	2.67968e-15	1.38888e-11
E110019.CDS.8618006616.1		Cluster_1935	conserved hypothetical protein	0.420678	14.1347	5.07039	0.000218131	0.00711054
E110019.CDS.8618010508.1		Cluster_5805	conserved hypothetical protein	7.37147	235.268	4.99621	2.5451e-12	2.14164e-09
E110019.CDS.8618014805.1	modA	Cluster_3530	molybdate ABC transporter, periplasmic molybdate-binding protein	42.8149	1318.87	4.94504	1.08088e-14	1.86739e-11
E110019.CDS.8618027925.1	modB	Cluster_5345	molybdate ABC transporter, permease protein	37.0581	1068.83	4.8501	6.85619e-15	1.77678e-11
E110019.CDS.8618018805.1	iucD	Cluster_5971	L-lysine 6-monooxygenase	2054.4	57808.7	4.8145	3.1492e-06	0.00027729
E110019.CDS.8618010610.1		Cluster_1701	fimbrial family protein	27.1852	660.265	4.60215	8.78678e-12	5.69274e-09
E110019.CDS.8618007920.1	ompT	Cluster_4734	protease 7	96.5256	2132.77	4.46568	1.92708e-12	1.99761e-09
E110019.CDS.8618012090.1		Cluster_7246	tonB-dependent siderophore receptor family protein	894.206	19388.7	4.43847	1.11698e-07	2.28028e-05
E110019.CDS.8618005161.1	nikD	Cluster_84	nickel import ATP-binding protein NikD	2.78939	59.9441	4.42559	2.36903e-07	3.42498e-05
E110019.CDS.8618009745.1		Cluster_5500	amino acid adenylation domain protein	69.8867	1426.6	4.35142	2.89244e-12	2.14164e-09
E110019.CDS.8618019869.1	flgB	Cluster_643	flagellar basal-body rod protein FlgB	0.420678	8.1813	4.28154	0.00252847	0.0377668
E110019.CDS.8618028551.1	allA	Cluster_1314	ureidoglycolate hydrolase	0.420678	8.17385	4.28023	0.00137873	0.0255446
E110019.CDS.8618030011.1	nikC	Cluster_930	nickel ABC transporter, permease subunit NikC	4.73743	90.1732	4.25052	8.71818e-08	1.88276e-05
E110019.CDS.8618015968.1		Cluster_1817	ferric iron reductase FhuF-like transporter family protein	959.251	15205.5	3.98654	5.96816e-07	7.32777e-05
E110019.CDS.8618011769.1		Cluster_4499	methyltransferase domain protein	49.0116	770.019	3.9737	6.46073e-11	3.72066e-08
E110019.CDS.8618015806.1	nikC	Cluster_930	nickel ABC transporter, permease subunit NikC	7.37147	103.19	3.80721	3.19161e-07	4.24157e-05
E110019.CDS.8618029818.1	modC	Cluster_6396	molybdate ABC transporter, ATP-binding protein	94.396	1258.36	3.73667	5.2089e-10	2.45434e-07
E110019.CDS.8618013621.1		Cluster_5698	msyB family protein	4.89278	62.8277	3.68267	4.28683e-06	0.000358365
E110019.CDS.8618017784.1		Cluster_638	ethanolamine utilization EutA family protein	0.974019	12.3614	3.66575	0.0011797	0.0228148
E110019.CDS.8618022086.1		Cluster_4755	bacterial regulatory helix-turn-helix s, AraC family protein	41.223	517.397	3.64975	6.84265e-10	2.95545e-07
E110019.CDS.8618020048.1		Cluster_791	conserved hypothetical protein	0.974019	12.1974	3.64649	0.000999385	0.0202336
E110019.CDS.8618007190.1		Cluster_2800	cobalt transport family protein	1.94804	24.2608	3.63853	0.000147077	0.00539213
E110019.CDS.8618016091.1		Cluster_7276	ferric iron reductase FhuF-like transporter family protein	785.111	9502.3	3.59731	6.07938e-07	7.32777e-05
E110019.CDS.8618028316.1		Cluster_773	conserved hypothetical protein	1.3947	16.3999	3.55566	0.00273909	0.0397667
E110019.CDS.8618026113.1		Cluster_4202	type I phosphodiesterase / nucleotide pyrophosphatase family protein	29.7093	348.846	3.5536	8.11767e-08	1.8293e-05
E110019.CDS.8618015745.1		Cluster_2378	major Facilitator Superfamily protein	5.42344	63.4834	3.5491	5.55606e-06	0.000406942
E110019.CDS.8618005458.1		Cluster_6780	hypothetical protein	9.6529	112.43	3.54192	1.12949e-05	0.000705317
E110019.CDS.8618028354.1		Cluster_6180	acetyltransferase domain protein	450.466	5233.27	3.53822	1.70439e-07	2.94462e-05
E110019.CDS.8618027393.1		Cluster_5003	conserved hypothetical protein	914.158	10584.1	3.53331	1.87001e-07	3.0284e-05
E110019.CDS.8618030796.2		Cluster_3433	phoH-like family protein	1.10668	12.6967	3.52014	0.00308222	0.0430526
E110019.CDS.8618027399.1		Cluster_4634	tonB-dependent siderophore receptor family protein	29.9973	332.684	3.47125	1.22138e-08	4.38394e-06
E110019.CDS.8618023063.1	gst	Cluster_3303	glutathione S-transferase	97.0981	1051.02	3.43621	3.907e-08	1.0125e-05
E110019.CDS.8618023633.1		Cluster_139	conserved hypothetical protein	2.10339	22.6588	3.42928	0.000782939	0.0174162
E110019.CDS.8618026035.1	grcA	Cluster_391	autonomous glycyl radical cofactor GrcA	2404.43	25833.1	3.42546	7.2557e-05	0.00345012
E110019.CDS.8618010139.1		Cluster_2528	putative nleA7 protein	64.6605	687.968	3.41138	3.71626e-08	1.0125e-05
E110019.CDS.8618030431.1	espG	Cluster_4856	LEE-encoded effector EspG	395.809	4199.94	3.40749	1.14388e-07	2.28028e-05
E110019.CDS.8618026389.1		Cluster_144	molybdopterin oxidoreductase family protein	3.76341	39.9081	3.40657	0.000729501	0.016515
E110019.CDS.8618010519.1		Cluster_1354	type VI secretion system effector, Hcp1 family protein	2.10339	22.3011	3.40633	0.000127476	0.00478775
E110019.CDS.8618008540.1		Cluster_7071	transposase family protein	52.8658	558.587	3.40137	2.76382e-08	8.22525e-06
E110019.CDS.8618008851.1	nikE	Cluster_111	nickel import ATP-binding protein NikE	6.84082	68.1627	3.31674	3.6426e-05	0.00194635
E110019.CDS.8618020199.1		Cluster_2662	efflux transporter, RND family, MFP subunit	53.7718	533.439	3.3104	1.23224e-07	2.36544e-05
E110019.CDS.8618030556.1		Cluster_1392	transglycosylase SLT domain protein	2.50138	24.7004	3.30374	3.7204e-05	0.00196764
E110019.CDS.8618012646.1		Cluster_636	conserved hypothetical protein	52.2671	514.193	3.29834	1.92817e-07	3.0284e-05
E110019.CDS.8618015305.1	nikB	Cluster_938	nickel ABC transporter, permease subunit NikB	2.50138	24.5961	3.29763	0.000692058	0.0161226
E110019.CDS.8618017526.1		Cluster_365	conserved hypothetical protein	8.23552	80.7923	3.29429	5.19317e-06	0.000401734
E110019.CDS.8618013710.1		Cluster_2751	thiazolinyl imide reductase family protein	5.29077	51.8969	3.2941	2.35083e-05	0.00132439
E110019.CDS.8618016079.1		Cluster_6171	putative HTH-type transcriptional regulator leuO	24.4831	238.606	3.28477	6.3189e-08	1.48868e-05
E110019.CDS.8618026608.1		Cluster_4268	GH3 auxin-responsive promoter family protein	3.89608	37.9112	3.28253	5.15776e-05	0.00265852
E110019.CDS.8618024828.1		Cluster_3015	ABC-2 type transporter family protein	26.1239	253.606	3.27914	8.46692e-07	9.60495e-05
E110019.CDS.8618027410.1	ccmA	Cluster_6076	heme ABC exporter, ATP-binding protein CcmA	188.776	1815.53	3.26565	1.80185e-07	3.01259e-05
E110019.CDS.8618010264.1		Cluster_973	conserved hypothetical protein	33.0067	314.288	3.25126	2.59047e-06	0.000244116
E110019.CDS.8618025091.1		Cluster_3058	putative sapA protein	1.52736	14.2838	3.22526	0.000916808	0.0190073
E110019.CDS.8618012260.1	nikE	Cluster_111	nickel import ATP-binding protein NikE	6.97348	64.4595	3.20844	5.18061e-05	0.00265852
E110019.CDS.8618014920.1		Cluster_5835	smpA / OmlA family protein	15.497	139.447	3.16966	3.15649e-06	0.00027729
E110019.CDS.8618031049.1		Cluster_2072	HTH domain protein	36.8155	325.971	3.14636	1.66634e-07	2.94462e-05
E110019.CDS.8618022860.1		Cluster_7159	polysulphide reductase, NrfD family protein	31.502	277.576	3.13937	4.33808e-07	5.48396e-05
E110019.CDS.8618008710.1		Cluster_4950	zinc-binding dehydrogenase family protein	5.29077	46.4502	3.13413	0.000115186	0.0044888
E110019.CDS.8618021304.1	slp	Cluster_5053	outer membrane protein slp	2.78939	24.4247	3.13032	0.000820757	0.0179362
E110019.CDS.8618008616.1	glsA	Cluster_2496	glutaminase A	1.94804	17.0183	3.12699	0.000922154	0.0190419
E110019.CDS.8618022940.2		Cluster_1560	maf-like family protein	2.10339	18.3148	3.12222	0.0024976	0.0374135
E110019.CDS.8618031246.1		Cluster_1985	putative mobC protein	36.8155	319.727	3.11846	2.37892e-07	3.42498e-05
E110019.CDS.8618025284.1		Cluster_6776	conserved hypothetical protein	3.21007	27.6212	3.1051	0.000271381	0.0083229
E110019.CDS.8618011944.1	sufA	Cluster_2240	feS assembly scaffold SufA	31.0394	261.347	3.0738	1.40957e-06	0.000155442
E110019.CDS.8618007671.1		Cluster_6447	conserved hypothetical protein	28.8906	242.191	3.06747	3.22926e-06	0.000278955
E110019.CDS.8618012264.1		Cluster_4576	ABC transporter family protein	15.209	126.818	3.05976	1.91199e-06	0.000206455
E110019.CDS.8618028585.1	putA	Cluster_5514	bifunctional protein putA	64.376	535.331	3.05584	2.6025e-08	8.22525e-06
E110019.CDS.8618006814.1		Cluster_416	hok/gef family protein	14.5003	120.246	3.05183	2.31966e-06	0.000235742
E110019.CDS.8618022308.1		Cluster_3727	sepZ family protein	402.659	3290.67	3.03075	5.15274e-06	0.000401734
E110019.CDS.8618007876.1		Cluster_4082	conserved hypothetical protein	1438.5	11713.2	3.0255	6.15789e-05	0.00308629
E110019.CDS.8618013978.1	hybO	Cluster_374	hydrogenase-2 small chain	109.89	887.158	3.01314	6.37658e-07	7.51132e-05
E110019.CDS.8618013020.1		Cluster_2456	bacterial regulatory s, gntR family protein	30.8806	239.113	2.95292	2.99425e-06	0.000272266
E110019.CDS.8618026356.1	yhhJ	Cluster_646	inner membrane transport permease yhhJ	32.2788	249.053	2.9478	2.30155e-05	0.00131087
E110019.CDS.8618028763.1	mntH	Cluster_2628	manganese transport protein mntH	627.418	4823.16	2.94248	5.654e-06	0.000406942
E110019.CDS.8618021386.1	sohA	Cluster_471	antitoxin PrlF	12.7076	97.4678	2.93923	1.37706e-05	0.000849677
E110019.CDS.8618008609.1	hdeD	Cluster_219	protein hdeD	5.99946	45.9882	2.93836	0.000695517	0.0161226
E110019.CDS.8618026883.1	yddG	Cluster_3194	inner membrane protein yddG	1.94804	14.9245	2.93759	0.00149789	0.0271188
E110019.CDS.8618027628.1		Cluster_581	tat (twin-arginine translocation) pathway signal sequence domain protein	26.2758	199.92	2.92762	5.37866e-06	0.000406942
E110019.CDS.8618024565.1	nikD	Cluster_84	nickel import ATP-binding protein NikD	7.50414	57.0531	2.92655	0.00010655	0.0043484
E110019.CDS.8618013471.1	cesT	Cluster_359	tir chaperone	3073.48	23096.5	2.90973	0.000551012	0.0139312
E110019.CDS.8618018638.2		Cluster_1599	conserved hypothetical protein	29.732	219.345	2.88312	8.52456e-07	9.60495e-05
E110019.CDS.8618006124.1	iraP	Cluster_1149	anti-adapter protein iraP	9.45217	69.3772	2.87574	2.68765e-05	0.00149786
E110019.CDS.8618011108.1	iraD	Cluster_2047	anti-adapter protein iraD	17.3997	127.429	2.87256	2.144e-05	0.00124858
E110019.CDS.8618021114.1		Cluster_1589	conserved hypothetical protein	11.0476	80.3378	2.86235	0.000109986	0.00438507
E110019.CDS.8618024111.1	feoA	Cluster_1958	ferrous iron transport protein A	206.108	1496.41	2.86004	7.5246e-06	0.000513158
E110019.CDS.8618014888.1	dinJ	Cluster_677	antitoxin DinJ	23.4445	169.721	2.85584	5.12008e-06	0.000401734
E110019.CDS.8618028224.1		Cluster_87	30S ribosomal subunit S22 family protein	3.63075	26.0267	2.84165	0.00137818	0.0255446
E110019.CDS.8618015533.1		Cluster_2189	conserved hypothetical protein	2.7667	19.1195	2.78881	0.00195801	0.0326314
E110019.CDS.8618022608.1		Cluster_627	conserved hypothetical protein	3.18738	22.0105	2.78775	0.00137759	0.0255446
E110019.CDS.8618017681.1		Cluster_416	hok/gef family protein	470.695	3192.8	2.76195	5.73129e-06	0.000406942
E110019.CDS.8618014188.1	narH	Cluster_7255	nitrate reductase, beta subunit	8.50084	57.3958	2.75527	0.000608361	0.0151593
E110019.CDS.8618016520.1		Cluster_2639	major Facilitator Superfamily protein	131.794	883.961	2.74569	2.05797e-06	0.000213329
E110019.CDS.8618029109.1	bhsA	Cluster_786	multiple stress resistance protein BhsA	24.3278	161.622	2.73195	1.57539e-05	0.000938535
E110019.CDS.8618006726.1		Cluster_4068	conserved hypothetical protein	85.368	561.992	2.71878	2.00569e-06	0.000212153
E110019.CDS.8618018435.1	yhhJ	Cluster_646	inner membrane transport permease yhhJ	32.6994	214.152	2.7113	0.000116351	0.00450034
E110019.CDS.8618031301.1	col	Cluster_4590	colicin-E2	1773.77	11580.6	2.70682	0.000490515	0.0128463
E110019.CDS.8618008633.1		Cluster_1444	universal stress family protein	32.4987	210.836	2.69767	3.6202e-05	0.00194635
E110019.CDS.8618005258.1		Cluster_806	conserved hypothetical protein	24.3958	156.369	2.68025	6.78691e-05	0.00325709
E110019.CDS.8618027389.1		Cluster_6138	bacterial regulatory , Fis family protein	17.9303	114.061	2.66934	4.2682e-05	0.00223455
E110019.CDS.8618031469.1		Cluster_1750	conserved hypothetical protein	7.41685	47.091	2.66657	0.00124452	0.0236277
E110019.CDS.8618030786.1		Cluster_5454	conserved hypothetical protein	5.5561	35.1841	2.66278	0.000614726	0.0151976
E110019.CDS.8618029378.1		Cluster_714	conserved hypothetical protein	10.5815	66.9928	2.66246	0.000183918	0.00631288
E110019.CDS.8618028869.1	psiE	Cluster_544	protein psiE	30.7287	192.283	2.64557	9.72706e-06	0.000630192
E110019.CDS.8618029488.1	wrbA	Cluster_1524	quinone oxidoreductase, type IV	44.0316	274.014	2.63764	0.000122673	0.00467509
E110019.CDS.8618016224.1		Cluster_4037	bacterial transferase hexapeptide family protein	86.6911	535.19	2.62609	2.48962e-06	0.0002416
E110019.CDS.8618017874.1		Cluster_1401	conserved hypothetical protein	18.8397	116.192	2.62466	0.000191522	0.00648795
E110019.CDS.8618023836.1	nrdH	Cluster_3635	glutaredoxin-like protein nrdH	14.2123	86.9766	2.61349	3.10792e-05	0.00169562
E110019.CDS.8618018848.1		Cluster_5507	conserved hypothetical protein	6.68547	40.8469	2.61113	0.00302997	0.042908
E110019.CDS.8618024588.1	eae	Cluster_5546	intimin	3759.78	22627.5	2.58936	0.00204486	0.033646
E110019.CDS.8618008866.1		Cluster_3219	bacterial regulatory s, luxR family protein	5.71145	34.1707	2.58083	0.000215414	0.00710198
E110019.CDS.8618011190.1		Cluster_4794	putative nitrite transporter	32.4568	194.183	2.58083	0.00135143	0.0253785
E110019.CDS.8618023756.1		Cluster_3685	conserved hypothetical protein	83.5072	499.544	2.58064	0.000231587	0.00745538
E110019.CDS.8618028125.1		Cluster_1365	hypothetical protein	6.99617	41.8453	2.58043	0.000108786	0.00438117
E110019.CDS.8618006024.1		Cluster_1423	spoVR like family protein	40.7796	242.586	2.57257	0.000172014	0.00606496
E110019.CDS.8618025578.1		Cluster_6075	AAA domain protein	74.8929	442.745	2.56357	0.000190699	0.00648795
E110019.CDS.8618026631.1		Cluster_1479	conserved hypothetical protein	6.81813	40.0348	2.55381	0.00253889	0.0378135
E110019.CDS.8618022351.1		Cluster_2095	biofilm formation family protein	126.834	742.1	2.54868	0.000481851	0.012742
E110019.CDS.8618022071.1	espA	Cluster_5129	espA	1801.49	10539.9	2.54861	0.00062831	0.0154338
E110019.CDS.8618015990.1		Cluster_3310	glutathione S-transferase, N-terminal domain protein	0	5.7746	2.52972	0.00320802	0.0442211
E110019.CDS.8618025064.1	zapB	Cluster_794	cell division protein ZapB	834.983	4797.58	2.52249	8.00181e-05	0.00370298
E110019.CDS.8618008980.1	deoB	Cluster_1259	phosphopentomutase	1061.4	6075.67	2.51707	0.00104197	0.0206917
E110019.CDS.8618022828.1		Cluster_2081	type III secretion apparatus protein, YscI/HrpB, C-terminal domain	525.961	2968.55	2.49673	0.000152449	0.00552547
E110019.CDS.8618019440.1	dmlR	Cluster_2504	HTH-type transcriptional regulator DmlR	9.76288	54.9519	2.49279	0.000896606	0.0188142
E110019.CDS.8618019013.1		Cluster_2157	conserved hypothetical protein	18.5064	103.965	2.49001	0.000242673	0.00776403
E110019.CDS.8618022740.1	fhuF	Cluster_5070	siderophore-iron reductase FhuF	181.204	1015.05	2.48586	1.08715e-05	0.000695644
E110019.CDS.8618006079.1		Cluster_4864	secretion system effector C (SseC) like family protein	4002.32	22418.9	2.48581	0.0031733	0.0439765
E110019.CDS.8618011823.1		Cluster_7490	conserved hypothetical protein	24.0205	134.492	2.48518	0.000276266	0.00842286
E110019.CDS.8618019915.1		Cluster_3902	putative reverse gyrase	16.403	91.3579	2.47757	8.19902e-05	0.00373657
E110019.CDS.8618026088.1	uspA	Cluster_971	universal stress protein A	1616.19	8940.78	2.46781	0.000877003	0.0185531
E110019.CDS.8618030360.1	ivy	Cluster_1399	inhibitor of vertebrate lysozyme	5.02545	27.7777	2.4666	0.00188394	0.0318061
E110019.CDS.8618012065.2	higA	Cluster_705	addiction module antidote protein, HigA family	26.5638	144.536	2.4439	6.31497e-05	0.00308778
E110019.CDS.8618009644.1	hlyA	Cluster_4375	hemolysin, plasmid	1502.48	8168.64	2.44275	0.00217669	0.0347131
E110019.CDS.8618029094.1		Cluster_4793	alpha/beta hydrolase family protein	5.8668	31.8013	2.43844	0.00227608	0.0357482
E110019.CDS.8618025873.1		Cluster_986	conserved hypothetical protein	16.869	91.0077	2.43161	0.000109043	0.00438117
E110019.CDS.8618006430.1		Cluster_3175	helix-turn-helix domain protein	6.26479	33.7237	2.42842	0.00120407	0.0231473
E110019.CDS.8618028140.1	raiA	Cluster_451	ribosome-associated inhibitor A	959.232	5141.59	2.42226	0.000637964	0.0155486
E110019.CDS.8618015171.1	dmlR	Cluster_7322	HTH-type transcriptional regulator DmlR	7.10615	37.8516	2.41321	0.000254581	0.00794876
E110019.CDS.8618019255.1		Cluster_6289	conserved hypothetical protein	8.61082	45.3027	2.39537	0.000859317	0.0184043
E110019.CDS.8618021944.1	nikA	Cluster_1116	nickel ABC transporter, nickel/metallophore periplasmic binding protein	27.4959	144.618	2.39496	0.000385671	0.0110792
E110019.CDS.8618029620.1		Cluster_6931	conserved hypothetical protein	10.6042	55.7342	2.39392	0.000843455	0.0182151
E110019.CDS.8618005486.1		Cluster_6390	POTRA domain, ShlB-type family protein	37.2361	195.278	2.39076	0.000341287	0.00999374
E110019.CDS.8618009923.1		Cluster_5451	antitoxin Phd_YefM, type II toxin-antitoxin system family protein	11.7982	61.8292	2.38972	0.000288477	0.00864265
E110019.CDS.8618020109.1	hlyC	Cluster_6448	hemolysin-activating lysine-acyltransferase hlyC	42.7922	223.786	2.3867	0.000449485	0.0122615
E110019.CDS.8618030335.1		Cluster_2629	PP-loop family protein	73.411	383.583	2.38547	0.000816285	0.0179271
E110019.CDS.8618010535.1		Cluster_3944	hypothetical protein	6.02215	31.2722	2.37653	0.000767369	0.0171434
E110019.CDS.8618014016.1	dps	Cluster_988	DNA protection during starvation protein	227.714	1182.04	2.37598	0.0004749	0.0126226
E110019.CDS.8618011289.1		Cluster_1998	transglycosylase SLT domain protein	7.37147	38.2465	2.3753	0.00241956	0.0365614
E110019.CDS.8618018084.1		Cluster_3103	bacterial regulatory helix-turn-helix s, AraC family protein	25.3472	131.191	2.37178	0.000121345	0.00465876
E110019.CDS.8618023918.2		Cluster_3114	integrase core domain protein	241.969	1240.97	2.35858	0.000203103	0.00679149
E110019.CDS.8618010133.1	nikA	Cluster_1116	nickel ABC transporter, nickel/metallophore periplasmic binding protein	26.3666	134.649	2.35242	0.000458974	0.0123448
E110019.CDS.8618016281.1	mtfA	Cluster_2824	protein mtfA	43.3037	219.256	2.34006	6.25237e-05	0.00308629
E110019.CDS.8618027915.1	nikR	Cluster_1260	nickel-responsive transcriptional regulator NikR	21.6065	109.069	2.33571	0.000388068	0.0110792
E110019.CDS.8618009995.1		Cluster_1093	conserved hypothetical protein	25.2599	126.877	2.32851	0.000295543	0.00880344
E110019.CDS.8618017990.1	zntB	Cluster_2347	zinc transport protein ZntB	25.9232	130.186	2.32825	0.000111735	0.00442077
E110019.CDS.8618019089.1	feoC	Cluster_1077	ferrous iron transport protein C	28.5799	141.914	2.31194	0.000712977	0.0163511
E110019.CDS.8618007514.1		Cluster_1916	ABC transporter family protein	8.89883	44.1552	2.3109	0.000754683	0.016933
E110019.CDS.8618029375.1	udp	Cluster_150	uridine phosphorylase	1373.36	6814.1	2.31082	0.000669099	0.0157677
E110019.CDS.8618013991.1		Cluster_4098	conserved hypothetical protein	24.1532	119.389	2.30538	0.000836308	0.0181363
E110019.CDS.8618015874.1	pepT	Cluster_2608	peptidase T	114.32	562.141	2.29786	0.000200587	0.00675094
E110019.CDS.8618022246.1		Cluster_33	transposase family protein	16.471	80.2707	2.28494	0.000458909	0.0123448
E110019.CDS.8618015986.1	evgA	Cluster_920	positive transcription regulator evgA	426.027	2070.76	2.28114	0.000815001	0.0179271
E110019.CDS.8618030956.1		Cluster_1558	fimbrial family protein	39.8475	193.609	2.28059	8.64927e-05	0.00382878
E110019.CDS.8618028208.1		Cluster_2281	conserved hypothetical protein	181.145	878	2.27708	0.000124853	0.00472347
E110019.CDS.8618010603.1	ompW	Cluster_2922	outer membrane protein W	50.9789	247.056	2.27687	0.000302108	0.00894758
E110019.CDS.8618021179.1	hybC	Cluster_4579	hydrogenase-2 large chain	85.8044	415.533	2.27584	9.19695e-05	0.00398047
E110019.CDS.8618030842.1		Cluster_6248	transcriptional regulatory , C terminal family protein	78.3649	379.09	2.27426	9.2862e-05	0.00398047
E110019.CDS.8618019980.1		Cluster_5628	conserved hypothetical protein	1315.3	6339.59	2.26899	0.000459685	0.0123448
E110019.CDS.8618031217.1		Cluster_5322	conserved hypothetical protein	699.139	3353.64	2.26208	0.000525784	0.0134908
E110019.CDS.8618025711.1	gadX	Cluster_947	HTH-type transcriptional regulator gadX	105.683	506.66	2.26128	0.000179916	0.00625843
E110019.CDS.8618028644.1		Cluster_1198	helix-turn-helix domain of transposase IS66 family protein	19.2831	92.1328	2.25638	0.000389043	0.0110792
E110019.CDS.8618011726.1	ybhL	Cluster_3282	inner membrane protein YbhL	300.734	1435.04	2.25453	0.000284175	0.00856326
E110019.CDS.8618027859.1		Cluster_1079	putative diguanylate cyclase YcdT	31.3693	147.651	2.23476	0.000607069	0.0151593
E110019.CDS.8618019824.1	poxB	Cluster_6129	pyruvate dehydrogenase [ubiquinone	73.2364	337.453	2.20405	0.000647786	0.0156891
E110019.CDS.8618007021.1		Cluster_5962	H+ symporter family protein	522.36	2403.92	2.20227	8.38601e-05	0.00374696
E110019.CDS.8618019534.1		Cluster_32	conserved hypothetical protein	12.5523	57.6268	2.19879	0.000850104	0.0182825
E110019.CDS.8618014294.1		Cluster_5800	conserved hypothetical protein	14.3676	65.3982	2.18643	0.000156246	0.00554674
E110019.CDS.8618009741.1		Cluster_5095	tyrosine kinase family protein	352.221	1589.08	2.17364	0.00206376	0.0337429
E110019.CDS.8618029905.1	otsB	Cluster_6214	trehalose-phosphatase	28.4473	128.241	2.17249	0.00150476	0.0271188
E110019.CDS.8618027180.1	deoA	Cluster_2458	thymidine phosphorylase	125.413	559.585	2.15767	0.000996071	0.0202336
E110019.CDS.8618018528.1	bioD	Cluster_3572	dethiobiotin synthase	41.6629	184.914	2.15002	0.00061576	0.0151976
E110019.CDS.8618008294.1		Cluster_2157	conserved hypothetical protein	13.1056	58.1484	2.14955	0.00235372	0.0362658
E110019.CDS.8618014398.1		Cluster_5349	bacterial regulatory s, gntR family protein	16.9144	74.9729	2.14812	0.00120815	0.0231473
E110019.CDS.8618022816.1		Cluster_979	phosphocarrier, HPr family protein	673.761	2978.74	2.14439	0.000537849	0.013665
E110019.CDS.8618013035.1		Cluster_33	transposase family protein	23.5772	104.047	2.14177	0.00072968	0.016515
E110019.CDS.8618018489.1		Cluster_2627	putative diguanylate cyclase YdaM	36.8608	161.361	2.13013	0.00204375	0.033646
E110019.CDS.8618016511.1	fepA	Cluster_5994	ferrienterobactin receptor	2905.29	12707.5	2.12893	0.00152312	0.027316
E110019.CDS.8618023536.1		Cluster_4704	bacterial regulatory helix-turn-helix s, AraC family protein	16.979	74.0714	2.12516	0.00222047	0.0350875
E110019.CDS.8618014053.1	mscL	Cluster_549	large conductance mechanosensitive channel protein	149.498	650.928	2.12237	0.000153791	0.00553541
E110019.CDS.8618010905.1		Cluster_5227	ferritin-like domain protein	28.4246	123.696	2.12158	0.00103821	0.0206917
E110019.CDS.8618013060.1	ibpA	Cluster_3973	small heat shock protein ibpA	51.4869	223.503	2.11802	1.57117e-05	0.000938535
E110019.CDS.8618014769.1		Cluster_6486	conserved hypothetical protein	58.7291	254.686	2.11657	0.000216499	0.00710198
E110019.CDS.8618024055.1		Cluster_4323	voltage gated chloride channel family protein	50.7659	219.584	2.11284	0.000938977	0.0193124
E110019.CDS.8618025856.1	pepE	Cluster_3561	peptidase E	32.9194	141.452	2.1033	0.00289724	0.0414817
E110019.CDS.8618021069.1		Cluster_724	conserved hypothetical protein	35.9968	154.163	2.09852	0.000665204	0.0157677
E110019.CDS.8618029511.1	cirA	Cluster_6868	colicin I receptor	3466.1	14788.8	2.09312	0.00233171	0.0361833
E110019.CDS.8618030495.1	sufE	Cluster_432	cysteine desulfuration protein sufE	78.103	332.259	2.08886	0.00160372	0.0280297
E110019.CDS.8618005473.1		Cluster_825	hicB family protein	27.2725	115.261	2.07939	0.00324792	0.0442999
E110019.CDS.8618011685.1	parD1	Cluster_1147	antitoxin ParD1	21.9137	91.7156	2.06533	0.000823617	0.0179362
E110019.CDS.8618027223.1	pfkB	Cluster_2522	1-phosphofructokinase	451.528	1885.54	2.06209	0.000913784	0.0190073
E110019.CDS.8618014526.1		Cluster_4912	phage integrase family protein	50.2091	207.185	2.0449	0.000253539	0.00794876
E110019.CDS.8618019100.1	pgaA	Cluster_4412	poly-beta-1,6 N-acetyl-D-glucosamine export porin PgaA	143.696	591.916	2.04237	0.00294645	0.0418396
E110019.CDS.8618008688.1		Cluster_3893	conserved hypothetical protein	10.1609	41.592	2.03328	0.00350173	0.0466568
E110019.CDS.8618012478.1		Cluster_274	mbtH-like family protein	45.7178	187.134	2.03325	0.000490752	0.0128463
E110019.CDS.8618016063.1		Cluster_3239	type III secretion apparatus lipoprotein, YscJ/HrcJ family	842.687	3432.8	2.02632	0.00338018	0.0454573
E110019.CDS.8618005495.1	sufD	Cluster_4285	feS assembly protein SufD	259.819	1045.31	2.00836	0.00117784	0.0228148
E110019.CDS.8618009634.1		Cluster_416	hok/gef family protein	1788.09	7150.5	1.99962	0.00154679	0.0276449
E110019.CDS.8618014249.1		Cluster_1036	conserved hypothetical protein	21.4738	85.6206	1.99538	0.00323261	0.0442999
E110019.CDS.8618020318.1	trmU	Cluster_6279	tRNA (5-methylaminomethyl-2-thiouridylate)-methyltransferase	1887.34	472.459	-1.99809	0.00121781	0.0232055
E110019.CDS.8618016463.1		Cluster_3186	major Facilitator Superfamily protein	76.1515	18.9481	-2.00682	0.00236609	0.0362658
E110019.CDS.8618012940.1	rplI	Cluster_1068	ribosomal protein L9	1108.22	275.601	-2.00759	0.00223624	0.0352293
E110019.CDS.8618023865.1		Cluster_1551	putative nucleotide sugar epimerase	129.522	32.1142	-2.01191	0.00148644	0.0270323
E110019.CDS.8618027735.1	ispZ	Cluster_1693	intracellular septation protein A	255.497	63.2524	-2.01411	0.00121029	0.0231473
E110019.CDS.8618019176.1	rapA	Cluster_4379	RNA polymerase-associated protein rapA	1014.15	248.591	-2.02842	0.000435998	0.0119565
E110019.CDS.8618025501.1	hydN	Cluster_659	electron transport protein hydN	91.9558	22.4725	-2.03278	0.00292658	0.0416716
E110019.CDS.8618027305.1		Cluster_5031	ATP-grasp domain protein	640.883	153.373	-2.06301	0.000946512	0.0193904
E110019.CDS.8618020178.1	pyrD	Cluster_3304	dihydroorotate dehydrogenase	378.541	90.1061	-2.07075	0.000258574	0.00802507
E110019.CDS.8618020810.1	rnpA	Cluster_74	ribonuclease P protein component	1248.98	295.645	-2.07881	0.000182174	0.00629471
E110019.CDS.8618008998.1	dbpA	Cluster_4328	ATP-independent RNA helicase dbpA	221.516	52.3812	-2.08029	0.0002687	0.00828972
E110019.CDS.8618016308.1	msbB	Cluster_4709	lipid A biosynthesis (KDO)2-(lauroyl)-lipid IVA acyltransferase	159.046	37.2406	-2.0945	0.00159501	0.0280297
E110019.CDS.8618025295.1	oxaA	Cluster_2192	inner membrane protein oxaA	2287.66	528.469	-2.11398	0.000411923	0.0114785
E110019.CDS.8618009413.1	hflD	Cluster_284	high frequency lysogenization protein hflD	1543.07	355.79	-2.11671	0.000753222	0.016933
E110019.CDS.8618018343.1	sirB2	Cluster_4009	protein sirB2	83.0988	18.9481	-2.13277	0.00167023	0.0289525
E110019.CDS.8618015759.1		Cluster_1717	polyprenyl P-hydroxybenzoate and phenylacrylic acid decarboxylase family protein	106.521	23.7615	-2.16443	0.00113111	0.0221228
E110019.CDS.8618026185.1		Cluster_1724	gnsA/GnsB family protein	59.499	13.0096	-2.19329	0.00208873	0.0339369
E110019.CDS.8618008054.1	tnaA	Cluster_2927	tryptophanase	36.1487	7.86836	-2.19981	0.00345398	0.0461391
E110019.CDS.8618020793.1		Cluster_3232	P22_AR N-terminal domain protein	24.3732	5.30518	-2.19982	0.0019969	0.0330668
E110019.CDS.8618030667.1		Cluster_2792	psiA family protein	74.42	16.0497	-2.21315	0.00269461	0.0393413
E110019.CDS.8618012073.1		Cluster_4714	integral membrane , TerC family protein	85.293	18.3223	-2.21883	0.000254268	0.00794876
E110019.CDS.8618013150.1		Cluster_6311	DNA methylase family protein	49.345	10.5955	-2.21946	0.00171219	0.0294827
E110019.CDS.8618017146.1	yjjG	Cluster_5371	pyrimidine 5'-nucleotidase YjjG	346.049	74.2055	-2.22138	9.48993e-05	0.00399889
E110019.CDS.8618026236.1	purB	Cluster_624	adenylosuccinate lyase	6611.56	1404.06	-2.23538	0.00194326	0.0325118
E110019.CDS.8618019566.1	deaD	Cluster_1554	cold-shock DEAD box protein A	5266.38	1115.45	-2.23918	0.000254527	0.00794876
E110019.CDS.8618017729.1		Cluster_6984	putative dNA-binding transcriptional regulator	1008.88	213.467	-2.24068	7.77973e-05	0.00363265
E110019.CDS.8618025510.1	rpsQ	Cluster_108	30S ribosomal protein S17	648.688	137.033	-2.243	8.28509e-05	0.00373657
E110019.CDS.8618014284.1		Cluster_1996	conserved hypothetical protein	2047.73	431.523	-2.24652	0.000399869	0.011319
E110019.CDS.8618027994.1		Cluster_2419	lysM domain protein	640.931	134.127	-2.25657	0.000106502	0.0043484
E110019.CDS.8618014693.1	cvpA	Cluster_674	colicin V production protein	1077.55	223.421	-2.26992	0.000418634	0.0116031
E110019.CDS.8618009928.1	typA	Cluster_6134	GTP-binding protein TypA/BipA	18725.7	3850.73	-2.28182	0.00220892	0.0350118
E110019.CDS.8618006500.1		Cluster_1095	conserved hypothetical protein	18.8397	3.85967	-2.28723	0.00170539	0.0294635
E110019.CDS.8618006248.1	srmB	Cluster_4352	ATP-dependent RNA helicase SrmB	662.448	135.349	-2.29112	0.000133478	0.00497708
E110019.CDS.8618017400.1	mltA	Cluster_6297	membrane-bound lytic murein transglycosylase A	145.352	29.6852	-2.29174	0.000653777	0.0157606
E110019.CDS.8618025744.1	purK	Cluster_2666	phosphoribosylaminoimidazole carboxylase, ATPase subunit	375.448	76.5004	-2.29507	0.000499836	0.0129533
E110019.CDS.8618015850.1	purH	Cluster_4269	phosphoribosylaminoimidazolecarboxamide formyltransferase/IMP cyclohydrolase	10692.1	2177.18	-2.29601	0.00369732	0.04827
E110019.CDS.8618010385.1	rplT	Cluster_369	ribosomal protein L20	216.093	42.6873	-2.33977	0.000411034	0.0114785
E110019.CDS.8618005546.1		Cluster_6482	resolvase, N terminal domain protein	80.7336	15.9006	-2.34408	0.00036902	0.0106851
E110019.CDS.8618029223.1	fumA	Cluster_6092	fumarate hydratase class I, aerobic	332.409	64.072	-2.37519	6.0224e-05	0.00306021
E110019.CDS.8618015323.1	eptB	Cluster_2255	phosphoethanolamine transferase eptB	969.842	186.486	-2.37868	0.000173998	0.00609346
E110019.CDS.8618013536.1		Cluster_6103	putative cyclic-di-GMP phosphodiesterase AdrB	78.646	14.932	-2.39697	0.000873219	0.0185488
E110019.CDS.8618009351.1	ybiA	Cluster_4028	swarming motility protein ybiA	48.3449	9.1574	-2.40035	0.000659862	0.0157677
E110019.CDS.8618020590.1		Cluster_279	binding--dependent transport system inner membrane component family protein	488.577	90.1359	-2.43841	0.000345776	0.0100683
E110019.CDS.8618007929.1	purL	Cluster_5508	phosphoribosylformylglycinamidine synthase	10969.3	1990.97	-2.46193	0.00159465	0.0280297
E110019.CDS.8618024911.1	rplY	Cluster_810	50S ribosomal protein L25	1510.05	273.776	-2.46353	6.23342e-05	0.00308629
E110019.CDS.8618028845.1	rplS	Cluster_31	ribosomal protein L19	2079.2	367.116	-2.50172	0.000104046	0.00431415
E110019.CDS.8618009196.1	thiD	Cluster_3509	hydroxymethylpyrimidine/phosphomethylpyrimidine kinase	27.5152	4.82086	-2.51286	0.00117801	0.0228148
E110019.CDS.8618011195.1	bioC	Cluster_2844	malonyl-CoA O-methyltransferase BioC	219.495	38.4551	-2.51294	0.000534513	0.0136472
E110019.CDS.8618020325.2	prs	Cluster_4742	ribose-phosphate pyrophosphokinase	5526.32	954.135	-2.53405	0.000155626	0.00554674
E110019.CDS.8618023685.1	rplQ	Cluster_983	ribosomal protein L17	5923.95	1006.27	-2.55754	0.000204828	0.00680526
E110019.CDS.8618031506.1		Cluster_1798	degT/DnrJ/EryC1/StrS aminotransferase family protein	870.171	143.821	-2.59702	2.75829e-06	0.000255289
E110019.CDS.8618020133.1	sdhD	Cluster_663	succinate dehydrogenase, hydrophobic membrane anchor protein	508.284	83.4075	-2.60739	9.42448e-05	0.00399889
E110019.CDS.8618013394.1	mqo	Cluster_7294	malate dehydrogenase	494.25	79.1902	-2.64185	7.34906e-05	0.00346274
E110019.CDS.8618031349.1		Cluster_6026	putative exonuclease VIII, ds DNA exonuclease encoded by prophage	143.518	22.3235	-2.68459	2.01901e-05	0.00118915
E110019.CDS.8618007003.1	accB	Cluster_1024	acetyl-CoA carboxylase, biotin carboxyl carrier protein	1557.22	234.292	-2.73259	6.98487e-06	0.000482701
E110019.CDS.8618014576.1	purE	Cluster_1009	N5-carboxyaminoimidazole ribonucleotide mutase	487.988	73.1474	-2.73797	1.47215e-05	0.000897668
E110019.CDS.8618025525.1	yhjX	Cluster_4900	inner membrane protein yhjX	151.156	22.6513	-2.73837	3.04618e-05	0.00167961
E110019.CDS.8618026723.1	accC	Cluster_7083	biotin carboxylase	1161.39	173.387	-2.74379	8.66307e-06	0.00057565
E110019.CDS.8618005501.1	ycgF	Cluster_2617	blue light- and temperature-regulated antirepressor YcgF	660.296	95.8509	-2.78425	5.46894e-06	0.000406942
E110019.CDS.8618012710.1		Cluster_3209	putative DNA-invertase from lambdoid prophage Rac	71.6306	10.2751	-2.80143	0.00014773	0.00539213
E110019.CDS.8618026108.1		Cluster_697	conserved hypothetical protein	66.9577	9.4778	-2.82063	0.000100028	0.004181
E110019.CDS.8618006403.1	mreD	Cluster_402	rod shape-determining protein MreD	111.436	15.5877	-2.83774	8.06661e-06	0.000542977
E110019.CDS.8618027424.1		Cluster_7091	outer membrane transport family protein	702.383	97.9521	-2.84211	2.51715e-06	0.0002416
E110019.CDS.8618030634.1		Cluster_1522	phage integrase family protein	41.1741	5.62558	-2.87166	6.7685e-05	0.00325709
E110019.CDS.8618006959.1		Cluster_4532	conserved hypothetical protein	30.5472	4.17261	-2.87202	0.00101183	0.0204058
E110019.CDS.8618007971.1		Cluster_126	toxin Ldr, type I toxin-antitoxin system family protein	7.50414	0	-2.90769	0.0021279	0.0343579
E110019.CDS.8618028109.1	sdhA	Cluster_7282	succinate dehydrogenase, flavoprotein subunit	5296.56	698.473	-2.92278	8.71687e-05	0.00382878
E110019.CDS.8618028240.1		Cluster_1579	putative DNA-invertase from lambdoid prophage Rac	64.7478	8.50915	-2.92774	8.29067e-05	0.00373657
E110019.CDS.8618005938.1		Cluster_629	uracil-xanthine permease family protein	921.219	120.171	-2.93845	3.45978e-06	0.000293968
E110019.CDS.8618011786.1	purF	Cluster_5901	amidophosphoribosyltransferase	2912.16	378.791	-2.94262	8.89172e-06	0.000583365
E110019.CDS.8618018380.1	cpxP	Cluster_889	periplasmic protein CpxP	789.605	98.0788	-3.00912	2.42926e-06	0.0002416
E110019.CDS.8618008274.1		Cluster_4750	2Fe-2S iron-sulfur cluster binding domain protein	15.5389	1.92984	-3.00934	0.00146046	0.0267476
E110019.CDS.8618015863.1	sdaC	Cluster_2311	serine transporter	2127.72	257.331	-3.04761	1.11623e-05	0.000705317
E110019.CDS.8618007649.1	fis	Cluster_98	DNA-binding protein fis	758.538	91.5666	-3.05033	3.60452e-07	4.67056e-05
E110019.CDS.8618013900.1		Cluster_1448	binding--dependent transport system inner membrane component family protein	891.835	106.998	-3.0592	4.52808e-06	0.000372524
E110019.CDS.8618014186.1		Cluster_2829	conserved hypothetical protein	172.534	20.5427	-3.07018	5.73157e-06	0.000406942
E110019.CDS.8618007448.1	mglA	Cluster_1511	galactose/methyl galactoside import ATP-binding protein MglA	38.6693	4.32908	-3.15905	0.000569836	0.0143372
E110019.CDS.8618011090.1		Cluster_1591	conserved hypothetical protein	12.9729	1.44551	-3.16585	0.00234986	0.0362658
E110019.CDS.8618006731.1		Cluster_424	ybfN-like lipofamily protein	14.4549	1.60944	-3.16693	0.00067222	0.0157677
E110019.CDS.8618018678.1	arcC	Cluster_4826	carbamate kinase	34.6667	3.85222	-3.16979	0.000141722	0.00524676
E110019.CDS.8618012253.1		Cluster_3964	conserved hypothetical protein	27.8905	2.89103	-3.27012	0.00022856	0.00740392
E110019.CDS.8618023545.1		Cluster_2471	putative L,D-transpeptidase YcfS	524.525	52.4632	-3.32163	2.32021e-07	3.42498e-05
E110019.CDS.8618026555.2	sdhC	Cluster_2055	succinate dehydrogenase, cytochrome b556 subunit	2238.14	221.558	-3.33654	2.86561e-07	4.01417e-05
E110019.CDS.8618030499.1	purM	Cluster_6411	phosphoribosylformylglycinamidine cyclo-ligase	5217.22	470.291	-3.47165	3.02798e-07	4.13001e-05
E110019.CDS.8618027215.1	purN	Cluster_2920	phosphoribosylglycinamide formyltransferase	1343.58	116.096	-3.5327	1.26875e-08	4.38394e-06
E110019.CDS.8618022230.1	sdhB	Cluster_3602	succinate dehydrogenase iron-sulfur subunit	1185.03	96.4619	-3.61882	2.85654e-08	8.22525e-06
E110019.CDS.8618026789.1		Cluster_6579	gram-negative pili assembly chaperone, N-terminal domain protein	12.4842	0	-3.64203	0.000114114	0.00448071
E110019.CDS.8618014536.1		Cluster_7017	conserved hypothetical protein	10.1609	0.804719	-3.65839	0.00160618	0.0280297
E110019.CDS.8618020468.1	lamB	Cluster_2996	maltoporin	3420.33	260.207	-3.7164	1.36051e-07	2.5184e-05
E110019.CDS.8618024149.1	malK	Cluster_2713	maltose/maltodextrin import ATP-binding protein MalK	957.087	71.5305	-3.74202	4.39948e-08	1.08583e-05
E110019.CDS.8618027129.1		Cluster_1466	conserved hypothetical protein	11.2675	0.804719	-3.80754	0.000909678	0.0190073
E110019.CDS.8618027828.1		Cluster_4496	hypothetical protein	33.8899	2.25023	-3.91271	6.76248e-06	0.000473648
E110019.CDS.8618009506.1		Cluster_950	conserved hypothetical protein	24.1497	1.60198	-3.91408	0.000320097	0.00942649
E110019.CDS.8618028798.1		Cluster_2405	maltose operon periplasmic family protein	1423.9	77.3275	-4.20272	7.77612e-10	3.10028e-07
E110019.CDS.8618012834.1	yjiY	Cluster_6036	inner membrane protein YjiY	3985.79	184.057	-4.43664	5.78593e-13	7.49711e-10
E110019.CDS.8618025243.1		Cluster_5872	L-serine ammonia-lyase	407.758	18.1285	-4.49138	3.81874e-10	1.97925e-07
E110019.CDS.8618012465.1		Cluster_4059	conserved hypothetical protein	19.5677	0.804719	-4.60384	2.23102e-05	0.00128482
aThese are locus ids that were generated by an in-house annotation pipeline.
bLFC is the log2 fold-change value of the read counts. Any read counts that were zero were considered one for the LFC calculation.

## Sheet: DMEM 0.2 vs. LB 0.2
Locus IDa	Gene ID	LS-BSR Cluster ID	Predicted Protein Function	Read Counts (LB 0.2)	Read Counts (DMEM 0.2)	LFC (DMEM 0.2/ LB 0.2)b	p-value	FDR
E110019.CDS.8618012478.1		Cluster_274	mbtH-like family protein	0.550878	50.4063	6.51573	5.74841e-13	3.48247e-11
E110019.CDS.8618024588.1	eae	Cluster_5546	intimin	69.667	4133.08	5.8906	4.26093e-27	1.10997e-23
E110019.CDS.8618020468.1	lamB	Cluster_2996	maltoporin	66.8419	3746.68	5.80872	5.70889e-26	9.91444e-23
E110019.CDS.8618006456.1	metE	Cluster_1073	5-methyltetrahydropteroyltriglutamate--homocysteine S-methyltransferase	79.989	4050.69	5.66222	9.53837e-26	1.24237e-22
E110019.CDS.8618020524.1		Cluster_6714	tir chaperone family protein	1.70032	78.917	5.53646	6.9002e-13	4.13219e-11
E110019.CDS.8618011195.1	bioC	Cluster_2844	malonyl-CoA O-methyltransferase BioC	5.4841	241.187	5.45876	4.31018e-18	7.00695e-16
E110019.CDS.8618006771.1	entF	Cluster_6054	enterobactin synthase component F	78.2657	3429.35	5.45341	5.87664e-25	6.12346e-22
E110019.CDS.8618011258.1	bioF	Cluster_4872	8-amino-7-oxononanoate synthase	18.5604	788.144	5.40816	3.36715e-22	1.34945e-19
E110019.CDS.8618013471.1	cesT	Cluster_359	tir chaperone	82.4326	3378.37	5.35697	8.91007e-24	5.80268e-21
E110019.CDS.8618022629.1	fes	Cluster_2733	enterochelin esterase	11.8545	443.937	5.22684	2.7914e-20	7.2716e-18
E110019.CDS.8618016668.1		Cluster_1474	ipaB/EvcA family protein	22.4643	836.417	5.21852	1.02221e-20	2.95872e-18
E110019.CDS.8618021316.1	purT	Cluster_4924	phosphoribosylglycinamide formyltransferase 2	101.208	3583.54	5.14598	1.00255e-22	5.07601e-20
E110019.CDS.8618028798.1		Cluster_2405	maltose operon periplasmic family protein	46.1257	1558.52	5.07846	1.76594e-20	4.84239e-18
E110019.CDS.8618022071.1	espA	Cluster_5129	espA	60.83	1978.19	5.02325	6.40088e-21	1.96168e-18
E110019.CDS.8618014709.1	tir	Cluster_2178	tir	268.853	8605.18	5.00032	4.81733e-23	2.7887e-20
E110019.CDS.8618012520.1	fepE	Cluster_2575	ferric enterobactin (Enterochelin) transport	2.2512	71.8989	4.99721	4.22245e-12	2.36548e-10
E110019.CDS.8618015004.1		Cluster_2278	putative type III secretion system, LEE associated	0.934025	27.5057	4.88012	5.09673e-08	1.57124e-06
E110019.CDS.8618021953.1		Cluster_113	type III secretion system regulator family protein	20.6916	586.578	4.82521	2.18987e-18	3.93422e-16
E110019.CDS.8618012834.1	yjiY	Cluster_6036	inner membrane protein YjiY	155.165	4384.95	4.82069	5.38662e-21	1.75402e-18
E110019.CDS.8618022089.1		Cluster_4631	outer membrane insertion C-terminal signal domain protein	45.5501	1226.37	4.7508	1.37967e-19	3.12526e-17
E110019.CDS.8618028323.1	eprI	Cluster_76	type III secretion apparatus needle protein	7.30447	191.917	4.71556	5.5801e-15	4.4049e-13
E110019.CDS.8618011343.1		Cluster_3720	conserved hypothetical protein	4.55008	118.52	4.70309	1.30193e-12	7.70802e-11
E110019.CDS.8618006329.1	nrdI	Cluster_2152	nrdI protein	1.31717	32.88	4.6417	7.88626e-09	2.79506e-07
E110019.CDS.8618008739.1	entB	Cluster_2990	isochorismatase	40.2107	993.39	4.62671	6.23147e-19	1.35275e-16
E110019.CDS.8618014113.1		Cluster_854	4'-phosphopantetheinyl transferase superfamily protein	9.60335	234.725	4.61129	3.82661e-15	3.33253e-13
E110019.CDS.8618013900.1		Cluster_1448	binding--dependent transport system inner membrane component family protein	39.923	975.675	4.61111	1.69327e-17	2.26204e-15
E110019.CDS.8618027868.1	bioD	Cluster_3566	dethiobiotin synthase	7.13673	171.461	4.58647	5.63536e-14	3.9676e-12
E110019.CDS.8618016445.1		Cluster_2485	enterobacterial EspB family protein	321.877	7437.3	4.5302	6.84926e-20	1.62203e-17
E110019.CDS.8618025586.1	malE	Cluster_427	maltose-binding periplasmic protein	91.6051	2107.07	4.52367	2.11043e-18	3.92691e-16
E110019.CDS.8618028344.1		Cluster_4947	binding--dependent transport system inner membrane component family protein	21.3378	490.435	4.52257	1.13801e-16	1.26149e-14
E110019.CDS.8618023083.1		Cluster_1498	type III secretion low calcium response chaperone LcrH/SycD	10.1065	228.081	4.49618	1.52844e-14	1.15409e-12
E110019.CDS.8618013629.1		Cluster_466	hok/gef family protein	0.766293	16.8204	4.45617	1.16996e-05	0.000233545
E110019.CDS.8618006079.1		Cluster_4864	secretion system effector C (SseC) like family protein	205.102	4396.24	4.42185	1.13251e-18	2.26937e-16
E110019.CDS.8618013201.1		Cluster_3740	aspartate-ammonia ligase family protein	21.2195	454.282	4.42013	8.58581e-17	9.72436e-15
E110019.CDS.8618021133.1	ybdB	Cluster_3972	esterase YbdB	10.7051	225.589	4.39733	2.15511e-14	1.60401e-12
E110019.CDS.8618018998.1		Cluster_2705	type III secretion effector delivery regulator, TyeA family	41.6956	876.166	4.39324	8.46022e-17	9.72436e-15
E110019.CDS.8618024149.1	malK	Cluster_2713	maltose/maltodextrin import ATP-binding protein MalK	49.9818	1046.93	4.38861	1.90164e-16	2.02195e-14
E110019.CDS.8618030499.1	purM	Cluster_6411	phosphoribosylformylglycinamidine cyclo-ligase	274.263	5729.53	4.38479	1.98616e-18	3.83255e-16
E110019.CDS.8618010636.1	purC	Cluster_2775	phosphoribosylaminoimidazolesuccinocarboxamide synthase	128.126	2645.49	4.36791	1.76455e-17	2.29832e-15
E110019.CDS.8618016511.1	fepA	Cluster_5994	ferrienterobactin receptor	156.341	3199.23	4.35496	2.56715e-18	4.42899e-16
E110019.CDS.8618020833.1	escU	Cluster_4019	escU	0.766293	15.46	4.3345	6.30767e-05	0.00103997
E110019.CDS.8618007183.1		Cluster_3418	putative type III secretion system, translocated effector protein, LEE associated	10.3696	208.401	4.32893	3.50942e-13	2.17668e-11
E110019.CDS.8618010296.1		Cluster_5302	2,3-dihydro-2,3-dihydroxybenzoate dehydrogenase	37.2886	747.462	4.32519	7.00215e-17	8.29118e-15
E110019.CDS.8618007803.1		Cluster_2080	(2,3-dihydroxybenzoyl)adenylate synthase	108.536	2164.2	4.31759	1.34652e-17	1.89604e-15
E110019.CDS.8618015850.1	purH	Cluster_4269	phosphoribosylaminoimidazolecarboxamide formyltransferase/IMP cyclohydrolase	598.736	11777.3	4.29794	5.73903e-20	1.42383e-17
E110019.CDS.8618016063.1		Cluster_3239	type III secretion apparatus lipoprotein, YscJ/HrcJ family	47.1091	925.77	4.29658	5.42932e-17	6.57832e-15
E110019.CDS.8618029511.1	cirA	Cluster_6868	colicin I receptor	195.902	3819.71	4.28526	5.73816e-18	8.54166e-16
E110019.CDS.8618016603.1	purD	Cluster_2388	phosphoribosylamine--glycine ligase	259.011	4936.1	4.25229	4.57267e-18	7.00695e-16
E110019.CDS.8618007929.1	purL	Cluster_5508	phosphoribosylformylglycinamidine synthase	637.189	12053.7	4.24161	6.61166e-19	1.37787e-16
E110019.CDS.8618014693.1	cvpA	Cluster_674	colicin V production protein	62.7457	1184.05	4.23807	2.64023e-16	2.75112e-14
E110019.CDS.8618010334.1		Cluster_4259	type III secretion outer membrane pore, YscC/HrcC family	159.573	3004.38	4.23477	3.53701e-17	4.49459e-15
E110019.CDS.8618005938.1		Cluster_629	uracil-xanthine permease family protein	56.543	1011.5	4.161	1.12869e-15	1.05009e-13
E110019.CDS.8618011786.1	purF	Cluster_5901	amidophosphoribosyltransferase	181.558	3200.05	4.13959	1.38607e-16	1.50447e-14
E110019.CDS.8618022828.1		Cluster_2081	type III secretion apparatus protein, YscI/HrpB, C-terminal domain	32.9063	577.631	4.13371	2.19997e-15	2.01085e-13
E110019.CDS.8618006690.1	entC	Cluster_4930	isochorismate synthase entC	83.0065	1419.11	4.09562	3.82384e-16	3.83119e-14
E110019.CDS.8618006860.1		Cluster_5163	espF repeat family protein	7.56757	129.016	4.09157	4.52674e-11	2.35843e-09
E110019.CDS.8618030078.1	gltD	Cluster_5860	glutamate synthase [NADPH small chain	80.5169	1346.58	4.06387	5.92916e-16	5.72054e-14
E110019.CDS.8618020781.1		Cluster_1509	putative rOrf6	20.6439	341.408	4.04771	7.47702e-14	4.99427e-12
E110019.CDS.8618006246.1		Cluster_924	conserved hypothetical protein	2.41893	39.1569	4.01683	6.21877e-08	1.89472e-06
E110019.CDS.8618023028.1		Cluster_1804	putative cytoplasmic protein	1.86805	29.8479	3.99802	1.52356e-07	4.3614e-06
E110019.CDS.8618009141.1	dppC	Cluster_7336	dipeptide transport system permease protein dppC	23.7091	378.176	3.99555	6.4634e-14	4.37329e-12
E110019.CDS.8618006500.1		Cluster_1095	conserved hypothetical protein	1.31717	20.7318	3.97633	3.27783e-06	7.62387e-05
E110019.CDS.8618022355.1	gltB	Cluster_4390	glutamate synthase [NADPH large chain	544.84	8496.91	3.96303	4.60372e-17	5.7108e-15
E110019.CDS.8618022308.1		Cluster_3727	sepZ family protein	28.7147	442.343	3.9453	6.02096e-14	4.12752e-12
E110019.CDS.8618014543.1	asnA	Cluster_5259	aspartate--ammonia ligase	142.256	2179.78	3.93762	3.90041e-15	3.33253e-13
E110019.CDS.8618006389.1		Cluster_4265	bacterial extracellular solute-binding s, 5 Middle family protein	192.953	2874.27	3.89687	4.77288e-15	3.82564e-13
E110019.CDS.8618024088.1	malQ	Cluster_6032	4-alpha-glucanotransferase	81.9541	1204.85	3.87789	1.12196e-14	8.72451e-13
E110019.CDS.8618011033.1		Cluster_3201	esterase-like activity of phytase family protein	7.51988	109.021	3.85776	2.39977e-10	1.11632e-08
E110019.CDS.8618011053.1		Cluster_2120	conserved hypothetical protein	253.024	3626.27	3.84114	4.24984e-15	3.51455e-13
E110019.CDS.8618012246.1	gcvP	Cluster_4385	glycine dehydrogenase	602.375	8547.48	3.82676	5.54024e-16	5.44616e-14
E110019.CDS.8618027215.1	purN	Cluster_2920	phosphoribosylglycinamide formyltransferase	104.464	1474.42	3.81906	5.91301e-14	4.10757e-12
E110019.CDS.8618023230.1	terD	Cluster_1735	tellurite resistance protein	72.2767	991.712	3.77832	9.25974e-14	6.10674e-12
E110019.CDS.8618027991.1		Cluster_2611	type III secretion apparatus protein, YscD/HrpQ family	22.9675	313.082	3.76887	1.6162e-12	9.35602e-11
E110019.CDS.8618020590.1		Cluster_279	binding--dependent transport system inner membrane component family protein	39.4675	534.73	3.76008	1.35428e-12	7.92787e-11
E110019.CDS.8618027873.1	bioB	Cluster_6387	biotin synthase	116.441	1542.07	3.7272	4.78075e-14	3.41202e-12
E110019.CDS.8618027605.1		Cluster_4718	oligopeptide/dipeptide ABC transporter, ATP-binding , C-terminal domain protein	64.3507	843.293	3.71201	1.44999e-13	9.44306e-12
E110019.CDS.8618019629.1	nrdF	Cluster_6184	ribonucleoside-diphosphate reductase 2 subunit beta	6.75359	85.4271	3.66097	2.14679e-09	8.22409e-08
E110019.CDS.8618025279.1	malP	Cluster_6893	maltodextrin phosphorylase	322.194	3936.8	3.61102	2.34513e-14	1.72086e-12
E110019.CDS.8618025574.2		Cluster_1790	putative type III secretion system, LEE associated	17.5064	208.019	3.57076	1.69448e-10	8.40783e-09
E110019.CDS.8618014186.1		Cluster_2829	conserved hypothetical protein	16.3092	189.267	3.53666	2.03605e-10	9.91383e-09
E110019.CDS.8618029558.1	hisC	Cluster_364	histidinol-phosphate transaminase	108.681	1213.39	3.48087	2.66698e-12	1.51032e-10
E110019.CDS.8618029755.1	glyA	Cluster_4322	serine hydroxymethyltransferase	1637.06	18093.2	3.46626	4.63757e-15	3.77528e-13
E110019.CDS.8618017039.1	asnB	Cluster_4246	asparagine synthase	438.651	4730	3.43069	2.76397e-13	1.75613e-11
E110019.CDS.8618027159.1		Cluster_4693	sepQ family protein	40.6169	430.888	3.40716	3.80204e-11	2.04669e-09
E110019.CDS.8618019685.1		Cluster_6229	CAAX protease self-immunity family protein	15.1121	152.618	3.33615	6.41624e-10	2.78572e-08
E110019.CDS.8618029410.1		Cluster_1611	ferric reductase like transmembrane component family protein	1.10176	11.0992	3.33258	0.000795403	0.00970503
E110019.CDS.8618008240.1		Cluster_1857	conserved hypothetical protein	9.98649	99.5939	3.31801	1.93015e-08	6.44621e-07
E110019.CDS.8618025525.1	yhjX	Cluster_4900	inner membrane protein yhjX	16.62	165.065	3.31204	2.31537e-08	7.6835e-07
E110019.CDS.8618020458.1	ssaV	Cluster_6867	secretion system apparatus protein SsaV	147.096	1450.62	3.30185	1.3888e-11	7.61645e-10
E110019.CDS.8618009950.1	terB	Cluster_5169	terB	120.798	1175.4	3.28247	7.43575e-12	4.1213e-10
E110019.CDS.8618006258.1	hisB	Cluster_550	histidine biosynthesis bifunctional protein hisB	143.501	1384.08	3.26979	5.6298e-11	2.90409e-09
E110019.CDS.8618026205.1		Cluster_1071	conserved hypothetical protein	2.63434	25.3332	3.26551	1.0425e-05	0.00021134
E110019.CDS.8618027050.1		Cluster_2969	amino ABC transporter, permease , 3-TM region, His/Glu/Gln/Arg/opine family domain protein	11.256	106.821	3.24643	4.67546e-08	1.44995e-06
E110019.CDS.8618013584.1		Cluster_324	amino ABC transporter, permease , 3-TM region, His/Glu/Gln/Arg/opine family domain protein	27.1574	254.81	3.23	1.88337e-09	7.26843e-08
E110019.CDS.8618020409.1	potH	Cluster_7461	putrescine transport system permease protein PotH	1.53259	14.1827	3.21009	0.000321418	0.00433831
E110019.CDS.8618023296.1		Cluster_4366	type III secretion apparatus H+-transporting two-sector ATPase	101.281	923.604	3.18891	1.04319e-10	5.27674e-09
E110019.CDS.8618010159.1	yliI	Cluster_2740	soluble aldose sugar dehydrogenase yliI	9.34025	84.3585	3.175	4.23315e-08	1.32064e-06
E110019.CDS.8618022301.1	hisH	Cluster_875	imidazole glycerol phosphate synthase, glutamine amidotransferase subunit	41.9818	375.45	3.16079	1.02779e-09	4.28381e-08
E110019.CDS.8618021560.1	ynfM	Cluster_7188	inner membrane transport protein ynfM	59.1773	518.749	3.13192	2.31529e-10	1.0874e-08
E110019.CDS.8618024298.1		Cluster_4008	H-NS histone family protein	28.4039	241.515	3.08795	1.65697e-09	6.53999e-08
E110019.CDS.8618009741.1		Cluster_5095	tyrosine kinase family protein	45.6948	387.58	3.08439	3.61761e-10	1.6362e-08
E110019.CDS.8618018960.1		Cluster_2729	conserved hypothetical protein	19.8299	166.734	3.0718	6.25751e-09	2.24839e-07
E110019.CDS.8618020065.1	hisF	Cluster_347	imidazole glycerol phosphate synthase subunit hisF	54.5319	454.021	3.05759	1.10465e-09	4.53168e-08
E110019.CDS.8618026898.1		Cluster_6836	ribonucleoside-diphosphate reductase, alpha subunit	67.2728	559.433	3.05587	1.53351e-10	7.6823e-09
E110019.CDS.8618024971.1		Cluster_6361	oligopeptide/dipeptide ABC transporter, ATP-binding , C-terminal domain protein	110.355	913.276	3.0489	4.37085e-10	1.93925e-08
E110019.CDS.8618027416.1	hisA	Cluster_319	1-(5-phosphoribosyl)-5-[(5-phosphoribosylamino)methylideneaminoimidazole-4-carboxamide isomerase	48.4015	399.841	3.0463	1.44494e-09	5.74665e-08
E110019.CDS.8618022230.1	sdhB	Cluster_3602	succinate dehydrogenase iron-sulfur subunit	158.756	1297.01	3.03031	1.74526e-09	6.78568e-08
E110019.CDS.8618025003.1	gcvH	Cluster_393	glycine cleavage system H protein	238.201	1906.5	3.00068	2.24805e-10	1.07453e-08
E110019.CDS.8618025406.1		Cluster_3678	conserved hypothetical protein	2.80207	21.9896	2.97226	3.87288e-05	0.000679385
E110019.CDS.8618030431.1	espG	Cluster_4856	LEE-encoded effector EspG	55.8244	435.439	2.9635	1.7403e-09	6.78568e-08
E110019.CDS.8618009770.1	hisD	Cluster_1167	histidinol dehydrogenase	299.194	2316.6	2.95286	8.89639e-10	3.73792e-08
E110019.CDS.8618031335.1		Cluster_3770	perC transcriptional activator family protein	1.31717	10.082	2.93627	0.00340482	0.0319624
E110019.CDS.8618022086.1		Cluster_4755	bacterial regulatory helix-turn-helix s, AraC family protein	6.08266	45.4264	2.90075	5.55557e-06	0.000122008
E110019.CDS.8618029136.1	serA	Cluster_4311	D-3-phosphoglycerate dehydrogenase	144.006	1074.72	2.89976	5.17908e-10	2.26748e-08
E110019.CDS.8618026010.1		Cluster_4891	polyamine ABC transporter, ATP-binding family protein	6.969	51.3246	2.88063	8.01002e-06	0.000168275
E110019.CDS.8618022773.1		Cluster_5018	integral membrane , TerC family protein	742.27	5462.37	2.87951	2.95035e-10	1.36029e-08
E110019.CDS.8618012635.1	terD	Cluster_6471	tellurite resistance protein	275.746	2011.94	2.86717	1.29115e-09	5.17454e-08
E110019.CDS.8618014245.1		Cluster_6855	prkA serine kinase C-terminal domain protein	51.419	373.354	2.86017	5.01207e-09	1.82608e-07
E110019.CDS.8618016091.1		Cluster_7276	ferric iron reductase FhuF-like transporter family protein	119.626	865.881	2.85564	7.27993e-10	3.13224e-08
E110019.CDS.8618005589.1	oppB	Cluster_2410	oligopeptide transport system permease protein oppB	64.469	462.377	2.84239	8.53718e-09	3.00532e-07
E110019.CDS.8618018445.1		Cluster_6345	tellurium resistance family protein	487.913	3489.22	2.83821	7.3346e-10	3.13224e-08
E110019.CDS.8618026481.1		Cluster_3524	conserved hypothetical protein	30.4627	215.851	2.82492	4.14752e-08	1.30172e-06
E110019.CDS.8618023756.1		Cluster_3685	conserved hypothetical protein	13.3394	91.9567	2.78526	5.69694e-07	1.50665e-05
E110019.CDS.8618009313.1		Cluster_6309	conserved hypothetical protein	57.0215	392.682	2.78378	1.45612e-08	4.95842e-07
E110019.CDS.8618011743.1		Cluster_7467	conserved hypothetical protein	64.2553	440.193	2.77625	1.54797e-08	5.23697e-07
E110019.CDS.8618015414.1	leuD	Cluster_882	3-isopropylmalate dehydratase small subunit	6.29808	43.0683	2.77364	4.21922e-05	0.000730303
E110019.CDS.8618008954.1		Cluster_5137	tellurium resistance family protein	285.831	1953.52	2.77284	2.81349e-09	1.06995e-07
E110019.CDS.8618028269.1		Cluster_2349	conserved hypothetical protein	10.0589	67.1437	2.73879	1.96926e-06	4.8625e-05
E110019.CDS.8618026944.1		Cluster_3544	PKHD-type hydroxylase Sbal_3634	8.54928	56.9909	2.73686	8.23274e-06	0.00017157
E110019.CDS.8618013315.1		Cluster_6340	conserved hypothetical protein	67.7513	442.871	2.70857	2.35536e-08	7.71787e-07
E110019.CDS.8618021114.1		Cluster_1589	conserved hypothetical protein	1.86805	12.1836	2.70534	0.00112247	0.0127966
E110019.CDS.8618019688.1	fhuC	Cluster_6218	iron(3+)-hydroxamate import ATP-binding protein FhuC	50.8435	331.472	2.70475	3.64651e-08	1.15843e-06
E110019.CDS.8618018791.1	thrA	Cluster_6891	bifunctional aspartokinase/homoserine dehydrogenase 1	409.866	2651.66	2.69367	7.84442e-09	2.79506e-07
E110019.CDS.8618016915.1		Cluster_5325	putative type III secretion system, LEE associated	57.3093	363.035	2.66327	8.31136e-08	2.41912e-06
E110019.CDS.8618027305.1		Cluster_5031	ATP-grasp domain protein	111.77	704.175	2.65539	2.35311e-08	7.71787e-07
E110019.CDS.8618017201.1	thrB	Cluster_941	homoserine kinase	79.7506	495.422	2.63509	3.92783e-08	1.24024e-06
E110019.CDS.8618014681.1	hisG	Cluster_1028	ATP phosphoribosyltransferase	477.49	2962.1	2.63308	2.95351e-08	9.55762e-07
E110019.CDS.8618025903.1		Cluster_1544	type III secretion system subunit	36.3546	223.886	2.62255	2.25574e-07	6.28471e-06
E110019.CDS.8618029176.1	ilvB	Cluster_4332	acetolactate synthase, large subunit, biosynthetic type	29.8411	183.018	2.61661	1.39017e-07	4.00153e-06
E110019.CDS.8618024498.1	hisE	Cluster_840	phosphoribosyl-ATP diphosphatase	46.4365	284.161	2.61338	3.25493e-07	8.78663e-06
E110019.CDS.8618029493.1	fhuA	Cluster_4608	ferrichrome-iron receptor	782.364	4734.88	2.59742	1.24738e-08	4.36165e-07
E110019.CDS.8618028558.1		Cluster_3744	conserved hypothetical protein	2.68203	16.0279	2.57919	0.00263437	0.0263594
E110019.CDS.8618025744.1	purK	Cluster_2666	phosphoribosylaminoimidazole carboxylase, ATPase subunit	69.3086	412.238	2.57237	1.18739e-07	3.43683e-06
E110019.CDS.8618009784.1		Cluster_839	ring hydroxylating beta subunit	1.86805	11.0638	2.56624	0.00297306	0.0289526
E110019.CDS.8618023771.1	alr	Cluster_6295	alanine racemase	8.9571	52.6496	2.55532	1.38293e-05	0.000270868
E110019.CDS.8618027614.1	ydiI	Cluster_649	esterase YdiI	13.2918	77.7068	2.54751	5.25686e-06	0.000116052
E110019.CDS.8618005298.1	astA	Cluster_2361	arginine N-succinyltransferase	4.88554	28.2469	2.5315	0.000230676	0.00328367
E110019.CDS.8618007721.1	fepB	Cluster_4738	ferrienterobactin-binding periplasmic protein	52.2313	300.584	2.52478	2.95979e-07	8.0315e-06
E110019.CDS.8618017646.1	carA	Cluster_6332	carbamoyl-phosphate synthase small chain	1162.09	6676	2.52227	1.30808e-08	4.51331e-07
E110019.CDS.8618028330.1	carB	Cluster_292	carbamoyl-phosphate synthase large chain	2227.06	12770.3	2.51958	5.23328e-09	1.89343e-07
E110019.CDS.8618007983.1	guaC	Cluster_1013	guanosine monophosphate reductase	256.735	1460.86	2.50847	2.3959e-08	7.80165e-07
E110019.CDS.8618022740.1	fhuF	Cluster_5070	siderophore-iron reductase FhuF	35.3005	199.476	2.49845	6.02515e-07	1.5854e-05
E110019.CDS.8618021426.1	fhuD	Cluster_3039	iron(3+)-hydroxamate-binding protein fhuD	26.128	147.437	2.49643	2.86156e-06	6.7767e-05
E110019.CDS.8618007009.1		Cluster_4791	ABC transporter family protein	54.5319	306.084	2.48876	2.3929e-07	6.59629e-06
E110019.CDS.8618008788.1	gltI	Cluster_210	glutamate/aspartate periplasmic-binding protein	199.251	1101.02	2.46618	2.00502e-07	5.64656e-06
E110019.CDS.8618021491.1		Cluster_6226	transcriptional regulatory , C terminal family protein	2.03578	11.0638	2.4422	0.00298036	0.0289696
E110019.CDS.8618024365.1		Cluster_2592	conserved hypothetical protein	46.198	250.729	2.44022	1.37724e-06	3.46638e-05
E110019.CDS.8618024145.1		Cluster_6100	sulfatase family protein	26.6789	144.5	2.4373	2.0451e-06	5.01328e-05
E110019.CDS.8618014666.1	mdh	Cluster_4666	malate dehydrogenase, NAD-dependent	163.76	868.27	2.40656	6.54488e-07	1.70494e-05
E110019.CDS.8618011666.1	leuB	Cluster_2738	3-isopropylmalate dehydrogenase	79.5582	412.834	2.37548	6.81047e-07	1.7653e-05
E110019.CDS.8618005626.1		Cluster_4866	conserved hypothetical protein	2.2512	11.6671	2.37368	0.00476826	0.0416124
E110019.CDS.8618008540.1		Cluster_7071	transposase family protein	11.256	58.1461	2.36899	3.54392e-05	0.000635402
E110019.CDS.8618008480.1	leuC	Cluster_3100	3-isopropylmalate dehydratase large subunit	121.206	615.566	2.34445	7.78989e-07	2.00917e-05
E110019.CDS.8618009291.1	epaP	Cluster_926	type III secretion apparatus protein, YscR/HrcR family	13.5072	68.1255	2.33447	3.85977e-05	0.000679372
E110019.CDS.8618022351.1		Cluster_2095	biofilm formation family protein	27.733	139.709	2.33275	3.99737e-06	9.11234e-05
E110019.CDS.8618027326.1		Cluster_3470	ABC transporter family protein	27.6853	138.668	2.32444	1.10358e-05	0.00022114
E110019.CDS.8618020973.1	fbaB	Cluster_2685	fructose-bisphosphate aldolase class 1	14.1781	70.8108	2.32031	1.33933e-05	0.000263317
E110019.CDS.8618006333.1	metF	Cluster_3045	5,10-methylenetetrahydrofolate reductase	70.2656	344.35	2.29298	2.32075e-06	5.57194e-05
E110019.CDS.8618013736.1	metH	Cluster_4388	methionine synthase	764.479	3743.89	2.29199	4.95528e-07	1.32395e-05
E110019.CDS.8618023590.1	sufC	Cluster_3449	feS assembly ATPase SufC	35.2528	172.574	2.2914	3.73295e-06	8.56769e-05
E110019.CDS.8618028261.1	nlpB	Cluster_497	lipoprotein 34	139.023	680.201	2.29064	1.81808e-06	4.53214e-05
E110019.CDS.8618005115.1		Cluster_6878	4Fe-4S dicluster domain protein	464.537	2264.28	2.28518	6.21302e-07	1.62663e-05
E110019.CDS.8618028385.1	cspE	Cluster_80	RNA chaperone, negative regulator of cspA transcription	31.5644	153.461	2.2815	3.46694e-05	0.000628248
E110019.CDS.8618006590.1	entS	Cluster_7191	enterobactin exporter EntS	16.1892	78.0695	2.26973	5.77783e-05	0.000961742
E110019.CDS.8618022073.1		Cluster_1878	conserved hypothetical protein	13.7226	66.0752	2.26755	8.01621e-05	0.0012772
E110019.CDS.8618028354.1		Cluster_6180	acetyltransferase domain protein	104.275	496.5	2.2514	5.4943e-07	1.46048e-05
E110019.CDS.8618019790.1	lrp	Cluster_3847	leucine-responsive regulatory domain protein	14.6089	68.918	2.23803	5.84586e-05	0.000969966
E110019.CDS.8618009805.1		Cluster_5966	putative permease yjcD	80.0383	377.315	2.23701	4.16445e-06	9.39255e-05
E110019.CDS.8618010104.1	exbD	Cluster_598	tonB system transport protein ExbD	45.4564	212.771	2.22674	4.26254e-06	9.57235e-05
E110019.CDS.8618023710.1	gldA	Cluster_1051	glycerol dehydrogenase	14.872	69.0719	2.2155	7.6514e-05	0.00123417
E110019.CDS.8618010029.1	sufB	Cluster_1360	feS assembly protein SufB	88.4906	410.872	2.21509	1.83979e-06	4.56442e-05
E110019.CDS.8618026113.1		Cluster_4202	type I phosphodiesterase / nucleotide pyrophosphatase family protein	7.08905	32.6749	2.20452	0.00029143	0.00396436
E110019.CDS.8618027203.1	gcvT	Cluster_7400	glycine cleavage system T protein	731.904	3369.96	2.20301	9.11512e-07	2.31657e-05
E110019.CDS.8618008446.1	thrC	Cluster_4280	threonine synthase	41.9111	191.952	2.19534	1.06551e-05	0.000214335
E110019.CDS.8618007428.1		Cluster_2313	oligopeptide/dipeptide ABC transporter, ATP-binding , C-terminal domain protein	74.9587	340.612	2.18396	8.65526e-06	0.000179657
E110019.CDS.8618027854.1	fepG	Cluster_2340	ferric enterobactin transport system permease protein fepG	60.136	270.689	2.17033	5.57348e-06	0.000122008
E110019.CDS.8618020289.1	cstA	Cluster_7237	carbon starvation protein A	174.996	783.19	2.16204	4.09731e-06	9.2813e-05
E110019.CDS.8618015059.1	asd	Cluster_7436	aspartate-semialdehyde dehydrogenase	243.468	1074.05	2.14126	2.21649e-06	5.37112e-05
E110019.CDS.8618027393.1		Cluster_5003	conserved hypothetical protein	228.28	1005.9	2.13961	3.16348e-06	7.42421e-05
E110019.CDS.8618016298.1	epaR	Cluster_907	type III secretion apparatus protein SpaR/YscT/HrcT	59.059	260.09	2.13878	6.11332e-06	0.000132223
E110019.CDS.8618023836.1	nrdH	Cluster_3635	glutaredoxin-like protein nrdH	3.56837	15.6139	2.12949	0.0048238	0.0418867
E110019.CDS.8618027691.1		Cluster_6408	oligopeptide/dipeptide ABC transporter, ATP-binding , C-terminal domain protein	168.983	739.29	2.12926	7.18966e-06	0.000152269
E110019.CDS.8618010914.1		Cluster_4733	putative aTP/GTP-binding protein	72.3737	316.147	2.12706	5.74284e-06	0.000125189
E110019.CDS.8618012090.1		Cluster_7246	tonB-dependent siderophore receptor family protein	226.055	984.759	2.12309	2.27763e-06	5.49374e-05
E110019.CDS.8618019641.1		Cluster_3066	putative t3SS effector protein EspS	83.3206	357.908	2.10284	9.6228e-06	0.000195839
E110019.CDS.8618028520.1	bioA	Cluster_2286	adenosylmethionine-8-amino-7-oxononanoate transaminase	68.1114	289.271	2.08645	1.20561e-05	0.000238831
E110019.CDS.8618019840.1	rpoS	Cluster_6277	RNA polymerase sigma factor RpoS	190.202	806.158	2.08353	9.48711e-06	0.000193835
E110019.CDS.8618007699.1		Cluster_4189	VWA domain containing CoxE-like family protein	83.536	352.875	2.07869	5.08864e-06	0.000113785
E110019.CDS.8618025501.1	hydN	Cluster_659	electron transport protein hydN	23.9492	100.855	2.07424	0.000119579	0.00184952
E110019.CDS.8618019220.1	vapB	Cluster_784	antitoxin VapB	25.8172	108.043	2.0652	0.000129505	0.00198447
E110019.CDS.8618007259.1	fhuB	Cluster_4562	iron(3+)-hydroxamate import system permease protein fhuB	49.9341	208.201	2.05988	2.07447e-05	0.000394196
E110019.CDS.8618017550.1	leuA	Cluster_2146	2-isopropylmalate synthase	110.118	458.303	2.05725	1.18805e-05	0.000236249
E110019.CDS.8618028869.1	psiE	Cluster_544	protein psiE	8.23849	33.846	2.03853	0.000568631	0.00727903
E110019.CDS.8618016965.1	rpmG	Cluster_55	ribosomal protein L33	120.604	495.219	2.03779	4.65939e-05	0.000795916
E110019.CDS.8618028208.1		Cluster_2281	conserved hypothetical protein	48.5923	198.694	2.03175	6.15362e-05	0.00101779
E110019.CDS.8618028763.1	mntH	Cluster_2628	manganese transport protein mntH	169.225	691.221	2.03021	5.16376e-06	0.000114482
E110019.CDS.8618023440.1	mgsA	Cluster_3751	methylglyoxal synthase	18.3927	74.8798	2.02544	0.000181312	0.00263864
E110019.CDS.8618017870.1	glnA	Cluster_1216	glutamine synthetase, type I	1660.59	6623.13	1.99582	5.12193e-06	0.000114039
E110019.CDS.8618030094.2	folA	Cluster_1034	dihydrofolate reductase	83.0295	20.8185	-1.99576	0.000215048	0.0030865
E110019.CDS.8618021069.1		Cluster_724	conserved hypothetical protein	159.618	39.6026	-2.01095	9.2137e-05	0.00145465
E110019.CDS.8618026539.1		Cluster_7	transposase family protein	63.5844	15.6652	-2.02111	0.000490599	0.00639005
E110019.CDS.8618017291.1		Cluster_3954	conserved hypothetical protein	162.01	39.6734	-2.02984	3.27543e-05	0.000598772
E110019.CDS.8618023484.1		Cluster_2790	conserved hypothetical protein	133.089	32.383	-2.03908	0.000154563	0.00230913
E110019.CDS.8618009601.1		Cluster_7	transposase family protein	48.3769	11.6671	-2.05187	0.000677052	0.00843885
E110019.CDS.8618014775.1	ackA	Cluster_5935	acetate kinase	33.1694	7.94494	-2.06174	0.00113757	0.0129164
E110019.CDS.8618013685.1		Cluster_6607	antitermination family protein	56.0628	13.3901	-2.06587	0.000350248	0.00467895
E110019.CDS.8618029375.1	udp	Cluster_150	uridine phosphorylase	6337.32	1510.32	-2.06902	1.0639e-05	0.000214335
E110019.CDS.8618005721.1		Cluster_3300	putative membrane protein	20.6686	4.87736	-2.08327	0.00417186	0.0375395
E110019.CDS.8618025656.1		Cluster_5403	helix-turn-helix family protein	16.1415	3.80883	-2.08335	0.0048952	0.0424295
E110019.CDS.8618008695.1		Cluster_7452	branched-chain amino acid transport system / permease component family protein	223.191	52.05	-2.10031	2.62336e-05	0.000491645
E110019.CDS.8618021590.1	proX	Cluster_4974	glycine betaine-binding periplasmic protein	2876.83	667.655	-2.1073	2.04957e-06	5.01328e-05
E110019.CDS.8618025064.1	zapB	Cluster_794	cell division protein ZapB	4037.72	918.394	-2.13636	3.56462e-06	8.23884e-05
E110019.CDS.8618016265.1		Cluster_6223	type II secretion system (T2SS), E, N-terminal domain protein	31.206	7.0657	-2.14292	0.00151831	0.0166886
E110019.CDS.8618014461.1	dtpB	Cluster_5913	dipeptide and tripeptide permease B	265.623	59.5773	-2.15655	1.95633e-05	0.00037335
E110019.CDS.8618014833.1		Cluster_818	conserved hypothetical protein	22.4396	5.01535	-2.16162	0.00097711	0.0114142
E110019.CDS.8618024576.1		Cluster_1508	recombinase family protein	25.8172	5.7566	-2.16504	0.000911111	0.0107639
E110019.CDS.8618011563.1		Cluster_4940	sugar (and other) transporter family protein	233.948	52.0659	-2.16778	3.15591e-06	7.42421e-05
E110019.CDS.8618011965.1		Cluster_1166	conserved hypothetical protein	57.0675	12.6843	-2.16963	7.8771e-05	0.00126276
E110019.CDS.8618015308.1		Cluster_5984	TRAP transporter, DctM subunit	31.5891	7.01441	-2.17103	0.00083304	0.0100466
E110019.CDS.8618025411.1	mdfA	Cluster_4312	multidrug transporter MdfA	92.4668	20.1994	-2.19462	3.25619e-05	0.00059735
E110019.CDS.8618030466.1	arnA	Cluster_4564	bifunctional polymyxin resistance protein ArnA	183.973	39.5354	-2.21828	7.77906e-06	0.000164085
E110019.CDS.8618026200.1		Cluster_7219	sulfatase family protein	364.575	77.7264	-2.22974	3.21331e-06	7.50734e-05
E110019.CDS.8618009823.1		Cluster_3385	bacterial regulatory helix-turn-helix , lysR family protein	67.4158	14.3561	-2.23142	7.46433e-05	0.0012115
E110019.CDS.8618015441.1		Cluster_1018	conserved hypothetical protein	23.0152	4.87736	-2.23841	0.00131194	0.014574
E110019.CDS.8618007691.1		Cluster_7	transposase family protein	43.9222	9.15146	-2.26288	0.000167864	0.00247053
E110019.CDS.8618022688.1	ric	Cluster_2907	iron-sulfur cluster repair di-iron protein	30.8211	6.41115	-2.26526	0.000280731	0.00385402
E110019.CDS.8618007360.1		Cluster_192	putative 4-deoxy-4-formamido-L-arabinose-phosphoundecaprenol deformylase ArnD	48.2091	9.99529	-2.26999	0.000236066	0.00334213
E110019.CDS.8618026059.1		Cluster_5023	glycosyl transferase 2 family protein	237.093	48.8603	-2.27872	2.21045e-06	5.37112e-05
E110019.CDS.8618015798.1	yjeM	Cluster_4892	inner membrane transporter yjeM	94.3101	19.1663	-2.29884	6.96787e-06	0.000148174
E110019.CDS.8618015855.1		Cluster_412	integrase core domain protein	57.2139	11.6158	-2.30028	8.37916e-05	0.00132691
E110019.CDS.8618025729.1		Cluster_984	conserved hypothetical protein	11.9746	2.41304	-2.31105	0.00541725	0.045818
E110019.CDS.8618027386.1	yiaD	Cluster_313	inner membrane lipoprotein yiaD	782.542	157.109	-2.31641	9.08586e-07	2.31657e-05
E110019.CDS.8618023178.1	nemR	Cluster_129	HTH-type transcriptional repressor nemR	78.1209	15.6139	-2.32288	3.76099e-05	0.000665867
E110019.CDS.8618029159.1	murQ	Cluster_3523	N-acetylmuramic acid 6-phosphate etherase	53.6949	10.6853	-2.32916	0.000125104	0.00192838
E110019.CDS.8618009006.1	add	Cluster_990	adenosine deaminase	502.86	99.8735	-2.33198	8.87351e-07	2.27739e-05
E110019.CDS.8618022585.1		Cluster_1246	putative HTH-type transcriptional regulator ygaV	13.124	2.60232	-2.33434	0.00579497	0.0480761
E110019.CDS.8618016956.1		Cluster_29	putative conserved predicted protein	5.10095	0	-2.35077	0.00443187	0.0392688
E110019.CDS.8618017511.1		Cluster_3206	NADPH-dependent FMN reductase family protein	22.7767	4.46338	-2.35135	0.00291627	0.0284654
E110019.CDS.8618016554.2	treB	Cluster_1587	PTS system trehalose-specific EIIBC component	46.2704	8.87548	-2.38219	0.000159097	0.00236153
E110019.CDS.8618005880.2	arnB	Cluster_2577	UDP-4-amino-4-deoxy-L-arabinose--oxoglutarate aminotransferase	137.535	26.3346	-2.38477	2.47523e-06	5.88855e-05
E110019.CDS.8618029156.1		Cluster_6604	conserved hypothetical protein	533.725	100.583	-2.40771	6.69195e-08	2.01532e-06
E110019.CDS.8618013774.1		Cluster_4972	bacterial extracellular solute-binding s, 3 family protein	220.706	41.5027	-2.41085	2.53924e-07	6.92641e-06
E110019.CDS.8618026640.1		Cluster_167	putative aminopeptidase	64.9952	12.219	-2.4112	1.67282e-05	0.000322791
E110019.CDS.8618017885.1	gcd	Cluster_4616	quinoprotein glucose dehydrogenase	4492.52	844.018	-2.41218	7.93018e-08	2.33425e-06
E110019.CDS.8618021894.1	yhdY	Cluster_2754	inner membrane amino-acid ABC transporter permease protein yhdY	397.37	73.6806	-2.43112	6.47245e-08	1.96055e-06
E110019.CDS.8618028339.1		Cluster_2884	outer membrane porin, OprD family protein	78.4104	14.4428	-2.44069	1.59256e-05	0.000308448
E110019.CDS.8618026514.1		Cluster_6300	binding--dependent transport system inner membrane component family protein	2253.9	414.572	-2.44273	6.90768e-08	2.05652e-06
E110019.CDS.8618028796.1	glpC	Cluster_994	glycerol-3-phosphate dehydrogenase, anaerobic, C subunit	94.4122	16.9938	-2.47396	1.51466e-05	0.000294454
E110019.CDS.8618026278.1	melR	Cluster_6148	melibiose operon regulatory protein	161.662	28.2469	-2.51681	3.57385e-06	8.23884e-05
E110019.CDS.8618025918.1	proV	Cluster_6139	glycine betaine/L-proline transport ATP binding subunit	4241.79	733.859	-2.5311	1.2891e-08	4.47747e-07
E110019.CDS.8618009160.1		Cluster_1351	fimbrial family protein	15.2322	2.60232	-2.54925	0.00345775	0.0323427
E110019.CDS.8618007920.1	ompT	Cluster_4734	protease 7	624.872	106.329	-2.55503	1.98832e-07	5.62996e-06
E110019.CDS.8618028410.1	ydhC	Cluster_2618	inner membrane transport protein ydhC	341.57	58.0118	-2.55776	2.41076e-07	6.61055e-06
E110019.CDS.8618012540.1		Cluster_1238	conserved hypothetical protein	5.98729	0	-2.5819	0.00278885	0.0274668
E110019.CDS.8618019255.1		Cluster_6289	conserved hypothetical protein	57.4293	9.42745	-2.60685	8.95385e-06	0.000185117
E110019.CDS.8618005229.1	folB	Cluster_5692	dihydroneopterin aldolase	334.708	53.4971	-2.64537	3.23439e-08	1.0402e-06
E110019.CDS.8618028814.1	rstB	Cluster_2487	sensor protein rstB	73.7156	11.6671	-2.65953	9.00765e-06	0.000185493
E110019.CDS.8618008345.1	cdd	Cluster_4809	cytidine deaminase	330.318	52.133	-2.66358	2.17969e-07	6.10547e-06
E110019.CDS.8618031012.2	epaO	Cluster_4161	type III secretion apparatus protein, YscQ/HrcQ family	11.5191	1.80978	-2.67014	0.00173095	0.0187489
E110019.CDS.8618020368.1		Cluster_1218	ribbon-helix-helix , copG family protein	6.58586	0	-2.71937	0.00123628	0.0138516
E110019.CDS.8618030413.1	gmr	Cluster_4559	cyclic di-GMP phosphodiesterase Gmr	293.729	44.1209	-2.73495	1.75217e-08	5.88956e-07
E110019.CDS.8618021944.1	nikA	Cluster_1116	nickel ABC transporter, nickel/metallophore periplasmic binding protein	213.301	30.2619	-2.81732	4.22167e-07	1.13376e-05
E110019.CDS.8618029630.1	nikB	Cluster_938	nickel ABC transporter, permease subunit NikB	36.7641	5.01535	-2.87387	4.94511e-05	0.000836494
E110019.CDS.8618028585.1	putA	Cluster_5514	bifunctional protein putA	521.241	70.7278	-2.8816	3.40671e-09	1.26778e-07
E110019.CDS.8618010133.1	nikA	Cluster_1116	nickel ABC transporter, nickel/metallophore periplasmic binding protein	216.559	29.004	-2.90043	1.85728e-07	5.28766e-06
E110019.CDS.8618030421.1		Cluster_2793	response regulator	106.262	14.1668	-2.90703	2.35271e-07	6.52002e-06
E110019.CDS.8618024565.1	nikD	Cluster_84	nickel import ATP-binding protein NikD	61.9844	8.22093	-2.91453	6.79266e-06	0.000145637
E110019.CDS.8618009358.1	glpA	Cluster_2273	glycerol-3-phosphate dehydrogenase, anaerobic, A subunit	858.001	111.394	-2.94531	1.26778e-09	5.12027e-08
E110019.CDS.8618016609.1	ompX	Cluster_510	outer membrane protein X	2667.44	329.599	-3.01667	2.31672e-10	1.0874e-08
E110019.CDS.8618025049.1	adiY	Cluster_2886	HTH-type transcriptional regulator AdiY	29.7687	3.67084	-3.01962	2.91067e-05	0.000537752
E110019.CDS.8618026495.1		Cluster_62	conserved hypothetical protein	8.66932	1.06853	-3.0203	0.00452596	0.0398989
E110019.CDS.8618012163.1	yeiU	Cluster_6569	inner membrane protein yeiU	1208.9	148.939	-3.0209	2.13998e-10	1.03234e-08
E110019.CDS.8618030294.1	rpsT	Cluster_3753	ribosomal protein S20	1698.6	202.783	-3.06633	6.1596e-11	3.14622e-09
E110019.CDS.8618016400.1	ccmA	Cluster_5886	heme ABC exporter, ATP-binding protein CcmA	668.124	78.8853	-3.08229	7.43521e-10	3.14939e-08
E110019.CDS.8618012868.1	eptA	Cluster_4250	phosphoethanolamine transferase eptA	313.872	36.9844	-3.08519	1.04107e-09	4.30473e-08
E110019.CDS.8618008359.1	htrE	Cluster_4434	outer membrane usher protein htrE	37.6224	4.41209	-3.09206	2.44567e-06	5.84492e-05
E110019.CDS.8618026936.1		Cluster_584	conserved hypothetical protein	262.675	30.2619	-3.1177	4.42648e-09	1.6356e-07
E110019.CDS.8618012486.1	glpK	Cluster_1282	glycerol kinase	1671	184.91	-3.17582	3.81054e-11	2.04669e-09
E110019.CDS.8618026766.1	glpF	Cluster_850	glycerol uptake facilitator protein	826.086	89.2945	-3.20965	3.88997e-11	2.06803e-09
E110019.CDS.8618027774.1	galP	Cluster_4865	galactose-proton symporter	739.983	79.0709	-3.22627	1.79226e-10	8.80912e-09
E110019.CDS.8618012731.1	glpB	Cluster_2741	glycerol-3-phosphate dehydrogenase, anaerobic, B subunit	238.091	23.1644	-3.36153	4.39217e-10	1.93925e-08
E110019.CDS.8618008980.1	deoB	Cluster_1259	phosphopentomutase	12055.5	1166.01	-3.37004	3.09437e-13	1.94237e-11
E110019.CDS.8618028128.1		Cluster_4813	conserved hypothetical protein	17.7942	1.67178	-3.41194	7.74798e-05	0.00124589
E110019.CDS.8618020514.1		Cluster_16	transposase family protein	28.4746	2.60232	-3.45181	4.00523e-06	9.11234e-05
E110019.CDS.8618015806.1	nikC	Cluster_930	nickel ABC transporter, permease subunit NikC	88.6173	8.08294	-3.45464	6.85391e-08	2.05223e-06
E110019.CDS.8618007166.1		Cluster_7185	conserved hypothetical protein	10.6097	0.930533	-3.51119	0.00231714	0.0238113
E110019.CDS.8618008488.1		Cluster_1179	napD family protein	15.9755	1.3958	-3.51669	0.000873742	0.0103695
E110019.CDS.8618020929.1	ilvA	Cluster_4979	threonine ammonia-lyase	92.5851	7.94494	-3.54267	4.56695e-09	1.67562e-07
E110019.CDS.8618012260.1	nikE	Cluster_111	nickel import ATP-binding protein NikE	89.3836	7.66896	-3.54291	5.92025e-08	1.81438e-06
E110019.CDS.8618008851.1	nikE	Cluster_111	nickel import ATP-binding protein NikE	87.7786	7.53096	-3.54296	7.03271e-08	2.08184e-06
E110019.CDS.8618026501.1		Cluster_5445	conserved hypothetical protein	116.056	9.34074	-3.63514	1.1889e-09	4.83919e-08
E110019.CDS.8618031250.1	epaP	Cluster_178	type III secretion apparatus protein, YscR/HrcR family	7.7353	0.603259	-3.68061	0.00242167	0.0246906
E110019.CDS.8618030406.1		Cluster_2501	bacterial regulatory helix-turn-helix , lysR family protein	16.1892	1.20652	-3.74611	3.54898e-05	0.000635402
E110019.CDS.8618007871.1		Cluster_6497	integrase core domain protein	64.7568	4.68808	-3.78796	3.21229e-09	1.20403e-07
E110019.CDS.8618025470.1		Cluster_7	transposase family protein	303.597	21.5244	-3.81812	1.7958e-12	1.02814e-10
E110019.CDS.8618005975.1		Cluster_5141	conserved hypothetical protein	6.80127	0.465266	-3.86968	0.00499806	0.0431124
E110019.CDS.8618005884.1		Cluster_125	putative undecaprenyl-diphosphatase ybjG	105.829	7.20369	-3.87686	3.64297e-10	1.6362e-08
E110019.CDS.8618022636.1		Cluster_2166	rbsD / FucU transport family protein	1239.93	82.8162	-3.9042	3.90181e-15	3.33253e-13
E110019.CDS.8618020681.1	glpD	Cluster_5887	aerobic glycerol-3-phosphate dehydrogenase	789.764	52.464	-3.91202	1.38827e-14	1.06366e-12
E110019.CDS.8618020331.1		Cluster_951	putative acrEF/envCD operon repressor	18.3927	1.20652	-3.93021	1.26564e-05	0.000249773
E110019.CDS.8618025135.1	hcp	Cluster_2221	hydroxylamine reductase	150.089	9.80601	-3.936	3.98541e-11	2.09737e-09
E110019.CDS.8618008570.1	ydiM	Cluster_2622	inner membrane transport protein ydiM	9.38793	0.603259	-3.95996	0.000845937	0.0101551
E110019.CDS.8618030011.1	nikC	Cluster_930	nickel ABC transporter, permease subunit NikC	85.5274	5.20463	-4.03852	3.07998e-09	1.16281e-07
E110019.CDS.8618011670.1		Cluster_5288	ABC transporter family protein	1025.96	61.4384	-4.06168	4.02458e-15	3.38194e-13
E110019.CDS.8618029308.1	fecD	Cluster_6182	fe(3+) dicitrate transport system permease protein fecD	899.074	50.9619	-4.14095	1.03415e-15	9.79625e-14
E110019.CDS.8618015305.1	nikB	Cluster_938	nickel ABC transporter, permease subunit NikB	49.4096	2.74031	-4.17238	3.52365e-08	1.12627e-06
E110019.CDS.8618006698.1	fimF	Cluster_1366	protein fimF	20.0453	1.06853	-4.22957	6.11625e-06	0.000132223
E110019.CDS.8618005161.1	nikD	Cluster_84	nickel import ATP-binding protein NikD	59.3978	3.06758	-4.27523	1.32322e-08	4.5355e-07
E110019.CDS.8618011778.1	fimG	Cluster_397	protein fimG	19.7576	0	-4.30433	8.27813e-08	2.41912e-06
E110019.CDS.8618018084.1		Cluster_3103	bacterial regulatory helix-turn-helix s, AraC family protein	550.74	27.8329	-4.30651	2.96043e-16	3.02428e-14
E110019.CDS.8618024264.1		Cluster_2381	zinc-binding dehydrogenase family protein	21.3378	1.06853	-4.31972	1.68752e-06	4.22691e-05
E110019.CDS.8618006616.1		Cluster_1935	conserved hypothetical protein	9.72339	0.465266	-4.38533	0.000835708	0.0100555
E110019.CDS.8618010168.1	mgtA	Cluster_4421	magnesium-translocating P-type ATPase	1423.57	66.422	-4.42171	4.55051e-18	7.00695e-16
E110019.CDS.8618006811.1	fdxH	Cluster_885	formate dehydrogenase, beta subunit	325.182	14.8214	-4.4555	2.43133e-14	1.75934e-12
E110019.CDS.8618013425.1		Cluster_6366	fecCD transport family protein	1302.35	55.9065	-4.54196	6.42798e-18	9.30272e-16
E110019.CDS.8618006226.1	focC	Cluster_2813	chaperone protein focC	212.426	7.66896	-4.79179	3.49641e-15	3.14074e-13
E110019.CDS.8618009235.1		Cluster_6009	formate dehydrogenase, alpha subunit	889.183	29.0907	-4.93385	2.63529e-18	4.42899e-16
E110019.CDS.8618016780.1	fecA	Cluster_4624	fe(3+) dicitrate transport protein fecA	21187.6	673.488	-4.97542	1.13767e-24	9.87878e-22
E110019.CDS.8618026389.1		Cluster_144	molybdopterin oxidoreductase family protein	144.593	4.13611	-5.12758	2.3205e-13	1.49257e-11
E110019.CDS.8618018111.1		Cluster_2448	periplasmic binding family protein	4934.01	140.23	-5.1369	1.07171e-22	5.07601e-20
E110019.CDS.8618020806.1	glpT	Cluster_824	glycerol-3-phosphate transporter	851.516	22.5099	-5.24141	7.55896e-22	2.62548e-19
E110019.CDS.8618020043.1		Cluster_6063	type VII secretion system (T7SS), usher family protein	214.558	4.87736	-5.45912	1.39636e-17	1.91448e-15
E110019.CDS.8618020188.1	fimA	Cluster_231	type-1 fimbrial protein, A chain	567.392	11.8918	-5.57631	3.81822e-22	1.42092e-19
E110019.CDS.8618012194.1	narJ	Cluster_5258	nitrate reductase molybdenum cofactor assembly chaperone	93.026	1.80978	-5.68375	5.29428e-13	3.24508e-11
E110019.CDS.8618028671.1	fimH	Cluster_6152	protein fimH	38.5334	0.603259	-5.99719	3.56721e-10	1.63028e-08
E110019.CDS.8618014188.1	narH	Cluster_7255	nitrate reductase, beta subunit	602.874	9.34074	-6.01218	2.79506e-22	1.21352e-19
E110019.CDS.8618009878.1	narK	Cluster_4345	nitrite extrusion protein 1	668.641	7.94494	-6.39505	2.5362e-24	1.88766e-21
E110019.CDS.8618005836.1		Cluster_4386	nitrate reductase, alpha subunit	4957.65	22.6796	-7.77212	9.58293e-37	4.99271e-33
aThese are locus ids that were generated by an in-house annotation pipeline.
bLFC is the log2 fold-change value of the read counts. Any read counts that were zero were considered one for the LFC calculation.

## Sheet: DMEM 0.5 vs. LB 0.5
Locus IDa	Gene ID	LS-BSR Cluster ID	Predicted Protein Function	Read Counts (LB 0.5)	Read Counts (DMEM 0.5)	LFC (DMEM 0.5/ LB 0.5)b	p-value	FDR
E110019.CDS.8618023371.1	yciE	Cluster_1382	protein yciE	0.369879	41.4922	6.80964	1.08502e-11	1.45309e-09
E110019.CDS.8618021316.1	purT	Cluster_4924	phosphoribosylglycinamide formyltransferase 2	82.2036	4204.21	5.67649	1.07245e-12	2.1544e-10
E110019.CDS.8618016511.1	fepA	Cluster_5994	ferrienterobactin receptor	60.6146	2752.63	5.505	2.05468e-14	8.94299e-12
E110019.CDS.8618010801.1	cusB	Cluster_2594	cation efflux system protein CusB	0.369879	15.4094	5.38061	1.49509e-06	4.17586e-05
E110019.CDS.8618014693.1	cvpA	Cluster_674	colicin V production protein	51.4084	1699.23	5.04673	5.1736e-12	7.7205e-10
E110019.CDS.8618022071.1	espA	Cluster_5129	espA	92.4126	2971.8	5.0071	9.21375e-13	1.99539e-10
E110019.CDS.8618015004.1		Cluster_2278	putative type III secretion system, LEE associated	2.59595	80.5889	4.95624	3.56827e-12	5.48149e-10
E110019.CDS.8618029658.1	kdpA	Cluster_1848	K+-transporting ATPase, A subunit	8.8975	254.921	4.84051	3.99975e-11	4.44483e-09
E110019.CDS.8618011289.1		Cluster_1998	transglycosylase SLT domain protein	0.739759	20.9779	4.82567	4.02035e-06	9.72143e-05
E110019.CDS.8618024588.1	eae	Cluster_5546	intimin	226.447	6400.89	4.82103	1.27529e-10	1.14842e-08
E110019.CDS.8618030499.1	purM	Cluster_6411	phosphoribosylformylglycinamidine cyclo-ligase	135.307	3689.79	4.76923	2.61347e-10	2.20164e-08
E110019.CDS.8618011195.1	bioC	Cluster_2844	malonyl-CoA O-methyltransferase BioC	5.56178	142.868	4.68299	7.60566e-11	7.54256e-09
E110019.CDS.8618008866.1		Cluster_3219	bacterial regulatory s, luxR family protein	0.739759	18.8564	4.67186	1.10315e-06	3.21886e-05
E110019.CDS.8618013201.1		Cluster_3740	aspartate-ammonia ligase family protein	26.7197	665.844	4.63921	2.06424e-12	3.71778e-10
E110019.CDS.8618029511.1	cirA	Cluster_6868	colicin I receptor	171.73	4235.18	4.62421	1.11338e-10	1.0386e-08
E110019.CDS.8618028323.1	eprI	Cluster_76	type III secretion apparatus needle protein	8.71595	210.137	4.59153	9.55097e-13	1.99539e-10
E110019.CDS.8618014543.1	asnA	Cluster_5259	aspartate--ammonia ligase	168.172	3983.88	4.56617	6.42212e-10	4.65871e-08
E110019.CDS.8618006079.1		Cluster_4864	secretion system effector C (SseC) like family protein	276.995	6514.42	4.5557	3.87823e-10	3.165e-08
E110019.CDS.8618016016.1	kdgM	Cluster_2976	oligogalacturonate-specific porin kdgM	0.739759	16.8846	4.51251	7.41751e-06	0.00016416
E110019.CDS.8618014220.1	yeeF	Cluster_7326	inner membrane transport protein YeeF	23.7674	517.109	4.44341	4.59085e-11	4.89347e-09
E110019.CDS.8618005938.1		Cluster_629	uracil-xanthine permease family protein	41.676	901.59	4.43518	2.89295e-10	2.39839e-08
E110019.CDS.8618018998.1		Cluster_2705	type III secretion effector delivery regulator, TyeA family	43.9361	943.215	4.42411	7.61654e-12	1.07517e-09
E110019.CDS.8618021953.1		Cluster_113	type III secretion system regulator family protein	28.3943	601.064	4.40384	2.49598e-12	4.07391e-10
E110019.CDS.8618011786.1	purF	Cluster_5901	amidophosphoribosyltransferase	130.639	2495.99	4.25595	5.23237e-09	2.81739e-07
E110019.CDS.8618011343.1		Cluster_3720	conserved hypothetical protein	4.45215	79.205	4.15302	1.11356e-10	1.0386e-08
E110019.CDS.8618011258.1	bioF	Cluster_4872	8-amino-7-oxononanoate synthase	48.0727	775.897	4.01258	3.02438e-09	1.71699e-07
E110019.CDS.8618011033.1		Cluster_3201	esterase-like activity of phytase family protein	6.67142	103.907	3.96116	6.09903e-10	4.48665e-08
E110019.CDS.8618016445.1		Cluster_2485	enterobacterial EspB family protein	563.571	8648.02	3.9397	5.18291e-08	2.20084e-06
E110019.CDS.8618015850.1	purH	Cluster_4269	phosphoribosylaminoimidazolecarboxamide formyltransferase/IMP cyclohydrolase	703.895	10783.5	3.93732	1.29071e-06	3.70404e-05
E110019.CDS.8618006860.1		Cluster_5163	espF repeat family protein	6.30834	96.2209	3.93102	5.0032e-10	3.90026e-08
E110019.CDS.8618022089.1		Cluster_4631	outer membrane insertion C-terminal signal domain protein	70.2655	1044	3.89317	5.92812e-10	4.42323e-08
E110019.CDS.8618025744.1	purK	Cluster_2666	phosphoribosylaminoimidazole carboxylase, ATPase subunit	38.4151	567.821	3.88569	5.20172e-09	2.81739e-07
E110019.CDS.8618017063.1	mltD	Cluster_2609	membrane-bound lytic murein transglycosylase D	120.194	1760.79	3.87278	2.22965e-09	1.3424e-07
E110019.CDS.8618006456.1	metE	Cluster_1073	5-methyltetrahydropteroyltriglutamate--homocysteine S-methyltransferase	139.448	2010.2	3.84954	1.96242e-08	9.45853e-07
E110019.CDS.8618007929.1	purL	Cluster_5508	phosphoribosylformylglycinamidine synthase	537.906	7529.18	3.80707	6.68488e-07	2.06598e-05
E110019.CDS.8618008739.1	entB	Cluster_2990	isochorismatase	51.522	712.998	3.79064	7.53396e-10	5.24665e-08
E110019.CDS.8618013471.1	cesT	Cluster_359	tir chaperone	428.582	5844.56	3.76945	8.24437e-08	3.39058e-06
E110019.CDS.8618011108.1	iraD	Cluster_2047	anti-adapter protein iraD	26.4974	349.358	3.72079	9.62832e-10	6.44727e-08
E110019.CDS.8618022816.1		Cluster_979	phosphocarrier, HPr family protein	426.993	5593.93	3.71158	2.50434e-08	1.16787e-06
E110019.CDS.8618027223.1	pfkB	Cluster_2522	1-phosphofructokinase	283.946	3638.89	3.67981	1.13584e-08	5.87376e-07
E110019.CDS.8618024938.1		Cluster_1461	amino acid permease family protein	19.6784	249.678	3.66539	1.63589e-08	8.21564e-07
E110019.CDS.8618018236.1		Cluster_7280	PTS system, Fru family, IIB component domain protein	193.056	2448.84	3.66501	3.24248e-09	1.82102e-07
E110019.CDS.8618021133.1	ybdB	Cluster_3972	esterase YbdB	9.82559	118.484	3.59201	1.38965e-09	8.96067e-08
E110019.CDS.8618027868.1	bioD	Cluster_3566	dethiobiotin synthase	12.805	153.355	3.5821	2.99697e-08	1.37308e-06
E110019.CDS.8618009805.1		Cluster_5966	putative permease yjcD	42.8332	509.727	3.57292	5.25034e-08	2.2115e-06
E110019.CDS.8618029384.1	dusB	Cluster_2480	tRNA-dihydrouridine synthase B	291.234	3465.11	3.57265	1.50963e-07	5.71362e-06
E110019.CDS.8618014709.1	tir	Cluster_2178	tir	1410.32	16779.4	3.57259	1.37593e-06	3.88459e-05
E110019.CDS.8618022740.1	fhuF	Cluster_5070	siderophore-iron reductase FhuF	32.0863	380.681	3.56855	2.86327e-09	1.64339e-07
E110019.CDS.8618012478.1		Cluster_274	mbtH-like family protein	4.26381	50.4494	3.56462	2.45141e-08	1.15349e-06
E110019.CDS.8618019829.1	yeaI	Cluster_1684	inner membrane protein YeaI	7.22964	85.124	3.55757	1.30338e-08	6.67406e-07
E110019.CDS.8618024695.1		Cluster_6943	bacteriophage CII family protein	1.8494	20.2037	3.4495	0.000206657	0.00271198
E110019.CDS.8618031469.1		Cluster_1750	conserved hypothetical protein	2.22607	24.0378	3.43273	3.05656e-05	0.00053038
E110019.CDS.8618006690.1	entC	Cluster_4930	isochorismate synthase entC	144.379	1509.81	3.38643	4.82005e-08	2.08059e-06
E110019.CDS.8618027873.1	bioB	Cluster_6387	biotin synthase	157.938	1582.54	3.32481	2.03925e-06	5.46204e-05
E110019.CDS.8618028344.1		Cluster_4947	binding--dependent transport system inner membrane component family protein	127.453	1250.32	3.29426	1.28017e-07	5.02733e-06
E110019.CDS.8618027971.1		Cluster_6439	bacteriophage lysis family protein	1.29798	12.6269	3.28217	0.000710018	0.00774201
E110019.CDS.8618010296.1		Cluster_5302	2,3-dihydro-2,3-dihydroxybenzoate dehydrogenase	48.1999	464.298	3.26795	1.77215e-08	8.79786e-07
E110019.CDS.8618009141.1	dppC	Cluster_7336	dipeptide transport system permease protein dppC	116.255	1116.35	3.26343	2.4695e-07	8.32142e-06
E110019.CDS.8618023296.1		Cluster_4366	type III secretion apparatus H+-transporting two-sector ATPase	160.688	1540.69	3.26125	1.78539e-07	6.38707e-06
E110019.CDS.8618010603.1	ompW	Cluster_2922	outer membrane protein W	43.8361	416.006	3.24641	4.96669e-09	2.73064e-07
E110019.CDS.8618020458.1	ssaV	Cluster_6867	secretion system apparatus protein SsaV	242.386	2265.69	3.22457	4.60297e-07	1.46593e-05
E110019.CDS.8618027605.1		Cluster_4718	oligopeptide/dipeptide ABC transporter, ATP-binding , C-terminal domain protein	265.549	2475.44	3.22063	1.98329e-06	5.33954e-05
E110019.CDS.8618027991.1		Cluster_2611	type III secretion apparatus protein, YscD/HrpQ family	36.3569	336.019	3.20824	4.97937e-08	2.13174e-06
E110019.CDS.8618013629.1		Cluster_466	hok/gef family protein	1.29798	11.8162	3.18644	0.00252935	0.0210698
E110019.CDS.8618007803.1		Cluster_2080	(2,3-dihydroxybenzoyl)adenylate synthase	163.155	1451.73	3.15346	3.95678e-07	1.26787e-05
E110019.CDS.8618012630.1		Cluster_943	conserved hypothetical protein	2.22607	19.5027	3.1311	0.000126354	0.00179822
E110019.CDS.8618022629.1	fes	Cluster_2733	enterochelin esterase	57.8507	502.192	3.11783	1.54019e-07	5.73673e-06
E110019.CDS.8618006670.1	pstS	Cluster_2348	phosphate ABC transporter, phosphate-binding protein PstS	34.8774	302.317	3.1157	5.78088e-06	0.00013185
E110019.CDS.8618030431.1	espG	Cluster_4856	LEE-encoded effector EspG	129.67	1122.13	3.11331	2.13533e-07	7.28942e-06
E110019.CDS.8618016218.1	rmf	Cluster_1153	ribosome modulation factor	3.89393	32.9951	3.08295	5.89563e-06	0.000133666
E110019.CDS.8618016603.1	purD	Cluster_2388	phosphoribosylamine--glycine ligase	299.58	2532.46	3.07952	2.07779e-05	0.000387581
E110019.CDS.8618014113.1		Cluster_854	4'-phosphopantetheinyl transferase superfamily protein	11.6818	98.4851	3.07564	6.84564e-08	2.83768e-06
E110019.CDS.8618019980.1		Cluster_5628	conserved hypothetical protein	1725.77	14514	3.07214	0.00012822	0.00181981
E110019.CDS.8618028616.1	pstC	Cluster_4754	phosphate ABC transporter, permease protein PstC	35.0522	293.911	3.06781	1.08073e-05	0.000228529
E110019.CDS.8618026664.1	kdpB	Cluster_1115	K+-transporting ATPase, B subunit	23.2024	193.883	3.06284	6.88428e-06	0.000153007
E110019.CDS.8618009019.1		Cluster_112	exopolysaccharide production YjbE family protein	1.11644	9.12507	3.03094	0.00780792	0.0497933
E110019.CDS.8618006020.1		Cluster_165	ferredoxin-type , NapH/MauN family protein	138.48	1120.53	3.01643	1.75279e-07	6.31367e-06
E110019.CDS.8618006195.1	gpt	Cluster_5186	xanthine phosphoribosyltransferase	211.613	1706.35	3.01141	3.47762e-06	8.7747e-05
E110019.CDS.8618010636.1	purC	Cluster_2775	phosphoribosylaminoimidazolesuccinocarboxamide synthase	239.399	1922.95	3.00583	1.66332e-05	0.000318805
E110019.CDS.8618029183.1		Cluster_3850	hypothetical protein	17.9765	144.278	3.00467	5.85635e-07	1.8316e-05
E110019.CDS.8618005441.1	kdpC	Cluster_1711	K+-transporting ATPase, C subunit	7.78106	61.5166	2.98294	4.8348e-05	0.000767543
E110019.CDS.8618016668.1		Cluster_1474	ipaB/EvcA family protein	104.889	821.178	2.96884	1.54869e-07	5.73673e-06
E110019.CDS.8618020524.1		Cluster_6714	tir chaperone family protein	5.1987	40.444	2.9597	1.32977e-05	0.000268555
E110019.CDS.8618019104.1	rimO	Cluster_7101	ribosomal protein S12 methylthiotransferase RimO	88.3575	687.003	2.95889	2.10123e-06	5.57092e-05
E110019.CDS.8618010246.1		Cluster_3864	hypothetical protein	1.47952	11.4474	2.95183	0.00604929	0.0423377
E110019.CDS.8618027215.1	purN	Cluster_2920	phosphoribosylglycinamide formyltransferase	80.0115	618.311	2.95005	3.95464e-06	9.60701e-05
E110019.CDS.8618017274.1		Cluster_3659	conserved hypothetical protein	7.22964	55.2654	2.93438	1.67246e-05	0.000318805
E110019.CDS.8618019918.1		Cluster_332	conserved hypothetical protein	2.41441	18.305	2.92249	0.000443157	0.00509826
E110019.CDS.8618009995.1		Cluster_1093	conserved hypothetical protein	11.8497	89.827	2.92229	4.45709e-06	0.000104862
E110019.CDS.8618006771.1	entF	Cluster_6054	enterobactin synthase component F	389.486	2940.82	2.91658	3.68007e-06	9.19666e-05
E110019.CDS.8618029109.1	bhsA	Cluster_786	multiple stress resistance protein BhsA	6.1268	45.7898	2.90182	1.11528e-05	0.000234884
E110019.CDS.8618012520.1	fepE	Cluster_2575	ferric enterobactin (Enterochelin) transport	7.22964	53.8051	2.89575	1.6062e-06	4.46234e-05
E110019.CDS.8618023908.1		Cluster_1915	putative iS600 ORF2	9.46251	70.0069	2.8872	3.67193e-07	1.19866e-05
E110019.CDS.8618024971.1		Cluster_6361	oligopeptide/dipeptide ABC transporter, ATP-binding , C-terminal domain protein	319.236	2288.54	2.84173	2.57026e-05	0.000461321
E110019.CDS.8618005916.1		Cluster_1171	conserved hypothetical protein	3.88713	27.5762	2.82665	0.000119079	0.00171809
E110019.CDS.8618014576.1	purE	Cluster_1009	N5-carboxyaminoimidazole ribonucleotide mutase	82.2511	563.323	2.77585	1.32709e-05	0.000268555
E110019.CDS.8618017039.1	asnB	Cluster_4246	asparagine synthase	1736.52	11818.5	2.76679	0.000104296	0.00152587
E110019.CDS.8618019608.1	ynjE	Cluster_2513	thiosulfate sulfurtransferase YnjE	255.588	1714.55	2.74594	5.9117e-06	0.000133666
E110019.CDS.8618007756.1	suhB	Cluster_135	inositol-1-monophosphatase	78.43	522.92	2.73711	1.65422e-05	0.000318805
E110019.CDS.8618012289.1		Cluster_1287	ABC transporter family protein	11.6546	77.2697	2.729	5.38233e-06	0.000123841
E110019.CDS.8618027159.1		Cluster_4693	sepQ family protein	60.7302	402.202	2.72744	1.80611e-06	4.95764e-05
E110019.CDS.8618023406.1	ccmD	Cluster_3908	heme exporter protein CcmD	3.89393	25.7322	2.72428	6.22643e-05	0.00096196
E110019.CDS.8618023633.1		Cluster_139	conserved hypothetical protein	11.675	76.9009	2.71958	2.0705e-06	5.51746e-05
E110019.CDS.8618027393.1		Cluster_5003	conserved hypothetical protein	456.427	3004.04	2.71845	4.10192e-05	0.000673722
E110019.CDS.8618012073.1		Cluster_4714	integral membrane , TerC family protein	23.0073	149.174	2.69683	4.31268e-05	0.000701717
E110019.CDS.8618030236.1		Cluster_350	mauM/NapG ferredoxin-type family protein	54.6897	351.78	2.68533	8.03437e-07	2.44462e-05
E110019.CDS.8618022308.1		Cluster_3727	sepZ family protein	139.952	897.735	2.68136	4.86657e-06	0.000113474
E110019.CDS.8618018674.1		Cluster_3191	hsp70 family protein	16.1543	103.25	2.67614	1.03342e-05	0.000220606
[truncated: 434 more rows]

## Sheet: DMEM 1 vs. LB 1
Locus IDa	Gene ID	LS-BSR Cluster ID	Predicted Protein Function	Read Counts (LB 1)	Read Counts (DMEM 1)	LFC (DMEM 1/ LB 1)b	p-value	FDR
[truncated: 613 more rows]

[truncated: 3 more sheets: HeLa vs. DMEM 0.2, HeLa vs. DMEM 0.5, HeLa vs. DMEM 1]
